# Supplementary material for: Azetidin-2-ones: structures of anti­mitotic compounds based on the 1-(3,4,5-tri­meth­oxy­phen­yl)azetidin-2-one core
Source: Acta Crystallogr E Crystallogr Commun. 2020 Jul 3;76(Pt 8):1187–94. doi: 10.1107/S2056989020008555 (PMC7405576; doi:10.1107/S2056989020008555)
Supplement: Supplementary file 1 [file e-76-01187-sup1.cif]

##############################################################################
#                                                                            #
# This CIF contains the data in a paper accepted for publication in          #
# Acta Crystallographica Section E. It conforms to the requirements of       #
# Notes for Authors for Acta Crystallographica Section E, and has been       #
# peer reviewed under the auspices of the IUCr Commission on Journals.       #
#                                                                            #
# Full details of the Crystallographic Information File format               #
# are given in the paper "The Crystallographic Information File (CIF):       #
# a New Standard Archive File for Crystallography" by S. R. Hall, F. H.      #
# Allen and I. D. Brown [Acta Cryst. (1991), A47, 655-685].                  #
#                                                                            #
# The current version of the core CIF dictionary is obtainable from          #
# ftp://ftp.iucr.org/pub/cif_core.dic.                                       #
#                                                                            #
# Software is freely available for graphical display of the structure(s)     #
# in this CIF. For information consult the CIF software page                 #
# http://www.iucr.org/resources/cif/software.                                #
#                                                                            #
# This file may be used for bona fide research purposes within the           #
# scientific community so long as proper attribution is given to the journal # 
# article from which it was obtained.                                        #
#                                                                            #
##############################################################################
data_1
_audit_creation_method
;
Olex2 1.2
(compiled 2018.05.29 svn.r3508 for OlexSys, GUI svn.r5506)
;
_chemical_name_systematic
;\
3-(4-Fluorophenyl)-4-(4-methoxyphenyl)-1-(3,4,5-trimethoxyphenyl)azetidin-2-\
one
;
_chemical_name_common     ?
_chemical_formula_moiety     'C25 H24 F N O5'
_chemical_formula_sum     'C25 H24 F N O5'
_chemical_formula_iupac     'C25 H24 F N O5'
_chemical_formula_weight     437.45
_chemical_melting_point     ?
_space_group_crystal_system     orthorhombic
_space_group_name_H-M_alt     'P b c a'
_space_group_name_Hall     '-P 2ac 2ab'
loop_
    _space_group_symop_operation_xyz
    'x, y, z'
    '-x+1/2, -y, z+1/2'
    '-x, y+1/2, -z+1/2'
    'x+1/2, -y+1/2, -z'
    '-x, -y, -z'
    'x-1/2, y, -z-1/2'
    'x, -y-1/2, z-1/2'
    '-x-1/2, y-1/2, z'
_cell_length_a     18.6879(16)
_cell_length_b     9.4736(8)
_cell_length_c     24.283(2)
_cell_angle_alpha     90
_cell_angle_beta     90
_cell_angle_gamma     90
_cell_volume     4299.1(6)
_cell_formula_units_Z     8
_cell_measurement_reflns_used     3522
_cell_measurement_theta_min     3.06
_cell_measurement_theta_max     30.96
_cell_measurement_temperature     100(2)
_exptl_crystal_description     block
_exptl_crystal_colour     'clear colourless'
_exptl_crystal_size_max     0.38
_exptl_crystal_size_mid     0.12
_exptl_crystal_size_min     0.06
_exptl_crystal_density_diffrn     1.352
_exptl_crystal_density_meas     ?
_exptl_crystal_density_method     'not measured'
_exptl_crystal_F_000     1840
_exptl_absorpt_coefficient_mu     0.100
_exptl_absorpt_correction_type     multi-scan
_exptl_absorpt_process_details
;
(SADABS; Bruker, 2016)
;
_exptl_absorpt_correction_T_min     0.6887
_exptl_absorpt_correction_T_max     0.7462
_diffrn_ambient_temperature     100(2)
_diffrn_source     'microfocus sealed X-ray tube'
_diffrn_radiation_type     MoK\a
_diffrn_radiation_wavelength     0.71073
_diffrn_radiation_monochromator     'mirror optics'
_diffrn_measurement_device_type     'Bruker APEXII Kappa Duo'
_diffrn_measurement_device     'Kappa diffractometer'
_diffrn_measurement_method     '\w and \f scans'
_diffrn_detector     'CCD area detector'
_diffrn_detector_area_resol_mean     8.33
_diffrn_reflns_number     36881
_diffrn_reflns_av_R_equivalents     0.0890
_diffrn_reflns_av_unetI/netI     0.0740
_diffrn_reflns_theta_min     1.677
_diffrn_reflns_theta_max     31.026
_diffrn_reflns_theta_full     25.242
_diffrn_measured_fraction_theta_max     0.998
_diffrn_measured_fraction_theta_full     1.000
_diffrn_reflns_limit_h_min     -26
_diffrn_reflns_limit_h_max     21
_diffrn_reflns_limit_k_min     -13
_diffrn_reflns_limit_k_max     13
_diffrn_reflns_limit_l_min     -35
_diffrn_reflns_limit_l_max     35
_diffrn_standards_number     .
_diffrn_radiation_probe     x-ray
_refine_special_details     ?
_reflns_number_total     6857
_reflns_number_gt     4084
_reflns_threshold_expression     'I > 2\s(I)'
_refine_ls_structure_factor_coef     Fsqd
_refine_ls_matrix_type     full
_refine_ls_R_factor_all     0.1145
_refine_ls_R_factor_gt     0.0535
_refine_ls_wR_factor_gt     0.1028
_refine_ls_wR_factor_ref     0.1229
_refine_ls_goodness_of_fit_ref     1.007
_refine_ls_restrained_S_all     1.007
_refine_ls_number_reflns     6857
_refine_ls_number_parameters     293
_refine_ls_number_restraints     0
_refine_ls_hydrogen_treatment     constr
_refine_ls_weighting_scheme     calc
_refine_ls_weighting_details
              'w=1/[\s^2^(Fo^2^)+(0.0465P)^2^+1.1677P] where P=(Fo^2^+2Fc^2^)/3'
_atom_sites_solution_hydrogens     geom
_atom_sites_solution_primary     dual
_atom_sites_solution_secondary     ?
_refine_ls_shift/su_max     0.001
_refine_ls_shift/su_mean     0.000
_refine_diff_density_max     0.296
_refine_diff_density_min     -0.290
_refine_ls_extinction_method     none
_refine_ls_extinction_coef     .
loop_
    _atom_type_symbol
    _atom_type_description
    _atom_type_scat_dispersion_real
    _atom_type_scat_dispersion_imag
    _atom_type_scat_source
    'C' 'C' 0.0033 0.0016
                         'International Tables Vol C Tables 4.2.6.8 and 6.1.1.4'
    'H' 'H' 0.0000 0.0000
                         'International Tables Vol C Tables 4.2.6.8 and 6.1.1.4'
    'F' 'F' 0.0171 0.0103
                         'International Tables Vol C Tables 4.2.6.8 and 6.1.1.4'
    'N' 'N' 0.0061 0.0033
                         'International Tables Vol C Tables 4.2.6.8 and 6.1.1.4'
    'O' 'O' 0.0106 0.0060
                         'International Tables Vol C Tables 4.2.6.8 and 6.1.1.4'
_computing_data_collection
;
APEX3 (Bruker, 2017)
;
_computing_cell_refinement
;
SAINT (Bruker, 2016)
;
_computing_data_reduction
;
SAINT  (Bruker, 2016)
;
_computing_structure_solution
;
SHELXT (Sheldrick, 2015a)
;
_computing_structure_refinement
;
SHELXL (Sheldrick, 2015b)
;
_computing_molecular_graphics
;
<i>OLEX2</i> (Dolomanov <i>et al.</i>,  2009)
;
_computing_publication_material
;
<i>OLEX2</i> (Dolomanov <i>et al.</i>,  2009)
;
loop_
    _atom_site_type_symbol
    _atom_site_label
    _atom_site_fract_x
    _atom_site_fract_y
    _atom_site_fract_z
    _atom_site_U_iso_or_equiv
    _atom_site_adp_type
    _atom_site_calc_flag
    _atom_site_occupancy
    _atom_site_disorder_assembly
    _atom_site_disorder_group
    C C2 0.47067(9) 0.32435(16) 0.69423(6) 0.0167(3) Uani d 1 . .
    C C3 0.54877(9) 0.34631(16) 0.67672(6) 0.0168(3) Uani d 1 . .
    H H3 0.574487 0.253748 0.676899 0.020 Uiso calc 1 . .
    C C4 0.55863(9) 0.42137(16) 0.73381(6) 0.0161(3) Uani d 1 . .
    H H4 0.567673 0.524850 0.729603 0.019 Uiso calc 1 . .
    C C5 0.44073(9) 0.39639(16) 0.79263(6) 0.0157(3) Uani d 1 . .
    C C6 0.47056(9) 0.46256(16) 0.83827(6) 0.0168(3) Uani d 1 . .
    H H6 0.516056 0.506887 0.835923 0.020 Uiso calc 1 . .
    C C7 0.43227(9) 0.46254(16) 0.88764(6) 0.0183(3) Uani d 1 . .
    C C8 0.36475(9) 0.40188(17) 0.89083(6) 0.0192(3) Uani d 1 . .
    C C9 0.33578(9) 0.33638(16) 0.84420(7) 0.0182(3) Uani d 1 . .
    C C10 0.37356(9) 0.33370(16) 0.79465(7) 0.0176(3) Uani d 1 . .
    H H10 0.353756 0.289893 0.762935 0.021 Uiso calc 1 . .
    C C12 0.53206(11) 0.5642(2) 0.93492(7) 0.0284(4) Uani d 1 . .
    H H12A 0.536811 0.643948 0.909487 0.043 Uiso calc 1 . .
    H H12B 0.563192 0.486916 0.922824 0.043 Uiso calc 1 . .
    H H12C 0.545983 0.593991 0.972046 0.043 Uiso calc 1 . .
    C C14 0.28311(14) 0.5105(2) 0.95034(10) 0.0469(6) Uani d 1 . .
    H H14A 0.249823 0.520605 0.919411 0.070 Uiso calc 1 . .
    H H14B 0.311537 0.596888 0.954079 0.070 Uiso calc 1 . .
    H H14C 0.256060 0.494181 0.984326 0.070 Uiso calc 1 . .
    C C16 0.24554(10) 0.18401(19) 0.80868(7) 0.0253(4) Uani d 1 . .
    H H16A 0.239028 0.237693 0.774552 0.038 Uiso calc 1 . .
    H H16B 0.199815 0.141896 0.819672 0.038 Uiso calc 1 . .
    H H16C 0.280870 0.109139 0.802677 0.038 Uiso calc 1 . .
    C C18 0.60855(9) 0.35478(16) 0.77494(6) 0.0153(3) Uani d 1 . .
    C C19 0.65897(9) 0.43381(16) 0.80287(7) 0.0192(3) Uani d 1 . .
    H H19 0.664258 0.531044 0.794202 0.023 Uiso calc 1 . .
    C C20 0.70236(9) 0.37431(17) 0.84352(7) 0.0200(3) Uani d 1 . .
    H H20 0.737438 0.429973 0.861693 0.024 Uiso calc 1 . .
    C C21 0.69374(9) 0.23316(17) 0.85708(7) 0.0181(3) Uani d 1 . .
    C C22 0.64337(9) 0.15142(17) 0.82885(7) 0.0203(4) Uani d 1 . .
    H H22 0.637915 0.054211 0.837481 0.024 Uiso calc 1 . .
    C C23 0.60168(9) 0.21209(16) 0.78851(7) 0.0183(3) Uani d 1 . .
    H H23 0.567589 0.155813 0.769535 0.022 Uiso calc 1 . .
    C C25 0.78712(10) 0.24316(19) 0.92421(7) 0.0245(4) Uani d 1 . .
    H H25A 0.822515 0.272413 0.896703 0.037 Uiso calc 1 . .
    H H25B 0.810239 0.183185 0.951859 0.037 Uiso calc 1 . .
    H H25C 0.767008 0.326872 0.942168 0.037 Uiso calc 1 . .
    C C26 0.56251(9) 0.42157(17) 0.62316(6) 0.0172(3) Uani d 1 . .
    C C27 0.59598(10) 0.34916(19) 0.58044(7) 0.0248(4) Uani d 1 . .
    H H27 0.612957 0.255969 0.586601 0.030 Uiso calc 1 . .
    C C28 0.60505(11) 0.4109(2) 0.52881(7) 0.0290(4) Uani d 1 . .
    H H28 0.627489 0.360816 0.499640 0.035 Uiso calc 1 . .
    C C29 0.58074(10) 0.54535(19) 0.52142(7) 0.0230(4) Uani d 1 . .
    C C30 0.54810(11) 0.62143(18) 0.56226(7) 0.0249(4) Uani d 1 . .
    H H30 0.532024 0.715082 0.555723 0.030 Uiso calc 1 . .
    C C31 0.53903(10) 0.55855(17) 0.61345(7) 0.0222(4) Uani d 1 . .
    H H31 0.516475 0.609864 0.642231 0.027 Uiso calc 1 . .
    F F1 0.58878(6) 0.60640(12) 0.47102(4) 0.0335(3) Uani d 1 . .
    N N1 0.48152(7) 0.39025(13) 0.74384(5) 0.0150(3) Uani d 1 . .
    O O11 0.45909(7) 0.51679(12) 0.93550(5) 0.0235(3) Uani d 1 . .
    O O13 0.32920(7) 0.39465(13) 0.94054(5) 0.0252(3) Uani d 1 . .
    O O15 0.27020(6) 0.27641(12) 0.85124(5) 0.0243(3) Uani d 1 . .
    O O17 0.41799(7) 0.26893(12) 0.67469(5) 0.0217(3) Uani d 1 . .
    O O24 0.73096(7) 0.16568(12) 0.89773(5) 0.0237(3) Uani d 1 . .
loop_
    _atom_site_aniso_label
    _atom_site_aniso_U_11
    _atom_site_aniso_U_22
    _atom_site_aniso_U_33
    _atom_site_aniso_U_12
    _atom_site_aniso_U_13
    _atom_site_aniso_U_23
    C2 0.0231(9) 0.0135(7) 0.0133(7) 0.0008(7) -0.0001(6) 0.0001(6)
    C3 0.0209(9) 0.0144(7) 0.0151(7) -0.0005(6) 0.0017(6) -0.0012(6)
    C4 0.0190(9) 0.0150(7) 0.0143(7) -0.0002(6) 0.0003(6) 0.0000(6)
    C5 0.0210(9) 0.0127(7) 0.0134(7) 0.0027(6) 0.0016(6) 0.0016(5)
    C6 0.0219(9) 0.0137(7) 0.0149(7) -0.0016(6) 0.0008(6) 0.0017(6)
    C7 0.0285(10) 0.0135(7) 0.0129(7) 0.0017(7) -0.0021(6) 0.0005(6)
    C8 0.0244(10) 0.0193(8) 0.0139(7) 0.0031(7) 0.0040(6) 0.0024(6)
    C9 0.0197(9) 0.0160(7) 0.0190(8) 0.0019(7) 0.0012(7) 0.0021(6)
    C10 0.0206(9) 0.0161(7) 0.0161(7) 0.0017(7) -0.0010(6) -0.0008(6)
    C12 0.0356(12) 0.0353(10) 0.0144(8) -0.0139(9) -0.0030(7) 0.0014(7)
    C14 0.0583(16) 0.0337(11) 0.0487(14) 0.0113(11) 0.0362(12) 0.0062(10)
    C16 0.0219(10) 0.0296(9) 0.0246(9) -0.0051(8) -0.0005(7) -0.0007(7)
    C18 0.0164(8) 0.0149(7) 0.0146(7) -0.0008(6) 0.0019(6) -0.0009(6)
    C19 0.0224(9) 0.0136(7) 0.0217(8) -0.0011(7) -0.0001(7) -0.0002(6)
    C20 0.0185(9) 0.0196(8) 0.0217(8) -0.0018(7) -0.0019(7) -0.0039(6)
    C21 0.0183(9) 0.0182(8) 0.0178(7) 0.0028(7) -0.0013(6) -0.0017(6)
    C22 0.0239(10) 0.0132(7) 0.0238(8) 0.0001(7) -0.0022(7) 0.0009(6)
    C23 0.0196(9) 0.0156(7) 0.0197(8) -0.0032(7) -0.0022(7) -0.0016(6)
    C25 0.0220(9) 0.0302(9) 0.0212(8) 0.0001(8) -0.0061(7) -0.0016(7)
    C26 0.0171(9) 0.0188(7) 0.0156(7) -0.0030(7) -0.0003(6) 0.0004(6)
    C27 0.0307(11) 0.0235(8) 0.0202(8) 0.0047(8) 0.0061(7) 0.0013(7)
    C28 0.0327(11) 0.0356(10) 0.0189(8) 0.0024(9) 0.0098(8) 0.0019(7)
    C29 0.0246(10) 0.0286(9) 0.0157(8) -0.0094(8) -0.0011(7) 0.0058(7)
    C30 0.0363(12) 0.0182(8) 0.0204(8) -0.0045(8) -0.0058(8) 0.0025(6)
    C31 0.0299(10) 0.0194(8) 0.0172(8) -0.0001(7) 0.0006(7) -0.0033(6)
    F1 0.0410(7) 0.0405(6) 0.0190(5) -0.0099(5) 0.0026(5) 0.0107(5)
    N1 0.0162(7) 0.0160(6) 0.0129(6) -0.0001(5) 0.0001(5) -0.0011(5)
    O11 0.0323(7) 0.0257(6) 0.0126(5) -0.0068(6) 0.0003(5) -0.0012(4)
    O13 0.0322(8) 0.0275(6) 0.0160(6) 0.0033(6) 0.0087(5) 0.0018(5)
    O15 0.0206(7) 0.0290(6) 0.0235(6) -0.0041(5) 0.0043(5) -0.0026(5)
    O17 0.0236(7) 0.0242(6) 0.0173(6) -0.0049(5) -0.0002(5) -0.0040(5)
    O24 0.0255(7) 0.0205(6) 0.0252(6) 0.0005(5) -0.0091(5) 0.0008(5)
_geom_special_details
;
 All esds (except the esd in the dihedral angle between two l.s. planes)
 are estimated using the full covariance matrix.  The cell esds are taken
 into account individually in the estimation of esds in distances, angles
 and torsion angles; correlations between esds in cell parameters are only
 used when they are defined by crystal symmetry.  An approximate (isotropic)
 treatment of cell esds is used for estimating esds involving l.s. planes.
;
loop_
    _geom_bond_atom_site_label_1
    _geom_bond_atom_site_label_2
    _geom_bond_site_symmetry_2
    _geom_bond_distance
    _geom_bond_publ_flag
    C2 C3 . 1.534(2) ?
    C2 N1 . 1.3719(19) ?
    C2 O17 . 1.213(2) ?
    C3 H3 . 1.0000 ?
    C3 C4 . 1.569(2) ?
    C3 C26 . 1.505(2) ?
    C4 H4 . 1.0000 ?
    C4 C18 . 1.505(2) ?
    C4 N1 . 1.491(2) ?
    C5 C6 . 1.390(2) ?
    C5 C10 . 1.390(2) ?
    C5 N1 . 1.410(2) ?
    C6 H6 . 0.9500 ?
    C6 C7 . 1.396(2) ?
    C7 C8 . 1.389(2) ?
    C7 O11 . 1.3659(19) ?
    C8 C9 . 1.400(2) ?
    C8 O13 . 1.3796(19) ?
    C9 C10 . 1.395(2) ?
    C9 O15 . 1.362(2) ?
    C10 H10 . 0.9500 ?
    C12 H12A . 0.9800 ?
    C12 H12B . 0.9800 ?
    C12 H12C . 0.9800 ?
    C12 O11 . 1.436(2) ?
    C14 H14A . 0.9800 ?
    C14 H14B . 0.9800 ?
    C14 H14C . 0.9800 ?
    C14 O13 . 1.415(2) ?
    C16 H16A . 0.9800 ?
    C16 H16B . 0.9800 ?
    C16 H16C . 0.9800 ?
    C16 O15 . 1.431(2) ?
    C18 C19 . 1.381(2) ?
    C18 C23 . 1.397(2) ?
    C19 H19 . 0.9500 ?
    C19 C20 . 1.396(2) ?
    C20 H20 . 0.9500 ?
    C20 C21 . 1.387(2) ?
    C21 C22 . 1.399(2) ?
    C21 O24 . 1.366(2) ?
    C22 H22 . 0.9500 ?
    C22 C23 . 1.377(2) ?
    C23 H23 . 0.9500 ?
    C25 H25A . 0.9800 ?
    C25 H25B . 0.9800 ?
    C25 H25C . 0.9800 ?
    C25 O24 . 1.433(2) ?
    C26 C27 . 1.392(2) ?
    C26 C31 . 1.390(2) ?
    C27 H27 . 0.9500 ?
    C27 C28 . 1.394(2) ?
    C28 H28 . 0.9500 ?
    C28 C29 . 1.364(3) ?
    C29 C30 . 1.369(3) ?
    C29 F1 . 1.3619(19) ?
    C30 H30 . 0.9500 ?
    C30 C31 . 1.389(2) ?
    C31 H31 . 0.9500 ?
loop_
    _geom_angle_atom_site_label_1
    _geom_angle_atom_site_label_2
    _geom_angle_atom_site_label_3
    _geom_angle_site_symmetry_1
    _geom_angle_site_symmetry_3
    _geom_angle
    _geom_angle_publ_flag
    N1 C2 C3 . . 92.36(12) ?
    O17 C2 C3 . . 136.27(14) ?
    O17 C2 N1 . . 131.35(15) ?
    C2 C3 H3 . . 109.7 ?
    C2 C3 C4 . . 85.89(11) ?
    C4 C3 H3 . . 109.7 ?
    C26 C3 C2 . . 117.77(14) ?
    C26 C3 H3 . . 109.7 ?
    C26 C3 C4 . . 121.92(13) ?
    C3 C4 H4 . . 112.0 ?
    C18 C4 C3 . . 117.98(13) ?
    C18 C4 H4 . . 112.0 ?
    N1 C4 C3 . . 86.63(11) ?
    N1 C4 H4 . . 112.0 ?
    N1 C4 C18 . . 114.06(13) ?
    C6 C5 N1 . . 118.15(15) ?
    C10 C5 C6 . . 121.79(14) ?
    C10 C5 N1 . . 120.03(14) ?
    C5 C6 H6 . . 120.7 ?
    C5 C6 C7 . . 118.62(16) ?
    C7 C6 H6 . . 120.7 ?
    C8 C7 C6 . . 120.90(15) ?
    O11 C7 C6 . . 122.84(16) ?
    O11 C7 C8 . . 116.22(14) ?
    C7 C8 C9 . . 119.32(15) ?
    O13 C8 C7 . . 120.45(15) ?
    O13 C8 C9 . . 119.97(15) ?
    C10 C9 C8 . . 120.65(16) ?
    O15 C9 C8 . . 115.56(14) ?
    O15 C9 C10 . . 123.79(15) ?
    C5 C10 C9 . . 118.68(15) ?
    C5 C10 H10 . . 120.7 ?
    C9 C10 H10 . . 120.7 ?
    H12A C12 H12B . . 109.5 ?
    H12A C12 H12C . . 109.5 ?
    H12B C12 H12C . . 109.5 ?
    O11 C12 H12A . . 109.5 ?
    O11 C12 H12B . . 109.5 ?
    O11 C12 H12C . . 109.5 ?
    H14A C14 H14B . . 109.5 ?
    H14A C14 H14C . . 109.5 ?
    H14B C14 H14C . . 109.5 ?
    O13 C14 H14A . . 109.5 ?
    O13 C14 H14B . . 109.5 ?
    O13 C14 H14C . . 109.5 ?
    H16A C16 H16B . . 109.5 ?
    H16A C16 H16C . . 109.5 ?
    H16B C16 H16C . . 109.5 ?
    O15 C16 H16A . . 109.5 ?
    O15 C16 H16B . . 109.5 ?
    O15 C16 H16C . . 109.5 ?
    C19 C18 C4 . . 121.42(13) ?
    C19 C18 C23 . . 118.12(15) ?
    C23 C18 C4 . . 120.33(14) ?
    C18 C19 H19 . . 119.2 ?
    C18 C19 C20 . . 121.62(15) ?
    C20 C19 H19 . . 119.2 ?
    C19 C20 H20 . . 120.3 ?
    C21 C20 C19 . . 119.33(15) ?
    C21 C20 H20 . . 120.3 ?
    C20 C21 C22 . . 119.71(15) ?
    O24 C21 C20 . . 124.32(15) ?
    O24 C21 C22 . . 115.96(14) ?
    C21 C22 H22 . . 120.1 ?
    C23 C22 C21 . . 119.90(15) ?
    C23 C22 H22 . . 120.1 ?
    C18 C23 H23 . . 119.4 ?
    C22 C23 C18 . . 121.29(15) ?
    C22 C23 H23 . . 119.4 ?
    H25A C25 H25B . . 109.5 ?
    H25A C25 H25C . . 109.5 ?
    H25B C25 H25C . . 109.5 ?
    O24 C25 H25A . . 109.5 ?
    O24 C25 H25B . . 109.5 ?
    O24 C25 H25C . . 109.5 ?
    C27 C26 C3 . . 119.15(15) ?
    C31 C26 C3 . . 122.34(15) ?
    C31 C26 C27 . . 118.40(15) ?
    C26 C27 H27 . . 119.4 ?
    C26 C27 C28 . . 121.21(16) ?
    C28 C27 H27 . . 119.4 ?
    C27 C28 H28 . . 121.0 ?
    C29 C28 C27 . . 118.00(17) ?
    C29 C28 H28 . . 121.0 ?
    C28 C29 C30 . . 122.99(16) ?
    F1 C29 C28 . . 118.56(16) ?
    F1 C29 C30 . . 118.45(16) ?
    C29 C30 H30 . . 120.8 ?
    C29 C30 C31 . . 118.47(16) ?
    C31 C30 H30 . . 120.8 ?
    C26 C31 H31 . . 119.5 ?
    C30 C31 C26 . . 120.91(16) ?
    C30 C31 H31 . . 119.5 ?
    C2 N1 C4 . . 95.12(12) ?
    C2 N1 C5 . . 132.59(14) ?
    C5 N1 C4 . . 130.67(13) ?
    C7 O11 C12 . . 117.25(13) ?
    C8 O13 C14 . . 113.68(14) ?
    C9 O15 C16 . . 117.04(13) ?
    C21 O24 C25 . . 117.21(13) ?
loop_
    _geom_torsion_atom_site_label_1
    _geom_torsion_atom_site_label_2
    _geom_torsion_atom_site_label_3
    _geom_torsion_atom_site_label_4
    _geom_torsion_site_symmetry_1
    _geom_torsion_site_symmetry_2
    _geom_torsion_site_symmetry_3
    _geom_torsion_site_symmetry_4
    _geom_torsion
    _geom_torsion_publ_flag
    C2 C3 C4 C18 . . . . 115.73(14) ?
    C2 C3 C4 N1 . . . . 0.19(11) ?
    C2 C3 C26 C27 . . . . -116.12(17) ?
    C2 C3 C26 C31 . . . . 59.8(2) ?
    C3 C2 N1 C4 . . . . 0.22(12) ?
    C3 C2 N1 C5 . . . . -165.98(16) ?
    C3 C4 C18 C19 . . . . 133.10(16) ?
    C3 C4 C18 C23 . . . . -51.2(2) ?
    C3 C4 N1 C2 . . . . -0.21(12) ?
    C3 C4 N1 C5 . . . . 166.40(15) ?
    C3 C26 C27 C28 . . . . 175.17(17) ?
    C3 C26 C31 C30 . . . . -175.38(16) ?
    C4 C3 C26 C27 . . . . 140.43(17) ?
    C4 C3 C26 C31 . . . . -43.6(2) ?
    C4 C18 C19 C20 . . . . 175.95(15) ?
    C4 C18 C23 C22 . . . . -175.32(15) ?
    C5 C6 C7 C8 . . . . -2.1(2) ?
    C5 C6 C7 O11 . . . . 175.69(14) ?
    C6 C5 C10 C9 . . . . -0.7(2) ?
    C6 C5 N1 C2 . . . . 173.83(15) ?
    C6 C5 N1 C4 . . . . 12.1(2) ?
    C6 C7 C8 C9 . . . . 1.9(2) ?
    C6 C7 C8 O13 . . . . 175.99(14) ?
    C6 C7 O11 C12 . . . . -5.4(2) ?
    C7 C8 C9 C10 . . . . -1.0(2) ?
    C7 C8 C9 O15 . . . . 178.35(14) ?
    C7 C8 O13 C14 . . . . 92.8(2) ?
    C8 C7 O11 C12 . . . . 172.48(14) ?
    C8 C9 C10 C5 . . . . 0.5(2) ?
    C8 C9 O15 C16 . . . . -167.28(15) ?
    C9 C8 O13 C14 . . . . -93.2(2) ?
    C10 C5 C6 C7 . . . . 1.5(2) ?
    C10 C5 N1 C2 . . . . -4.3(3) ?
    C10 C5 N1 C4 . . . . -166.05(14) ?
    C10 C9 O15 C16 . . . . 12.1(2) ?
    C18 C4 N1 C2 . . . . -119.45(13) ?
    C18 C4 N1 C5 . . . . 47.2(2) ?
    C18 C19 C20 C21 . . . . -1.4(3) ?
    C19 C18 C23 C22 . . . . 0.5(2) ?
    C19 C20 C21 C22 . . . . 1.9(3) ?
    C19 C20 C21 O24 . . . . -177.04(16) ?
    C20 C21 C22 C23 . . . . -1.2(3) ?
    C20 C21 O24 C25 . . . . -6.2(2) ?
    C21 C22 C23 C18 . . . . 0.0(3) ?
    C22 C21 O24 C25 . . . . 174.84(15) ?
    C23 C18 C19 C20 . . . . 0.1(2) ?
    C26 C3 C4 C18 . . . . -123.90(17) ?
    C26 C3 C4 N1 . . . . 120.56(15) ?
    C26 C27 C28 C29 . . . . 0.6(3) ?
    C27 C26 C31 C30 . . . . 0.6(3) ?
    C27 C28 C29 C30 . . . . 0.0(3) ?
    C27 C28 C29 F1 . . . . -179.49(16) ?
    C28 C29 C30 C31 . . . . -0.3(3) ?
    C29 C30 C31 C26 . . . . 0.0(3) ?
    C31 C26 C27 C28 . . . . -0.9(3) ?
    F1 C29 C30 C31 . . . . 179.16(16) ?
    N1 C2 C3 C4 . . . . -0.20(11) ?
    N1 C2 C3 C26 . . . . -124.35(14) ?
    N1 C4 C18 C19 . . . . -127.44(16) ?
    N1 C4 C18 C23 . . . . 48.3(2) ?
    N1 C5 C6 C7 . . . . -176.57(14) ?
    N1 C5 C10 C9 . . . . 177.32(14) ?
    O11 C7 C8 C9 . . . . -176.06(14) ?
    O11 C7 C8 O13 . . . . -1.9(2) ?
    O13 C8 C9 C10 . . . . -175.20(14) ?
    O13 C8 C9 O15 . . . . 4.2(2) ?
    O15 C9 C10 C5 . . . . -178.86(14) ?
    O17 C2 C3 C4 . . . . -178.65(19) ?
    O17 C2 C3 C26 . . . . 57.2(3) ?
    O17 C2 N1 C4 . . . . 178.78(17) ?
    O17 C2 N1 C5 . . . . 12.6(3) ?
    O24 C21 C22 C23 . . . . 177.78(15) ?
loop_
    _geom_hbond_atom_site_label_D
    _geom_hbond_atom_site_label_H
    _geom_hbond_atom_site_label_A
    _geom_hbond_site_symmetry_A
    _geom_hbond_distance_DH
    _geom_hbond_distance_HA
    _geom_hbond_distance_DA
    _geom_hbond_angle_DHA
    _geom_hbond_publ_flag
    C10 H10 O17 . 0.95 2.46 3.091(2) 123.4 n
    C12 H12C O11 5_667 0.98 2.48 3.243(2) 134.5 n
_shelx_space_group_comment
;
The symmetry employed for this shelxl refinement is uniquely defined
by the following loop, which should always be used as a source of
symmetry information in preference to the above space-group names.
They are only intended as comments.
;
_shelx_estimated_absorpt_T_min     0.963
_shelx_estimated_absorpt_T_max     0.994
_shelx_hkl_file
;
   0   1   0    0.08    0.19
   0   1   0    0.04    0.25
   0   1   0   -0.05    0.16
   0  -1   0   -0.18    0.18
   0  -1   0   -0.14    0.19
   0   2   0    4.22    0.38
   0  -2   0    3.84    0.43
   0   2   0    3.73    0.54
   0   3   0   -0.21    0.37
   0   3   0   -0.19    0.55
   0  -3   0    0.65    0.46
   0   4   0  228.27    5.68
   0   4   0  222.47    5.84
   0  -4   0  219.57    5.73
   0  -5   0   -0.29    0.47
   0   5   0    0.88    0.63
   0   5   0   -0.36    0.41
   0   6   0   16.81    1.17
   0  -6   0   18.09    0.95
   0   6   0   17.59    0.86
   0   7   0   -0.94    0.47
   0   7   0   -0.60    0.76
   0  -7   0    0.93    0.66
   0   8   0    4.90    0.68
   0   8   0    3.22    0.96
   0  -8   0    4.32    0.84
   0  -9   0    0.37    0.77
   0   9   0   -0.62    0.92
   0   9   0    1.30    0.60
   0  10   0   14.67    0.89
   0  11   0   -1.09    1.20
   0  12   0    6.94    1.37
   0  13   0   -1.36    1.14
  -1   0   0   -0.61    0.06
   1   0   0   -0.51    0.05
  -1  -1   0   -0.57    0.14
  -1  -1   0   -0.73    0.12
  -1   1   0   -0.38    0.28
  -1   1   0   -0.42    0.22
   1   1   0   -0.42    0.27
   1  -1   0   -0.95    0.27
   1   1   0   -0.65    0.14
   1   2   0   -0.35    0.26
   1   2   0    0.58    0.26
  -1   2   0   -0.40    0.48
   1   2   0   -0.45    0.47
  -1   2   0    0.04    0.35
  -1  -2   0   -0.09    0.31
   1  -2   0   -0.22    0.40
   1  -3   0   -0.70    0.45
  -1   3   0    0.45    0.59
  -1   3   0   -0.16    0.38
   1   3   0    0.61    0.58
  -1  -3   0   -0.07    0.39
   1   3   0   -0.28    0.33
   1   4   0    0.09    0.35
   1  -4   0   -0.02    0.48
  -1   4   0   -0.22    0.44
  -1   4   0   -0.25    0.62
   1   4   0   -0.39    0.59
  -1  -4   0    0.05    0.43
   1  -5   0   -0.21    0.55
  -1  -5   0    0.42    0.48
   1   5   0   -0.31    0.64
  -1   5   0    0.71    0.65
  -1   5   0   -0.30    0.46
   1   5   0   -0.35    0.37
  -1   6   0    0.33    0.56
   1   6   0    0.11    0.39
   1   6   0   -0.88    0.67
  -1  -6   0   -0.60    0.48
   1  -6   0   -0.71    0.58
  -1   6   0   -0.34    0.47
  -1   7   0   -0.79    0.77
  -1  -7   0    0.08    0.61
  -1   7   0   -0.04    0.51
   1   7   0    0.83    0.46
   1   7   0    1.05    0.78
   1  -7   0    0.46    0.66
   1  -8   0   -0.53    0.73
  -1   8   0   -0.54    0.84
   1   8   0    0.67    0.53
  -1  -8   0   -0.17    0.61
   1   8   0   -0.47    0.84
  -1   8   0   -0.46    0.57
  -1  -9   0    0.27    0.76
   1   9   0    0.00    0.59
  -1   9   0    0.90    0.95
  -1   9   0   -0.57    0.60
   1  -9   0    0.48    0.82
   1   9   0   -1.35    0.90
  -1  10   0   -1.17    0.96
   1  10   0    0.59    1.03
   1  11   0    0.98    1.10
  -1  11   0   -0.66    1.01
   1  12   0   -0.01    1.12
  -1  12   0   -0.03    1.28
   1  13   0    1.25    1.40
  -1  13   0   -0.07    1.18
  -2   0   0  368.53    9.10
  -2   1   0   21.11    0.71
   2  -1   0   22.10    0.76
  -2   1   0   21.47    0.73
   2   1   0   20.87    0.73
   2   2   0  770.51   19.22
  -2  -2   0  768.79   19.20
   2   2   0  774.22   19.27
  -2   2   0  778.07   19.25
   2  -2   0  785.48   19.26
  -2   2   0  798.11   19.27
  -2  -3   0   14.01    0.64
  -2   3   0   15.68    0.89
   2   3   0   13.18    0.89
   2   3   0   15.52    0.55
   2  -3   0   14.71    0.82
  -2   3   0   14.03    0.82
   2   3   0   13.75    0.54
   2   3   0   13.64    0.59
   2   4   0   45.86    1.61
  -2  -4   0   47.25    1.40
   2   4   0   45.72    1.34
  -2   4   0   44.21    1.59
  -2   4   0   46.73    1.49
   2  -4   0   46.86    1.57
  -2  -5   0   26.69    1.03
  -2   5   0   25.62    1.04
   2   5   0   26.46    1.27
  -2   5   0   28.33    1.26
   2  -5   0   24.02    1.19
   2   5   0   25.92    0.92
  -2   6   0   16.12    0.95
  -2  -6   0   16.76    0.91
   2  -6   0   16.24    1.00
  -2   6   0   16.31    1.13
   2   6   0   16.66    0.77
   2   6   0   16.40    1.16
  -2   7   0   11.58    0.84
   2   7   0   10.11    1.06
  -2   7   0   11.21    1.08
   2   7   0   12.92    0.69
   2   7   0   10.41    0.74
   2  -7   0   11.75    0.99
  -2  -7   0   10.72    0.84
  -2  -8   0    2.96    0.75
   2  -8   0    2.40    0.78
  -2   8   0    1.78    0.65
   2   8   0    3.65    0.57
   2   8   0    1.30    0.89
  -2   8   0    3.80    0.98
   2   8   0    3.16    0.52
  -2   9   0   -0.09    0.94
  -2  -9   0   -0.27    0.69
   2  -9   0   -0.44    0.77
   2   9   0    0.63    0.94
  -2   9   0    0.12    0.66
  -2  10   0    1.09    1.02
  -2  10   0    1.25    0.72
   2  10   0    0.85    1.02
   2  11   0   10.01    1.41
  -2  11   0   12.46    1.49
   2  12   0    4.04    1.24
  -2  12   0    3.44    1.29
   2  13   0    8.88    1.50
  -2  13   0   10.39    1.54
  -3   0   0   -0.31    0.30
  -3   1   0   -0.18    0.29
   3  -1   0   -0.43    0.37
   3   1   0   -0.03    0.32
  -3   1   0   -0.17    0.40
   3   2   0    0.04    0.44
   3  -2   0    1.01    0.53
  -3   2   0    0.36    0.47
  -3   2   0    0.43    0.49
   3   3   0    0.24    0.27
  -3   3   0    0.37    0.46
  -3  -3   0    0.39    0.29
   3  -3   0   -0.42    0.55
   3   3   0    0.44    0.57
  -3   3   0    1.05    0.60
   3   4   0    0.00    0.59
  -3   4   0    0.67    0.58
   3   4   0   -0.10    0.19
   3   4   0   -0.03    0.18
   3   4   0   -0.15    0.29
   3  -4   0    0.77    0.55
  -3  -4   0   -0.04    0.35
  -3   4   0   -0.38    0.46
   3   5   0   -0.69    0.61
   3   5   0   -0.25    0.24
  -3   5   0    0.22    0.63
   3   5   0    0.00    0.25
   3  -5   0    0.46    0.62
  -3  -5   0   -0.52    0.40
   3   5   0   -0.02    0.31
  -3   5   0   -0.59    0.45
   3   6   0    0.20    0.70
  -3   6   0    0.43    0.50
  -3  -6   0   -0.78    0.46
   3   6   0    0.53    0.35
   3  -6   0   -0.07    0.64
  -3   6   0   -0.06    0.68
   3   6   0   -0.29    0.28
   3   7   0    0.45    0.32
   3   7   0    0.17    0.76
   3   7   0    0.00    0.40
  -3  -7   0   -0.16    0.54
   3  -7   0    0.19    0.72
  -3   7   0    0.01    0.59
  -3   7   0    0.07    0.74
   3   8   0    0.09    0.36
  -3   8   0    0.54    0.65
  -3   8   0    0.36    0.84
   3   8   0   -0.40    0.83
   3   8   0   -0.67    0.44
  -3  -8   0    0.61    0.65
   3  -8   0   -0.25    0.73
   3   9   0   -0.24    0.93
  -3   9   0    0.40    0.96
  -3  -9   0    0.13    0.70
  -3   9   0    0.32    0.62
  -3  10   0    0.42    0.73
   3  10   0    0.33    1.03
  -3  10   0    0.13    1.02
   3  11   0   -0.35    1.07
  -3  11   0    0.47    1.05
   3  12   0    1.79    1.16
  -3  12   0    1.49    1.14
   3  13   0    0.77    1.21
  -3  13   0   -0.15    1.28
  -4   0   0   17.38    0.76
  -4  -1   0   37.65    1.09
  -4   1   0   38.12    1.09
   4   1   0   37.29    1.11
  -4   1   0   38.21    1.23
   4   2   0    6.39    0.53
   4  -2   0    5.73    0.59
  -4   2   0    4.85    0.58
  -4   2   0    6.20    0.54
  -4   3   0   91.60    2.59
   4   3   0   94.29    2.61
   4  -3   0   94.33    2.61
  -4  -3   0   90.93    2.36
  -4   3   0   95.30    2.60
  -4   4   0  121.04    3.31
   4   4   0  119.71    3.36
  -4   4   0  121.55    3.35
   4  -4   0  123.92    3.35
  -4  -4   0  120.43    3.13
   4   5   0   29.55    1.33
   4  -5   0   30.29    1.27
  -4  -5   0   29.88    1.04
   4   5   0   29.85    0.95
  -4   5   0   29.68    1.30
  -4   5   0   29.47    1.25
  -4   6   0   11.08    0.96
  -4  -6   0   10.57    0.71
   4  -6   0   10.63    0.90
  -4   6   0   10.97    0.80
   4   6   0   11.46    0.62
   4   6   0    9.54    0.96
  -4   7   0   -0.37    0.56
   4   7   0    1.08    0.77
   4  -7   0    0.88    0.71
   4   7   0   -0.15    0.37
  -4   7   0    0.60    0.77
  -4  -7   0    0.16    0.51
  -4   8   0    0.13    0.86
  -4   8   0   -0.62    0.60
  -4  -8   0   -0.51    0.59
   4  -8   0   -0.12    0.73
   4   8   0   -0.30    0.83
  -4   9   0    8.24    1.17
  -4   9   0    8.87    0.97
   4   9   0    6.71    1.15
  -4  -9   0    8.18    0.92
  -4  10   0   -0.54    0.95
   4  10   0    0.52    1.03
  -4  10   0    0.88    0.79
  -4  11   0    5.68    1.26
   4  11   0    6.87    1.28
   4  12   0    1.56    1.18
  -4  12   0   -0.34    1.10
  -4  13   0    3.61    1.29
   4  13   0    2.80    1.32
  -5   0   0   -0.48    0.40
  -5   1   0    0.01    0.47
  -5   1   0   -0.21    0.31
   5   1   0   -0.08    0.32
  -5  -1   0   -0.59    0.36
   5  -2   0   -0.23    0.54
  -5   2   0   -0.14    0.49
   5   2   0    0.64    0.45
  -5   2   0    0.20    0.42
  -5   3   0   -0.04    0.52
  -5  -3   0    0.14    0.11
   5   3   0   -0.02    0.49
   5  -3   0    0.70    0.54
  -5   3   0    0.75    0.48
  -5   4   0    0.42    0.53
  -5  -4   0    0.16    0.26
  -5   4   0    0.11    0.52
   5  -4   0   -0.12    0.57
   5   4   0   -0.17    0.56
   5   5   0    1.22    0.64
  -5   5   0    0.23    0.59
  -5  -5   0    0.25    0.34
  -5   5   0   -0.19    0.53
   5  -5   0   -0.93    0.56
   5   6   0   -1.57    0.63
  -5  -6   0   -0.86    0.39
  -5   6   0   -0.53    0.54
  -5   6   0    0.10    0.66
   5  -6   0    0.08    0.71
   5  -7   0    0.05    0.68
  -5  -7   0    0.07    0.49
  -5   7   0    0.21    0.62
  -5   7   0   -0.37    0.73
   5   7   0   -0.95    0.72
   5   8   0    0.60    0.88
   5  -8   0   -1.90    0.71
  -5  -8   0   -0.95    0.56
  -5   8   0    0.26    0.66
  -5   8   0    0.00    0.84
  -5   9   0   -0.60    0.67
   5   9   0   -1.20    0.90
  -5   9   0   -0.34    0.91
  -5  10   0   -1.28    0.75
  -5  10   0   -1.80    0.94
   5  10   0    1.28    1.03
  -5  11   0    0.63    1.07
  -5  11   0    0.43    0.88
   5  11   0   -1.32    1.00
  -5  12   0    0.46    1.15
   5  12   0   -0.67    1.14
   5  13   0    1.38    1.26
  -5  13   0   -2.05    1.11
  -6   0   0  513.21   12.77
  -6   1   0   92.52    2.42
  -6   1   0   95.08    2.59
  -6  -1   0   94.28    2.50
  -6   2   0   40.87    1.27
   6   2   0   42.54    1.31
  -6   2   0   42.49    1.42
  -6   3   0    4.51    0.53
  -6   3   0    5.25    0.64
   6   3   0    5.31    0.63
   6  -3   0    5.91    0.66
  -6  -4   0   27.42    0.81
  -6   4   0   26.99    1.18
   6   4   0   29.37    1.18
  -6   4   0   28.67    1.15
   6  -4   0   26.33    1.20
  -6   5   0   22.49    1.13
   6   5   0   23.20    1.17
  -6  -5   0   23.20    0.83
   6  -5   0   22.67    1.17
  -6   5   0   23.65    1.14
   6  -6   0    0.19    0.66
  -6   6   0    0.97    0.62
  -6   6   0    1.15    0.68
  -6  -6   0    0.81    0.40
   6   6   0    0.85    0.69
  -6   7   0    2.78    0.71
   6  -7   0    1.43    0.77
  -6   7   0    1.48    0.78
   6   7   0    1.41    0.80
  -6  -7   0    3.51    0.56
  -6   8   0   -0.21    0.67
  -6  -8   0    0.03    0.67
  -6   8   0    0.78    0.87
   6   8   0    0.89    0.90
  -6   9   0    0.93    0.84
  -6   9   0    1.70    0.97
   6   9   0    0.96    0.95
  -6  10   0    1.40    1.03
   6  10   0   -0.41    1.00
  -6  10   0   -1.10    0.83
   6  11   0    0.65    1.11
  -6  11   0    1.00    0.92
  -6  11   0    0.87    1.10
  -6  12   0    0.58    1.14
   6  12   0   -0.27    1.13
   6  13   0    5.96    1.53
  -6  13   0    5.90    1.41
  -7   0   0    0.42    0.45
  -7   1   0   -0.20    0.50
  -7   1   0    0.12    0.28
  -7  -1   0    0.20    0.37
  -7   2   0   -0.05    0.53
  -7   2   0   -0.30    0.38
   7   2   0    0.19    0.39
  -7  -2   0   -0.29    0.31
  -7   3   0    0.22    0.55
   7   3   0   -0.25    0.50
  -7   3   0    0.72    0.46
  -7   4   0    1.32    0.61
  -7   4   0    0.47    0.50
   7  -4   0    0.30    0.63
   7   4   0   -0.01    0.59
  -7  -4   0   -0.40    0.15
  -7   5   0    0.44    0.56
  -7   5   0    0.30    0.59
  -7  -5   0   -0.51    0.27
   7  -5   0    0.26    0.61
   7   5   0   -0.66    0.56
   7   6   0   -0.24    0.65
  -7   6   0    0.16    0.64
   7  -6   0    0.02    0.69
  -7  -6   0   -0.15    0.36
  -7   6   0    0.36    0.64
  -7   7   0   -0.81    0.65
  -7  -7   0   -0.82    0.44
   7   7   0   -0.86    0.76
  -7   7   0   -0.61    0.71
  -7   8   0   -0.11    0.83
   7   8   0   -0.57    0.83
  -7   8   0    0.08    0.71
  -7   9   0    0.36    0.85
  -7   9   0    1.46    0.94
   7   9   0   -2.13    0.86
   7  10   0   -1.85    0.94
  -7  10   0    0.36    0.89
  -7  10   0   -0.60    0.94
   7  11   0    1.23    1.21
  -7  11   0   -1.01    1.02
  -7  11   0   -0.01    0.91
   7  12   0    1.00    1.29
  -7  12   0   -0.19    1.11
   7  13   0    1.03    1.23
  -7  13   0    1.23    1.18
  -8   0   0  133.07    3.55
  -8   1   0   98.22    2.58
  -8  -1   0  101.03    2.71
  -8   1   0  102.51    2.82
   8   2   0   93.41    2.49
  -8   2   0   91.70    2.46
  -8  -2   0   91.71    2.49
  -8   2   0   91.43    2.65
   8   3   0  129.31    3.42
  -8  -3   0  124.50    3.29
  -8   3   0  127.48    3.40
  -8   3   0  125.82    3.53
  -8   4   0    3.84    0.60
   8   4   0    5.16    0.68
  -8   4   0    4.78    0.70
   8   5   0   78.48    2.40
  -8  -5   0   75.81    2.02
  -8   5   0   76.16    2.39
  -8   5   0   77.73    2.44
  -8   6   0   55.04    1.99
  -8  -6   0   57.53    1.65
   8   6   0   58.64    2.04
  -8   6   0   58.46    2.05
  -8   7   0    7.72    0.89
  -8   7   0    5.39    0.88
   8   7   0    5.18    0.89
  -8   8   0    7.72    0.97
   8   8   0    6.94    1.07
  -8   8   0    5.35    0.98
   8   9   0    3.41    1.04
  -8   9   0    1.48    0.94
  -8   9   0    3.01    0.88
  -8  10   0   -1.00    0.90
   8  10   0    1.87    1.17
  -8  10   0    3.02    1.04
   8  11   0    0.77    1.10
  -8  11   0    0.48    1.03
  -8  11   0    1.00    1.00
   8  12   0   -0.07    1.13
  -8  12   0    1.64    1.16
  -8  13   0    0.74    1.14
   8  13   0    2.61    1.25
  -9   0   0    0.16    0.22
  -9   0   0   -0.58    0.45
  -9   1   0   -0.46    0.26
  -9  -1   0   -0.47    0.44
  -9   1   0    0.07    0.54
   9   2   0   -0.30    0.36
  -9   2   0    0.50    0.58
  -9  -2   0   -0.29    0.38
  -9   2   0   -0.01    0.35
  -9   3   0    0.28    0.58
  -9  -3   0   -0.58    0.32
   9   3   0   -0.02    0.45
  -9   3   0    0.48    0.42
  -9   4   0    0.06    0.51
  -9   4   0   -0.26    0.59
  -9  -4   0    0.24    0.29
   9   4   0    0.16    0.55
   9   5   0    0.22    0.65
  -9   5   0   -0.29    0.62
  -9   5   0    0.21    0.61
  -9  -5   0   -0.14    0.21
  -9   6   0    0.59    0.71
  -9   6   0   -0.93    0.60
   9   6   0   -0.62    0.66
  -9   7   0    0.09    0.82
  -9   7   0    0.32    0.83
   9   7   0   -0.20    0.75
   9   8   0    0.39    0.84
  -9   8   0   -0.08    0.91
  -9   8   0   -1.65    0.76
   9   9   0    0.22    0.92
  -9   9   0   -1.72    0.94
  -9   9   0    0.53    0.92
  -9  10   0   -1.19    0.79
   9  10   0    0.37    0.97
  -9  10   0   -0.70    1.03
   9  11   0    0.05    1.04
  -9  11   0   -1.45    1.09
  -9  11   0    0.67    0.90
   9  12   0    0.96    1.12
  -9  12   0   -0.46    1.22
  -9  12   0   -0.94    1.00
 -10   0   0   86.67    2.53
 -10   0   0   89.54    2.27
 -10   1   0    0.55    0.26
 -10  -1   0    0.28    0.49
 -10   1   0    1.24    0.55
 -10   2   0   86.75    2.36
 -10   2   0   89.12    2.63
 -10  -2   0   89.69    2.47
 -10   3   0    0.07    0.42
 -10  -3   0    0.24    0.37
 -10   3   0    0.55    0.62
  10   3   0    0.46    0.47
 -10   4   0    5.92    0.80
 -10  -4   0    7.02    0.48
 -10   4   0    7.72    0.67
  10   4   0    7.70    0.70
 -10   5   0   17.31    1.19
 -10  -5   0   17.87    0.70
 -10   5   0   16.46    1.04
  10   5   0   17.56    1.03
  10   6   0    8.46    0.89
 -10   6   0   10.08    0.94
 -10   6   0    8.42    0.97
 -10   7   0    1.57    0.75
 -10   7   0    1.42    0.79
  10   7   0    1.87    0.90
  10   8   0   31.58    1.68
 -10   8   0   30.24    1.61
 -10   8   0   30.30    1.66
 -10   9   0   10.35    1.24
  10   9   0   11.36    1.27
 -10   9   0   10.40    1.19
 -10  10   0   -0.81    0.92
  10  10   0    0.02    0.95
 -10  10   0    1.89    0.96
 -10  11   0    2.97    1.11
 -10  11   0    3.58    1.14
  10  11   0    5.28    1.23
  10  12   0    6.78    1.47
 -10  12   0    4.56    1.18
 -10  12   0    7.18    1.31
 -11   0   0   -0.12    0.57
 -11   0   0    0.14    0.21
 -11   1   0    0.06    0.24
 -11   1   0    0.52    0.55
 -11  -1   0   -0.01    0.48
 -11   2   0    0.08    0.59
 -11  -2   0    0.02    0.44
 -11   2   0   -0.39    0.31
  11   3   0    0.52    0.43
 -11   3   0    0.08    0.40
 -11   3   0   -0.36    0.62
 -11  -3   0   -0.38    0.37
 -11   4   0    0.54    0.67
  11   4   0   -0.54    0.52
 -11   4   0   -0.19    0.47
 -11  -4   0   -0.43    0.35
 -11  -5   0    0.20    0.33
 -11   5   0   -0.15    0.67
  11   5   0   -0.11    0.54
 -11   5   0   -1.08    0.54
 -11   6   0   -0.61    0.67
 -11   6   0    0.51    0.77
  11   6   0    0.04    0.74
  11   7   0   -1.15    0.82
 -11   7   0   -0.58    0.79
 -11   7   0   -0.95    0.75
  11   8   0   -0.61    0.81
 -11   8   0   -0.52    0.82
 -11   8   0    1.34    0.90
 -11   9   0   -2.27    0.93
  11   9   0   -0.59    0.99
 -11   9   0   -0.29    0.95
 -11  10   0   -0.55    1.02
 -11  10   0    0.86    0.94
  11  10   0   -2.52    1.03
 -11  11   0    0.56    1.06
 -11  11   0   -1.14    1.07
  11  11   0   -0.31    1.01
  11  12   0   -0.72    1.06
 -11  12   0    1.38    1.22
 -11  12   0   -1.65    0.89
 -12   0   0    8.10    0.37
 -12   0   0    7.41    0.72
 -12  -1   0    2.38    0.60
 -12   1   0    3.64    0.65
 -12   1   0    3.34    0.29
 -12   2   0   12.06    0.90
 -12  -2   0   11.65    0.80
 -12   2   0   10.11    0.57
 -12  -3   0   61.56    1.85
 -12   3   0   59.61    1.79
 -12   3   0   60.66    2.10
  12   4   0    0.12    0.54
 -12   4   0    1.36    0.72
 -12  -4   0    0.78    0.39
 -12   4   0   -0.07    0.49
 -12  -5   0    3.89    0.53
 -12   5   0    4.86    0.87
  12   5   0    4.91    0.73
 -12   5   0    5.86    0.72
  12   6   0    4.06    0.75
 -12   6   0    4.41    0.80
 -12   6   0    4.95    0.91
 -12   7   0   16.35    1.38
 -12   7   0   17.43    1.25
  12   7   0   19.08    1.40
  12   8   0    4.77    0.96
 -12   8   0    4.35    0.99
 -12   8   0    4.63    0.98
  12   9   0    9.29    1.19
 -12   9   0    6.68    1.12
 -12   9   0    9.09    1.20
 -12  10   0    1.39    1.06
  12  10   0    2.89    1.04
 -12  10   0    2.43    1.01
 -12  11   0   10.02    1.38
  12  11   0   10.04    1.38
 -12  11   0    9.98    1.39
 -12  12   0   -0.82    0.99
  12  12   0   -1.14    1.07
 -12  12   0    0.34    0.99
 -13   0   0   -0.07    0.61
 -13   0   0    0.30    0.19
 -13  -1   0   -1.08    0.54
 -13   1   0   -0.40    0.58
 -13   1   0    0.06    0.22
 -13   2   0    0.41    0.64
 -13  -2   0   -0.03    0.48
 -13   2   0    0.21    0.31
 -13   3   0   -0.17    0.68
 -13   3   0    0.04    0.39
 -13  -3   0   -0.25    0.47
 -13  -4   0    0.36    0.43
 -13   4   0   -0.41    0.69
  13   4   0   -0.74    0.52
 -13   4   0   -0.38    0.47
 -13   5   0    1.12    0.60
 -13   5   0   -0.01    0.75
  13   5   0    0.08    0.60
  13   6   0   -0.51    0.70
 -13   6   0   -0.66    0.67
 -13   6   0   -0.85    0.81
 -13   7   0    1.59    0.91
 -13   7   0    0.53    0.77
  13   7   0   -0.13    0.80
  13   8   0   -1.57    0.73
 -13   8   0   -0.11    0.87
 -13   8   0    0.25    0.85
 -13   9   0   -0.34    0.92
 -13   9   0    0.58    0.96
  13   9   0   -1.52    0.93
 -13  10   0    0.50    0.99
 -13  10   0    0.72    1.10
  13  10   0   -0.04    0.94
 -13  11   0    0.87    0.96
  13  11   0   -0.98    1.01
 -13  11   0   -0.26    0.97
  13  12   0   -0.22    1.08
 -13  12   0   -1.48    1.07
 -14   0   0   11.40    0.88
 -14   1   0   41.91    1.64
 -14  -1   0   41.13    1.59
 -14   2   0    0.40    0.68
 -14  -2   0    0.59    0.55
 -14   2   0    1.33    0.54
 -14   3   0    2.37    0.76
 -14  -3   0    1.20    0.52
 -14   3   0    1.60    0.43
 -14   4   0    4.61    0.58
 -14   4   0    4.55    0.91
 -14  -4   0    4.07    0.56
 -14   5   0    9.96    1.07
 -14   5   0   12.64    0.88
  14   5   0   10.82    0.91
  14   6   0   13.26    1.08
 -14   6   0   14.35    1.26
 -14   6   0   15.05    1.06
  14   7   0   10.66    1.05
 -14   7   0   12.03    1.26
 -14   7   0   11.51    1.06
 -14   8   0    5.48    1.08
  14   8   0    5.13    1.04
 -14   8   0    5.60    0.98
 -14   9   0    0.92    1.00
  14   9   0    2.38    1.07
 -14   9   0    1.71    1.13
 -14  10   0   -0.20    0.99
  14  10   0   -0.35    1.04
  14  11   0    1.05    1.15
 -14  11   0    0.31    1.03
 -15   0   0   -0.80    0.68
 -15  -1   0    0.75    0.58
 -15   1   0    0.18    0.65
 -15   2   0    0.17    0.71
 -15  -2   0   -0.07    0.57
 -15   3   0   -0.53    0.73
 -15  -3   0    0.05    0.56
 -15  -4   0    0.14    0.50
 -15   4   0   -0.85    0.74
 -15   5   0   -0.02    0.83
  15   6   0    0.25    0.71
 -15   6   0   -0.76    0.84
  15   7   0   -1.05    0.76
 -15   7   0    0.92    0.96
  15   8   0   -0.86    0.75
 -15   8   0   -1.05    0.90
  15   9   0    1.54    1.02
 -15   9   0   -1.42    0.92
 -15  10   0   -0.88    0.97
  15  10   0   -0.22    1.04
  15  11   0    3.91    1.52
 -15  11   0   -0.71    1.02
 -16   0   0   41.99    1.67
 -16   1   0   13.42    1.04
 -16  -1   0   11.14    0.92
 -16   2   0    1.15    0.77
 -16  -2   0   -0.23    0.63
 -16  -3   0    2.55    0.63
 -16   3   0    1.90    0.83
 -16   4   0    4.06    0.94
 -16   5   0   -0.71    0.84
 -16   6   0    0.61    0.89
 -16   7   0    1.46    0.99
 -16   8   0    1.97    1.03
 -16   9   0   -0.83    1.09
 -16  10   0    2.18    1.25
 -16  11   0   -1.86    1.14
 -17   0   0    0.51    0.75
 -17  -1   0   -1.38    0.67
 -17   1   0   -0.59    0.68
 -17  -2   0    1.21    0.69
 -17   2   0    0.06    0.79
 -17   3   0    1.08    0.83
 -17  -3   0    1.59    0.62
 -17   4   0   -1.22    0.79
 -17   5   0    0.41    0.91
 -17   6   0    0.26    0.97
 -17   7   0    0.11    1.07
 -17   8   0    0.42    1.03
 -17   9   0   -0.25    0.99
 -17  10   0   -0.98    1.18
 -18   0   0    1.41    0.74
 -18   1   0    8.97    1.02
 -18  -1   0   11.33    1.03
 -18  -2   0    0.69    0.71
 -18   2   0    1.15    0.82
 -18   3   0    2.46    0.93
 -18  -3   0    2.83    0.73
 -18   4   0    5.20    1.02
 -18   5   0    3.02    1.10
 -18   6   0   -1.04    0.88
 -18   7   0    1.28    1.00
 -18   8   0   -0.28    0.99
 -18   9   0    4.80    1.22
 -18  10   0   -2.23    1.12
 -19   0   0   -0.41    0.81
 -19  -1   0    0.95    0.77
 -19   1   0   -0.95    0.83
 -19   2   0   -0.22    0.90
 -19  -2   0    0.82    0.74
 -19   3   0    0.62    0.87
 -19   4   0    0.72    0.89
 -19   5   0   -0.07    0.94
 -19   6   0   -0.98    0.96
 -19   7   0    0.04    0.99
 -19   8   0    1.16    1.21
 -19   9   0   -1.38    1.04
 -20   0   0    0.07    0.73
 -20  -1   0    0.43    0.72
 -20   1   0    1.92    0.83
 -20   2   0    0.84    0.86
 -20  -2   0    1.32    0.77
 -20   3   0   13.69    1.30
 -20   4   0    5.67    1.07
 -20   5   0    9.30    1.27
 -20   6   0    1.04    1.02
 -20   7   0   -1.64    0.97
 -20   8   0    0.84    1.11
 -20   9   0    4.46    1.27
 -21   0   0    0.59    0.85
 -21  -1   0   -0.37    0.80
 -21   1   0    0.01    0.82
 -21   2   0   -0.61    0.85
 -21  -2   0   -0.05    0.77
 -21   3   0    0.92    0.94
 -21   4   0    1.48    0.98
 -21   5   0   -0.23    0.98
 -21   6   0   -0.04    1.14
 -21   7   0   -1.43    1.13
 -21   8   0   -2.03    1.17
 -22   0   0    1.21    0.95
 -22   1   0   67.79    2.64
 -22  -1   0   62.28    2.46
 -22   2   0    2.23    0.95
 -22   3   0    1.47    0.98
 -22   4   0    0.54    0.97
 -22   5   0    1.44    1.04
 -22   6   0    0.92    1.09
 -22   7   0    2.07    1.15
 -23   0   0   -0.18    0.82
 -23  -1   0   -0.33    0.87
 -23   1   0    0.36    0.87
 -23   2   0   -0.28    1.01
 -23   3   0    0.59    1.08
 -23   4   0    0.84    1.14
 -23   5   0    0.23    1.03
 -23   6   0    0.38    1.07
 -23   7   0    0.81    1.09
 -24   0   0   -0.19    0.95
 -24   1   0   -0.38    0.99
 -24   2   0   -1.69    0.90
 -24   3   0    0.55    1.12
 -24   4   0    1.69    1.21
 -24   5   0   -1.04    0.99
 -24   6   0    0.66    1.12
 -25   0   0    2.78    1.06
 -25   1   0    0.17    0.93
 -25   2   0    0.17    1.11
 -25   3   0   -1.97    0.94
 -25   4   0   -0.36    1.00
 -25   5   0   -0.54    1.03
 -26   0   0    4.09    1.16
 -26   1   0   -0.80    1.04
 -26   2   0   -1.56    0.92
 -26   3   0    1.22    1.16
   0   0  -1   -0.16    0.03
   0   0   1   -0.16    0.01
   0   0  -1   -0.14    0.03
   0   0   1   -0.15    0.01
   0   1   1   -0.17    0.20
   0  -1  -1   -0.34    0.15
   0   1   1   -0.75    0.15
   0   1   1   -0.74    0.27
   0   1  -1   -0.47    0.20
   0  -1  -1   -0.73    0.20
   0   1  -1   -0.13    0.28
   0   1  -1   -0.25    0.23
   0   2  -1  966.96   23.83
   0  -2  -1  954.86   23.88
   0   2   1  949.36   23.85
   0  -2   1  979.15   23.85
   0   2  -1  957.88   23.89
   0   2   1 1000.00   23.90
   0   3   1   -0.05    0.33
   0   3  -1   -0.07    0.40
   0  -3   1    0.34    0.46
   0   3   1   -0.39    0.56
   0   3  -1   -0.62    0.55
   0  -3  -1   -0.03    0.41
   0   4  -1   32.87    1.35
   0   4   1   35.83    1.37
   0  -4   1   32.85    1.21
   0   4  -1   33.26    1.14
   0   4   1   34.38    1.10
   0  -4  -1   34.10    1.21
   0   5  -1    0.53    0.65
   0  -5  -1    0.40    0.52
   0   5   1    0.21    0.42
   0   5   1   -0.62    0.62
   0   5  -1   -0.37    0.43
   0  -5   1   -0.29    0.53
   0   6   1   28.92    1.10
   0   6   1   27.63    1.39
   0  -6   1   27.97    1.24
   0  -6  -1   27.93    1.22
   0   6  -1   25.86    1.37
   0   6  -1   28.80    1.12
   0   7  -1    0.26    0.53
   0   7   1   -0.05    0.50
   0   7  -1   -0.25    0.75
   0  -7   1   -0.46    0.58
   0  -7  -1   -0.88    0.58
   0   7   1   -0.40    0.78
   0   8  -1    4.76    0.69
   0   8  -1    4.84    0.99
   0  -8   1    4.72    0.85
   0  -8  -1    4.06    0.84
   0   8   1    5.61    1.02
   0   8   1    4.52    0.66
   0   9  -1    0.34    0.61
   0  -9  -1    0.71    0.81
   0   9  -1   -1.43    0.92
   0   9   1   -0.56    0.59
   0   9   1   -0.86    0.90
   0  10  -1    1.15    0.64
   0 -10  -1    0.12    0.81
   0  10  -1    0.99    1.00
   0  10   1    0.62    1.15
   0  11  -1    0.35    1.08
   0  11   1   -1.30    1.01
   0  12   1    0.88    1.17
   0  12  -1    0.12    1.13
   0  13   1    1.47    1.28
   0  13  -1    0.38    1.20
   1   0   1   -0.05    0.10
   1   0  -1    0.07    0.08
  -1   0  -1   -0.02    0.10
  -1   0   1   -0.14    0.10
  -1   1  -1    1.72    0.28
   1  -1  -1    1.77    0.30
   1   1   1    2.13    0.30
   1   1   1    2.05    0.13
  -1  -1   1    1.91    0.19
  -1   1  -1    1.88    0.29
   1   1  -1    1.95    0.31
  -1   1   1    1.71    0.31
   1   1  -1    1.98    0.22
   1   1  -1    2.18    0.18
   1   1  -1    2.11    0.18
  -1   1   1    1.97    0.27
  -1  -1  -1    2.19    0.16
   1   2   1  140.06    3.46
  -1   2  -1  140.30    3.60
  -1  -2   1  137.05    3.52
  -1   2  -1  143.04    3.57
   1   2   1  135.03    3.48
   1   2   1  136.81    3.61
   1  -2  -1  139.95    3.58
  -1  -2  -1  139.56    3.50
   1   2  -1  139.04    3.51
  -1   2   1  136.82    3.54
   1   2  -1  138.69    3.61
   1   2  -1  138.27    3.54
  -1   2   1  136.68    3.60
   1  -2   1  140.07    3.58
   1   3   1  209.70    5.45
  -1   3  -1  208.53    5.44
   1  -3  -1  211.76    5.39
  -1   3  -1  208.27    5.37
  -1  -3   1  211.56    5.34
   1   3   1  210.62    5.28
  -1  -3  -1  207.89    5.33
   1  -3   1  210.76    5.40
   1   3  -1  218.71    5.45
   1   3  -1  213.60    5.32
  -1   3   1  207.77    5.45
  -1   3   1  211.23    5.34
  -1  -4   1   35.23    1.21
  -1   4  -1   35.89    1.39
   1   4   1   36.62    1.12
   1  -4  -1   35.16    1.26
   1   4   1   37.48    1.40
  -1   4  -1   35.13    1.20
  -1  -4  -1   37.74    1.22
   1   4  -1   37.01    1.16
   1  -4   1   36.47    1.32
  -1   4   1   36.35    1.41
   1   4  -1   35.76    1.39
  -1   4   1   35.69    1.19
  -1   5  -1   34.82    1.40
   1   5   1   30.49    1.37
  -1   5  -1   33.82    1.21
  -1  -5   1   32.44    1.21
   1   5   1   31.18    1.07
   1  -5  -1   32.22    1.23
   1   5  -1   31.40    1.38
  -1  -5  -1   32.89    1.21
  -1   5   1   33.33    1.41
   1  -5   1   31.82    1.29
  -1   5   1   31.68    1.15
   1   5  -1   31.29    1.11
   1   6   1    0.26    0.56
  -1  -6   1    0.15    0.54
   1  -6  -1    0.05    0.60
  -1   6  -1    0.65    0.69
  -1   6  -1    0.13    0.50
   1   6   1    0.52    0.41
   1   6  -1   -0.19    0.67
  -1   6   1    0.10    0.67
   1   6  -1    0.11    0.45
  -1  -6  -1    0.05    0.52
  -1   6   1   -0.28    0.45
   1  -6   1    0.27    0.60
   1   7   1    3.16    0.52
  -1  -7   1    3.12    0.70
  -1   7  -1    3.91    0.64
  -1   7  -1    4.03    0.87
   1   7   1    4.05    0.88
   1  -7  -1    3.48    0.70
   1   7  -1    2.47    0.54
  -1  -7  -1    3.38    0.69
   1  -7   1    3.94    0.77
   1   7  -1    5.92    0.92
  -1   7   1    4.73    0.90
  -1   7   1    2.67    0.57
   1  -8  -1    0.80    0.78
   1   8   1    1.26    0.91
  -1   8  -1    0.31    0.86
  -1   8  -1    0.72    0.62
   1   8   1    0.44    0.51
  -1  -8   1    0.01    0.67
   1  -8   1    1.84    0.74
   1   8  -1    1.17    0.58
  -1  -8  -1    0.04    0.67
  -1   8   1    1.23    0.59
  -1   8   1    0.47    0.88
   1   8  -1    1.07    0.90
  -1   9  -1   -0.72    0.91
   1  -9  -1   -0.36    0.74
  -1   9  -1    0.09    0.64
   1   9   1    0.42    0.95
   1   9  -1   -0.51    0.55
   1   9  -1    0.49    0.57
  -1   9   1    0.19    0.95
  -1   9   1   -0.32    0.59
  -1  -9  -1    0.14    0.75
   1   9  -1    2.17    0.99
  -1  10  -1    0.47    1.10
   1  10   1    0.71    1.00
  -1  10  -1    2.00    1.05
   1 -10  -1    2.62    0.95
  -1  10   1    0.86    1.02
  -1 -10  -1    1.04    0.87
   1  10  -1    1.28    1.05
   1  11   1    2.61    1.21
  -1  11  -1    0.42    1.09
   1  11  -1    1.04    1.21
  -1  11   1    1.38    1.10
  -1  12  -1    1.02    1.30
   1  12   1    1.93    1.23
  -1  12   1    1.32    1.31
   1  12  -1    1.90    1.22
   1  13   1    2.73    1.25
  -1  13  -1   -0.97    1.20
   1  13  -1    2.21    1.25
  -1  13   1    0.42    1.19
  -2   0   1    0.12    0.18
  -2   0  -1    0.07    0.19
   2   0  -1    0.17    0.18
  -2   1  -1    9.88    0.54
  -2   1  -1   10.26    0.48
   2  -1  -1    9.89    0.53
   2   1   1   10.13    0.51
  -2  -1   1   10.32    0.32
  -2   1   1   10.49    0.46
  -2  -1  -1   10.22    0.32
   2   1  -1    9.26    0.56
  -2   1   1   10.21    0.49
   2   2   1  228.36    5.74
  -2  -2   1  225.54    5.63
   2   2   1  227.46    5.59
  -2   2  -1  227.97    5.73
   2  -2  -1  224.37    5.73
  -2   2  -1  228.15    5.74
   2   2  -1  225.03    5.60
  -2   2   1  228.23    5.75
  -2   2   1  229.14    5.71
   2  -2   1  224.43    5.73
  -2  -2  -1  220.76    5.59
   2   2  -1  229.82    5.65
   2   2  -1  224.57    5.75
   2   2  -1  226.90    5.60
  -2  -2  -1  227.17    5.62
  -2   3  -1   97.51    2.70
   2   3   1   97.14    2.49
  -2   3  -1   96.39    2.64
   2   3   1   96.24    2.48
   2   3   1   95.60    2.71
   2  -3  -1   97.24    2.67
  -2  -3   1   98.83    2.55
   2   3  -1   98.58    2.55
   2   3  -1   98.45    2.72
   2  -3   1   98.85    2.67
   2   3  -1   98.70    2.50
  -2  -3  -1   97.38    2.54
  -2   3   1   97.29    2.62
  -2   3   1   97.85    2.71
   2   3  -1   96.19    2.52
   2   4   1   11.53    0.85
  -2   4  -1   11.18    0.81
   2   4   1    9.45    0.54
   2  -4  -1   11.30    0.80
  -2  -4   1   10.20    0.65
  -2   4  -1   10.91    0.72
  -2   4   1   11.90    0.69
   2   4  -1   10.31    0.56
   2  -4   1   12.20    0.80
   2   4  -1   10.16    0.82
  -2  -4  -1   10.11    0.63
   2   4  -1    9.40    0.61
  -2   4   1   11.22    0.85
   2  -5  -1   63.81    2.05
   2   5   1   68.08    1.85
  -2   5  -1   65.11    1.99
  -2  -5   1   66.11    1.96
   2   5   1   67.81    2.17
  -2   5  -1   64.33    2.14
   2  -5   1   67.92    2.06
  -2   5   1   66.89    1.99
  -2  -5  -1   67.27    1.96
   2   5  -1   68.79    1.89
  -2   5   1   66.33    2.15
   2   5  -1   67.94    2.18
   2   5  -1   67.43    1.86
  -2   6  -1   -0.26    0.53
   2  -6  -1    0.06    0.56
  -2   6  -1    0.26    0.56
  -2  -6   1    0.55    0.51
   2   6   1    0.64    0.71
   2   6   1    0.68    0.37
   2   6  -1    0.34    0.42
  -2   6   1    0.50    0.68
  -2   6   1    1.13    0.51
   2  -6   1   -0.25    0.63
   2   6  -1    0.19    0.70
  -2  -6  -1    0.17    0.49
   2   6  -1    0.77    0.39
   2   7   1   -0.12    0.77
   2  -7  -1   -0.33    0.68
  -2   7  -1    0.26    0.58
  -2   7  -1    0.86    0.79
  -2  -7   1    0.45    0.55
   2   7   1    0.80    0.42
  -2   7   1    0.32    0.56
   2  -7   1    0.39    0.68
  -2   7   1    0.16    0.78
   2   7  -1    0.28    0.42
   2   7  -1    0.00    0.61
  -2  -7  -1    1.29    0.59
   2   7  -1    0.92    0.45
  -2  -8   1    2.54    0.70
  -2   8  -1    1.56    0.90
   2  -8  -1    2.32    0.85
   2   8   1    1.99    0.52
  -2   8  -1    3.17    0.69
   2   8   1    0.85    0.88
  -2   8   1    2.92    0.66
   2   8  -1    1.18    0.90
  -2  -8  -1    2.51    0.72
   2   8  -1    2.56    0.57
  -2   8   1    3.80    0.97
   2   8  -1    2.36    0.51
  -2   9  -1   10.39    1.23
   2   9   1   10.47    1.25
  -2   9  -1   10.13    0.95
   2  -9  -1    8.22    1.10
   2   9  -1    9.53    1.24
   2   9  -1    8.36    1.03
  -2   9   1    8.33    1.21
  -2  -9  -1   10.80    1.04
  -2   9   1    9.50    0.88
  -2  10  -1    1.78    0.77
  -2  10  -1    1.64    1.07
   2  10   1    2.90    1.06
   2 -10  -1    3.18    0.93
  -2  10   1    3.12    1.14
   2  10  -1    4.71    1.14
  -2 -10  -1    2.75    0.90
  -2  11  -1    1.78    1.08
   2  11   1    1.37    1.14
   2  11  -1   -1.04    1.01
  -2  11   1    2.28    1.16
   2  12   1    3.53    1.27
  -2  12  -1    4.00    1.27
   2  12  -1    3.16    1.22
  -2  12   1    4.05    1.30
  -2  13  -1    1.30    1.21
   2  13   1    4.14    1.47
   2  13  -1    1.29    1.26
  -2  13   1    2.55    1.31
  -3   0  -1   -0.02    0.31
   3   0  -1   -0.19    0.24
  -3   0   1   -0.18    0.31
  -3   1  -1   26.58    0.93
  -3   1  -1   26.88    0.81
   3   1   1   26.64    0.83
   3  -1  -1   26.06    0.90
   3   1  -1   28.25    0.89
  -3   1   1   26.38    0.87
  -3   1   1   27.69    0.92
  -3  -1  -1   26.41    0.77
   3   2   1    2.69    0.49
   3  -2  -1    2.37    0.56
  -3   2  -1    3.04    0.51
  -3   2  -1    3.26    0.47
  -3  -2   1    3.24    0.23
  -3  -2  -1    2.60    0.20
  -3   2   1    2.92    0.49
   3   2  -1    2.33    0.52
  -3   2   1    3.01    0.54
  -3   3  -1   65.08    1.93
   3  -3  -1   64.66    1.92
  -3   3  -1   65.47    1.91
   3   3   1   66.02    1.95
  -3  -3   1   63.84    1.74
  -3   3   1   64.29    1.94
   3   3  -1   67.41    1.76
   3  -3   1   65.62    1.93
   3   3  -1   64.77    1.95
  -3  -3  -1   64.86    1.72
  -3   3   1   65.40    1.89
   3   4   1   11.51    0.39
   3   4   1   11.03    0.83
   3  -4  -1   11.07    0.78
  -3   4  -1   10.76    0.81
   3   4   1   11.27    0.49
   3   4   1   10.77    0.38
  -3   4  -1   11.29    0.77
  -3  -4   1   10.28    0.63
  -3  -4  -1   11.47    0.63
   3   4  -1   10.76    0.45
   3   4  -1   12.10    0.90
  -3   4   1   10.95    0.81
  -3   4   1   11.12    0.74
   3  -4   1   12.40    0.83
   3   4  -1   11.10    0.45
   3   4  -1   11.92    0.59
   3   5   1   35.09    1.00
   3   5   1   34.71    1.44
   3   5   1   33.88    0.99
  -3   5  -1   36.16    1.43
  -3  -5   1   34.73    1.18
   3   5   1   34.90    1.06
  -3   5  -1   33.94    1.34
   3  -5  -1   34.40    1.35
  -3   5   1   35.68    1.45
   3   5  -1   32.73    1.42
  -3   5   1   34.74    1.25
  -3  -5  -1   33.92    1.18
   3   5  -1   35.42    1.02
   3   5  -1   35.19    1.12
   3  -5   1   35.31    1.41
   3   6   1    2.88    0.78
  -3   6  -1    2.74    0.74
   3  -6  -1    1.89    0.65
  -3   6  -1    2.31    0.57
   3   6   1    2.51    0.32
  -3  -6   1    3.39    0.55
   3   6   1    2.93    0.39
  -3  -6  -1    3.13    0.54
   3   6  -1    2.41    0.34
  -3   6   1    3.03    0.77
   3   6  -1    2.89    0.76
   3   6  -1    2.26    0.43
   3  -6   1    3.78    0.69
  -3   6   1    2.75    0.54
   3   7   1    0.48    0.31
   3  -7  -1    1.11    0.72
   3   7   1    0.67    0.76
  -3   7  -1    0.62    0.77
   3   7   1   -0.01    0.37
  -3  -7   1    0.18    0.53
  -3   7  -1    0.06    0.63
   3   7  -1    0.58    0.34
  -3  -7  -1    0.06    0.54
   3   7  -1   -0.35    0.77
  -3   7   1    0.25    0.77
   3  -7   1    0.20    0.72
   3   7  -1    0.03    0.43
  -3   7   1    0.63    0.60
  -3   8  -1    2.62    0.67
  -3  -8   1    1.85    0.68
   3   8   1    1.42    0.53
   3   8   1    1.88    0.46
   3   8   1    0.93    0.88
   3  -8  -1    0.96    0.83
  -3   8  -1    2.34    0.89
   3   8  -1    2.18    0.41
   3   8  -1    1.09    0.88
  -3  -8  -1    1.73    0.66
   3   8  -1    2.26    0.51
  -3   8   1    1.65    0.89
  -3   8   1    1.61    0.66
   3  -9  -1   -0.17    0.90
  -3   9  -1    0.83    0.96
   3   9   1    0.56    0.96
  -3   9  -1    2.67    0.78
  -3   9   1    0.39    0.95
   3   9  -1    0.81    0.95
  -3  -9  -1    0.49    0.73
  -3   9   1    1.19    0.71
  -3  10  -1    5.19    0.90
   3  10   1    6.03    1.21
  -3  10  -1    6.16    1.19
  -3  10   1    6.63    0.91
  -3  10   1    6.81    1.34
   3  10  -1    5.94    1.17
  -3 -10  -1    5.30    0.95
   3  11   1    2.39    1.16
  -3  11  -1    2.32    1.15
   3  11  -1    1.03    1.06
  -3  11   1    1.51    1.23
   3  12   1   -0.15    1.14
  -3  12  -1    0.80    1.11
   3  12  -1    1.41    1.14
  -3  12   1    0.06    1.27
  -3  13  -1    1.25    1.21
   3  13   1   -1.06    1.15
   3  13  -1    2.44    1.27
  -3  13   1   -0.09    1.32
   4   0  -1   -0.32    0.28
  -4   0   1   -0.13    0.38
  -4   0  -1    0.79    0.41
   4   1   1    9.31    0.50
  -4   1  -1    8.46    0.49
  -4  -1   1    9.52    0.31
   4  -1  -1    9.34    0.68
  -4   1  -1    9.28    0.68
   4   1  -1    8.77    0.55
  -4   1   1   10.37    0.68
  -4  -1  -1   10.27    0.49
  -4   1   1    8.71    0.53
   4   2   1   64.05    1.82
  -4   2  -1   63.19    1.85
  -4   2  -1   63.46    1.78
   4  -2  -1   64.74    1.84
   4   2  -1   61.93    1.80
  -4   2   1   63.44    1.85
  -4   2   1   61.15    1.78
  -4  -3   1   45.33    1.24
   4  -3  -1   46.95    1.51
   4   3   1   46.48    1.54
  -4   3  -1   46.13    1.51
  -4   3  -1   44.57    1.49
  -4   3   1   45.86    1.48
  -4  -3  -1   44.18    1.20
   4  -3   1   46.19    1.55
  -4   3   1   45.03    1.47
   4   3  -1   46.03    1.51
   4   4   1    0.93    0.60
   4  -4  -1    1.59    0.64
  -4  -4   1    0.73    0.34
  -4   4  -1    1.81    0.59
  -4   4  -1    1.51    0.55
  -4  -4  -1    0.63    0.31
   4   4  -1    1.41    0.60
  -4   4   1    1.23    0.51
   4  -4   1   -0.45    0.54
  -4   4   1    0.90    0.59
  -4   5  -1    2.77    0.66
   4   5   1    1.98    0.65
  -4  -5   1    2.10    0.42
  -4   5  -1    1.47    0.54
   4  -5  -1    1.66    0.67
   4   5   1    1.72    0.29
   4   5  -1    1.59    0.35
  -4  -5  -1    1.92    0.41
  -4   5   1    1.65    0.64
   4   5  -1    2.13    0.67
  -4   5   1    2.16    0.54
   4  -5   1    2.19    0.62
  -4   6  -1    1.95    0.64
  -4   6  -1    1.60    0.71
   4  -6  -1    0.39    0.62
  -4  -6   1    0.58    0.45
   4   6   1    0.97    0.32
   4   6   1    0.43    0.70
   4   6  -1    0.20    0.71
   4   6  -1    0.73    0.37
   4  -6   1    0.02    0.61
  -4  -6  -1    1.11    0.47
  -4   6   1   -0.21    0.66
   4   6  -1    0.67    0.12
  -4   6   1    0.74    0.52
  -4   7  -1    0.62    0.60
  -4  -7   1    1.45    0.55
  -4   7  -1    0.12    0.75
   4   7   1    0.57    0.36
   4  -7  -1    0.86    0.71
   4   7   1    0.82    0.78
  -4   7   1    0.27    0.75
  -4  -7  -1    1.16    0.52
   4   7  -1    0.71    0.42
   4   7  -1    0.90    0.80
   4   7  -1    1.19    0.20
  -4   7   1    0.44    0.65
  -4   8  -1    5.59    0.84
   4   8   1    5.55    1.00
  -4  -8   1    4.55    0.71
   4  -8  -1    5.00    0.89
  -4   8  -1    5.56    1.00
  -4  -8  -1    4.08    0.71
   4   8  -1    3.72    0.98
  -4   8   1    4.66    0.98
  -4   8   1    5.23    0.76
   4   8  -1    4.15    0.55
  -4   9  -1   12.27    1.08
  -4   9  -1   14.66    1.35
   4   9   1   10.83    1.24
   4  -9  -1   11.18    1.24
  -4   9   1   12.03    1.02
  -4   9   1   13.83    1.35
  -4  -9  -1   11.53    1.01
   4   9  -1   10.59    1.27
  -4  10  -1    9.86    1.05
   4  10   1    9.41    1.32
  -4  10  -1    9.84    1.32
  -4  10   1    9.86    1.34
   4  10  -1    9.91    1.31
  -4  10   1   11.66    1.08
  -4  11  -1    1.50    1.07
   4  11   1   -0.16    1.05
  -4  11   1   -0.24    1.06
   4  11  -1    1.96    1.11
   4  12   1    0.71    1.12
  -4  12  -1    0.70    1.15
   4  12  -1    2.12    1.19
  -4  12   1   -0.98    1.11
   4  13   1   15.86    1.79
  -4  13  -1   18.01    1.82
  -4  13   1   16.76    1.78
   4  13  -1   16.02    1.78
  -5   0  -1   -0.67    0.39
  -5   0   1   -0.59    0.42
  -5   1  -1  392.91    9.83
   5   1   1  389.09    9.73
  -5   1  -1  394.10    9.71
   5  -1  -1  395.07    9.80
  -5   1   1  397.86    9.75
  -5  -1  -1  395.10    9.75
  -5   1   1  386.41    9.83
  -5   2  -1   66.55    1.88
   5   2   1   67.71    1.87
   5  -2  -1   69.65    1.99
  -5   2  -1   68.05    1.98
  -5  -2  -1   64.46    1.76
   5   2  -1   66.72    1.92
  -5   2   1   69.16    1.98
  -5   2   1   65.37    1.89
  -5   3  -1    0.69    0.51
  -5   3  -1    0.60    0.53
  -5  -3   1    0.47    0.19
   5  -3  -1   -0.22    0.52
   5   3   1    0.76    0.50
   5   3  -1   -1.29    0.48
  -5   3   1    0.64    0.51
  -5   3   1    0.69    0.50
  -5  -4   1    2.53    0.32
  -5   4  -1    1.07    0.55
   5   4   1    0.89    0.63
   5  -4  -1    1.51    0.59
  -5   4  -1    1.08    0.55
   5  -4   1    2.42    0.61
  -5  -4  -1    1.58    0.27
   5   4  -1    1.65    0.66
  -5   4   1    1.36    0.55
  -5   4   1    1.66    0.57
   5   5   1   16.21    1.04
  -5  -5   1   16.96    0.74
   5  -5  -1   17.53    1.03
  -5   5  -1   16.27    1.01
  -5   5  -1   15.61    0.96
  -5  -5  -1   16.64    0.72
  -5   5   1   15.71    1.03
  -5   5   1   15.33    1.03
   5   5  -1   16.35    1.05
   5  -5   1   17.51    1.02
   5   6   1   13.17    1.01
  -5   6  -1   12.77    0.98
  -5  -6   1   11.87    0.74
  -5   6  -1   12.86    0.94
   5  -6  -1   13.15    1.03
  -5  -6  -1   12.26    0.74
  -5   6   1   10.73    0.85
   5   6  -1   12.15    1.02
  -5   6   1   11.21    0.98
  -5   7  -1    2.30    0.82
  -5   7  -1    1.76    0.73
   5  -7  -1    0.25    0.70
   5   7   1    1.68    0.81
  -5  -7   1    0.99    0.52
   5   7  -1   -0.13    0.77
  -5   7   1    0.44    0.60
  -5   7   1    0.29    0.76
  -5  -7  -1    1.10    0.52
  -5   8  -1   -0.39    0.80
  -5   8  -1    0.35    0.68
   5  -8  -1   -0.61    0.77
   5   8   1    0.40    0.87
  -5   8   1    0.89    0.87
   5   8  -1    0.13    0.85
  -5   8   1    1.30    0.72
  -5  -8  -1    0.00    0.56
   5  -9  -1    7.25    1.11
  -5   9  -1    8.30    1.02
   5   9   1    7.49    1.20
  -5   9  -1   10.32    1.23
  -5   9   1    9.90    1.21
  -5   9   1    8.81    1.03
   5   9  -1    7.57    1.14
   5  10   1    4.25    1.12
  -5  10  -1    2.37    1.07
  -5  10  -1    2.79    0.88
  -5  10   1    1.77    0.86
  -5  10   1    2.82    1.09
   5  10  -1    2.60    1.09
  -5  11  -1    0.25    1.19
  -5  11  -1    0.22    0.85
   5  11   1   -1.13    1.02
   5  11  -1   -1.32    1.02
  -5  11   1   -0.86    1.03
   5  12   1    4.10    1.33
  -5  12  -1    3.04    1.21
  -5  12   1    3.05    1.27
   5  12  -1    4.30    1.29
   5  13   1    0.09    1.35
  -5  13  -1   -2.34    1.10
  -5  13   1    1.16    1.22
   5  13  -1    1.13    1.21
  -6   0  -1   -0.37    0.48
  -6   0  -1   -0.17    0.14
  -6   0   1    0.26    0.46
  -6   0  -1   -0.06    0.13
  -6   1  -1    0.88    0.50
  -6   1  -1    1.11    0.27
   6   1   1    1.04    0.30
  -6  -1   1    0.48    0.38
   6  -1  -1    0.04    0.44
  -6  -1  -1    1.14    0.40
  -6   1   1    1.13    0.36
  -6   1   1    1.17    0.53
  -6   2  -1    6.76    0.66
  -6   2  -1    6.59    0.50
   6   2   1    6.78    0.55
   6  -2  -1    6.64    0.66
  -6   2   1    5.65    0.64
   6   2  -1    7.08    0.56
  -6   2   1    7.26    0.55
  -6  -2  -1    6.30    0.41
   6  -3  -1    7.69    0.71
  -6   3  -1    8.54    0.71
  -6   3  -1    8.86    0.66
  -6  -3   1    8.23    0.28
   6   3   1    8.78    0.68
  -6   3   1    9.88    0.73
  -6   3   1    8.39    0.68
   6   3  -1    8.24    0.69
   6  -4  -1    5.24    0.70
  -6   4  -1    6.50    0.70
  -6  -4   1    5.90    0.40
  -6   4  -1    6.57    0.71
   6   4   1    4.95    0.65
   6   4  -1    5.95    0.68
  -6   4   1    5.55    0.66
  -6  -4  -1    5.27    0.32
  -6   4   1    6.44    0.66
  -6   5  -1   21.23    1.17
  -6   5  -1   21.34    1.10
  -6  -5   1   20.90    0.78
   6   5   1   19.19    1.10
   6  -5  -1   20.53    1.14
  -6  -5  -1   20.44    0.76
  -6   5   1   21.37    1.21
  -6   5   1   20.79    1.07
   6   5  -1   21.46    1.13
  -6   6  -1    0.44    0.68
   6   6   1    0.03    0.70
  -6  -6   1   -0.18    0.39
  -6   6  -1   -0.74    0.63
   6  -6  -1    0.28    0.73
  -6  -6  -1   -0.08    0.39
   6   6  -1    0.07    0.76
  -6   6   1    0.12    0.67
  -6   6   1    0.15    0.59
  -6   7  -1    0.60    0.68
  -6   7  -1    0.55    0.74
  -6  -7   1    0.70    0.50
   6   7   1    0.35    0.78
   6  -7  -1    0.47    0.73
   6   7  -1    1.06    0.80
  -6   7   1   -0.37    0.70
  -6  -7  -1    0.39    0.48
  -6   7   1    0.73    0.63
   6   8   1    2.44    0.96
  -6   8  -1    2.68    0.86
  -6   8  -1    3.20    0.91
   6  -8  -1    3.43    0.96
  -6   8   1    2.40    0.74
   6   8  -1    3.05    0.93
  -6   8   1    1.37    0.89
  -6   9  -1    4.40    1.05
  -6   9  -1    4.00    0.86
   6   9   1    3.06    1.04
  -6   9   1    4.35    0.85
  -6   9   1    3.57    1.15
   6   9  -1    4.88    1.08
   6  10   1    5.37    1.18
  -6  10  -1    4.75    0.99
  -6  10  -1    3.77    1.09
  -6  10   1    4.00    1.11
  -6  10   1    5.90    1.01
   6  10  -1    5.93    1.19
  -6  11  -1    0.24    0.91
   6  11   1   -0.05    1.07
  -6  11  -1    0.56    1.05
  -6  11   1    0.44    0.89
   6  11  -1    2.63    1.13
  -6  11   1    1.09    1.09
  -6  12  -1    5.27    1.30
   6  12   1    8.42    1.45
   6  12  -1    7.26    1.41
  -6  12   1    7.50    1.40
  -6  13  -1    3.16    1.27
   6  13   1    4.54    1.37
  -6  13   1    1.30    1.24
   6  13  -1    3.37    1.31
  -7   0  -1   -0.08    0.14
  -7   0  -1    0.12    0.15
  -7   0   1   -0.14    0.51
  -7   0  -1   -0.40    0.43
   7   1   1   45.52    1.27
  -7   1  -1   45.26    1.25
  -7  -1   1   47.45    1.45
  -7   1  -1   48.77    1.51
  -7   1   1   47.21    1.52
  -7  -1  -1   46.51    1.40
  -7   1   1   45.97    1.33
  -7   2  -1   -1.03    0.52
   7  -2  -1   -0.56    0.47
   7   2   1    0.31    0.40
  -7   2  -1    0.55    0.37
   7   2  -1    0.57    0.42
  -7   2   1    0.03    0.40
  -7  -2  -1    0.31    0.32
  -7   2   1    0.70    0.54
  -7   3  -1   49.83    1.69
  -7   3  -1   49.11    1.56
   7  -3  -1   50.74    1.66
   7   3   1   50.74    1.60
  -7   3   1   50.45    1.69
  -7  -3  -1   51.65    1.40
  -7   3   1   50.16    1.56
   7   3  -1   50.65    1.62
  -7   4  -1    9.84    0.81
   7   4   1   10.31    0.76
  -7  -4   1   10.15    0.42
  -7   4  -1   11.27    0.85
   7  -4  -1   10.62    0.86
  -7   4   1    9.40    0.79
  -7   4   1   10.48    0.79
   7   4  -1   11.92    0.85
  -7  -4  -1   10.08    0.33
  -7   5  -1   39.02    1.51
   7   5   1   38.78    1.56
   7  -5  -1   38.04    1.52
  -7  -5   1   37.27    1.14
  -7   5  -1   39.78    1.53
  -7   5   1   38.53    1.57
  -7   5   1   38.13    1.48
  -7  -5  -1   38.31    1.11
   7   5  -1   38.03    1.51
   7   6   1   -0.42    0.65
   7  -6  -1    1.43    0.70
  -7   6  -1    0.22    0.65
  -7   6  -1   -0.66    0.58
  -7  -6   1    0.02    0.37
   7   6  -1   -0.23    0.69
  -7  -6  -1    0.85    0.36
  -7   6   1   -0.20    0.62
  -7   6   1   -0.79    0.61
  -7   7  -1    4.29    0.81
   7  -7  -1    4.50    0.88
  -7  -7   1    5.19    0.57
   7   7   1    4.67    0.91
  -7   7  -1    5.22    0.88
   7   7  -1    4.95    0.92
  -7   7   1    4.23    0.78
  -7   7   1    4.47    0.96
  -7  -7  -1    4.32    0.66
  -7   8  -1    2.38    0.88
   7  -8  -1    1.89    0.86
  -7   8  -1    2.24    0.88
   7   8   1    1.92    0.91
   7   8  -1    2.69    0.91
  -7   8   1    2.44    0.78
  -7   8   1    0.76    0.86
  -7   9  -1    2.19    0.98
  -7   9  -1    2.32    0.83
   7   9   1    2.58    0.99
  -7   9   1    1.52    0.85
  -7   9   1    1.73    1.07
   7   9  -1   -1.14    0.87
   7  10   1    0.59    1.13
  -7  10  -1    1.23    0.92
  -7  10  -1    2.30    1.03
  -7  10   1    0.42    0.97
  -7  10   1    1.12    0.90
   7  10  -1   -1.55    0.96
   7  11   1    1.93    1.26
  -7  11  -1   -0.29    0.89
  -7  11  -1    0.04    1.17
   7  11  -1    0.09    1.02
  -7  11   1   -0.96    0.90
  -7  11   1    1.65    1.09
   7  12   1    0.75    1.12
  -7  12  -1    0.28    1.08
   7  12  -1   -1.27    1.22
  -7  12   1   -0.59    1.10
   7  13   1   -0.27    1.21
  -7  13  -1    0.52    1.16
   7  13  -1    1.76    1.37
  -7  13   1    0.71    1.15
  -8   0  -1   -0.04    0.45
  -8   0  -1   -0.20    0.15
  -8   0  -1   -0.02    0.14
  -8   0   1    0.56    0.47
  -8   1  -1   13.13    0.48
  -8  -1   1   13.01    0.79
  -8   1  -1   11.86    0.82
  -8   1   1   12.15    0.83
  -8   1   1   12.55    0.59
  -8  -1  -1   12.93    0.67
  -8  -2   1   31.07    1.09
  -8   2  -1   31.96    1.04
  -8   2  -1   32.46    1.28
   8   2   1   33.65    1.07
  -8  -2  -1   33.22    1.04
  -8   2   1   31.88    1.07
  -8   2   1   31.29    1.27
   8   2  -1   31.67    1.11
   8  -3  -1    9.59    0.75
   8   3   1    9.06    0.65
  -8   3  -1    8.68    0.66
  -8   3  -1    8.99    0.77
  -8   3   1    9.41    0.65
  -8   3   1    8.45    0.76
   8   3  -1    9.32    0.68
  -8  -3  -1    8.81    0.51
  -8   4  -1    2.56    0.57
  -8   4  -1    2.33    0.64
  -8  -4   1    2.30    0.20
   8   4   1    2.45    0.61
   8  -4  -1    2.42    0.64
  -8   4   1    1.39    0.51
  -8   4   1    1.63    0.62
  -8  -4  -1    2.47    0.29
   8   4  -1    2.46    0.56
   8   5   1   14.63    0.98
  -8   5  -1   14.59    1.02
  -8   5  -1   14.65    1.01
   8  -5  -1   16.12    1.09
  -8  -5   1   14.57    0.59
  -8   5   1   16.58    1.08
  -8   5   1   15.36    1.05
   8   5  -1   13.98    1.00
  -8  -5  -1   15.02    0.55
  -8   6  -1   -0.06    0.66
   8  -6  -1   -0.76    0.67
  -8   6  -1    0.80    0.63
  -8  -6   1    0.31    0.35
   8   6   1   -0.52    0.74
  -8   6   1    0.30    0.65
   8   6  -1    0.52    0.67
  -8  -6  -1   -0.17    0.33
  -8   6   1   -0.59    0.62
  -8   7  -1   54.43    2.09
   8   7   1   46.70    2.00
   8  -7  -1   53.12    2.04
  -8   7  -1   52.23    1.99
   8   7  -1   53.06    2.04
  -8   7   1   51.72    1.97
  -8   7   1   54.70    2.10
   8   8   1   -1.49    0.80
  -8   8  -1   -0.15    0.92
  -8   8  -1    0.14    0.76
  -8   8   1   -0.10    0.72
   8   8  -1    0.32    0.83
  -8   8   1    0.53    0.83
  -8   9  -1    0.43    0.92
   8   9   1    0.10    0.91
  -8   9  -1   -0.04    0.89
  -8   9   1    1.44    0.91
  -8   9   1    1.46    1.05
   8   9  -1   -2.26    0.96
   8  10   1    2.90    1.06
  -8  10  -1    2.97    0.91
  -8  10  -1    2.08    1.05
  -8  10   1    3.03    1.08
  -8  10   1    2.38    1.00
   8  10  -1    3.65    1.12
  -8  11  -1    2.25    1.01
  -8  11  -1    1.77    1.20
   8  11   1    1.22    1.09
  -8  11   1    1.65    1.00
  -8  11   1    0.53    1.07
   8  11  -1    2.32    1.15
  -8  12  -1    1.12    1.22
   8  12   1    1.18    1.19
  -8  12  -1    0.05    1.30
  -8  12   1    1.17    1.13
   8  12  -1    1.51    1.17
  -8  13  -1    3.96    1.25
   8  13   1    4.77    1.47
   8  13  -1    2.25    1.25
  -8  13   1    3.14    1.26
  -9   0  -1    0.24    0.14
  -9   0  -1    0.02    0.47
  -9   0  -1    0.09    0.15
  -9   0   1   -0.16    0.46
  -9   1  -1   34.43    1.29
  -9   1  -1   33.65    0.95
  -9  -1   1   34.46    1.24
  -9   1   1   34.87    1.30
  -9   1   1   34.64    1.04
  -9  -1  -1   34.01    1.20
  -9  -2   1   32.70    1.12
   9   2   1   31.70    1.04
  -9   2  -1   30.13    1.28
  -9   2  -1   30.12    1.00
  -9   2   1   30.51    1.05
  -9   2   1   32.56    1.30
  -9  -2  -1   31.81    1.09
  -9   3  -1    1.33    0.45
  -9   3  -1    1.08    0.62
  -9  -3   1    1.64    0.39
   9   3   1    1.85    0.47
  -9   3   1    1.38    0.60
   9   3  -1    1.30    0.48
  -9   3   1    1.34    0.46
  -9  -3  -1    1.29    0.33
   9  -4  -1    3.32    0.67
  -9   4  -1    3.22    0.68
  -9   4  -1    3.20    0.56
   9   4   1    3.68    0.64
  -9   4   1    2.61    0.59
  -9   4   1    3.14    0.70
   9   4  -1    4.22    0.59
  -9  -4  -1    3.95    0.35
  -9   5  -1    3.26    0.66
   9  -5  -1    2.55    0.70
  -9   5  -1    2.97    0.72
   9   5   1    2.98    0.70
  -9  -5  -1    2.34    0.29
  -9  -5  -1    2.21    0.23
   9   5  -1    2.49    0.72
  -9   5   1    1.85    0.66
  -9   5   1    2.68    0.72
  -9   6  -1    2.35    0.76
   9   6   1    0.67    0.76
  -9   6  -1    1.68    0.76
  -9   6   1    0.89    0.73
  -9   6   1    1.08    0.66
   9   6  -1    1.59    0.80
  -9   7  -1    0.34    0.71
   9   7   1    1.26    0.78
  -9   7  -1    1.56    0.80
   9   7  -1    2.30    0.82
  -9   7   1    0.11    0.72
  -9   7   1    0.02    0.72
  -9   8  -1    0.80    0.82
  -9   8  -1    0.37    0.89
   9   8   1   -0.77    0.92
  -9   8   1   -0.34    0.86
  -9   8   1    1.08    0.94
   9   8  -1    0.86    0.87
   9   9   1    0.84    0.93
  -9   9  -1    0.85    1.02
  -9   9  -1    1.53    0.88
  -9   9   1    1.16    0.94
   9   9  -1    1.37    1.06
  -9   9   1    2.02    0.96
  -9  10  -1   -1.16    0.91
   9  10   1    1.90    1.04
  -9  10  -1    1.12    0.97
   9  10  -1   -0.18    1.07
  -9  10   1    1.28    0.88
  -9  10   1   -0.62    0.95
  -9  11  -1   -0.58    0.99
   9  11   1    0.57    1.08
  -9  11  -1    1.60    1.03
  -9  11   1    2.11    1.09
  -9  11   1    0.95    0.89
   9  11  -1    2.67    1.12
  -9  12  -1    0.54    1.22
  -9  12  -1    1.13    1.05
   9  12   1   -0.22    1.11
   9  12  -1   -0.14    1.26
  -9  12   1   -0.35    1.20
 -10   0  -1    0.64    0.49
 -10   0   1   -0.30    0.48
 -10  -1   1   34.39    1.25
 -10   1  -1   33.22    1.29
 -10   1  -1   32.42    0.90
 -10   1   1   31.96    1.00
 -10  -1  -1   32.15    1.16
 -10   1   1   32.21    1.30
 -10   2  -1   -0.41    0.30
 -10   2  -1   -0.92    0.54
 -10  -2   1   -0.72    0.42
 -10   2   1   -0.92    0.56
 -10   2   1    0.06    0.36
 -10  -2  -1    0.21    0.39
  10   3   1    5.10    0.54
 -10   3  -1    5.12    0.74
 -10  -3   1    6.05    0.51
 -10   3  -1    5.37    0.52
 -10   3   1    5.00    0.72
  10   3  -1    4.55    0.57
 -10  -3  -1    4.80    0.44
 -10   3   1    5.82    0.54
 -10   4  -1    7.93    0.70
  10   4   1    8.62    0.72
 -10  -4   1    7.74    0.53
 -10   4  -1    6.92    0.84
  10   4  -1    9.44    0.77
 -10   4   1    8.22    0.86
 -10  -4  -1    8.82    0.51
 -10   4   1    9.04    0.73
 -10   5  -1    2.12    0.76
 -10   5  -1    4.79    0.70
  10   5   1    2.59    0.70
 -10   5   1    2.65    0.75
 -10  -5  -1    3.07    0.33
 -10   5   1    2.77    0.67
  10   5  -1    3.53    0.66
 -10   6  -1   13.55    1.12
 -10   6  -1   15.52    1.13
  10   6   1   14.67    1.09
  10   6  -1   16.63    1.24
 -10   6   1   16.81    1.13
 -10   6   1   14.47    1.12
 -10   7  -1    0.21    0.78
 -10   7  -1    0.08    0.76
  10   7   1   -0.26    0.84
  10   7  -1   -0.72    0.83
 -10   7   1    0.75    0.79
 -10   7   1    1.42    0.83
  10   8   1   12.84    1.23
 -10   8  -1   14.93    1.28
 -10   8  -1   12.70    1.28
 -10   8   1   13.54    1.26
 -10   8   1   13.76    1.21
  10   8  -1   12.56    1.23
 -10   9  -1    3.40    0.98
 -10   9  -1    3.82    0.96
  10   9   1    4.35    1.05
 -10   9   1    1.28    0.93
 -10   9   1    3.89    0.96
  10   9  -1    2.81    1.00
 -10  10  -1    1.73    1.11
  10  10   1    3.44    1.11
 -10  10  -1    2.16    0.98
 -10  10   1    1.67    1.15
  10  10  -1    1.81    1.16
 -10  10   1    1.80    0.94
 -10  11  -1    4.41    1.16
 -10  11  -1    6.43    1.31
  10  11   1    8.55    1.32
 -10  11   1    5.53    1.20
  10  11  -1    2.79    1.13
 -10  11   1    5.97    1.32
  10  12   1   -1.13    1.21
 -10  12  -1   -0.53    1.00
 -10  12  -1   -1.18    0.87
 -10  12   1    0.42    1.06
  10  12  -1   -0.52    1.08
 -10  12   1   -0.30    1.04
 -11   0   1    0.06    0.27
 -11   0   1   -0.13    0.49
 -11   0  -1    0.68    0.50
 -11   1  -1   31.85    0.88
 -11   1  -1   31.35    1.30
 -11  -1   1   32.92    1.26
 -11   1   1   31.02    1.31
 -11   1   1   32.97    1.00
 -11  -1  -1   32.56    1.24
 -11  -2   1    2.73    0.52
 -11   2  -1    2.74    0.66
 -11   2  -1    3.97    0.37
 -11   2   1    3.61    0.42
 -11  -2  -1    4.25    0.52
 -11   2   1    2.59    0.67
 -11  -3   1   23.69    0.99
 -11   3  -1   21.37    1.21
  11   3   1   22.22    0.92
 -11   3  -1   21.66    0.89
 -11   3   1   24.43    1.22
 -11  -3  -1   23.99    0.92
 -11   3   1   21.80    0.95
  11   4   1    0.39    0.54
 -11  -4   1    0.05    0.37
 -11   4  -1    0.18    0.65
 -11   4  -1    1.41    0.52
 -11   4   1    0.18    0.66
  11   4  -1    0.04    0.54
 -11   4   1    0.08    0.49
 -11  -4  -1    0.18    0.32
  11   5   1    5.64    0.75
 -11  -5   1    4.79    0.47
 -11   5  -1    6.25    0.87
 -11   5  -1    6.16    0.72
 -11   5   1    4.84    0.83
  11   5  -1    4.50    0.78
 -11   5   1    4.60    0.70
 -11  -5  -1    6.09    0.48
 -11   6  -1    4.92    0.74
 -11   6  -1    4.01    0.96
  11   6   1    4.90    0.86
  11   6  -1    4.99    0.86
 -11   6   1    4.43    0.83
 -11   6   1    5.38    0.92
  11   7   1    4.51    0.97
 -11   7  -1    3.67    1.00
 -11   7  -1    5.73    0.93
 -11   7   1    4.80    0.91
 -11   7   1    4.93    0.85
  11   7  -1    4.57    0.96
 -11   8  -1    3.21    1.02
  11   8   1    3.05    1.02
 -11   8  -1    4.16    0.90
 -11   8   1    2.92    0.97
  11   8  -1    2.92    0.93
 -11   8   1    2.48    0.89
 -11   9  -1   11.78    1.25
  11   9   1   13.11    1.30
 -11   9  -1   10.62    1.27
 -11   9   1   11.71    1.31
 -11   9   1   13.30    1.27
  11   9  -1   12.48    1.31
 -11  10  -1    0.83    0.94
 -11  10  -1    0.59    0.91
  11  10   1   -1.00    1.07
 -11  10   1   -0.52    0.89
 -11  10   1    0.58    0.95
  11  10  -1   -0.20    1.10
  11  11   1    0.35    1.03
 -11  11  -1    0.32    1.05
 -11  11  -1   -0.40    0.95
 -11  11   1   -1.53    0.91
 -11  11   1    1.64    1.09
  11  11  -1   -1.04    1.11
 -11  12  -1    3.34    1.24
 -11  12  -1    0.25    1.07
  11  12   1    2.84    1.33
  11  12  -1   -0.39    1.12
 -11  12   1    1.98    1.23
 -11  12   1    2.09    1.14
 -12   0  -1   -0.19    0.50
 -12   0   1   -0.97    0.57
 -12   0   1    0.24    0.27
 -12   1  -1   -1.05    0.54
 -12  -1   1   -0.13    0.54
 -12   1   1   -0.56    0.55
 -12  -1  -1   -0.68    0.44
 -12   1   1    0.28    0.28
 -12  -2   1    0.46    0.44
 -12   2  -1    1.74    0.64
 -12   2  -1    0.98    0.30
 -12   2   1    1.04    0.36
 -12   2   1    1.11    0.63
 -12  -2  -1    0.92    0.48
 -12   3  -1   12.52    0.99
 -12  -3   1   12.38    0.78
  12   3   1   12.51    0.73
 -12   3  -1   11.96    0.71
 -12   3   1   12.57    0.98
 -12   3   1   11.99    0.77
 -12  -3  -1   11.91    0.71
 -12   4  -1   11.65    1.01
 -12   4  -1   11.54    0.75
 -12  -4   1   10.71    0.74
  12   4   1   10.79    0.81
 -12   4   1   11.60    0.81
 -12  -4  -1   11.43    0.67
  12   4  -1   11.24    0.84
 -12   4   1   11.66    1.01
 -12  -5   1    2.22    0.42
 -12   5  -1    2.27    0.82
 -12   5  -1    1.37    0.62
  12   5   1    2.40    0.67
 -12   5   1    0.23    0.74
  12   5  -1    2.02    0.69
 -12   5   1    1.74    0.63
 -12   6  -1    3.88    0.91
 -12   6  -1    2.91    0.73
  12   6   1    5.30    0.85
 -12   6   1    2.77    0.86
 -12   6   1    3.42    0.79
  12   6  -1    4.09    0.77
 -12   7  -1   19.95    1.44
  12   7   1   18.65    1.33
 -12   7  -1   18.50    1.27
 -12   7   1   19.78    1.44
  12   7  -1   17.22    1.30
 -12   7   1   16.24    1.19
 -12   8  -1    4.29    1.01
 -12   8  -1    2.67    0.84
  12   8   1    2.44    0.99
  12   8  -1    5.48    1.08
 -12   8   1    4.17    0.98
 -12   8   1    6.18    1.02
 -12   9  -1   -0.56    0.91
  12   9   1    0.87    0.90
 -12   9  -1   -0.72    0.89
  12   9  -1    1.39    1.06
 -12   9   1    1.03    0.98
 -12   9   1    0.51    0.89
  12  10   1    0.84    1.10
 -12  10  -1    2.93    1.06
 -12  10  -1    0.35    0.92
 -12  10   1   -0.03    0.93
 -12  10   1    3.04    1.09
  12  10  -1    1.29    1.00
 -12  11  -1    1.09    1.10
  12  11   1    3.19    1.13
 -12  11  -1    0.34    1.10
 -12  11   1    0.78    1.00
  12  11  -1   -0.33    1.14
 -12  11   1   -0.02    0.97
 -12  12  -1    3.62    1.22
 -12  12  -1    1.86    1.21
  12  12   1    2.87    1.31
  12  12  -1    1.17    1.17
 -12  12   1    2.46    1.12
 -12  12   1    1.51    1.14
 -13   0  -1    0.61    0.54
 -13   0   1    0.21    0.26
 -13   0   1   -0.62    0.53
 -13  -1   1    6.90    0.69
 -13   1  -1    6.13    0.75
 -13  -1  -1    9.27    0.75
 -13   1   1    6.72    0.79
 -13   1   1    7.06    0.47
 -13   2  -1    0.07    0.64
 -13  -2   1    0.13    0.50
 -13   2  -1    0.04    0.27
 -13   2   1    0.75    0.66
 -13  -2  -1    0.92    0.51
 -13   2   1    0.10    0.34
 -13   3  -1    0.42    0.69
 -13   3  -1   -0.06    0.37
 -13  -3   1    0.99    0.48
 -13   3   1    0.79    0.68
 -13  -3  -1    1.28    0.49
 -13   3   1    0.41    0.44
 -13   4  -1    0.07    0.70
 -13   4  -1    0.72    0.48
 -13  -4   1    0.77    0.47
  13   4   1   -0.59    0.50
 -13  -4  -1    0.58    0.43
 -13   4   1   -0.74    0.51
 -13   4   1    0.45    0.71
 -13   5  -1   -0.02    0.79
 -13   5  -1   -0.52    0.54
  13   5   1    0.31    0.61
  13   5  -1    0.35    0.64
 -13   5   1   -0.45    0.76
 -13   5   1   -0.37    0.57
 -13   6  -1    2.78    0.73
 -13   6  -1   -0.28    0.84
  13   6   1    1.27    0.75
 -13   6   1    2.01    0.74
 -13   6   1    2.86    0.88
  13   6  -1    0.91    0.76
 -13   7  -1    3.22    0.91
  13   7   1    4.85    0.86
 -13   7  -1    5.34    0.89
 -13   7   1    5.23    1.03
  13   7  -1    5.18    0.98
 -13   7   1    4.74    0.87
 -13   8  -1   -0.98    0.98
 -13   8  -1    0.25    0.74
  13   8   1    2.11    0.95
 -13   8   1    1.70    0.91
  13   8  -1    0.65    0.90
 -13   8   1    0.26    0.89
  13   9   1    1.06    1.04
 -13   9  -1    1.13    0.95
 -13   9  -1    1.52    0.95
 -13   9   1    0.02    0.95
 -13   9   1    1.38    0.96
  13   9  -1    0.27    0.91
 -13  10  -1    0.15    1.12
 -13  10  -1    0.30    0.89
  13  10   1    1.98    1.02
 -13  10   1   -0.44    1.06
  13  10  -1   -1.45    0.92
 -13  10   1    1.22    1.06
 -13  11  -1   -0.08    1.11
 -13  11  -1   -0.45    1.05
  13  11   1    0.38    1.02
  13  11  -1   -0.21    1.03
 -13  11   1   -0.45    0.96
 -13  11   1    0.31    1.09
 -13  12  -1    0.82    1.03
  13  12   1   -0.57    1.20
  13  12  -1   -0.04    1.09
 -13  12   1   -1.96    1.06
 -13  12   1    0.67    1.49
 -14   0   1   -0.41    0.58
 -14   0  -1    0.13    0.56
 -14   0   1    0.32    0.25
 -14  -1   1   15.02    0.95
 -14   1  -1   14.59    1.05
 -14   1   1   13.98    0.58
 -14  -1  -1   13.41    0.91
 -14   1   1   14.18    1.05
 -14   2  -1   -0.71    0.73
 -14  -2   1   -1.26    0.54
 -14   2   1    0.19    0.33
 -14   2   1   -0.03    0.66
 -14  -2  -1    1.18    0.55
 -14   3  -1   32.15    1.53
 -14  -3   1   29.11    1.24
 -14  -3  -1   32.84    1.25
 -14   3   1   29.90    1.11
 -14   3   1   29.45    1.49
 -14  -4   1    5.09    0.60
 -14   4  -1    6.53    0.65
 -14   4  -1    4.72    0.90
 -14  -4  -1    4.80    0.56
 -14   4   1    4.18    0.90
 -14   4   1    6.20    0.67
 -14   5  -1    0.36    0.56
  14   5   1    0.37    0.59
 -14   5  -1    0.37    0.83
 -14   5   1    0.77    0.58
 -14   5   1   -0.48    0.79
 -14   6  -1   12.76    1.20
 -14   6  -1   11.05    0.96
  14   6   1   11.37    1.02
 -14   6   1    9.24    0.95
 -14   6   1   10.02    1.15
  14   6  -1   10.05    1.00
 -14   7  -1    0.70    0.73
  14   7   1    0.13    0.81
 -14   7  -1   -0.60    0.83
 -14   7   1   -0.79    0.84
  14   7  -1    0.05    0.80
 -14   7   1    0.12    0.76
 -14   8  -1   22.09    1.63
  14   8   1   19.32    1.45
 -14   8  -1   17.01    1.48
 -14   8   1   22.32    1.60
  14   8  -1   18.71    1.44
 -14   8   1   19.64    1.45
 -14   9  -1    1.24    1.00
  14   9   1    1.64    1.01
  14   9  -1    0.10    1.02
 -14   9   1    0.68    0.94
 -14   9   1    1.10    0.97
  14  10   1   -0.13    1.04
 -14  10  -1   -1.11    0.96
  14  10  -1    0.52    1.09
 -14  10   1    0.37    1.00
 -14  11  -1   -2.40    0.97
  14  11   1   -0.66    1.10
 -14  11   1   -0.89    1.12
  14  11  -1    0.56    1.01
 -15   0   1   -1.05    0.59
 -15   0  -1   -0.56    0.65
 -15  -1   1   -0.41    0.56
 -15   1  -1   -0.41    0.64
 -15   1   1    0.26    0.66
 -15  -1  -1    1.00    0.64
 -15   2  -1    3.06    0.77
 -15  -2   1    3.98    0.62
 -15  -2  -1    2.01    0.59
 -15   2   1    2.08    0.77
 -15  -3   1    8.92    0.76
 -15   3  -1    9.48    1.03
 -15   3   1    7.36    0.96
 -15  -3  -1    9.35    0.75
 -15  -4   1    4.92    0.63
 -15   4  -1    4.22    0.90
 -15   4   1    2.85    0.87
 -15  -4  -1    4.99    0.73
 -15   5  -1    0.10    0.83
  15   5   1    2.34    0.67
 -15   5   1   -0.11    0.83
 -15   6  -1   -0.71    0.86
  15   6   1    0.52    0.70
 -15   6   1   -1.34    0.85
  15   7   1    2.31    0.85
 -15   7  -1    2.99    0.98
  15   7  -1    1.86    0.85
 -15   7   1    1.23    0.97
 -15   8  -1    0.62    0.96
  15   8   1    1.69    0.95
 -15   8   1    1.74    0.97
  15   8  -1    3.07    0.97
 -15   9  -1    0.23    0.95
  15   9   1    0.08    0.97
 -15   9   1    0.36    0.98
  15   9  -1    0.97    0.99
  15  10   1    1.02    1.20
 -15  10  -1   -0.50    1.14
  15  10  -1    0.53    1.03
 -15  10   1   -1.62    0.98
 -15  11  -1   -1.19    1.17
  15  11  -1    0.38    1.14
 -15  11   1    0.34    1.05
 -16   0  -1    0.69    0.71
 -16   0   1    0.01    0.72
 -16   1  -1    6.57    0.87
 -16  -1   1    5.55    0.77
 -16  -1  -1    6.91    0.77
 -16   1   1    6.32    0.88
 -16   2  -1    0.11    0.71
 -16  -2   1   -0.12    0.63
 -16  -2  -1    1.65    0.63
 -16   2   1    0.69    0.76
 -16  -3   1    0.48    0.61
 -16   3  -1   -0.44    0.78
 -16  -3  -1    0.14    0.55
 -16   3   1    0.98    0.82
 -16  -4   1    8.12    0.77
 -16   4  -1    8.80    1.08
 -16   4   1   11.73    1.13
 -16   5  -1    7.09    1.09
 -16   5   1    9.50    1.13
 -16   6  -1   -0.70    0.89
 -16   6   1    1.00    0.90
 -16   7  -1   -0.04    0.94
 -16   7   1    1.69    0.98
 -16   8  -1   -0.04    0.96
 -16   8   1    2.69    1.04
 -16   9  -1   -0.59    1.12
 -16   9   1    1.70    1.06
 -16  10  -1   -0.38    1.01
 -16  10   1   -1.70    0.97
 -16  11  -1    0.98    1.12
 -16  11   1    1.35    1.10
 -17   0  -1    1.49    0.70
 -17   0   1    0.46    0.67
 -17   1  -1    0.10    0.72
 -17  -1   1   -0.15    0.62
 -17  -1  -1    0.03    0.71
 -17   1   1    0.85    0.80
 -17   2  -1    2.13    0.84
 -17  -2   1    2.81    0.74
 -17  -2  -1    0.53    0.65
 -17   2   1    1.57    0.79
 -17  -3   1    2.42    0.69
 -17   3  -1    1.56    0.95
 -17  -3  -1    2.11    0.64
 -17   3   1    1.71    0.86
 -17   4  -1    7.11    1.07
 -17   4   1    6.33    1.04
 -17   5  -1    0.56    0.93
 -17   5   1   -1.22    0.83
 -17   6  -1   -0.77    0.91
 -17   6   1   -1.51    0.89
 -17   7  -1   -0.22    1.06
 -17   7   1   -2.72    0.86
 -17   8  -1    0.25    1.01
 -17   8   1    0.93    1.03
 -17   9  -1    1.22    1.19
 -17   9   1   -0.38    1.01
 -17  10  -1    0.73    1.10
 -17  10   1   -2.10    0.95
 -18   0  -1   -0.23    0.76
 -18   0   1    0.17    0.71
 -18   1  -1   11.51    1.07
 -18  -1   1    9.82    0.95
 -18  -1  -1   11.05    0.97
 -18   1   1   11.34    1.08
 -18  -2   1    7.28    0.89
 -18   2  -1    9.15    1.07
 -18  -2  -1    9.26    0.91
 -18   2   1    8.68    1.14
 -18   3  -1   11.78    1.17
 -18  -3   1   10.65    0.96
 -18   3   1   10.55    1.14
 -18  -3  -1   10.84    0.91
 -18   4  -1    0.66    0.91
 -18   4   1   -0.19    0.90
 -18   5  -1    0.41    0.93
 -18   5   1    1.37    0.94
 -18   6  -1    0.31    0.93
 -18   6   1   -0.30    1.06
 -18   7  -1    1.54    1.02
 -18   7   1    2.26    1.04
 -18   8  -1    1.52    1.08
 -18   8   1   -2.22    0.93
 -18   9  -1    0.12    1.20
 -18   9   1    2.14    1.13
 -18  10  -1    2.51    1.19
 -18  10   1    4.59    1.25
 -19   0   1   -1.59    0.77
 -19   0  -1   -0.06    0.79
 -19  -1   1   -0.25    0.67
 -19   1  -1   -0.39    0.75
 -19  -1  -1    1.67    0.79
 -19   1   1    0.11    0.87
 -19   2  -1   11.87    1.16
 -19  -2   1   13.58    1.05
 -19  -2  -1   12.62    1.03
 -19   2   1   10.57    1.14
 -19   3  -1    0.69    0.87
 -19  -3   1    0.01    0.68
 -19   3   1    0.81    0.86
 -19   4  -1    0.07    0.89
 -19   4   1    2.77    0.97
 -19   5  -1    2.53    1.02
 -19   5   1    1.53    1.00
 -19   6  -1    0.79    0.99
 -19   6   1    0.35    0.99
 -19   7  -1    1.53    1.04
 -19   7   1    1.53    1.05
 -19   8  -1    1.70    1.09
 -19   8   1   -1.56    0.94
 -19   9  -1   -0.71    1.02
 -19   9   1   -2.60    0.98
 -20   0  -1    0.73    0.76
 -20   0   1    0.44    0.85
 -20   1  -1    5.92    1.06
 -20  -1   1    5.11    0.85
 -20   1   1    5.12    0.96
 -20  -1  -1    3.23    0.88
 -20  -2   1    2.39    0.80
 -20   2  -1    1.46    0.88
 -20   2   1    2.55    0.91
 -20  -2  -1    1.80    0.75
 -20   3  -1    3.79    1.01
 -20   3   1    3.19    1.08
 -20   4  -1    5.48    1.20
 -20   4   1    5.71    1.11
 -20   5  -1    0.66    1.01
 -20   5   1    0.50    0.98
 -20   6  -1    7.12    1.24
 -20   6   1    8.62    1.28
 -20   7  -1    0.80    1.04
 -20   7   1    1.53    1.10
 -20   8  -1   -0.73    1.03
 -20   8   1    0.38    1.08
 -20   9  -1   -1.63    1.07
 -20   9   1    1.18    1.09
 -21   0  -1   -0.52    0.86
 -21   0   1    0.55    0.79
 -21  -1   1    8.61    1.06
 -21   1  -1    8.95    1.07
 -21  -1  -1    6.81    1.00
 -21   1   1    8.21    1.17
 -21  -2   1    1.01    0.78
 -21   2  -1    0.22    0.97
 -21   2   1    0.60    0.97
 -21  -2  -1   -0.19    0.79
 -21   3  -1    3.30    1.01
 -21   3   1    4.92    1.05
 -21   4  -1    3.15    1.16
 -21   4   1    1.85    1.01
 -21   5  -1    0.83    1.01
 -21   5   1    1.59    1.05
 -21   6  -1    1.64    1.19
 -21   6   1    1.08    1.03
 -21   7  -1    0.73    1.10
 -21   7   1    1.06    1.04
 -21   8  -1   -1.16    1.05
 -21   8   1   -0.76    1.03
 -22   0   1   -1.34    0.85
 -22   0  -1    0.19    0.79
 -22   1  -1    2.98    0.93
 -22  -1   1    3.52    0.96
 -22   1   1    1.89    0.89
 -22  -1  -1    3.35    0.94
 -22  -2   1   12.56    1.71
 -22   2  -1    6.19    1.20
 -22   2   1    9.10    1.20
 -22   3  -1    0.78    1.06
 -22   3   1   -0.55    0.94
 -22   4  -1    5.94    1.26
 -22   4   1    5.22    1.14
 -22   5  -1   -0.52    0.95
 -22   5   1   -0.04    0.99
 -22   6  -1    0.29    1.04
 -22   6   1    1.95    1.24
 -22   7  -1    3.42    1.21
 -22   7   1    3.35    1.17
 -23   0   1    0.12    0.94
 -23   0  -1   -0.44    0.90
 -23   1  -1    0.30    0.99
 -23  -1   1    0.38    0.87
 -23  -1  -1    0.03    0.85
 -23   1   1    0.81    0.88
 -23   2  -1    3.92    1.06
 -23   2   1    5.44    1.18
 -23   3  -1   -0.61    1.07
 -23   3   1    0.94    0.98
 -23   4  -1    0.61    1.14
 -23   4   1    1.74    1.19
 -23   5  -1    0.32    0.99
 -23   5   1   -0.18    1.04
 -23   6  -1   -1.25    1.00
 -23   6   1    1.98    1.23
 -23   7  -1   -1.03    1.01
 -23   7   1    1.41    1.14
 -24   0   1    0.04    0.96
 -24   0  -1   -0.10    0.94
 -24   1  -1   -1.63    0.86
 -24  -1   1   -1.99    0.86
 -24   1   1   -0.02    1.02
 -24   2  -1    0.03    0.94
 -24   2   1    0.68    0.96
 -24   3  -1    0.17    0.97
 -24   3   1   -0.57    1.08
 -24   4  -1   10.88    1.50
 -24   4   1    9.82    1.47
 -24   5  -1    4.50    1.34
 -24   5   1    5.99    1.28
 -24   6  -1   -0.29    1.06
 -24   6   1    0.01    1.21
 -25   0   1   -0.91    0.85
 -25   0  -1   -0.88    0.93
 -25   1  -1    0.87    1.06
 -25   1   1   -0.04    0.92
 -25   2  -1   -0.08    1.09
 -25   2   1    1.52    1.11
 -25   3  -1    0.34    1.04
 -25   3   1    1.09    1.08
 -25   4  -1    0.57    1.02
 -25   4   1    0.62    1.07
 -25   5  -1   -0.99    0.97
 -25   5   1   -0.44    1.06
 -26   0   1   -0.57    0.98
 -26   1  -1   -0.17    0.94
 -26   1   1    1.66    1.13
 -26   2  -1    4.87    1.16
 -26   2   1    4.68    1.17
 -26   3  -1    1.48    1.15
 -26   3   1   -1.63    1.11
   0   0  -2  104.37    2.75
   0   0  -2  115.16    2.75
   0  -1  -2   -0.65    0.25
   0   1  -2   -0.36    0.25
   0   1   2    0.19    0.28
   0   1  -2   -0.14    0.30
   0   1   2    0.10    0.32
   0   1  -2    0.47    0.27
   0   2  -2  562.98   14.07
   0   2   2  569.79   14.03
   0   2  -2  585.89   14.13
   0   2   2  559.39   14.12
   0  -2  -2  565.88   14.06
   0   3  -2   -0.05    0.40
   0   3  -2    0.35    0.47
   0   3   2   -0.53    0.33
   0  -3  -2   -0.32    0.43
   0   3   2   -0.04    0.58
   0  -4   2   13.14    0.81
   0   4  -2   12.71    0.95
   0   4   2   14.30    0.68
   0   4  -2   13.84    0.71
   0  -4  -2   11.56    0.81
   0   4   2   12.75    0.95
   0   5   2   -1.11    0.63
   0   5  -2   -0.40    0.46
   0  -5   2    0.45    0.52
   0   5  -2   -0.60    0.65
   0   5   2   -0.21    0.39
   0  -5  -2    0.03    0.53
   0   6   2    8.22    0.92
   0  -6  -2    7.33    0.74
   0  -6   2    7.44    0.74
   0   6  -2    8.69    0.68
   0   6   2    8.78    0.60
   0   6  -2    8.10    0.91
   0   7  -2   -1.27    0.72
   0   7  -2    0.01    0.53
   0   7   2   -0.95    0.74
   0  -7  -2    0.89    0.67
   0   7   2   -0.04    0.47
   0   8   2   12.35    0.82
   0  -8  -2   11.13    1.01
   0   8   2   11.20    1.19
   0   8  -2    8.66    1.13
   0   8  -2   12.91    0.89
   0   9   2    1.25    0.98
   0   9  -2   -1.95    0.88
   0   9   2   -1.35    0.63
   0   9  -2    0.27    0.65
   0  -9  -2    0.29    0.75
   0  10  -2    2.53    1.09
   0  10   2    5.45    1.19
   0 -10  -2    4.27    0.96
   0  10  -2    5.01    0.76
   0 -11  -2   -0.96    0.91
   0  11  -2    0.83    1.10
   0  11   2   -0.23    1.07
   0  12   2    0.15    1.17
   0  12  -2   -0.69    1.13
   0  13   2    0.23    1.21
   0  13  -2    2.65    1.24
   1   0  -2   50.98    1.28
  -1   0   2   43.93    1.30
  -1   0  -2   50.19    1.27
   1   1   2    2.30    0.34
   1  -1  -2    1.90    0.32
  -1   1  -2    2.43    0.32
  -1   1  -2    1.98    0.33
   1   1   2    2.04    0.21
   1   1  -2    2.11    0.35
  -1   1   2    1.92    0.27
  -1   1   2    1.57    0.35
  -1  -1  -2    1.79    0.23
   1   1  -2    1.68    0.25
   1   1  -2    1.70    0.28
   1   2   2  120.67    3.19
   1   2   2  120.21    3.03
   1  -2  -2  117.82    3.14
  -1   2  -2  121.80    3.15
   1   2   2  125.36    3.09
  -1   2  -2  119.52    3.18
   1   2  -2  121.43    3.09
   1   2  -2  120.39    3.11
   1   2  -2  121.04    3.19
  -1  -2  -2  121.64    3.08
  -1   2   2  121.24    3.10
  -1   2   2  120.60    3.19
   1  -3  -2   70.43    1.99
  -1   3  -2   71.37    1.99
   1   3   2   70.07    2.08
   1   3   2   70.45    1.85
  -1   3  -2   67.25    2.07
  -1   3   2   70.92    1.94
   1   3  -2   71.58    1.95
  -1  -3  -2   70.75    1.94
   1   3  -2   69.66    2.09
  -1   3   2   71.93    2.09
   1  -4  -2    2.72    0.53
  -1   4  -2    2.67    0.66
  -1   4  -2    2.15    0.48
   1   4   2    2.25    0.35
   1   4   2    2.96    0.68
  -1  -4   2    3.07    0.46
  -1  -4  -2    2.87    0.48
   1   4  -2    3.50    0.47
  -1   4   2    3.78    0.66
   1  -4   2    2.07    0.53
   1   4  -2    1.30    0.64
  -1   4   2    2.12    0.43
   1   5   2    0.30    0.35
  -1  -5   2    0.61    0.48
  -1   5  -2   -0.47    0.62
   1   5   2   -0.07    0.65
   1  -5  -2   -1.19    0.49
  -1   5  -2   -0.07    0.49
   1   5  -2    0.14    0.65
  -1   5   2   -0.68    0.62
   1   5  -2    0.42    0.45
   1  -5   2    1.99    0.59
  -1  -5  -2    0.43    0.48
  -1   5   2    0.67    0.41
  -1  -6   2   -0.23    0.53
  -1   6  -2    0.07    0.52
   1  -6  -2   -0.46    0.58
   1   6   2   -0.60    0.67
   1   6   2    0.61    0.39
  -1   6  -2   -0.89    0.67
   1   6  -2    0.90    0.48
  -1  -6  -2   -0.04    0.52
   1   6  -2    0.77    0.69
  -1   6   2   -0.70    0.67
  -1   6   2    0.30    0.44
   1   7   2    0.76    0.81
  -1   7  -2    2.92    0.63
   1   7   2    2.27    0.48
  -1   7  -2    1.03    0.80
   1  -7  -2    1.83    0.65
   1   7  -2    0.60    0.63
  -1   7   2    2.95    0.57
   1   7  -2    2.86    0.56
  -1  -7  -2    3.37    0.66
  -1   7   2    2.10    0.80
   1   7  -2    5.14    0.50
   1   8   2    1.90    0.93
   1  -8  -2    0.80    0.73
  -1   8  -2    0.96    0.64
  -1   8  -2    2.15    0.92
   1   8   2    0.41    0.49
  -1   8   2   -0.63    0.86
   1   8  -2    1.30    0.57
  -1   8   2    1.61    0.58
  -1  -8  -2    2.29    0.75
   1   8  -2    0.40    0.52
   1   8  -2    1.22    0.89
  -1   9  -2    0.92    0.99
   1   9   2    2.91    1.04
  -1   9  -2    2.57    0.75
   1  -9  -2    1.96    0.89
  -1   9   2    1.55    0.98
   1   9  -2    1.78    0.62
  -1  -9  -2    0.90    0.77
   1   9  -2    3.82    1.03
   1   9  -2    0.41    0.58
  -1   9   2    1.78    0.66
   1  10   2    8.54    1.27
   1 -10  -2   10.36    1.18
  -1  10  -2    7.89    1.27
  -1  10  -2    8.10    0.95
  -1 -10  -2    8.99    1.12
   1  10  -2    9.08    1.29
  -1  10   2    9.15    1.30
   1 -11  -2    3.84    1.00
  -1  11  -2    4.98    1.21
   1  11   2    5.50    1.27
  -1  11   2    3.71    1.23
  -1 -11  -2    3.59    1.03
   1  11  -2    2.92    1.12
  -1  12  -2   -0.11    1.11
   1  12   2   -1.80    1.12
   1  12  -2    0.69    1.19
  -1  12   2    2.88    1.39
  -1  13  -2    0.30    1.21
   1  13   2    3.66    1.35
   1  13  -2    3.69    1.36
  -1  13   2    1.13    1.22
  -2   0  -2   27.90    0.81
   2   0  -2   28.23    0.82
   2  -1  -2   70.84    1.88
  -2   1  -2   69.79    1.84
   2   1   2   69.00    1.75
  -2   1  -2   71.15    1.89
   2   1   2   69.49    1.84
  -2   1   2   70.91    1.88
   2   1  -2   70.38    1.79
  -2  -1  -2   70.75    1.76
   2   1  -2   70.07    1.88
  -2  -1  -2   69.35    1.75
  -2   1   2   70.12    1.88
  -2   2  -2    8.65    0.66
   2   2   2    9.68    0.68
   2   2   2    9.18    0.33
  -2   2  -2    9.90    0.68
   2  -2  -2   10.75    0.65
  -2   2   2    9.74    0.72
  -2  -2  -2    9.09    0.45
   2   2  -2    9.27    0.65
   2   2  -2    8.80    0.46
   2   2  -2    8.67    0.56
  -2   2   2    9.98    0.61
   2   2  -2    9.95    0.44
   2   3   2  100.67    2.59
  -2   3  -2  101.92    2.78
  -2   3  -2   99.77    2.81
  -2  -3   2  101.09    2.67
   2   3   2  101.81    2.57
   2   3   2  104.09    2.83
   2  -3  -2  100.19    2.77
  -2   3   2  103.06    2.83
  -2   3   2  101.10    2.71
   2   3  -2  102.77    2.68
  -2  -3  -2  101.72    2.65
   2   3  -2  101.85    2.83
   2   3  -2  105.08    2.63
   2  -4  -2    6.88    0.69
  -2   4  -2    5.11    0.63
   2   4   2    5.46    0.72
  -2   4  -2    5.19    0.69
   2   4   2    5.58    0.37
  -2  -4   2    5.64    0.53
   2   4  -2    5.27    0.42
   2   4  -2    5.61    0.50
  -2  -4  -2    5.43    0.49
   2   4  -2    5.50    0.62
  -2   4   2    5.78    0.54
  -2   4   2    6.36    0.72
  -2   5  -2   -0.31    0.62
  -2  -5   2    1.28    0.48
  -2   5  -2    0.83    0.49
   2  -5  -2    1.73    0.60
   2   5   2    0.49    0.32
   2   5   2    1.34    0.67
  -2  -5  -2    0.63    0.47
   2   5  -2    0.20    0.42
   2   5  -2    0.95    0.38
   2   5  -2    0.56    0.66
  -2   5   2    0.01    0.46
  -2   5   2    0.39    0.66
  -2   6  -2    0.32    0.69
  -2  -6   2   -0.43    0.47
  -2   6  -2    0.05    0.54
   2   6   2   -0.19    0.34
   2  -6  -2    0.28    0.62
   2   6   2    0.63    0.70
   2   6  -2    0.06    0.38
   2   6  -2   -0.03    0.71
   2   6  -2    0.13    0.44
  -2   6   2    0.11    0.55
  -2  -6  -2   -0.10    0.49
  -2   6   2   -0.38    0.47
  -2   7  -2    7.70    0.98
   2   7   2    7.47    0.86
   2   7   2    7.60    0.57
   2  -7  -2    6.25    0.88
  -2   7  -2    9.14    0.76
   2   7  -2    8.81    0.61
   2   7  -2    8.74    0.69
  -2   7   2    8.48    0.73
  -2   7   2    6.87    0.96
   2   7  -2    7.67    0.98
  -2  -7  -2    7.91    0.76
   2   8   2    1.96    0.47
   2  -8  -2    1.97    0.77
  -2   8  -2    2.56    0.71
  -2   8  -2    1.72    0.90
   2   8   2    3.03    0.94
  -2   8   2    2.65    0.65
   2   8  -2    1.26    0.89
  -2  -8  -2    1.31    0.69
   2   8  -2    2.00    0.59
  -2   8   2    2.58    0.95
   2   8  -2    1.97    0.50
  -2   9  -2    0.17    0.70
   2   9   2    0.19    0.94
   2  -9  -2    1.35    0.89
  -2   9  -2   -1.58    0.89
   2   9  -2    0.85    0.96
  -2   9   2   -0.64    0.61
   2   9  -2    0.02    0.56
  -2  -9  -2    0.23    0.74
  -2   9   2    0.94    0.94
   2   9  -2   -0.74    0.55
  -2  10  -2    1.43    0.77
   2 -10  -2    0.56    0.86
   2  10   2    0.93    1.06
  -2  10  -2    2.42    1.04
  -2  10   2    0.94    1.04
  -2 -10  -2    1.98    0.85
   2  10  -2    1.96    1.05
   2  11   2    0.64    1.10
  -2  11  -2    0.46    1.08
  -2  11   2   -0.49    1.08
   2  11  -2   -0.14    1.04
  -2 -11  -2    0.97    1.10
  -2  12  -2    3.60    1.25
   2  12   2    2.31    1.25
  -2  12   2    0.74    1.21
   2  12  -2    1.79    1.19
   2  13   2   10.78    1.59
  -2  13  -2   11.41    1.56
   2  13  -2    8.18    1.51
  -2  13   2   10.19    1.58
  -3   0  -2  393.35    9.73
   3   0   2  396.52    9.68
   3   0  -2  388.58    9.71
   3   1   2  395.79    9.84
  -3   1  -2  395.34    9.83
  -3   1  -2  398.53    9.89
   3  -1  -2  401.87    9.89
   3   1  -2  396.98    9.78
  -3   1   2  401.63    9.90
  -3  -1  -2  395.23    9.80
  -3   1   2  395.26    9.87
  -3   2  -2  161.25    4.17
   3   2   2  158.15    4.14
  -3   2  -2  158.69    4.14
   3  -2  -2  160.29    4.16
  -3   2   2  161.37    4.15
   3   2  -2  160.84    4.17
  -3   2   2  163.28    4.16
  -3  -2  -2  163.16    3.98
   3  -3  -2   24.63    1.10
  -3   3  -2   23.46    1.00
   3   3   2   22.97    1.03
  -3   3  -2   23.58    1.01
  -3  -3  -2   23.45    0.77
  -3  -3  -2   23.31    0.64
   3   3  -2   23.59    0.83
   3   3  -2   23.95    0.69
  -3   3   2   25.93    1.06
   3   3  -2   24.36    1.05
   3   3  -2   23.41    0.69
  -3   3   2   23.86    0.95
   3   4   2   70.36    1.79
  -3   4  -2   71.41    2.12
  -3   4  -2   68.92    2.14
   3   4   2   68.96    1.82
   3   4   2   71.87    2.16
   3   4   2   69.13    1.78
  -3  -4   2   69.92    1.96
   3  -4  -2   73.20    2.12
   3   4  -2   69.43    1.95
   3   4  -2   70.13    1.85
   3   4  -2   72.67    2.18
   3   4  -2   69.45    1.85
  -3   4   2   70.40    2.16
  -3  -4  -2   71.66    1.93
  -3   4   2   69.99    2.04
  -3  -5   2   40.05    1.31
   3   5   2   38.85    1.54
   3   5   2   39.82    1.14
   3   5   2   38.18    1.10
  -3   5  -2   41.25    1.53
   3  -5  -2   40.16    1.46
   3   5   2   39.02    1.10
  -3   5  -2   37.69    1.41
   3   5  -2   43.90    1.58
   3   5  -2   40.18    1.27
  -3  -5  -2   39.80    1.30
  -3   5   2   42.86    1.42
   3   5  -2   39.47    1.16
  -3   5   2   37.35    1.54
  -3   6  -2    1.05    0.55
   3   6   2    1.74    0.73
   3   6   2    1.14    0.33
   3  -6  -2    1.70    0.69
  -3  -6   2    0.78    0.50
   3   6   2    1.97    0.31
  -3   6  -2    1.55    0.72
   3   6  -2    1.50    0.44
  -3   6   2    1.05    0.54
  -3  -6  -2    1.59    0.51
   3   6  -2    2.35    0.74
  -3   6   2    0.97    0.70
   3   6  -2    0.79    0.34
   3   7   2    0.79    0.36
   3   7   2    0.19    0.31
   3   7   2    0.28    0.78
   3  -7  -2    0.56    0.67
  -3   7  -2    1.48    0.60
  -3   7  -2    1.45    0.77
   3   7  -2    0.26    0.35
  -3   7   2    0.00    0.50
   3   7  -2    0.75    0.78
  -3  -7  -2   -0.81    0.52
   3   7  -2   -0.02    0.45
  -3   7   2    0.48    0.77
  -3   8  -2   -0.05    0.60
   3   8   2    0.67    0.89
   3  -8  -2   -0.66    0.70
  -3   8  -2   -0.25    0.82
  -3  -8  -2   -0.68    0.61
  -3   8   2   -0.17    0.61
   3   8  -2    0.28    0.50
  -3   8   2   -0.40    0.84
   3   8  -2   -0.58    0.83
   3   8  -2   -0.01    0.37
  -3   9  -2    1.51    0.69
   3   9   2    0.90    0.96
  -3   9  -2    0.69    0.93
   3  -9  -2   -0.55    0.89
  -3   9   2    0.15    0.95
   3   9  -2    0.34    0.96
  -3   9   2    1.21    0.70
  -3  -9  -2    0.86    0.73
   3  10   2    6.06    1.22
   3 -10  -2    7.30    1.08
  -3  10  -2    7.92    0.97
  -3  10  -2    5.98    1.22
  -3 -10  -2    7.70    1.01
  -3  10   2    8.12    1.28
   3  10  -2    6.85    1.21
  -3  10   2    8.17    0.91
   3  11   2    6.18    1.28
  -3  11  -2    5.54    1.23
  -3  11   2    5.63    1.26
   3  11  -2    5.71    1.23
  -3  12  -2    1.39    1.13
   3  12   2    0.46    1.16
  -3  12   2    3.24    1.38
   3  12  -2    0.48    1.14
   3  13   2   -0.98    1.13
  -3  13  -2    3.57    1.31
  -3  13   2    2.18    1.24
   3  13  -2    1.03    1.21
  -4   0  -2   -0.20    0.41
   4   0  -2    0.19    0.32
  -4   1  -2    3.25    0.51
  -4   1  -2    3.23    0.33
   4   1   2    2.27    0.34
   4  -1  -2    2.83    0.50
  -4   1   2    2.67    0.51
  -4  -1  -2    2.25    0.30
  -4   1   2    1.82    0.42
   4   2   2    9.80    0.62
   4  -2  -2    8.90    0.70
  -4   2  -2    7.90    0.65
  -4   2  -2    9.28    0.66
  -4   2   2    9.86    0.66
  -4  -2  -2    9.09    0.35
  -4   2   2    9.06    0.64
   4   2  -2    9.44    0.69
  -4   3  -2   14.45    0.82
   4   3   2   14.32    0.84
   4  -3  -2   16.96    0.98
  -4   3  -2   14.34    0.86
  -4  -3  -2   14.28    0.50
  -4   3   2   14.58    0.86
   4   3  -2   13.90    0.88
  -4   3   2   15.64    0.83
  -4   4  -2   61.99    1.96
  -4   4  -2   62.94    1.94
   4  -4  -2   65.25    1.98
   4   4   2   62.08    1.98
  -4  -4   2   63.48    1.76
   4   4  -2   63.26    2.00
  -4  -4  -2   63.07    1.72
  -4   4   2   63.58    1.99
  -4   4   2   63.99    1.91
  -4  -5   2    1.36    0.42
   4   5   2    0.19    0.64
  -4   5  -2    0.68    0.69
  -4   5  -2    0.89    0.60
   4  -5  -2    1.29    0.61
   4   5  -2    0.08    0.65
  -4   5   2    1.56    0.68
  -4   5   2    2.06    0.52
   4   5  -2    1.35    0.38
   4   5  -2    1.16    0.15
   4   5  -2    1.31    0.15
  -4  -5  -2    1.27    0.40
  -4   6  -2   28.38    1.36
   4   6   2   28.52    0.88
   4  -6  -2   28.04    1.39
  -4  -6   2   29.26    1.09
  -4   6  -2   29.36    1.34
   4   6   2   28.09    1.38
  -4   6   2   28.73    1.26
   4   6  -2   26.03    0.79
  -4   6   2   27.71    1.39
   4   6  -2   28.18    0.80
   4   6  -2   26.42    1.38
  -4  -6  -2   27.85    1.08
   4   6  -2   28.13    1.03
   4  -7  -2    7.13    0.95
  -4   7  -2    7.87    0.99
  -4   7  -2    6.72    0.84
   4   7   2    7.34    0.47
   4   7   2    8.27    1.02
   4   7  -2    7.36    0.98
   4   7  -2    7.02    0.40
   4   7  -2    7.47    0.60
  -4   7   2    6.63    0.98
  -4  -7  -2    8.22    0.71
  -4   7   2    7.78    0.75
  -4   8  -2    0.24    0.84
  -4   8  -2    0.23    0.74
   4   8   2    0.47    0.84
   4  -8  -2    1.16    0.83
   4   8  -2   -0.35    0.46
   4   8  -2   -0.85    0.86
  -4  -8  -2    0.04    0.60
  -4   8   2   -0.12    0.65
  -4   8   2    0.32    0.87
  -4   9  -2    0.02    0.75
   4  -9  -2   -0.15    0.89
  -4   9  -2   -1.25    0.89
   4   9   2    0.67    0.99
   4   9  -2    0.08    0.94
  -4   9   2    1.06    0.94
  -4   9   2   -0.10    0.71
  -4  -9  -2   -0.44    0.68
   4 -10  -2    9.99    1.18
  -4  10  -2   10.29    1.30
  -4  10  -2    9.76    1.05
   4  10   2    6.69    1.22
   4  10  -2    9.17    1.32
  -4  10   2    8.96    1.31
  -4  10   2    9.13    1.00
  -4  11  -2    0.55    1.08
   4  11   2    2.00    1.14
  -4  11  -2    2.09    0.95
  -4  11   2    1.03    1.13
   4  11  -2    1.06    1.07
   4  12   2    2.50    1.23
  -4  12  -2   -0.09    1.22
   4  12  -2    2.13    1.16
  -4  12   2    0.16    1.12
   4  13   2    4.82    1.36
  -4  13  -2    4.73    1.38
   4  13  -2    2.94    1.29
  -4  13   2    6.56    1.53
  -5   0   2  241.14    6.13
   5   0  -2  241.37    6.05
  -5   0  -2  243.83    6.11
  -5   1  -2  145.63    3.68
   5  -1  -2  145.04    3.80
  -5   1  -2  142.71    3.83
   5   1   2  146.37    3.70
  -5  -1  -2  145.05    3.73
  -5   1   2  150.33    3.85
  -5   1   2  151.51    3.76
   5   2   2  133.60    3.56
   5  -2  -2  138.27    3.64
  -5   2  -2  139.30    3.65
  -5   2  -2  136.61    3.54
   5   2  -2  137.27    3.61
  -5   2   2  133.05    3.59
  -5   2   2  140.82    3.63
  -5  -2  -2  136.69    3.44
  -5   3  -2    0.87    0.46
   5  -3  -2    1.14    0.59
   5   3   2    0.53    0.54
  -5   3  -2    1.40    0.57
  -5  -3  -2    0.61    0.11
  -5   3   2   -0.03    0.49
  -5   3   2    0.22    0.51
  -5  -3  -2    0.50    0.15
   5   3  -2    1.60    0.59
  -5  -3  -2    0.22    0.17
   5  -4  -2   43.11    1.57
  -5   4  -2   44.90    1.58
  -5   4  -2   46.60    1.56
   5   4   2   45.05    1.56
  -5  -4  -2   45.23    1.17
  -5  -4  -2   44.44    1.25
  -5   4   2   45.43    1.53
   5   4  -2   46.65    1.59
  -5   4   2   43.43    1.55
  -5   5  -2    0.45    0.56
   5   5   2    0.25    0.61
  -5   5  -2   -0.53    0.58
  -5  -5   2    0.48    0.37
   5  -5  -2   -0.15    0.58
  -5   5   2   -0.55    0.50
  -5  -5  -2   -0.26    0.32
  -5   5   2   -0.34    0.61
   5   5  -2   -0.68    0.58
   5   6   2    1.22    0.71
  -5   6  -2    1.86    0.70
   5  -6  -2   -0.64    0.68
  -5   6  -2    1.27    0.68
  -5  -6  -2    0.09    0.41
   5   6  -2    0.81    0.71
  -5   6   2    0.97    0.64
  -5   6   2    0.51    0.69
   5  -7  -2   15.82    1.16
   5   7   2   16.03    1.22
  -5   7  -2   15.15    1.10
  -5   7  -2   15.54    1.17
  -5   7   2   15.60    1.05
  -5   7   2   14.47    1.24
  -5  -7  -2   15.00    0.92
   5   7  -2   14.73    1.18
   5  -8  -2    0.15    0.79
  -5   8  -2   -0.17    0.83
  -5   8  -2    1.03    0.69
   5   8   2   -0.18    0.84
   5   8  -2    0.33    0.85
  -5  -8  -2    1.17    0.59
  -5   8   2   -0.05    0.70
  -5   8   2   -0.64    0.82
  -5   9  -2   -0.64    0.90
   5   9   2   -0.49    0.91
  -5   9  -2    0.40    0.72
   5  -9  -2    1.71    0.88
   5   9  -2    1.50    0.98
  -5   9   2    0.23    0.96
  -5   9   2    0.87    0.77
  -5  10  -2    3.89    0.95
   5 -10  -2    2.30    0.98
  -5  10  -2    3.28    1.05
   5  10   2    3.23    1.13
   5  10  -2    2.27    1.07
  -5  10   2    1.61    0.85
  -5  10   2    2.28    1.09
  -5  11  -2    0.09    1.05
   5  11   2    1.91    1.11
  -5  11  -2    0.77    0.90
  -5  11   2   -0.31    1.07
   5  11  -2    1.32    1.11
   5  12   2    4.71    1.33
  -5  12  -2    5.73    1.28
  -5  12   2    6.48    1.39
   5  12  -2    6.06    1.33
   5  13   2    1.28    1.23
  -5  13  -2   -0.22    1.14
   5  13  -2    1.36    1.24
  -5  13   2    0.64    1.22
  -6   0  -2   38.87    1.25
   6   0  -2   39.30    1.16
  -6   0   2   40.47    1.31
   6  -1  -2    4.40    0.52
  -6   1  -2    5.31    0.31
  -6   1  -2    3.56    0.55
   6   1   2    5.57    0.36
  -6  -1  -2    5.36    0.44
  -6   1   2    4.42    0.59
  -6   1   2    5.38    0.45
   6  -2  -2  108.65    2.99
   6   2   2  109.97    2.90
  -6   2  -2  111.52    3.02
  -6   2  -2  110.22    2.87
  -6   2   2  111.33    2.94
  -6   2   2  110.56    3.02
   6   2  -2  106.79    2.93
  -6  -2  -2  109.98    2.82
  -6   3  -2   -0.02    0.47
   6  -3  -2   -0.88    0.53
   6   3   2    0.34    0.52
  -6   3  -2   -0.70    0.42
  -6  -3  -2   -0.14    0.19
  -6   3   2   -0.25    0.54
  -6   3   2    0.26    0.46
   6   3  -2    0.56    0.55
  -6   4  -2   19.45    0.96
   6  -4  -2   21.02    1.07
  -6   4  -2   19.71    1.05
   6   4   2   19.83    1.00
  -6  -4  -2   19.37    0.61
   6   4  -2   19.44    1.02
  -6   4   2   21.00    1.03
  -6  -4  -2   19.19    0.56
  -6   4   2   19.71    1.08
   6  -5  -2    0.26    0.61
   6   5   2   -0.83    0.58
  -6   5  -2   -0.71    0.56
  -6   5  -2    0.35    0.64
  -6  -5  -2   -0.05    0.29
  -6   5   2    0.57    0.56
   6   5  -2   -0.72    0.58
  -6   5   2   -0.06    0.59
  -6   6  -2    1.71    0.77
  -6   6  -2    2.18    0.69
   6  -6  -2    3.51    0.75
   6   6   2    3.41    0.76
  -6   6   2    2.62    0.74
  -6  -6  -2    3.71    0.47
  -6   6   2    1.68    0.62
   6   6  -2    1.95    0.75
  -6   7  -2    2.51    0.90
   6   7   2    3.74    0.87
  -6   7  -2    0.13    0.67
   6  -7  -2    2.07    0.80
   6   7  -2    3.84    0.88
  -6   7   2    2.20    0.77
  -6  -7  -2    3.24    0.55
  -6   7   2    1.88    0.81
   6  -8  -2   -1.19    0.85
   6   8   2   -0.49    0.84
  -6   8  -2   -0.40    0.79
  -6   8  -2   -1.23    0.74
  -6   8   2    0.12    0.85
   6   8  -2   -2.00    0.91
  -6   8   2    0.68    0.69
   6   9   2   -0.81    0.92
  -6   9  -2    0.33    0.92
   6  -9  -2    0.08    0.85
  -6   9  -2    1.74    0.89
  -6   9   2    1.57    0.99
   6   9  -2    0.14    0.92
  -6   9   2    0.77    0.80
   6  10   2    2.62    1.08
  -6  10  -2    1.62    0.81
  -6  10  -2    2.36    1.01
  -6  10   2    4.58    0.87
  -6  10   2    2.14    1.07
   6  10  -2    2.47    1.08
   6  11   2   11.85    1.48
  -6  11  -2    9.75    1.19
  -6  11  -2   10.99    1.40
   6  11  -2   11.41    1.43
  -6  11   2   10.13    1.37
  -6  11   2    8.24    1.35
  -6  12  -2   -0.28    1.08
   6  12   2   -0.44    1.26
  -6  12   2    0.44    1.12
   6  12  -2   -0.70    1.10
   6  13   2   -0.24    1.22
  -6  13  -2    1.66    1.22
   6  13  -2    1.01    1.22
  -6  13   2   -0.89    1.14
  -7   0   2   54.06    1.69
  -7   0  -2   57.26    1.66
  -7   1  -2   30.94    0.87
   7   1   2   30.99    0.91
  -7   1  -2   33.35    1.19
   7  -1  -2   32.13    1.12
  -7  -1  -2   32.50    1.06
  -7   1   2   30.18    1.19
  -7   1   2   31.18    1.03
   7   2   2   67.50    1.86
  -7   2  -2   71.11    2.02
  -7   2  -2   65.70    1.84
   7  -2  -2   68.96    2.02
  -7   2   2   64.08    1.90
  -7  -2  -2   65.98    1.82
  -7   2   2   67.78    2.04
   7   2  -2   67.31    1.93
   7  -3  -2   12.60    0.85
  -7   3  -2   12.15    0.90
   7   3   2   11.93    0.71
  -7   3  -2   11.31    0.72
  -7  -3  -2   11.75    0.49
  -7   3   2    9.70    0.79
   7   3  -2   11.90    0.84
  -7   3   2   11.48    0.72
  -7   4  -2    8.90    0.78
   7   4   2    9.84    0.74
  -7   4  -2   10.05    0.71
   7  -4  -2    7.78    0.78
   7   4  -2    9.30    0.81
  -7  -4  -2    8.47    0.30
  -7  -4  -2    7.79    0.36
  -7   4   2    8.86    0.77
  -7   4   2   10.06    0.84
  -7   5  -2    0.36    0.63
   7  -5  -2    1.02    0.65
   7   5   2    0.56    0.59
  -7   5  -2    0.11    0.60
   7   5  -2   -0.40    0.60
  -7   5   2    0.80    0.59
  -7  -5  -2    0.18    0.26
  -7   5   2    0.95    0.67
  -7   6  -2    3.58    0.80
   7  -6  -2    2.00    0.75
  -7   6  -2    2.73    0.72
   7   6   2    1.45    0.72
  -7   6   2    2.40    0.75
  -7  -6  -2    2.43    0.41
   7   6  -2    2.41    0.74
  -7   6   2    2.22    0.73
   7   7   2    1.57    0.90
   7  -7  -2    2.58    0.83
  -7   7  -2    1.47    0.73
  -7   7  -2    2.24    0.87
  -7  -7  -2    1.21    0.75
   7   7  -2    0.12    0.79
  -7   7   2    2.53    0.73
  -7   7   2    2.20    0.82
  -7   8  -2    0.23    0.73
   7   8   2    1.21    0.88
   7  -8  -2   -0.30    0.82
  -7   8  -2    0.59    0.80
  -7   8   2   -0.95    0.76
  -7   8   2   -0.32    0.84
   7   8  -2   -0.30    0.83
   7  -9  -2    1.75    0.99
  -7   9  -2    0.84    0.89
  -7   9  -2    1.65    0.94
   7   9   2   -0.56    0.93
   7   9  -2    0.04    0.93
  -7   9   2    0.68    0.76
  -7   9   2    0.90    0.92
   7  10   2    0.90    1.02
  -7  10  -2    1.99    1.01
  -7  10  -2    0.59    0.91
   7  10  -2   -1.17    0.94
  -7  10   2    0.03    1.00
  -7  10   2    0.52    0.78
   7  11   2    9.48    1.49
  -7  11  -2    8.21    1.32
  -7  11  -2    8.62    1.20
  -7  11   2    9.95    1.37
  -7  11   2    9.01    1.19
   7  11  -2    7.81    1.32
   7  12   2    2.92    1.26
  -7  12  -2   -0.33    1.01
  -7  12   2    2.02    1.18
   7  12  -2   -0.68    1.09
   7  13   2    1.38    1.26
  -7  13  -2    3.84    1.28
  -7  13   2    1.45    1.24
   7  13  -2    1.64    1.25
  -8   0   2   46.12    1.51
  -8   0  -2   46.85    1.51
  -8  -1   2    5.85    0.56
   8  -1  -2    7.66    0.58
  -8   1  -2    5.95    0.63
  -8   1  -2    6.51    0.32
  -8   1   2    6.29    0.65
  -8  -1  -2    7.82    0.56
  -8   1   2    7.74    0.54
   8  -2  -2    0.85    0.55
  -8   2  -2    0.69    0.55
   8   2   2    1.17    0.40
  -8   2  -2    1.50    0.36
  -8   2   2    1.51    0.42
  -8  -2  -2    1.82    0.37
  -8   2   2    0.76    0.56
   8  -3  -2    2.92    0.59
  -8   3  -2    0.38    0.42
   8   3   2    1.38    0.49
  -8   3  -2    0.44    0.58
  -8   3   2    1.18    0.48
   8   3  -2    1.35    0.53
  -8  -3  -2    1.74    0.29
  -8   3   2    0.92    0.60
  -8   4  -2    1.16    0.53
  -8   4  -2    0.91    0.62
   8  -4  -2    1.22    0.62
   8   4   2    0.40    0.49
  -8   4   2    1.05    0.59
   8   4  -2    0.34    0.52
  -8   4   2    1.70    0.60
  -8  -4  -2    0.68    0.22
  -8   5  -2    1.38    0.66
   8   5   2    1.04    0.68
   8  -5  -2    0.39    0.71
  -8   5  -2    1.06    0.63
  -8  -5  -2    1.60    0.25
  -8  -5  -2    1.16    0.16
  -8   5   2    0.92    0.64
   8   5  -2    0.97    0.61
  -8   5   2    0.58    0.65
   8  -6  -2   10.84    1.04
  -8   6  -2   16.38    1.10
   8   6   2   14.72    1.10
  -8   6  -2   15.05    1.08
  -8  -6  -2   13.49    0.71
  -8   6   2   15.74    1.10
  -8   6   2   16.39    1.12
   8   6  -2   13.51    1.05
  -8   7  -2    1.06    0.84
   8  -7  -2    1.08    0.87
  -8   7  -2    1.69    0.84
   8   7   2    0.63    0.80
  -8   7   2    0.18    0.71
   8   7  -2   -0.55    0.86
  -8   7   2    2.08    0.81
  -8   8  -2    0.26    0.86
   8   8   2    0.41    0.97
  -8   8  -2    0.85    0.81
   8  -8  -2   -0.70    0.88
   8   8  -2   -0.03    0.95
  -8   8   2    0.04    0.83
  -8   8   2    0.24    0.73
  -8   9  -2   -0.32    0.79
   8   9   2    2.00    1.00
  -8   9  -2    1.39    0.92
  -8   9   2    0.91    0.93
  -8   9   2    0.63    0.88
   8   9  -2   -0.39    0.90
   8  10   2    1.37    1.02
  -8  10  -2    1.47    1.12
  -8  10  -2    1.76    0.89
  -8  10   2    1.60    1.04
  -8  10   2   -0.68    0.91
   8  10  -2   -0.29    0.96
   8  11   2    7.12    1.32
  -8  11  -2    8.17    1.31
  -8  11  -2    9.11    1.24
   8  11  -2    8.19    1.32
  -8  11   2    7.55    1.29
  -8  11   2    8.63    1.19
  -8  12  -2    3.51    1.07
   8  12   2    2.96    1.36
  -8  12  -2    3.13    1.31
  -8  12   2    3.29    1.23
   8  12  -2    2.56    1.19
  -8  13  -2    0.43    1.12
   8  13   2    0.62    1.21
   8  13  -2    0.94    1.35
  -8  13   2   -0.23    1.27
  -9   0  -2  108.98    2.98
  -9   0   2  106.28    2.98
  -9  -1   2    4.02    0.52
  -9   1  -2    4.81    0.62
  -9   1  -2    3.72    0.23
  -9   1   2    4.07    0.61
  -9  -1  -2    2.95    0.45
  -9   1   2    3.76    0.41
  -9   2  -2   26.99    0.91
   9  -2  -2   29.00    1.15
   9   2   2   28.64    0.94
  -9  -2   2   28.60    1.08
  -9   2  -2   26.62    1.21
  -9   2   2   27.22    0.99
  -9  -2  -2   28.46    1.00
  -9   2   2   29.38    1.23
   9  -3  -2   27.70    1.18
   9   3   2   27.00    1.04
  -9   3  -2   27.11    1.02
  -9   3  -2   29.53    1.26
   9   3  -2   27.46    1.06
  -9  -3  -2   27.01    0.91
  -9   3   2   27.91    1.08
  -9   3   2   27.84    1.25
   9  -4  -2   32.65    1.42
   9   4   2   30.79    1.27
  -9   4  -2   32.68    1.22
  -9   4  -2   31.11    1.40
   9   4  -2   33.54    1.34
  -9   4   2   32.31    1.39
  -9  -4  -2   30.45    0.95
  -9   4   2   32.60    1.28
  -9   5  -2    0.17    0.68
  -9   5  -2    1.85    0.63
   9  -5  -2    1.15    0.68
   9   5   2    1.26    0.67
  -9  -5  -2    1.73    0.21
  -9   5   2    1.24    0.59
  -9   5   2    1.55    0.69
  -9  -5  -2    1.75    0.22
   9   5  -2    1.31    0.70
  -9   6  -2   15.20    1.04
   9  -6  -2   14.75    1.14
  -9   6  -2   14.14    1.10
   9   6   2   15.02    1.11
  -9   6   2   15.35    1.10
   9   6  -2   16.86    1.15
  -9   6   2   16.35    1.17
  -9   7  -2    0.90    0.79
   9  -7  -2    1.64    0.89
  -9   7  -2    0.47    0.72
   9   7   2    1.95    0.81
   9   7  -2    0.81    0.79
  -9   7   2    1.96    0.79
  -9   7   2    2.48    0.89
  -9   8  -2   11.48    1.15
   9  -8  -2   14.76    1.26
  -9   8  -2   12.86    1.17
   9   8   2   11.72    1.21
   9   8  -2    9.43    1.15
  -9   8   2   13.48    1.14
  -9   8   2   15.14    1.32
  -9   9  -2   -0.01    0.84
  -9   9  -2   -0.35    0.97
   9   9   2    0.86    0.92
  -9   9   2   -0.26    0.79
   9   9  -2   -0.48    0.93
  -9   9   2    0.08    0.91
  -9  10  -2    2.14    1.02
   9  10   2    2.83    1.09
  -9  10  -2    1.30    1.00
  -9  10   2    0.01    0.84
   9  10  -2   -0.86    0.95
  -9  10   2    1.19    1.12
  -9  11  -2    3.00    1.08
  -9  11  -2   -0.50    0.98
   9  11   2    0.68    1.11
  -9  11   2    2.15    1.13
   9  11  -2   -0.09    1.04
  -9  11   2   -0.56    0.93
  -9  12  -2    0.48    0.92
   9  12   2    0.89    1.20
  -9  12  -2    1.19    1.11
   9  12  -2    0.05    1.09
  -9  12   2   -0.47    1.07
 -10   0   2   32.03    1.28
 -10   0  -2   37.15    1.33
 -10   1  -2   20.89    1.05
 -10  -1   2   20.96    0.96
 -10   1   2   22.25    1.06
 -10   1   2   21.97    0.80
 -10  -1  -2   20.89    0.97
 -10  -2   2    1.80    0.49
 -10   2  -2    1.17    0.59
 -10   2  -2    1.63    0.32
  10   2   2    1.17    0.35
 -10  -2  -2    1.78    0.44
 -10   2   2    1.10    0.61
 -10   2   2    1.69    0.41
  10   3   2   60.96    1.81
 -10  -3   2   61.79    1.83
 -10   3  -2   60.06    2.04
 -10   3  -2   62.14    1.79
  10  -3  -2   61.81    2.00
 -10  -3  -2   62.90    1.75
 -10   3   2   60.10    1.84
 -10   3   2   60.70    2.04
  10  -4  -2   11.24    0.95
  10   4   2   10.39    0.79
 -10   4  -2   12.03    0.95
 -10   4  -2   10.41    0.75
  10   4  -2   12.37    0.87
 -10   4   2   11.01    0.80
 -10  -4  -2   10.34    0.55
 -10   4   2   11.06    0.92
 -10   5  -2    0.95    0.58
  10   5   2    0.19    0.61
  10  -5  -2    0.37    0.73
 -10   5  -2   -0.75    0.67
 -10  -5  -2   -0.29    0.33
 -10   5   2   -0.25    0.64
  10   5  -2   -0.05    0.66
 -10   5   2   -0.94    0.63
 -10   6  -2    1.91    0.72
 -10   6  -2    0.92    0.77
  10   6   2    2.31    0.80
  10  -6  -2    1.43    0.77
 -10   6   2    0.80    0.75
 -10   6   2    1.11    0.73
  10   6  -2    2.84    0.76
 -10   7  -2    1.06    0.82
 -10   7  -2    1.19    0.81
  10   7   2    0.57    0.85
 -10   7   2    1.15    0.80
 -10   7   2    1.28    0.77
  10   7  -2    1.82    0.90
  10   8   2    8.82    1.18
 -10   8  -2    6.93    1.05
 -10   8  -2    7.91    1.09
 -10   8   2    8.27    1.06
 -10   8   2    6.68    0.99
  10   8  -2    6.81    1.07
 -10   9  -2   -0.77    0.84
 -10   9  -2   -0.09    0.86
  10   9   2    2.81    1.11
 -10   9   2    0.47    1.01
  10   9  -2    0.31    0.92
 -10   9   2    0.56    0.85
  10  10   2   -1.04    0.95
 -10  10  -2    0.22    0.90
 -10  10  -2    2.16    1.10
 -10  10   2   -0.39    0.84
  10  10  -2   -1.08    0.91
 -10  10   2   -0.01    0.98
 -10  11  -2    1.63    1.03
 -10  11  -2   -0.53    1.00
  10  11   2    1.48    1.10
  10  11  -2    0.15    1.04
 -10  11   2    1.44    0.94
 -10  11   2    2.87    1.23
  10  12   2    9.78    1.47
 -10  12  -2   11.72    1.54
 -10  12  -2    9.41    1.35
 -10  12   2    9.15    1.39
 -10  12   2   10.67    1.59
  10  12  -2    9.37    1.49
 -11   0  -2   65.11    2.00
 -11   0   2   64.69    2.02
 -11  -1   2   46.49    1.58
 -11   1  -2   44.84    1.60
 -11   1   2   44.07    1.34
 -11   1   2   45.96    1.62
 -11  -1  -2   45.65    1.51
 -11   2  -2    9.98    0.50
 -11  -2   2   10.27    0.72
 -11   2  -2    9.95    0.84
 -11  -2  -2   10.07    0.69
 -11   2   2    9.62    0.85
 -11   2   2    9.93    0.66
 -11   3  -2    0.62    0.40
 -11   3  -2    0.68    0.62
 -11  -3   2    0.72    0.47
  11   3   2    1.64    0.45
 -11  -3  -2    0.92    0.38
 -11   3   2    1.22    0.46
 -11   3   2    1.14    0.65
 -11   4  -2    8.09    0.66
  11   4   2    7.07    0.68
 -11  -4   2    7.35    0.58
 -11   4  -2    7.32    0.87
 -11   4   2    6.19    0.82
 -11   4   2    6.07    0.68
 -11  -4  -2    6.16    0.45
  11   4  -2    6.08    0.73
 -11   5  -2    1.62    0.74
 -11   5  -2    2.47    0.65
  11   5   2    0.99    0.64
 -11   5   2    3.39    0.77
 -11   5   2    1.93    0.68
  11   5  -2    2.75    0.66
 -11   6  -2    2.39    0.84
 -11   6  -2    2.28    0.73
  11   6   2    2.57    0.72
  11   6  -2    1.61    0.74
 -11   6   2    1.82    0.76
 -11   6   2    2.63    0.83
 -11   7  -2    1.22    0.81
  11   7   2    0.93    0.87
 -11   7  -2   -0.19    0.80
  11   7  -2    1.77    0.80
 -11   7   2    1.03    0.86
 -11   7   2   -0.18    0.80
 -11   8  -2    0.37    0.87
 -11   8  -2   -0.19    0.84
  11   8   2    0.48    0.82
 -11   8   2    0.91    0.93
 -11   8   2    0.49    0.95
  11   8  -2   -0.57    0.92
 -11   9  -2   -0.77    0.85
  11   9   2   -1.11    0.88
 -11   9  -2    1.14    0.97
 -11   9   2    1.42    0.88
 -11   9   2   -0.42    0.85
  11   9  -2    1.64    0.94
  11  10   2   -0.53    0.95
 -11  10  -2    1.38    0.95
 -11  10  -2    0.79    0.95
 -11  10   2    2.36    1.15
 -11  10   2    1.24    0.94
  11  10  -2   -0.01    0.98
 -11  11  -2    2.20    1.13
 -11  11  -2   -0.39    0.95
  11  11   2    0.27    1.04
  11  11  -2    2.40    1.23
 -11  11   2    0.45    1.01
 -11  11   2   -0.30    0.90
 -11  12  -2   -0.29    1.02
 -11  12  -2    0.23    1.10
  11  12   2    0.30    1.23
  11  12  -2    0.51    1.12
 -11  12   2   -0.05    1.04
 -11  12   2    2.11    1.13
 -12   0   2    0.46    0.33
 -12   0   2    1.27    0.56
 -12   0  -2    0.34    0.57
 -12   1  -2   -0.56    0.54
 -12  -1   2    0.51    0.50
 -12   1   2   -0.49    0.56
 -12  -1  -2    0.68    0.51
 -12   1   2    0.18    0.33
 -12   2  -2    0.26    0.61
 -12  -2   2    0.82    0.48
 -12   2  -2    0.61    0.26
 -12  -2  -2    1.17    0.48
 -12   2   2    0.27    0.39
 -12   2   2   -0.15    0.64
 -12   3  -2   15.95    0.77
 -12   3  -2   19.48    1.18
 -12  -3   2   18.03    0.91
  12   3   2   17.98    0.82
 -12   3   2   18.30    1.16
 -12   3   2   16.14    0.87
 -12  -3  -2   17.07    0.83
 -12  -4   2   47.32    1.55
 -12   4  -2   46.58    1.53
  12   4   2   47.59    1.58
 -12   4  -2   46.53    1.85
 -12  -4  -2   46.73    1.42
 -12   4   2   45.36    1.59
 -12   4   2   47.50    1.85
  12   5   2   -0.98    0.59
 -12   5  -2   -0.20    0.54
 -12   5  -2    0.45    0.77
 -12  -5   2   -0.07    0.40
  12   5  -2   -0.31    0.62
 -12   5   2   -0.23    0.61
 -12   5   2   -0.49    0.72
  12   6   2    0.53    0.74
 -12   6  -2    0.57    0.66
 -12   6  -2    0.28    0.79
  12   6  -2   -0.21    0.67
 -12   6   2   -0.04    0.69
 -12   6   2    1.28    0.82
 -12   7  -2   -1.15    0.92
 -12   7  -2    0.33    0.75
  12   7   2    0.26    0.73
 -12   7   2    0.93    0.82
 -12   7   2    1.09    0.82
  12   7  -2    0.32    0.76
  12   8   2    0.84    0.83
 -12   8  -2   -0.30    0.83
 -12   8  -2   -0.50    0.87
  12   8  -2    1.22    0.88
 -12   8   2    0.25    0.88
 -12   8   2   -0.22    0.84
  12   9   2   -1.25    0.97
 -12   9  -2   -0.56    0.90
 -12   9  -2   -0.01    0.95
  12   9  -2    0.10    1.01
 -12   9   2    0.07    0.85
 -12   9   2    2.70    0.94
  12  10   2   -0.06    1.06
 -12  10  -2   -0.17    0.96
 -12  10  -2   -1.00    0.94
 -12  10   2    0.19    1.03
 -12  10   2    1.39    0.96
  12  10  -2   -0.80    0.98
 -12  11  -2    1.22    1.03
 -12  11  -2    0.98    0.99
  12  11   2    2.13    1.11
  12  11  -2   -1.18    1.13
 -12  11   2    2.33    1.18
 -12  11   2    2.86    1.05
 -12  12  -2   -2.27    1.05
 -12  12  -2    1.35    1.15
  12  12   2   -1.08    1.17
  12  12  -2   -0.53    1.24
 -12  12   2    0.04    1.01
 -12  12   2   -0.74    1.06
 -13   0   2    9.13    0.57
 -13   0   2   10.58    0.81
 -13   0  -2   11.02    0.87
 -13  -1   2    1.76    0.61
 -13   1  -2    3.22    0.67
 -13   1   2    2.15    0.37
 -13   1   2    1.41    0.63
 -13  -1  -2    2.12    0.59
 -13   2  -2    9.94    0.90
 -13  -2   2   10.13    0.78
 -13   2  -2    9.88    0.42
 -13   2   2    9.67    0.90
 -13   2   2   10.41    0.64
 -13  -2  -2    9.41    0.72
 -13   3  -2    2.62    0.42
 -13  -3   2    2.01    0.55
 -13   3  -2    3.76    0.76
 -13   3   2    1.26    0.70
 -13   3   2    1.14    0.48
 -13  -3  -2    2.24    0.47
 -13   4  -2   -0.16    0.73
 -13  -4   2   -0.28    0.47
 -13   4  -2    0.54    0.48
  13   4   2    0.04    0.51
 -13   4   2   -0.25    0.48
 -13   4   2   -0.33    0.70
 -13  -4  -2    0.49    0.38
 -13   5  -2    4.75    0.93
  13   5   2    6.04    0.78
 -13  -5   2    6.20    0.60
 -13   5  -2    6.11    0.71
 -13   5   2    5.15    0.93
 -13   5   2    7.24    0.78
  13   5  -2    5.13    0.80
 -13   6  -2    6.86    0.81
  13   6   2    7.43    0.91
 -13   6  -2    5.84    1.01
  13   6  -2    8.04    0.97
 -13   6   2    7.00    1.01
 -13   6   2    8.19    0.91
 -13   7  -2   15.04    1.14
 -13   7  -2   13.82    1.29
  13   7   2   16.92    1.25
  13   7  -2   14.04    1.19
 -13   7   2   17.20    1.43
 -13   7   2   17.46    1.26
 -13   8  -2    2.20    0.87
 -13   8  -2   -0.53    0.86
  13   8   2    1.69    0.85
  13   8  -2    2.35    1.01
 -13   8   2    2.67    0.96
 -13   8   2    2.12    0.92
 -13   9  -2    2.23    1.12
  13   9   2   -1.82    0.90
 -13   9  -2    0.85    0.93
  13   9  -2    1.15    0.94
 -13   9   2   -0.04    0.95
 -13   9   2    0.49    0.92
  13  10   2    4.53    1.11
 -13  10  -2    5.94    1.14
 -13  10  -2    2.34    1.06
 -13  10   2    4.59    1.11
 -13  10   2    3.69    1.04
  13  10  -2    4.90    1.15
 -13  11  -2    0.19    1.12
  13  11   2    2.06    1.19
  13  11  -2    0.68    1.05
 -13  11   2    1.42    1.12
 -13  11   2    1.28    1.14
 -13  12  -2    1.20    1.18
  13  12   2    0.25    1.20
 -13  12   2    1.34    1.04
 -13  12   2    0.13    1.18
  13  12  -2    0.39    1.21
 -14   0   2    0.30    0.67
 -14   0  -2   -0.73    0.60
 -14   0   2    0.42    0.32
 -14   1  -2    4.43    0.81
 -14  -1   2    4.02    0.65
 -14  -1  -2    5.13    0.71
 -14   1   2    5.16    0.43
 -14   1   2    3.80    0.76
 -14   2  -2    7.65    0.88
 -14  -2   2    7.69    0.76
 -14   2   2   10.76    0.61
 -14   2   2    7.90    0.89
 -14  -2  -2    9.47    0.75
 -14  -3   2    3.30    0.62
 -14   3  -2    3.42    0.82
 -14   3   2    3.28    0.53
 -14  -3  -2    3.74    0.56
 -14   3   2    1.88    0.78
  14   4   2    4.61    0.63
 -14  -4   2    4.20    0.62
 -14   4  -2    4.80    0.91
 -14   4   2    5.08    0.90
 -14  -4  -2    4.51    0.53
 -14   4   2    3.64    0.63
  14   5   2    4.45    0.74
 -14   5  -2    2.94    1.10
 -14   5  -2    2.69    0.91
 -14   5   2    3.82    0.69
 -14   5   2    3.32    0.88
 -14   6  -2   10.84    1.10
  14   6   2   10.07    0.97
 -14   6  -2    7.73    1.09
 -14   6   2    8.29    1.08
  14   6  -2    9.57    0.97
 -14   6   2   10.13    0.95
  14   7   2    1.07    0.82
 -14   7  -2    0.45    0.88
 -14   7   2   -0.46    0.75
  14   7  -2    1.12    0.84
 -14   7   2   -1.18    0.83
  14   8   2    2.06    0.84
 -14   8  -2   -0.34    0.92
  14   8  -2    0.98    0.94
 -14   8   2    1.27    0.89
 -14   8   2    2.99    1.00
 -14   9  -2    2.58    1.05
  14   9   2    1.83    0.91
 -14   9   2    0.56    0.96
  14   9  -2    1.05    1.00
 -14   9   2   -0.12    0.96
  14  10   2    0.23    1.05
 -14  10  -2    0.33    1.00
 -14  10   2   -0.06    0.91
  14  10  -2    2.11    1.11
 -14  10   2    0.42    1.10
  14  11   2    0.81    1.14
 -14  11  -2    1.60    1.22
 -14  11   2    1.87    1.06
  14  11  -2    1.61    1.06
 -15   0   2   55.28    1.94
 -15   0  -2   53.36    1.90
 -15  -1   2    1.12    0.68
 -15   1  -2    0.85    0.66
 -15  -1  -2    0.09    0.62
 -15   1   2    1.92    0.81
 -15   2  -2    1.19    0.72
 -15  -2   2    0.19    0.61
 -15  -2  -2    0.94    0.56
 -15   2   2    0.60    0.73
 -15  -3   2    2.04    0.60
 -15   3  -2   -0.09    0.75
 -15  -3  -2    2.46    0.58
 -15   3   2    1.05    0.77
 -15  -4   2    5.20    0.65
 -15   4  -2    4.70    0.95
 -15   4   2    4.95    0.94
 -15   5  -2    1.24    0.89
 -15   5   2    4.68    0.96
  15   6   2    0.24    0.74
 -15   6  -2   -0.59    0.85
 -15   6   2    1.56    0.89
  15   7   2    0.79    0.81
 -15   7  -2    1.13    0.91
  15   7  -2    0.57    0.84
 -15   7   2   -1.28    0.85
 -15   8  -2    1.70    1.01
  15   8   2    0.83    0.90
 -15   8   2   -0.86    0.87
  15   8  -2    0.45    0.92
  15   9   2    3.13    1.14
 -15   9  -2    1.22    1.15
  15   9  -2    2.20    1.05
 -15   9   2    3.41    1.06
 -15  10  -2    1.49    1.08
  15  10  -2   -0.66    1.01
 -15  10   2   -0.24    1.02
 -15  11  -2    1.85    1.13
 -15  11   2    2.46    1.24
  15  11  -2    1.46    1.18
 -16   0   2   19.27    1.22
 -16   0  -2   21.15    1.28
 -16  -1   2    4.23    0.80
 -16   1  -2    3.92    0.80
 -16  -1  -2    5.15    0.70
 -16   1   2    4.74    0.84
 -16   2  -2    3.79    0.83
 -16  -2   2    2.15    0.71
 -16   2   2    2.27    0.81
 -16  -2  -2    2.19    0.66
 -16   3  -2   -1.42    0.75
 -16  -3   2   -0.17    0.57
 -16  -3  -2   -0.64    0.52
 -16   3   2   -1.14    0.83
 -16   4  -2    1.91    0.88
 -16  -4   2    2.96    0.65
 -16   4   2    2.51    0.90
 -16   5  -2    1.99    0.92
 -16   5   2    2.11    0.91
 -16   6  -2    0.65    0.91
 -16   6   2    2.06    0.94
 -16   7  -2   -0.08    0.89
 -16   7   2    2.49    1.02
 -16   8  -2    1.20    1.03
 -16   8   2    0.46    0.99
 -16   9  -2    0.14    0.99
 -16   9   2   -2.97    0.90
 -16  10  -2    1.68    1.14
 -16  10   2    0.44    1.08
 -16  11  -2   -0.56    1.05
 -16  11   2   -0.73    1.02
 -17   0  -2    9.73    1.00
 -17   0   2    6.81    0.90
 -17  -1   2   10.28    0.94
 -17   1  -2   10.60    1.02
 -17   1   2   10.01    1.02
 -17  -1  -2   10.88    0.97
 -17   2  -2    1.15    0.81
 -17  -2   2    1.60    0.63
 -17   2   2    0.83    0.89
 -17  -2  -2    1.83    0.67
 -17   3  -2    7.19    1.01
 -17  -3   2    7.28    0.82
 -17   3   2    7.08    1.02
 -17  -3  -2    7.97    0.80
 -17   4  -2   -1.82    0.81
 -17  -4   2    0.26    0.96
 -17   4   2   -0.25    0.84
 -17   5  -2    1.69    0.92
 -17   5   2   -0.81    0.86
 -17   6  -2    0.92    0.90
 -17   6   2   -1.61    0.87
 -17   7  -2    1.03    0.95
 -17   7   2    0.83    1.10
 -17   8  -2    9.68    1.33
 -17   8   2    7.59    1.27
 -17   9  -2    0.79    1.06
 -17   9   2   -1.78    0.98
 -17  10  -2   -0.22    1.06
 -17  10   2    0.24    1.06
 -18   0  -2   -0.08    0.77
 -18   0   2   -0.16    0.71
 -18  -1   2   12.80    1.05
 -18   1  -2   12.53    1.10
 -18  -1  -2   12.27    1.03
 -18   1   2   11.97    1.10
 -18  -2   2    6.26    0.89
 -18   2  -2    3.09    0.90
 -18   2   2    5.46    0.96
 -18  -2  -2    5.77    0.81
 -18  -3   2    0.51    0.67
 -18   3  -2   -0.04    0.85
 -18   3   2   -0.40    0.82
 -18   4  -2    2.05    1.04
 -18   4   2    3.15    0.97
 -18   5  -2    0.84    0.93
 -18   5   2    0.67    0.92
 -18   6  -2    0.93    0.99
 -18   6   2    1.49    0.97
 -18   7  -2    3.18    1.10
 -18   7   2    1.71    1.06
 -18   8  -2    1.20    1.10
 -18   8   2    2.66    1.24
 -18   9  -2    0.91    1.08
 -18   9   2    1.62    1.10
 -18  10  -2    0.52    1.09
 -18  10   2   -1.24    1.05
 -19   0   2   12.63    1.10
 -19   0  -2   11.31    1.06
 -19   1  -2    0.29    0.77
 -19  -1   2    0.16    0.72
 -19  -1  -2    1.11    0.70
 -19   1   2    1.21    0.82
 -19   2  -2    1.78    0.87
 -19  -2   2    3.12    0.83
 -19   2   2    2.43    0.87
 -19  -2  -2    1.78    0.73
 -19   3  -2    0.17    0.89
 -19  -3   2   -0.07    0.69
 -19   3   2   -0.70    0.85
 -19   4  -2   -0.54    0.88
 -19   4   2    0.44    0.91
 -19   5  -2    2.30    0.98
 -19   5   2    0.01    0.91
 -19   6  -2    3.83    1.09
 -19   6   2    6.01    1.16
 -19   7  -2    2.76    1.10
 -19   7   2    0.88    1.17
 -19   8  -2    2.40    1.13
 -19   8   2    0.59    1.07
 -19   9  -2    0.80    1.27
 -19   9   2    1.94    1.25
 -20   0  -2    2.12    0.80
 -20   0   2    0.35    0.87
 -20  -1   2    0.58    0.74
 -20   1  -2    1.11    0.91
 -20   1   2    0.20    0.92
 -20  -1  -2    0.86    0.81
 -20  -2   2    0.62    0.77
 -20   2  -2   -0.45    0.82
 -20  -2  -2    1.58    0.78
 -20   2   2    0.05    0.87
 -20   3  -2    2.88    0.99
 -20   3   2    6.07    1.05
 -20   4  -2   -0.01    0.93
 -20   4   2   -1.08    0.90
 -20   5  -2   -0.84    0.95
 -20   5   2    0.15    0.96
 -20   6  -2   -1.38    0.94
 -20   6   2    0.33    1.02
 -20   7  -2    0.38    1.03
 -20   7   2    1.40    1.08
 -20   8  -2   -2.59    1.14
 -20   8   2   -1.04    1.15
 -20   9  -2   -1.91    1.00
 -20   9   2    1.62    1.12
 -21   0  -2    0.85    0.89
 -21   0   2    0.87    0.90
 -21   1  -2    3.03    1.02
 -21  -1   2    1.17    0.78
 -21   1   2    2.06    0.92
 -21  -1  -2    2.37    0.78
 -21   2  -2    0.20    0.90
 -21  -2   2    1.01    0.78
 -21   2   2    0.69    0.91
 -21   3  -2    4.90    1.07
 -21   3   2    6.21    1.19
 -21   4  -2    2.24    1.00
 -21   4   2    2.28    1.03
 -21   5  -2   -0.32    0.98
 -21   5   2    1.06    1.00
 -21   6  -2   -1.59    1.08
 -21   6   2   -2.44    0.95
 -21   7  -2    5.21    1.24
 -21   7   2    6.47    1.29
 -21   8  -2    2.36    1.19
 -21   8   2    0.41    1.10
 -22   0   2   15.52    1.29
 -22   0  -2   16.87    1.30
 -22   1  -2    1.56    0.90
 -22  -1   2    3.89    0.90
 -22  -1  -2    1.87    0.91
 -22   1   2    2.83    0.95
 -22   2  -2    1.49    0.95
 -22  -2   2    1.58    0.84
 -22   2   2    1.33    0.92
 -22   3  -2    6.19    1.12
 -22   3   2    3.02    1.05
 -22   4  -2    6.71    1.29
 -22   4   2    5.06    1.14
 -22   5  -2    0.26    1.00
 -22   5   2    0.88    1.06
 -22   6  -2    0.45    1.09
 -22   6   2    0.64    1.05
 -22   7   2    5.59    1.23
 -23   0  -2    0.50    0.94
 -23   0   2    1.65    0.90
 -23  -1   2    2.22    0.88
 -23   1  -2    3.73    0.99
 -23  -1  -2    3.82    1.08
 -23   1   2    2.61    1.07
 -23   2  -2    1.04    0.94
 -23   2   2   -0.49    0.90
 -23   3  -2    4.67    1.10
 -23   3   2    4.13    1.11
 -23   4  -2    0.73    1.11
 -23   4   2    0.42    1.11
 -23   5  -2    0.96    1.01
 -23   5   2   -0.39    1.04
 -23   6  -2    6.27    1.30
 -23   6   2    5.90    1.24
 -23   7  -2   -1.66    1.18
 -23   7   2   -1.25    1.17
 -24   0   2    9.05    1.16
 -24   0  -2    9.46    1.24
 -24  -1   2   -0.44    0.80
 -24   1  -2    0.41    1.05
 -24   1   2    0.55    0.93
 -24   2  -2    0.68    1.07
 -24   2   2    0.93    0.97
 -24   3  -2    1.53    1.02
 -24   3   2    0.77    1.12
 -24   4  -2   -1.28    1.11
 -24   4   2    0.81    1.02
 -24   5  -2   -0.61    1.14
 -24   5   2    0.13    1.07
 -24   6  -2    3.41    1.18
 -24   6   2    2.39    1.16
 -25   0  -2    3.74    1.09
 -25   0   2    3.32    1.09
 -25   1  -2   -0.38    0.87
 -25   1   2   -0.46    0.91
 -25   2  -2    1.51    0.99
 -25   2   2    3.18    1.05
 -25   3  -2    1.21    1.05
 -25   3   2    1.24    1.08
 -25   4  -2    8.33    1.30
 -25   4   2    7.39    1.31
 -25   5  -2   -0.22    1.19
 -25   5   2   -0.54    1.07
 -26   0   2    1.48    1.07
 -26   1  -2   -0.58    1.00
 -26   1   2    0.73    1.10
 -26   2  -2    2.03    1.02
 -26   2   2    1.39    1.05
 -26   3  -2    1.93    1.16
 -26   3   2    1.39    1.22
   0   0  -3    0.41    0.25
   0   0  -3    0.34    0.25
   0   1  -3   -0.61    0.33
   0   1   3   -0.44    0.37
   0   1  -3   -0.23    0.34
   0   1  -3    0.08    0.36
   0  -1  -3    0.45    0.30
   0   2  -3  107.33    2.84
   0   2   3  112.56    2.89
   0  -2  -3  107.77    2.81
   0   2   3  107.89    2.77
   0   2  -3  105.57    2.89
   0   3  -3   -0.06    0.43
   0   3  -3   -0.29    0.58
   0  -3  -3   -0.47    0.44
   0   3   3   -0.25    0.30
   0   3   3    0.03    0.58
   0   4  -3    1.69    0.46
   0   4   3    0.18    0.63
   0   4   3    1.49    0.37
   0   4  -3    0.97    0.65
   0  -4  -3    1.20    0.52
   0  -5  -3    0.22    0.53
   0   5  -3   -0.31    0.48
   0   5   3    0.80    0.65
   0   5  -3   -0.30    0.66
   0   5   3    0.00    0.37
   0   6   3    2.67    0.47
   0  -6  -3    1.49    0.58
   0   6  -3    3.48    0.79
   0   6  -3    2.48    0.51
   0   6   3    2.52    0.77
   0   7  -3   -0.39    0.55
   0   7  -3    0.01    0.75
   0   7   3    0.07    0.46
   0  -7  -3    0.74    0.64
   0   7   3   -1.26    0.73
   0   8   3   13.80    1.27
   0  -8  -3   14.78    1.09
   0   8  -3   15.19    1.30
   0   8  -3   14.75    0.86
   0   8   3   15.99    0.92
   0   8  -3   16.41    1.04
   0   9  -3   -0.67    0.88
   0   9   3   -0.83    0.88
   0   9  -3    0.07    0.67
   0   9  -3    0.04    0.60
   0  -9  -3   -0.20    0.80
   0 -10  -3   -0.21    0.83
   0  10  -3    1.20    0.67
   0  10   3    3.63    1.12
   0  10  -3    2.29    0.87
   0  10  -3    0.59    0.99
   0  11  -3    0.55    1.10
   0  11   3    1.06    1.13
   0 -11  -3    1.36    0.92
   0  12   3    1.15    1.20
   0  12  -3    3.68    1.23
   0  13   3   -1.06    1.31
   0  13  -3    0.69    1.35
   1   0  -3   -0.31    0.26
  -1   0  -3   -0.07    0.25
  -1   0  -3   -0.16    0.28
  -1   1  -3   65.00    1.79
   1   1   3   63.75    1.78
   1  -1  -3   66.13    1.78
  -1   1  -3   70.24    1.78
   1   1   3   64.67    1.71
  -1  -1  -3   66.78    1.73
   1   1  -3   66.32    1.77
   1   1  -3   65.39    1.74
  -1   1   3   66.02    1.81
  -1   2  -3   35.07    1.18
  -1   2  -3   35.24    1.15
   1   2   3   34.11    0.96
   1  -2  -3   34.66    1.12
   1   2   3   33.79    1.19
  -1   2   3   34.98    1.08
   1   2  -3   35.61    1.07
   1   2  -3   35.19    1.13
  -1   2   3   35.04    1.22
   1   2  -3   33.98    1.21
  -1  -2  -3   35.14    1.07
  -1   3  -3   20.26    0.89
  -1   3  -3   19.43    1.01
   1   3   3   21.18    1.02
   1  -3  -3   21.49    0.90
   1   3   3   20.78    0.70
  -1   3   3   20.35    1.02
   1   3  -3   21.94    0.82
  -1  -3  -3   21.63    0.84
   1   3  -3   22.25    0.84
   1   3  -3   21.32    1.03
  -1   3   3   20.65    0.82
  -1   4  -3   21.51    1.10
   1  -4  -3   21.63    1.03
   1   4   3   21.43    1.11
   1   4   3   22.46    0.76
  -1   4  -3   22.03    0.95
  -1   4   3   23.23    1.13
   1   4  -3   21.59    0.90
  -1   4   3   23.86    0.88
   1   4  -3   22.63    0.89
  -1  -4  -3   21.62    0.92
   1   4  -3   22.72    1.13
  -1   5  -3   49.61    1.73
   1  -5  -3   48.77    1.63
   1   5   3   46.43    1.73
  -1   5  -3   47.13    1.55
   1   5   3   48.06    1.41
   1   5  -3   47.16    1.53
  -1   5   3   49.27    1.51
  -1   5   3   47.11    1.75
   1   5  -3   46.91    1.72
  -1  -5  -3   46.83    1.55
   1   5  -3   49.35    1.50
   1   6   3    8.14    0.94
   1  -6  -3    9.26    0.79
  -1   6  -3   10.52    0.78
   1   6   3    9.12    0.62
  -1   6  -3   10.99    0.97
   1   6  -3    8.99    0.69
   1   6  -3    9.09    0.93
  -1   6   3    9.43    0.71
  -1  -6  -3   10.18    0.78
  -1   6   3    8.83    0.95
   1   6  -3   10.28    0.68
   1   7   3    2.95    0.85
  -1   7  -3    1.51    0.61
  -1   7  -3    2.41    0.83
   1   7   3    2.38    0.48
   1  -7  -3    2.38    0.67
   1   7  -3    2.01    0.54
   1   7  -3    2.86    0.58
   1   7  -3    1.48    0.83
  -1   7   3    1.16    0.51
  -1   7   3    1.87    0.83
  -1  -7  -3    2.18    0.68
   1  -8  -3    2.48    0.80
  -1   8  -3    2.75    0.70
   1   8   3    1.05    0.88
  -1   8  -3    4.47    0.97
   1   8   3    2.71    0.53
  -1   8   3    2.09    0.61
   1   8  -3    2.84    0.64
  -1  -8  -3    2.28    0.75
   1   8  -3    1.74    0.92
  -1   8   3    1.58    0.93
   1   8  -3    2.60    0.59
   1   9   3   -0.70    0.90
   1  -9  -3    0.10    0.83
  -1   9  -3    1.02    0.95
  -1   9  -3   -0.18    0.68
   1   9  -3   -0.42    0.54
  -1   9   3    0.26    0.93
  -1  -9  -3    0.40    0.77
  -1   9   3   -0.78    0.58
   1   9  -3    0.93    0.94
   1   9  -3   -1.39    0.56
  -1  10  -3    1.46    1.03
  -1  10  -3   -0.58    0.66
   1 -10  -3    0.49    0.92
  -1  10  -3   -0.52    0.75
   1  10   3    1.28    1.05
  -1  10   3    0.03    1.05
  -1 -10  -3   -0.15    0.86
   1  10  -3    0.27    1.00
   1 -11  -3    0.30    0.99
  -1  11  -3    1.61    1.11
   1  11   3    1.15    1.15
   1  11  -3    0.42    1.10
  -1  11   3   -0.52    1.06
  -1 -11  -3   -0.81    0.90
  -1  12  -3    2.05    1.18
   1  12   3    0.90    1.20
   1  12  -3   -0.36    1.10
  -1  12   3    1.73    1.18
  -1  13  -3   10.09    1.60
   1  13   3   15.36    1.72
  -1  13   3   13.06    1.71
   1  13  -3   10.52    1.58
   2   0  -3   -0.35    0.29
  -2   0  -3    0.04    0.28
   2  -1  -3   39.40    1.19
  -2   1  -3   39.23    1.21
   2   1   3   39.67    1.15
   2   1   3   39.05    1.08
  -2   1  -3   38.29    1.15
   2   1  -3   39.72    1.11
  -2   1   3   39.74    1.21
  -2  -1  -3   40.49    1.05
  -2  -1  -3   39.24    1.08
  -2   2  -3  218.78    5.38
   2   2   3  205.21    5.23
  -2   2  -3  210.74    5.36
   2   2   3  209.04    5.37
   2  -2  -3  215.53    5.38
   2   2   3  208.73    5.19
   2   2  -3  210.59    5.32
  -2  -2  -3  211.59    5.26
  -2   2   3  207.35    5.39
   2   2  -3  213.28    5.27
   2   2  -3  210.24    5.39
  -2   2   3  208.66    5.34
   2   3   3   42.37    1.19
   2  -3  -3   42.46    1.39
   2   3   3   43.65    1.45
  -2   3  -3   43.35    1.44
   2   3   3   42.14    1.13
  -2   3  -3   42.06    1.40
   2   3  -3   42.76    1.32
  -2   3   3   42.96    1.46
  -2  -3  -3   42.47    1.26
  -2   3   3   42.65    1.35
   2   3  -3   44.10    1.48
   2   3  -3   42.85    1.24
   2   4   3   46.28    1.28
  -2   4  -3   46.31    1.60
  -2   4  -3   49.11    1.53
   2  -4  -3   46.67    1.59
   2   4   3   47.49    1.64
   2   4  -3   46.96    1.37
   2   4  -3   45.46    1.62
  -2   4   3   46.30    1.46
  -2   4   3   47.36    1.63
   2   4  -3   44.22    1.42
  -2  -4  -3   45.34    1.40
   2  -5  -3    7.36    0.75
   2   5   3    7.51    0.82
  -2   5  -3    6.92    0.66
   2   5   3    7.46    0.49
  -2   5  -3    7.74    0.81
  -2   5   3    8.98    0.84
  -2   5   3    8.41    0.62
   2   5  -3    7.71    0.84
   2   5  -3    8.51    0.60
   2   5  -3    7.56    0.53
  -2  -5  -3    9.39    0.63
   2   6   3    7.30    0.88
   2   6   3    5.89    0.45
  -2   6  -3    4.97    0.82
  -2   6  -3    6.17    0.66
   2  -6  -3    6.31    0.73
   2   6  -3    5.32    0.58
  -2  -6  -3    5.63    0.64
   2   6  -3    4.11    0.83
  -2   6   3    5.59    0.61
   2   6  -3    5.68    0.53
  -2   6   3    5.22    0.84
  -2   7  -3    2.34    0.83
   2   7   3    1.57    0.80
   2   7   3    1.88    0.41
   2  -7  -3    0.86    0.73
  -2   7  -3    0.99    0.58
  -2  -7  -3    0.07    0.58
  -2   7   3    1.03    0.79
   2   7  -3    1.84    0.81
   2   7  -3    2.10    0.48
   2   7  -3    1.12    0.54
  -2   7   3    1.12    0.54
  -2   8  -3    9.07    0.91
  -2   8  -3    8.58    1.09
   2   8   3    8.78    0.93
   2   8   3    7.93    1.10
   2  -8  -3    9.58    1.04
  -2  -8  -3    9.67    0.90
   2   8  -3   10.20    0.81
  -2   8   3    8.86    1.13
  -2   8   3    9.78    0.82
   2   8  -3    8.46    1.11
   2   8  -3    9.02    0.68
   2   9   3    1.03    0.98
  -2   9  -3    1.42    0.74
   2  -9  -3    1.86    0.90
  -2   9  -3    1.14    0.97
   2   9  -3   -0.16    0.76
  -2  -9  -3    2.26    0.76
   2   9  -3    2.10    0.66
   2   9  -3    0.82    0.51
  -2   9   3    2.37    1.01
  -2   9   3    1.97    0.65
   2  10   3    0.55    1.05
  -2  10  -3   -0.58    0.72
  -2  10  -3    0.52    1.02
   2 -10  -3    0.12    0.93
   2  10  -3    0.58    1.05
  -2  10   3    0.54    1.00
  -2 -10  -3    1.03    0.81
  -2  11  -3   -0.02    1.07
   2 -11  -3    1.35    0.93
   2  11   3    1.08    1.15
  -2  11  -3    0.51    0.77
   2  11  -3    0.13    1.05
  -2  11   3   -1.44    1.03
  -2  12  -3    0.26    1.14
   2  12   3    3.30    1.28
   2  12  -3    2.78    1.21
  -2  12   3    1.70    1.24
   2  13   3    4.10    1.36
  -2  13  -3   -0.01    1.31
   2  13  -3    1.42    1.22
  -2  13   3   -1.11    1.15
  -3   0  -3    0.38    0.33
   3   0  -3    0.35    0.34
   3  -1  -3   71.56    2.00
  -3   1  -3   72.82    1.92
   3   1   3   72.62    1.95
  -3   1  -3   74.12    2.02
  -3  -1  -3   74.15    1.88
   3   1  -3   72.88    1.90
  -3   1   3   74.07    2.00
   3   2   3  243.38    6.18
   3  -2  -3  244.45    6.21
  -3   2  -3  240.98    6.21
  -3   2  -3  243.30    6.17
   3   2  -3  248.73    6.06
  -3   2   3  244.36    6.21
   3   2  -3  241.74    6.21
  -3   2   3  249.74    6.19
   3   2  -3  239.86    6.06
  -3  -2  -3  246.22    6.06
   3   3   3   63.07    1.86
  -3   3  -3   59.44    1.83
   3  -3  -3   62.30    1.86
  -3   3  -3   60.84    1.85
   3   3  -3   61.09    1.63
  -3   3   3   62.24    1.83
   3   3  -3   60.87    1.62
   3   3  -3   59.85    1.88
   3   3  -3   61.52    1.73
  -3   3   3   61.66    1.89
  -3  -3  -3   60.78    1.65
   3   4   3   43.69    1.16
   3   4   3   44.66    1.16
  -3   4  -3   43.72    1.49
  -3   4  -3   44.29    1.53
   3  -4  -3   44.48    1.51
   3   4   3   44.34    1.57
   3   4  -3   44.14    1.36
  -3  -4  -3   43.05    1.31
   3   4  -3   43.00    1.57
  -3   4   3   44.56    1.42
   3   4  -3   44.73    1.25
  -3   4   3   44.15    1.58
   3   5   3    3.77    0.29
  -3   5  -3    3.49    0.65
  -3   5  -3    4.26    0.71
   3   5   3    4.17    0.31
   3   5   3    4.50    0.74
   3  -5  -3    4.65    0.73
   3   5  -3    4.42    0.39
  -3  -5  -3    4.63    0.51
  -3   5   3    4.47    0.59
   3   5  -3    4.29    0.74
   3   5  -3    4.07    0.48
  -3   5   3    4.06    0.72
   3  -6  -3   14.89    1.10
   3   6   3   14.22    0.60
  -3   6  -3   12.88    0.92
  -3   6  -3   13.50    1.04
   3   6   3   15.92    1.11
  -3  -6  -3   12.06    0.85
  -3   6   3   12.80    1.05
   3   6  -3   16.06    1.12
   3   6  -3   13.76    0.67
  -3   6   3   13.98    0.91
   3   6  -3   14.83    0.82
   3   7   3    0.70    0.80
  -3   7  -3   -0.58    0.56
   3  -7  -3    0.34    0.66
  -3   7  -3   -1.11    0.71
   3   7   3    0.10    0.34
  -3   7   3    0.43    0.55
  -3  -7  -3    0.27    0.55
   3   7  -3    0.67    0.78
  -3   7   3   -0.43    0.75
   3   7  -3    0.53    0.37
   3   7  -3    0.93    0.50
  -3   8  -3    6.49    1.05
   3   8   3    6.06    1.06
   3  -8  -3    8.64    0.98
  -3   8  -3    7.89    0.91
   3   8  -3    7.31    1.05
   3   8  -3    8.73    0.74
  -3   8   3    7.43    1.08
   3   8  -3    7.52    0.55
  -3  -8  -3    8.78    0.85
  -3   8   3    9.16    0.84
   3  -9  -3    7.98    1.12
  -3   9  -3   13.12    1.09
   3   9   3    8.77    1.23
  -3   9  -3   10.82    1.24
  -3   9   3    9.47    0.95
  -3   9   3   10.71    1.28
   3   9  -3   10.60    1.26
  -3  -9  -3   10.25    1.00
   3  10   3    0.53    1.07
  -3  10  -3    0.30    0.82
  -3  10  -3   -0.45    1.09
   3 -10  -3   -0.53    0.90
  -3 -10  -3   -0.83    0.76
   3  10  -3    1.09    1.04
  -3  10   3   -0.48    1.02
  -3  11  -3    5.22    1.22
   3  11   3    6.49    1.29
   3 -11  -3    3.65    1.09
   3  11  -3    3.83    1.18
  -3  11   3    3.41    1.19
   3  12   3    6.78    1.40
  -3  12  -3    6.08    1.33
  -3  12   3    7.66    1.39
   3  12  -3    4.04    1.26
  -3  13  -3    1.94    1.23
   3  13   3    2.37    1.31
   3  13  -3    1.81    1.23
  -3  13   3    1.83    1.27
  -4   0  -3   -0.36    0.40
   4   0  -3   -0.03    0.36
   4   0   3    0.25    0.19
   4   1   3  185.61    4.77
  -4   1  -3  190.22    4.86
  -4   1  -3  189.69    4.76
   4  -1  -3  189.84    4.84
  -4  -1  -3  191.56    4.76
  -4   1   3  191.75    4.84
   4   1  -3  192.85    4.74
  -4   1   3  188.62    4.87
   4   2   3  300.76    7.57
   4  -2  -3  301.52    7.61
  -4   2  -3  301.20    7.56
  -4   2  -3  306.23    7.63
   4   2  -3  302.75    7.62
  -4  -2  -3  297.35    7.42
  -4  -2  -3  298.40    7.42
   4   2  -3  298.92    7.41
   4   2  -3  301.76    7.41
  -4   2   3  299.86    7.61
  -4   2   3  304.22    7.61
   4  -3  -3  102.43    2.89
  -4   3  -3  106.50    2.88
  -4   3  -3  105.67    2.90
   4   3   3  104.62    2.88
  -4  -3  -3  106.10    2.66
   4   3  -3  103.62    2.59
   4   3  -3  104.29    2.59
  -4   3   3  105.49    2.93
   4   3  -3  101.81    2.90
  -4   3   3  105.08    2.86
   4  -4  -3   24.53    1.13
  -4   4  -3   25.97    1.12
  -4   4  -3   25.01    1.10
   4   4   3   24.06    1.14
   4   4  -3   25.48    0.71
  -4   4   3   25.03    1.16
  -4  -4  -3   24.97    0.85
  -4   4   3   25.36    1.04
   4   4  -3   25.00    1.17
   4   4  -3   25.85    0.71
  -4   5  -3   33.35    1.36
   4  -5  -3   30.85    1.34
   4   5   3   31.67    1.39
  -4   5  -3   34.21    1.33
  -4  -5  -3   34.19    1.11
   4   5  -3   32.01    0.93
   4   5  -3   32.16    1.14
  -4   5   3   34.98    1.31
   4   5  -3   33.60    0.93
  -4   5   3   32.67    1.40
   4   5  -3   33.60    1.41
  -4   6  -3    5.03    0.70
   4   6   3    5.23    0.32
   4   6   3    5.88    0.84
  -4   6  -3    6.30    0.82
   4  -6  -3    3.95    0.78
  -4   6   3    5.02    0.85
   4   6  -3    4.91    0.33
   4   6  -3    4.99    0.34
  -4   6   3    3.91    0.67
   4   6  -3    5.31    0.54
   4   6  -3    5.20    0.82
  -4  -6  -3    4.05    0.55
   4  -7  -3    7.68    0.91
   4   7   3    8.31    0.56
  -4   7  -3    7.34    0.95
   4   7   3    6.64    0.98
  -4   7  -3    8.36    0.89
   4   7  -3    6.41    0.45
  -4   7   3    5.19    0.93
  -4   7   3    8.39    0.82
   4   7  -3    7.84    0.64
   4   7  -3    7.00    0.97
  -4  -7  -3    8.33    0.71
   4   8   3    4.20    0.98
  -4   8  -3    5.13    0.98
  -4   8  -3    5.23    0.87
   4  -8  -3    6.23    0.98
  -4   8   3    4.48    1.02
   4   8  -3    3.84    1.00
  -4  -8  -3    5.43    0.75
   4   8  -3    5.25    0.63
  -4   8   3    4.43    0.78
   4  -9  -3    0.76    0.85
   4   9   3    0.86    0.95
  -4   9  -3    0.33    0.80
  -4   9  -3    1.36    0.98
   4   9  -3    0.56    0.97
  -4   9   3    2.70    1.01
  -4   9   3    0.92    0.72
  -4  -9  -3    1.21    0.73
   4 -10  -3    1.56    0.92
   4  10   3    0.63    1.03
  -4  10  -3   -0.61    0.97
  -4  10  -3    2.01    0.85
  -4  10   3    0.21    1.03
   4  10  -3   -0.73    0.97
  -4  10   3    0.82    0.74
  -4  11  -3   -0.57    1.00
  -4  11  -3    1.16    0.90
   4 -11  -3    0.49    1.03
   4  11   3   -0.48    1.05
   4  11  -3    0.69    1.10
  -4  11   3    0.12    1.11
   4  12   3    7.49    1.39
  -4  12  -3    2.65    1.20
  -4  12   3    3.44    1.26
   4  12  -3    3.42    1.26
   4  13   3    0.73    1.23
  -4  13  -3   -0.75    1.16
   4  13  -3   -0.12    1.12
  -4  13   3    1.87    1.23
  -5   0  -3    0.34    0.46
   5   0   3    0.00    0.15
   5   0  -3   -0.24    0.36
   5   1   3   92.83    2.39
  -5   1  -3   92.27    2.54
  -5   1  -3   93.30    2.37
   5  -1  -3   91.80    2.52
  -5   1   3   91.10    2.55
   5   1  -3   93.47    2.35
  -5  -1  -3   91.49    2.42
  -5   1   3   93.22    2.49
   5   2   3   18.43    0.81
  -5   2  -3   19.32    0.94
   5  -2  -3   18.30    0.89
  -5   2  -3   17.93    0.76
  -5  -2  -3   17.69    0.58
  -5   2   3   17.61    0.90
   5   2  -3   16.94    0.90
  -5   2   3   17.10    0.91
   5   3   3   -0.60    0.53
   5  -3  -3    0.35    0.60
  -5   3  -3    1.04    0.54
  -5   3  -3    0.64    0.51
  -5   3   3    0.95    0.51
  -5   3   3   -0.25    0.57
  -5  -3  -3    0.37    0.17
   5   3  -3   -0.02    0.50
   5  -4  -3  102.87    3.01
  -5   4  -3  107.58    2.97
  -5   4  -3  105.03    3.01
   5   4   3  106.49    3.00
  -5  -4  -3  106.95    2.74
  -5   4   3  107.80    2.98
   5   4  -3  105.80    3.02
  -5   4   3  106.44    3.02
   5   5   3   30.51    1.38
   5  -5  -3   28.27    1.27
  -5   5  -3   26.40    1.23
  -5   5  -3   29.87    1.25
  -5   5   3   27.65    1.17
  -5  -5  -3   27.48    0.96
  -5   5   3   26.28    1.28
   5   5  -3   28.49    1.31
   5  -6  -3   -0.06    0.66
   5   6   3    0.44    0.69
  -5   6  -3   -0.41    0.59
  -5   6  -3   -0.65    0.64
  -5   6   3   -0.24    0.75
  -5   6   3   -0.03    0.53
   5   6  -3   -0.52    0.65
  -5  -6  -3    0.43    0.42
  -5   7  -3    3.24    0.82
  -5   7  -3    3.83    0.73
   5   7   3    3.12    0.88
   5  -7  -3    2.74    0.80
  -5   7   3    2.73    0.67
   5   7  -3    4.58    0.90
  -5  -7  -3    3.46    0.58
  -5   7   3    2.72    0.85
   5  -8  -3    3.50    0.88
  -5   8  -3    3.50    0.86
   5   8   3    3.10    0.95
  -5   8  -3    3.60    0.94
  -5   8   3    1.71    1.03
  -5   8   3    1.47    0.75
   5   8  -3    4.33    0.95
  -5  -8  -3    3.95    0.69
   5   9   3   -1.07    0.92
  -5   9  -3    0.76    0.85
  -5   9  -3    1.57    0.96
   5  -9  -3    0.46    0.85
   5   9  -3    0.40    0.92
  -5   9   3   -0.98    0.92
  -5   9   3    1.32    0.77
   5 -10  -3    4.49    1.14
   5  10   3    7.94    1.25
  -5  10  -3    7.29    1.06
  -5  10  -3    5.92    1.18
   5  10  -3    6.69    1.21
  -5  10   3    6.06    1.22
  -5  10   3    4.78    0.92
   5  11   3    5.78    1.25
  -5  11  -3    3.76    1.18
  -5  11  -3    6.10    1.06
  -5  11   3    5.52    1.25
   5  11  -3    6.16    1.29
   5  12   3    2.26    1.20
  -5  12  -3    1.36    1.27
   5  12  -3    0.27    1.11
  -5  12   3   -0.05    1.15
  -5  13  -3    0.05    1.16
   5  13   3    1.12    1.26
  -5  13   3   -0.94    1.31
   5  13  -3   -0.15    1.15
  -6   0  -3    0.46    0.41
   6   0  -3    0.67    0.37
  -6   1  -3    3.43    0.55
  -6   1  -3    3.13    0.27
   6   1   3    3.29    0.32
   6  -1  -3    2.67    0.47
   6   1  -3    3.05    0.25
  -6  -1  -3    3.40    0.41
  -6   1   3    3.29    0.46
  -6   1   3    2.19    0.56
  -6   2  -3    7.56    0.58
   6   2   3    7.60    0.53
   6  -2  -3    7.41    0.66
  -6   2  -3    7.99    0.61
  -6  -2  -3    7.55    0.44
  -6   2   3    8.11    0.63
  -6   2   3    8.37    0.67
  -6   3  -3   18.26    0.98
   6   3   3   16.26    0.90
  -6   3  -3   18.06    0.85
   6  -3  -3   17.22    1.04
   6   3  -3   17.18    0.91
  -6   3   3   16.16    0.87
  -6  -3  -3   16.59    0.51
  -6   3   3   19.25    0.96
   6  -4  -3    2.04    0.60
  -6   4  -3    0.79    0.58
   6   4   3    1.28    0.62
  -6   4  -3    0.46    0.55
  -6  -4  -3    0.52    0.22
   6   4  -3    0.92    0.56
  -6   4   3    0.74    0.53
  -6   4   3    0.47    0.62
  -6   5  -3  120.07    3.46
  -6   5  -3  118.94    3.42
   6  -5  -3  127.35    3.52
   6   5   3  119.70    3.49
  -6  -5  -3  120.65    3.16
   6   5  -3  123.47    3.52
  -6   5   3  122.53    3.50
  -6   5   3  120.68    3.42
   6  -6  -3    8.61    0.91
   6   6   3   10.88    0.98
  -6   6  -3   12.48    0.96
  -6   6  -3   11.76    0.99
  -6   6   3   10.15    0.96
  -6  -6  -3   11.12    0.69
   6   6  -3   11.27    0.99
  -6   6   3   10.94    0.86
   6  -7  -3    7.41    0.94
  -6   7  -3    7.66    0.94
  -6   7  -3    6.48    0.86
   6   7   3    6.03    0.96
  -6   7   3    6.14    0.86
   6   7  -3    6.02    0.95
  -6   7   3    7.05    0.99
  -6  -7  -3    7.40    0.65
  -6   8  -3    1.27    0.87
   6  -8  -3    1.03    0.90
  -6   8  -3    0.64    0.75
   6   8   3    0.32    0.98
   6   8  -3    0.33    0.86
  -6   8   3    0.35    0.87
  -6   8   3    0.99    0.76
   6  -9  -3    0.70    0.97
  -6   9  -3   -0.06    0.75
   6   9   3   -0.89    0.94
  -6   9  -3    1.01    0.92
   6   9  -3   -0.38    0.93
  -6   9   3    0.38    0.78
  -6   9   3    0.41    0.95
   6 -10  -3    1.10    1.03
  -6  10  -3    1.86    0.85
  -6  10  -3    1.85    1.04
   6  10   3   -0.38    0.99
  -6  10   3    0.44    1.06
  -6  10   3   -0.28    0.80
   6  10  -3   -0.76    0.98
  -6  11  -3    1.20    1.08
  -6  11  -3   -0.14    0.91
   6  11   3    0.02    1.10
  -6  11   3   -0.64    1.22
   6  11  -3    0.70    1.07
   6  12   3    0.99    1.16
  -6  12  -3    0.48    1.24
   6  12  -3    1.42    1.18
  -6  12   3   -3.47    1.02
   6  13   3    1.40    1.22
  -6  13  -3    4.08    1.28
   6  13  -3    1.97    1.26
  -6  13   3    1.72    1.24
  -7   0  -3    0.56    0.48
   7   0  -3    0.65    0.36
  -7   0   3   -0.60    0.46
  -7   1  -3    0.89    0.52
   7   1   3    1.51    0.27
   7  -1  -3    1.09    0.46
  -7   1   3    1.10    0.45
  -7   1   3    1.24    0.41
  -7  -1  -3    1.07    0.41
   7   2   3    0.56    0.40
  -7   2  -3   -0.12    0.54
   7  -2  -3    0.43    0.51
  -7   2  -3    0.20    0.36
  -7   2   3    1.32    0.47
  -7  -2  -3    0.34    0.28
  -7   2   3    0.05    0.51
  -7   3  -3    4.30    0.51
  -7   3  -3    3.65    0.62
   7   3   3    4.76    0.53
   7  -3  -3    4.44    0.64
  -7  -3  -3    4.25    0.29
  -7   3   3    4.60    0.56
   7   3  -3    4.24    0.57
  -7   3   3    4.34    0.64
  -7   4  -3    0.26    0.59
   7  -4  -3   -0.14    0.63
   7   4   3    0.31    0.58
  -7   4  -3   -0.39    0.51
   7   4  -3    0.10    0.54
  -7  -4  -3    0.16    0.16
  -7   4   3    0.50    0.55
  -7   4   3   -0.14    0.52
  -7   5  -3   18.97    1.12
   7   5   3   21.09    1.10
  -7   5  -3   20.96    1.04
   7  -5  -3   17.36    1.11
   7   5  -3   18.80    1.11
  -7   5   3   18.47    1.08
  -7  -5  -3   19.46    0.69
  -7   5   3   18.58    1.09
  -7   6  -3    0.93    0.64
   7  -6  -3    1.13    0.69
  -7   6  -3    1.15    0.68
   7   6   3   -0.29    0.75
  -7  -6  -3   -0.21    0.34
  -7   6   3   -0.47    0.68
   7   6  -3    0.33    0.69
  -7   6   3   -0.01    0.62
   7  -7  -3    4.39    0.92
  -7   7  -3    2.65    0.80
  -7   7  -3    3.85    0.84
   7   7   3    3.88    0.97
  -7   7   3    4.18    0.89
   7   7  -3    4.49    0.89
  -7   7   3    3.76    0.76
  -7   8  -3    5.08    0.97
   7   8   3    7.75    1.07
   7  -8  -3    6.63    1.02
  -7   8  -3    7.70    0.97
  -7   8   3    4.47    1.00
   7   8  -3    7.06    1.06
  -7   8   3    6.17    0.86
  -7   9  -3    3.47    0.89
  -7   9  -3    2.94    0.98
   7  -9  -3    4.40    1.04
   7   9   3    2.91    1.04
  -7   9   3    4.80    1.06
   7   9  -3    1.82    0.98
  -7   9   3    3.15    0.89
  -7  10  -3    2.42    1.03
  -7  10  -3    2.41    0.89
   7 -10  -3    1.33    1.05
   7  10   3    1.05    1.07
   7  10  -3   -1.37    0.93
  -7  10   3    1.39    0.80
  -7  10   3    1.70    1.07
  -7  11  -3    0.20    1.01
   7  11   3    2.09    1.26
  -7  11  -3    2.85    0.93
  -7  11   3    2.09    0.97
  -7  11   3    1.40    1.25
   7  11  -3    1.64    1.08
  -7  12  -3   -0.49    1.18
  -7  12  -3   -0.15    1.19
   7  12   3   -0.26    1.13
   7  12  -3    1.68    1.16
  -7  12   3   -0.42    1.13
  -7  13  -3   10.81    1.55
   7  13   3   11.91    1.60
   7  13  -3    9.24    1.58
  -7  13   3    7.01    1.45
  -8   0  -3    0.38    0.45
  -8   0   3    0.34    0.50
   8   0  -3   -0.06    0.35
  -8   1  -3   10.10    0.70
   8   1   3    8.59    0.41
   8  -1  -3    8.63    0.64
   8  -1   3    8.70    0.32
  -8   1   3    8.66    0.59
  -8   1   3    9.54    0.72
  -8  -1  -3    9.69    0.65
  -8   2  -3    1.17    0.34
   8  -2  -3    1.03    0.55
  -8   2  -3    0.88    0.56
   8   2   3    0.48    0.37
  -8   2   3    1.26    0.58
  -8   2   3    0.85    0.45
  -8  -2  -3    0.45    0.33
   8  -3  -3   18.30    0.98
  -8   3  -3   17.40    0.83
   8   3   3   17.08    0.85
  -8   3  -3   15.44    1.02
  -8   3   3   17.02    0.85
  -8  -3  -3   17.87    0.62
   8   3  -3   16.70    0.94
  -8   3   3   19.53    1.04
   8  -4  -3    6.66    0.79
  -8   4  -3    5.14    0.61
  -8   4  -3    6.13    0.76
   8   4   3    7.11    0.66
  -8  -4  -3    5.28    0.29
  -8   4   3    6.00    0.71
   8   4  -3    6.17    0.74
  -8   4   3    6.92    0.73
  -8   5  -3    3.04    0.66
   8  -5  -3    2.35    0.70
  -8   5  -3    2.05    0.70
   8   5   3    2.50    0.72
   8   5  -3    2.46    0.68
  -8   5   3    2.77    0.74
  -8   5   3    0.86    0.67
  -8  -5  -3    2.99    0.28
  -8   6  -3    3.94    0.78
   8  -6  -3    5.15    0.91
  -8   6  -3    5.85    0.78
   8   6   3    5.52    0.90
  -8  -6  -3    6.11    0.56
  -8   6   3    5.10    0.82
  -8   6   3    3.69    0.74
   8   6  -3    3.83    0.79
  -8   7  -3    1.89    0.79
   8  -7  -3    0.77    0.87
   8   7   3    2.31    0.83
  -8   7  -3    1.01    0.83
  -8   7   3    0.02    0.77
   8   7  -3    2.26    0.91
  -8   7   3   -0.57    0.69
  -8   8  -3   12.45    1.16
   8   8   3   11.34    1.21
  -8   8  -3   12.06    1.14
   8  -8  -3   11.88    1.20
  -8   8   3   10.54    1.15
  -8   8   3   14.98    1.19
   8   8  -3   12.74    1.23
   8   9   3    3.02    1.02
  -8   9  -3    2.69    0.96
   8  -9  -3    2.79    1.08
  -8   9  -3    1.84    0.87
  -8   9   3    2.46    0.99
   8   9  -3    1.83    1.10
  -8   9   3    0.20    0.77
  -8  10  -3    1.72    0.89
  -8  10  -3    0.67    0.97
   8  10   3   -1.15    0.97
  -8  10   3   -0.95    0.98
   8  10  -3   -0.26    0.99
  -8  10   3    2.29    0.94
   8  11   3    0.66    1.06
  -8  11  -3    1.27    1.17
  -8  11  -3    0.42    0.97
  -8  11   3   -1.42    1.15
   8  11  -3    0.27    1.04
  -8  11   3    0.34    0.94
  -8  12  -3    0.37    1.07
   8  12   3    1.90    1.35
  -8  12  -3    0.26    1.01
   8  12  -3    1.07    1.12
  -8  12   3   -1.63    1.09
   8  13   3    1.38    1.23
  -8  13  -3   -0.05    1.08
  -8  13   3    1.37    1.36
   8  13  -3   -0.16    1.31
  -9   0   3   -0.61    0.48
  -9   0  -3    0.07    0.46
   9  -1  -3   12.55    0.75
  -9  -1   3   13.93    0.89
  -9   1  -3   14.04    0.96
  -9  -1  -3   12.16    0.75
  -9   1   3   12.66    0.90
  -9   1   3   12.36    0.65
   9   2   3    0.03    0.35
  -9   2  -3    0.93    0.58
   9  -2  -3    0.61    0.55
  -9   2  -3    0.54    0.31
  -9  -2  -3    0.57    0.34
  -9   2   3    0.65    0.54
  -9   2   3    0.48    0.44
  -9   3  -3   13.31    0.93
   9  -3  -3   16.96    1.02
  -9   3  -3   15.31    0.75
   9   3   3   14.66    0.82
  -9   3   3   14.88    1.00
  -9  -3  -3   14.47    0.62
  -9   3   3   12.46    0.83
   9  -4  -3   18.63    1.16
  -9   4  -3   20.09    1.15
   9   4   3   19.08    0.99
  -9   4  -3   18.51    0.91
   9   4  -3   18.62    0.97
  -9   4   3   17.54    1.02
  -9   4   3   16.49    1.07
  -9  -4  -3   16.28    0.60
   9  -5  -3    2.72    0.79
  -9   5  -3    3.98    0.67
  -9   5  -3    2.91    0.71
   9   5   3    3.71    0.66
  -9   5   3    4.43    0.75
  -9   5   3    3.58    0.73
   9   5  -3    2.74    0.69
  -9  -5  -3    4.00    0.30
   9  -6  -3    4.51    0.87
  -9   6  -3    6.04    0.89
  -9   6  -3    7.41    0.88
   9   6   3    5.76    0.91
   9   6  -3    6.48    0.86
  -9   6   3    5.49    0.84
  -9   6   3    5.38    0.81
  -9   7  -3    0.79    0.79
   9  -7  -3   -0.11    0.85
   9   7   3    1.47    0.81
  -9   7  -3    0.10    0.70
  -9   7   3    0.82    0.77
   9   7  -3    0.96    0.80
  -9   7   3   -0.37    0.70
  -9   8  -3    3.68    0.92
  -9   8  -3    3.79    1.01
   9  -8  -3    1.97    1.00
   9   8   3    2.00    0.92
   9   8  -3    2.98    0.92
  -9   8   3    3.74    0.97
  -9   8   3    4.64    1.06
   9   9   3   -0.75    0.92
  -9   9  -3   -0.36    0.95
  -9   9  -3   -1.18    0.96
   9  -9  -3    0.68    0.94
  -9   9   3    1.10    0.79
  -9   9   3    1.35    1.06
   9   9  -3    0.78    0.93
  -9  10  -3    6.60    1.27
  -9  10  -3    6.09    1.17
   9  10   3    5.78    1.19
   9  10  -3    5.47    1.16
  -9  10   3    4.78    1.14
  -9  10   3    3.95    0.95
  -9  11  -3   -0.36    0.94
   9  11   3    1.99    1.13
  -9  11  -3    0.01    1.00
  -9  11   3   -0.39    0.95
   9  11  -3    0.78    1.09
  -9  11   3    2.00    1.11
  -9  12  -3    0.82    1.08
   9  12   3    0.23    1.10
  -9  12  -3    0.73    1.03
  -9  12   3   -0.43    1.07
   9  12  -3   -0.30    1.11
 -10   0   3   -0.27    0.52
 -10   0  -3   -0.70    0.52
 -10   1  -3   13.38    0.90
 -10  -1   3   13.47    0.91
 -10   1   3   15.26    0.94
 -10  -1  -3   13.50    0.80
 -10   1   3   12.76    0.72
  10  -2  -3   30.51    1.23
 -10   2  -3   30.82    0.93
 -10  -2   3   31.75    1.20
 -10   2  -3   31.49    1.31
  10   2   3   31.14    1.00
 -10  -2  -3   31.36    1.07
 -10   2   3   28.79    1.30
 -10   2   3   29.74    1.11
  10   3   3    2.53    0.48
 -10   3  -3    1.81    0.67
  10  -3  -3    1.73    0.59
 -10   3  -3    1.89    0.43
 -10  -3  -3    2.65    0.37
 -10   3   3    2.04    0.52
 -10   3   3    2.80    0.66
  10   4   3    5.72    0.66
 -10   4  -3    5.62    0.62
  10  -4  -3    4.96    0.80
 -10   4  -3    4.17    0.77
  10   4  -3    5.13    0.72
 -10   4   3    4.49    0.76
 -10  -4  -3    5.36    0.36
 -10   4   3    5.23    0.68
 -10   5  -3   18.34    1.22
 -10   5  -3   19.50    1.06
  10   5   3   20.31    1.14
  10  -5  -3   21.64    1.22
  10   5  -3   18.55    1.10
 -10   5   3   18.24    1.21
 -10   5   3   20.55    1.08
  10   6   3   -0.10    0.65
 -10   6  -3    0.93    0.68
 -10   6  -3    0.51    0.77
  10  -6  -3    0.03    0.75
 -10   6   3   -0.69    0.78
  10   6  -3    0.80    0.71
 -10   6   3    0.19    0.75
 -10   7  -3    9.00    1.03
  10   7   3    8.61    1.09
  10  -7  -3    8.51    1.14
 -10   7  -3    9.44    1.04
  10   7  -3    9.35    1.04
 -10   7   3    9.00    1.09
 -10   7   3    7.95    0.98
  10  -8  -3   -1.17    0.91
  10   8   3   -0.45    0.83
 -10   8  -3    0.52    0.84
 -10   8  -3   -0.52    0.75
 -10   8   3    0.44    0.83
 -10   8   3    0.09    0.78
  10   8  -3   -1.06    0.92
  10   9   3    1.37    0.95
 -10   9  -3    0.10    0.87
 -10   9  -3    0.48    0.89
  10   9  -3   -0.45    1.01
 -10   9   3   -0.16    0.83
 -10   9   3   -0.24    0.90
 -10  10  -3    2.28    0.99
 -10  10  -3    0.26    0.93
  10  10   3    1.30    1.04
 -10  10   3    1.47    1.11
  10  10  -3    0.10    0.97
 -10  10   3    0.78    0.87
 -10  11  -3    0.20    0.92
  10  11   3   -0.20    1.06
 -10  11  -3    0.55    0.98
 -10  11   3    0.56    1.02
  10  11  -3    0.21    1.02
 -10  11   3    0.15    0.89
 -10  12  -3   -0.64    1.05
  10  12   3   -0.99    1.09
 -10  12  -3    1.35    1.19
  10  12  -3    0.79    1.16
 -10  12   3   -0.22    1.20
 -11   0   3    0.18    0.53
 -11   0  -3    0.35    0.55
 -11  -1   3   33.69    1.29
 -11   1  -3   34.44    1.36
 -11   1   3   34.90    1.38
 -11   1   3   34.10    1.13
 -11  -1  -3   34.02    1.26
 -11   2  -3   54.83    1.48
 -11  -2   3   54.82    1.78
  11   2   3   53.79    1.54
 -11   2  -3   56.28    1.90
 -11  -2  -3   57.06    1.67
 -11   2   3   56.01    1.90
 -11   2   3   52.76    1.65
 -11  -3   3    0.21    0.45
  11  -3  -3    0.44    0.59
  11   3   3    1.90    0.44
 -11   3  -3    2.37    0.68
 -11   3  -3    1.34    0.40
 -11  -3  -3    1.88    0.38
 -11   3   3    0.89    0.48
 -11   3   3    1.61    0.66
 -11   4  -3    0.37    0.55
  11  -4  -3    0.96    0.71
  11   4   3    1.18    0.53
 -11   4  -3    1.11    0.47
 -11   4   3    1.28    0.58
 -11   4   3    0.40    0.66
 -11  -4  -3    0.41    0.29
  11  -5  -3    8.63    1.01
  11   5   3   10.28    0.87
 -11   5  -3    8.51    0.96
 -11   5  -3    9.54    0.80
 -11   5   3    9.52    1.04
  11   5  -3   11.95    0.97
 -11   5   3    8.59    0.81
  11   6   3   21.15    1.32
 -11   6  -3   22.56    1.24
  11  -6  -3   22.62    1.48
 -11   6  -3   22.04    1.41
 -11   6   3   21.38    1.34
 -11   6   3   24.06    1.53
  11   6  -3   22.31    1.29
 -11   7  -3   20.70    1.46
 -11   7  -3   19.80    1.34
  11   7   3   21.07    1.44
  11  -7  -3   19.18    1.43
 -11   7   3   23.40    1.35
 -11   7   3   22.96    1.43
  11   7  -3   22.07    1.40
  11   8   3    2.46    0.99
 -11   8  -3    2.50    0.94
 -11   8  -3    3.45    0.86
  11   8  -3    0.96    0.90
 -11   8   3    1.60    0.99
 -11   8   3    1.97    0.90
  11   9   3   20.39    1.60
 -11   9  -3   22.62    1.56
 -11   9  -3   18.75    1.49
 -11   9   3   20.45    1.50
 -11   9   3   19.75    1.55
  11   9  -3   20.68    1.64
 -11  10  -3    1.86    1.05
 -11  10  -3    1.90    0.99
  11  10   3    2.62    1.05
  11  10  -3    2.27    1.08
 -11  10   3    1.33    1.00
 -11  10   3    1.87    0.96
  11  11   3   -0.89    1.06
 -11  11  -3    0.33    0.97
 -11  11  -3    1.95    1.02
  11  11  -3    0.77    1.23
 -11  11   3    1.39    0.95
 -11  11   3    2.07    1.17
 -11  12  -3   -1.40    0.93
  11  12   3   -0.17    1.11
 -11  12  -3    0.18    1.00
 -11  12   3    0.43    1.19
  11  12  -3   -1.66    1.24
 -11  12   3   -0.30    1.07
 -12   0   3    0.71    0.55
 -12   0  -3   -0.28    0.56
 -12  -1   3   32.19    1.31
 -12   1  -3   35.03    1.39
 -12  -1  -3   33.98    1.24
 -12   1   3   32.87    1.13
 -12   1   3   34.75    1.42
 -12   2  -3   72.02    1.87
 -12  -2   3   73.72    2.23
 -12   2  -3   72.27    2.32
 -12   2   3   69.08    2.06
 -12   2   3   76.13    2.35
 -12  -2  -3   72.14    2.12
 -12   3  -3    3.73    0.43
  12   3   3    3.43    0.49
 -12  -3   3    3.58    0.59
 -12   3  -3    4.10    0.79
 -12   3   3    2.36    0.72
 -12  -3  -3    3.58    0.47
 -12   3   3    3.18    0.56
 -12   4  -3    0.58    0.74
 -12   4  -3    0.22    0.48
  12   4   3    1.04    0.53
 -12  -4   3   -0.29    0.46
 -12   4   3    0.37    0.55
 -12  -4  -3   -0.12    0.32
 -12   4   3   -0.49    0.69
  12   5   3    1.15    0.63
 -12   5  -3    2.96    0.60
 -12   5  -3   -0.01    0.78
  12  -5  -3    0.64    0.72
 -12   5   3    1.99    0.65
  12   5  -3    1.54    0.62
 -12   5   3    2.42    0.82
  12   6   3    0.22    0.73
 -12   6  -3    0.57    0.66
 -12   6  -3    0.53    0.78
 -12   6   3   -0.86    0.85
 -12   6   3   -0.50    0.72
  12   6  -3    0.09    0.68
 -12   7  -3    1.59    0.81
  12   7   3    2.21    0.79
 -12   7  -3    1.67    0.91
  12   7  -3    0.93    0.79
 -12   7   3    2.17    0.86
 -12   7   3    0.82    0.74
  12   8   3    2.42    0.97
 -12   8  -3    3.15    1.07
 -12   8  -3    3.20    0.91
 -12   8   3    3.35    0.91
  12   8  -3    0.48    0.98
 -12   8   3    1.96    0.92
 -12   9  -3    1.47    0.96
 -12   9  -3    2.97    0.99
  12   9   3    2.20    1.05
 -12   9   3    2.40    0.96
  12   9  -3   -0.44    0.91
 -12   9   3    2.74    0.93
 -12  10  -3   -0.32    0.96
 -12  10  -3   -0.18    1.00
  12  10   3    0.61    1.10
  12  10  -3    0.72    1.02
 -12  10   3    0.63    0.94
 -12  10   3   -1.40    1.00
 -12  11  -3    1.08    1.03
 -12  11  -3    0.90    1.09
  12  11   3    0.40    1.03
  12  11  -3   -1.56    1.16
 -12  11   3   -0.10    1.03
 -12  11   3   -0.56    1.09
  12  12   3    0.85    1.12
 -12  12  -3    1.86    1.07
 -12  12  -3   -0.71    0.99
 -12  12   3   -1.22    1.05
 -12  12   3    0.24    1.04
  12  12  -3   -1.28    1.20
 -13   0   3    0.72    0.56
 -13   0  -3   -0.90    0.50
 -13   0   3   -0.08    0.36
 -13  -1   3    5.86    0.74
 -13   1  -3    6.10    0.75
 -13  -1  -3    6.31    0.67
 -13   1   3    6.15    0.50
 -13   1   3    4.39    0.74
 -13  -2   3   33.69    1.37
 -13   2  -3   35.45    1.53
 -13   2   3   39.97    1.60
 -13  -2  -3   37.28    1.37
 -13   2   3   37.52    1.24
 -13   3  -3    0.33    0.35
  13   3   3    0.23    0.40
 -13  -3   3    0.08    0.52
 -13   3  -3   -0.16    0.70
 -13   3   3    0.46    0.68
 -13  -3  -3    0.24    0.45
 -13   3   3    0.40    0.48
 -13   4  -3    0.19    0.44
 -13   4  -3   -0.40    0.74
  13   4   3    0.20    0.51
 -13  -4   3    0.07    0.51
 -13  -4  -3    0.16    0.37
 -13   4   3   -0.43    0.56
 -13   4   3    0.55    0.72
 -13   5  -3    4.41    0.91
  13   5   3    6.84    0.76
 -13   5  -3    6.15    0.70
 -13  -5   3    4.82    0.60
 -13   5   3    5.61    0.77
 -13   5   3    5.69    0.92
  13   6   3    0.44    0.71
 -13   6  -3   -0.16    0.84
 -13   6  -3    0.13    0.67
  13   6  -3    1.26    0.77
 -13   6   3    0.61    0.76
 -13   6   3    0.91    0.84
 -13   7  -3   10.00    1.16
 -13   7  -3    9.75    0.98
  13   7   3    8.52    1.07
 -13   7   3    8.47    0.97
 -13   7   3    8.87    1.12
  13   7  -3    9.29    1.12
  13   8   3   -0.69    0.88
 -13   8  -3    0.44    0.79
 -13   8  -3    0.34    0.92
 -13   8   3    0.75    0.89
 -13   8   3    0.26    0.78
  13   8  -3   -0.83    0.80
  13   9   3    1.20    0.91
 -13   9  -3    1.84    0.95
 -13   9  -3    1.76    1.13
 -13   9   3    1.95    0.92
 -13   9   3    0.19    0.92
  13   9  -3    2.62    1.08
 -13  10  -3    4.98    1.15
  13  10   3    3.04    1.08
 -13  10  -3    5.97    1.19
  13  10  -3    4.40    1.14
 -13  10   3    6.47    1.24
 -13  10   3    4.99    1.12
 -13  11  -3   -0.18    1.01
  13  11   3   -0.18    1.14
 -13  11   3    1.11    1.01
 -13  11   3    2.30    1.15
  13  11  -3   -0.53    1.14
 -13  12   3    0.00    1.19
 -14   0  -3    0.12    0.63
 -14   0   3   -0.29    0.60
 -14   0   3   -0.44    0.35
 -14   1  -3    0.69    0.70
 -14  -1   3    1.55    0.64
 -14   1   3    1.19    0.39
 -14   1   3    1.14    0.66
 -14  -1  -3    1.14    0.60
 -14  -2   3    2.11    0.60
 -14   2  -3    1.75    0.69
 -14  -2  -3    2.60    0.59
 -14   2   3    1.67    0.82
 -14   2   3    2.12    0.46
 -14   3  -3    5.85    0.90
 -14  -3   3    3.97    0.66
 -14  -3  -3    5.75    0.58
 -14   3   3    6.37    0.89
 -14   3   3    5.80    0.61
 -14   4  -3    7.72    0.99
 -14  -4   3    5.76    0.70
  14   4   3    6.78    0.66
 -14   4   3    5.90    0.71
 -14   4   3    5.91    0.94
  14   5   3    1.38    0.62
 -14   5  -3    0.28    0.83
 -14  -5   3    0.43    0.52
 -14   5   3   -0.52    0.78
 -14   5   3    0.76    0.66
  14   6   3    1.01    0.71
 -14   6  -3   -1.22    0.80
 -14   6   3   -0.05    0.68
 -14   6   3    0.12    0.87
  14   7   3    0.00    0.75
 -14   7  -3   -0.34    0.90
 -14   7   3   -0.52    0.84
 -14   7   3    0.70    0.80
  14   7  -3   -0.03    0.83
 -14   8  -3    5.50    1.21
  14   8   3    6.21    1.06
 -14   8   3    4.72    0.98
  14   8  -3    5.40    1.00
 -14   8   3    5.55    1.08
  14   9   3    0.53    0.86
 -14   9  -3    0.24    0.99
 -14   9   3    1.74    0.88
  14   9  -3    0.26    0.89
 -14   9   3   -0.08    0.94
 -14  10  -3   -2.03    1.09
  14  10   3    0.80    1.07
 -14  10   3   -0.17    1.03
  14  10  -3    0.39    1.09
 -14  10   3   -0.90    1.05
  14  11   3    0.12    0.99
 -14  11  -3    0.11    1.17
  14  11  -3   -0.38    0.99
 -14  11   3    0.01    1.00
 -15   0  -3   -0.37    0.66
 -15   0   3    0.18    0.41
 -15   0   3   -0.08    0.64
 -15   1  -3   -0.11    0.64
 -15  -1   3   -0.02    0.59
 -15   1   3    0.30    0.68
 -15   1   3    0.62    0.58
 -15  -1  -3    0.27    0.62
 -15   2  -3    0.13    0.71
 -15  -2   3    0.27    0.56
 -15   2   3   -0.41    0.73
 -15   2   3    0.50    0.53
 -15  -2  -3    0.42    0.53
 -15   3  -3    1.87    0.81
 -15  -3   3   -0.60    0.58
 -15  -3  -3    1.22    0.53
 -15   3   3    1.24    0.78
 -15   3   3    0.58    0.50
 -15   4  -3   -0.03    0.82
 -15  -4   3    1.22    0.62
 -15   4   3    1.49    0.58
 -15   4   3    1.23    0.80
 -15   5  -3    1.30    0.84
 -15   5   3   -0.88    0.92
 -15   5   3    0.39    0.61
 -15   6  -3    0.42    0.87
 -15   6   3   -0.02    0.66
 -15   6   3    0.75    0.97
 -15   7  -3    2.95    1.00
  15   7   3    3.27    1.08
 -15   7   3    4.00    1.01
 -15   7   3    1.64    0.97
 -15   8  -3    2.01    1.04
 -15   8   3    2.53    1.01
  15   8  -3    1.28    0.92
 -15   9  -3   -1.05    1.08
  15   9  -3   -0.55    0.97
 -15   9   3   -0.27    0.96
 -15  10  -3    0.10    1.05
  15  10  -3   -0.80    0.89
 -15  10   3   -0.98    1.10
 -15  11  -3   -0.75    1.02
 -15  11   3    1.79    1.10
  15  11  -3    1.59    1.08
 -16   0  -3    0.47    0.65
 -16   0   3    0.01    0.67
 -16  -1   3    4.38    0.74
 -16   1  -3    5.26    0.90
 -16   1   3    5.30    0.89
 -16  -1  -3    5.31    0.79
 -16  -2   3   -0.30    0.65
 -16   2  -3   -0.35    0.81
 -16   2   3   -0.44    0.72
 -16  -2  -3    0.32    0.63
 -16   3  -3    4.16    0.90
 -16  -3   3    4.95    0.73
 -16   3   3    2.96    0.88
 -16  -3  -3    4.62    0.66
 -16   4  -3    6.89    1.04
 -16  -4   3    5.85    0.75
 -16   4   3    6.22    1.06
 -16   5  -3    0.26    0.87
 -16   5   3    0.37    0.84
 -16   6  -3    5.44    1.06
 -16   6   3    5.11    1.07
 -16   7  -3    2.48    1.02
 -16   7   3    4.39    1.06
 -16   8  -3    2.12    1.05
 -16   8   3    3.08    1.07
 -16   9  -3    1.19    1.04
 -16   9   3   -0.79    0.94
 -16  10  -3   -0.44    1.04
 -16  10   3   -1.15    1.12
 -16  11  -3    1.62    1.24
 -16  11   3    1.38    1.07
 -17   0  -3   -0.72    0.64
 -17   0   3   -0.35    0.69
 -17   1  -3    2.76    0.86
 -17  -1   3    2.38    0.81
 -17  -1  -3    1.46    0.70
 -17   1   3    2.69    0.83
 -17  -2   3    0.85    0.71
 -17   2  -3   -0.65    0.75
 -17  -2  -3   -0.87    0.58
 -17   2   3    0.24    0.79
 -17   3  -3    7.93    1.05
 -17  -3   3    8.58    0.87
 -17   3   3    3.49    0.95
 -17  -3  -3    6.68    0.78
 -17  -4   3   20.48    1.23
 -17   4  -3   21.05    1.55
 -17   4   3   24.73    1.70
 -17   5  -3   13.39    1.28
 -17   5   3   11.49    1.21
 -17   6  -3   -1.52    0.87
 -17   6   3    0.74    0.92
 -17   7  -3    0.25    0.95
 -17   7   3    0.55    1.08
 -17   8  -3   -0.51    0.99
 -17   8   3    0.44    1.00
 -17   9  -3   -0.57    1.01
 -17   9   3    0.42    1.00
 -17  10  -3    1.94    1.24
 -17  10   3    1.48    1.23
 -18   0   3   -0.61    0.73
 -18   0  -3    0.53    0.70
 -18   1  -3   -0.36    0.71
 -18  -1   3    0.05    0.69
 -18  -1  -3    1.13    0.74
 -18   1   3    0.24    0.87
 -18   2  -3    0.44    0.81
 -18  -2   3    1.37    0.69
 -18   2   3    1.77    0.85
 -18  -2  -3    1.75    0.70
 -18   3  -3    1.65    0.88
 -18  -3   3    2.46    0.74
 -18   3   3    3.62    0.93
 -18   4  -3    0.45    0.90
 -18   4   3    1.14    0.90
 -18   5  -3    0.25    1.02
 -18   5   3    0.38    0.92
 -18   6  -3    4.06    1.10
 -18   6   3    2.70    1.01
 -18   7  -3    0.21    1.00
 -18   7   3   -0.01    1.01
 -18   8  -3    0.61    1.06
 -18   8   3    0.17    1.00
 -18   9  -3    0.00    1.06
 -18   9   3    0.92    1.19
 -18  10  -3   -1.80    1.16
 -18  10   3    0.41    1.20
 -19   0  -3    0.06    0.72
 -19   0   3    0.16    0.77
 -19   1  -3   -0.25    0.77
 -19  -1   3   -0.33    0.72
 -19  -1  -3    0.43    0.74
 -19   1   3   -0.40    0.76
 -19   2  -3    1.22    0.85
 -19  -2   3    1.01    0.81
 -19   2   3    1.47    0.86
 -19  -2  -3   -0.53    0.67
 -19  -3   3    3.58    0.82
 -19   3  -3    0.64    1.00
 -19   3   3    1.70    0.92
 -19   4  -3   -1.21    0.97
 -19   4   3   -2.11    0.81
 -19   5  -3    2.82    1.05
 -19   5   3    3.86    1.07
 -19   6  -3    1.46    1.13
 -19   6   3    2.04    1.03
 -19   7  -3   -0.11    1.01
 -19   7   3   -0.79    0.94
 -19   8  -3    0.60    1.08
 -19   8   3   -0.64    1.01
 -19   9  -3    2.26    1.16
 -19   9   3   -0.39    1.03
 -20   0   3   -0.03    0.77
 -20   0  -3   -0.28    0.83
 -20   1  -3   -0.91    0.76
 -20  -1   3    1.01    0.77
 -20   1   3    0.94    0.86
 -20  -1  -3    0.14    0.70
 -20   2  -3    1.56    0.99
 -20  -2   3    0.68    0.79
 -20  -2  -3    1.13    0.80
 -20   2   3    2.82    0.91
 -20  -3   3   -0.69    0.77
 -20   3  -3   -0.80    0.87
 -20   3   3    1.46    0.94
 -20   4  -3    5.00    1.09
 -20   4   3    5.23    1.11
 -20   5  -3   -0.98    1.06
 -20   5   3    1.82    1.03
 -20   6  -3    0.50    1.02
 -20   6   3   -1.69    0.96
 -20   7  -3   -0.66    0.97
 -20   7   3   -0.76    0.99
 -20   8  -3   -1.15    1.16
 -20   8   3   -0.94    1.04
 -20   9  -3   10.41    1.60
 -20   9   3   11.82    1.61
 -21   0  -3    0.15    0.87
 -21   0   3    0.49    0.81
 -21  -1   3    2.54    0.92
 -21   1  -3    0.79    0.95
 -21  -1  -3    2.03    0.86
 -21   1   3    1.46    0.86
 -21   2  -3    4.09    1.10
 -21  -2   3    2.68    0.87
 -21   2   3    1.94    0.95
 -21   3  -3   -0.15    0.91
 -21   3   3    0.11    0.90
 -21   4  -3   -0.10    0.96
 -21   4   3   -0.21    0.94
 -21   5  -3    1.52    1.04
 -21   5   3    1.92    1.07
 -21   6  -3   -0.74    1.12
 -21   6   3   -1.68    0.98
 -21   7  -3    2.33    1.17
 -21   7   3    0.20    1.05
 -21   8  -3    2.39    1.19
 -21   8   3    1.84    1.28
 -22   0  -3   -0.28    0.88
 -22   0   3    0.57    0.83
 -22  -1   3   -1.20    0.84
 -22   1  -3    0.51    0.96
 -22  -1  -3    0.48    0.86
 -22   1   3    0.16    0.98
 -22  -2   3    1.16    0.89
 -22   2  -3    0.97    1.05
 -22   2   3    1.06    1.04
 -22   3  -3   -0.47    0.92
 -22   3   3   -1.48    0.88
 -22   4  -3   -1.24    0.92
 -22   4   3   -0.60    0.95
 -22   5  -3    1.29    1.05
 -22   5   3   -0.24    1.01
 -22   6  -3    2.46    1.14
 -22   6   3    0.80    1.09
 -22   7  -3    1.77    1.26
 -22   7   3   -0.07    1.08
 -23   0  -3   -0.72    0.80
 -23   0   3   -0.84    0.90
 -23  -1   3    2.55    0.99
 -23   1  -3    0.26    0.96
 -23   1   3    0.53    0.89
 -23   2  -3   11.88    1.39
 -23   2   3   13.62    1.37
 -23   3  -3    1.22    1.00
 -23   3   3   -0.90    0.94
 -23   4  -3    1.15    0.99
 -23   4   3    0.50    1.14
 -23   5  -3    0.05    1.03
 -23   5   3   -2.26    0.95
 -23   6  -3    0.89    1.08
 -23   6   3    1.55    1.12
 -23   7  -3   -0.18    1.12
 -23   7   3    1.22    1.14
 -24   0  -3   -1.73    0.89
 -24   0   3    0.24    0.97
 -24   1  -3   -0.52    0.85
 -24  -1   3   -0.38    0.93
 -24   1   3    0.02    0.91
 -24   2  -3    1.79    0.97
 -24   2   3    0.42    1.08
 -24   3  -3   -0.49    0.97
 -24   3   3    0.11    0.97
 -24   4  -3    2.10    1.05
 -24   4   3    0.77    1.04
 -24   5  -3   -0.04    1.18
 -24   5   3    0.88    1.06
 -24   6  -3    8.10    1.46
 -24   6   3    5.94    1.35
 -25   0  -3   -0.13    1.40
 -25   0   3    0.33    1.02
 -25  -1   3    0.45    1.18
 -25   1  -3    2.60    1.05
 -25   1   3    3.22    1.12
 -25   2  -3   -0.57    0.92
 -25   2   3    2.25    1.04
 -25   3  -3    0.65    1.02
 -25   3   3    2.50    1.11
 -25   4  -3   -1.05    0.95
 -25   4   3    0.14    1.05
 -25   5  -3   -0.28    1.18
 -25   5   3   -0.59    1.22
 -26   0   3   -0.69    1.03
 -26   1  -3   -0.02    1.03
 -26   1   3    1.41    1.14
 -26   2  -3    0.85    1.09
 -26   2   3    0.61    1.03
 -26   3  -3   -1.06    1.10
 -26   3   3   -2.11    0.95
   0   0  -4  152.13    3.87
   0   1  -4   -0.53    0.39
   0  -1  -4    0.08    0.35
   0   1  -4    0.36    0.37
   0   1   4    0.13    0.43
   0   2   4   87.73    2.40
   0   2  -4   86.44    2.31
   0   2  -4   84.06    2.38
   0  -2  -4   85.93    2.32
   0   2  -4   86.95    2.35
   0   3   4    0.57    0.34
   0   3  -4   -0.01    0.57
   0   3   4    0.49    0.60
   0   3  -4   -1.10    0.40
   0   3  -4    0.30    0.46
   0  -3  -4    0.43    0.46
   0   4   4   86.95    2.37
   0  -4  -4   88.36    2.50
   0   4  -4   91.07    2.52
   0   4   4   91.56    2.64
   0   4  -4   88.70    2.62
   0   5   4    0.44    0.38
   0   5  -4    0.63    0.46
   0  -5  -4    0.29    0.53
   0   5   4    0.19    0.51
   0   5  -4    1.72    0.67
   0   6  -4    2.67    0.59
   0   6   4    3.15    0.46
   0   6   4    2.61    0.77
   0   6  -4    2.25    0.77
   0  -6  -4    2.70    0.63
   0   7   4    0.63    0.46
   0   7  -4   -0.28    0.49
   0  -7  -4   -1.05    0.59
   0   7   4    0.28    0.78
   0   7  -4    0.63    0.76
   0   8  -4    2.34    0.91
   0   8   4    1.88    0.54
   0   8   4    1.67    0.89
   0   8  -4   -0.10    0.63
   0   8  -4    1.14    0.61
   0  -8  -4    1.00    0.75
   0   9  -4    0.11    0.93
   0  -9  -4   -0.19    0.81
   0   9   4    0.46    0.96
   0   9  -4   -0.95    0.69
   0   9  -4    0.17    0.60
   0  10   4   26.98    1.81
   0  10  -4   23.45    1.26
   0  10  -4   23.30    1.73
   0  10  -4   23.59    1.36
   0 -10  -4   25.08    1.48
   0 -11  -4    0.47    0.97
   0  11  -4   -0.76    1.18
   0  11   4   -0.82    1.09
   0 -12  -4    1.13    1.04
   0  12   4    0.26    1.16
   0  12  -4    0.00    1.11
   0  13  -4    0.96    1.35
   0  13   4   -1.74    1.15
   1   0  -4   96.66    2.50
  -1   0  -4   95.97    2.49
  -1   0  -4   96.49    2.51
   1  -1  -4   28.95    0.98
   1   1   4   29.29    1.00
  -1   1  -4   31.41    0.96
  -1   1  -4   30.60    0.98
   1   1  -4   29.25    0.99
   1   1  -4   28.45    0.96
  -1   1   4   29.27    1.04
  -1  -1  -4   29.23    0.91
   1   2   4  242.41    6.11
   1  -2  -4  238.60    6.07
  -1   2  -4  237.82    6.10
  -1   2  -4  238.92    6.09
  -1  -2  -4  238.67    6.03
   1   2  -4  241.97    6.07
  -1   2   4  241.21    6.03
   1   2  -4  241.86    6.12
   1   2  -4  239.19    6.04
  -1   2   4  240.35    6.13
   1  -3  -4   84.33    2.37
   1   3   4   83.34    2.19
  -1   3  -4   83.28    2.41
  -1   3  -4   83.92    2.35
   1   3   4   84.27    2.42
  -1   3   4   85.35    2.27
  -1   3   4   85.19    2.44
   1   3  -4   84.27    2.32
   1   3  -4   84.55    2.29
   1   3  -4   84.49    2.43
  -1  -3  -4   84.61    2.30
  -1   4  -4    1.81    0.52
   1   4   4    2.08    0.33
  -1   4  -4    1.69    0.63
   1  -4  -4    1.85    0.51
   1   4   4    2.34    0.66
   1   4  -4    2.17    0.46
   1   4  -4    3.38    0.57
  -1   4   4    2.34    0.41
  -1   4   4    1.60    0.67
   1   4  -4    0.94    0.49
  -1  -4  -4    1.19    0.47
   1   5   4    1.43    0.35
   1   5   4    0.31    0.64
  -1   5  -4    1.06    0.65
   1  -5  -4    1.78    0.59
  -1   5  -4    1.00    0.50
   1   5  -4    2.17    0.69
  -1  -5  -4    1.27    0.46
  -1   5   4    0.67    0.67
  -1   5   4    2.43    0.43
   1   5  -4    1.37    0.47
   1   5  -4    1.60    0.51
  -1   6  -4   10.47    0.98
   1   6   4   11.09    0.65
  -1   6  -4   10.99    0.82
   1   6   4   10.55    1.00
   1  -6  -4   10.84    0.86
   1   6  -4   10.39    0.77
   1   6  -4   10.57    0.96
  -1   6   4    9.66    0.68
  -1  -6  -4    9.42    0.77
  -1   6   4   11.33    1.00
   1   6  -4   10.59    0.76
  -1   7  -4    5.00    0.75
   1   7   4    3.06    0.87
   1   7   4    4.52    0.51
   1  -7  -4    4.72    0.75
  -1   7  -4    4.34    0.88
   1   7  -4    5.18    0.63
  -1   7   4    3.69    0.90
  -1   7   4    5.11    0.59
   1   7  -4    4.84    0.88
   1   7  -4    4.61    0.65
  -1  -7  -4    5.10    0.75
   1   8   4   11.88    1.19
   1   8   4   10.74    0.78
  -1   8  -4   12.37    0.99
   1  -8  -4   12.47    1.03
  -1   8  -4   12.61    1.20
   1   8  -4   10.14    1.17
  -1   8   4   11.60    0.81
  -1  -8  -4   11.42    1.00
  -1   8   4   11.67    1.21
   1   8  -4   11.66    0.82
   1   8  -4   13.51    0.92
   1  -9  -4   -0.06    0.83
  -1   9  -4   -0.34    0.87
  -1   9  -4    0.02    0.72
   1   9   4    1.61    1.01
  -1  -9  -4    0.70    0.80
   1   9  -4    0.39    0.59
  -1   9   4    1.33    1.00
   1   9  -4   -1.12    0.93
  -1   9   4   -0.68    0.64
   1   9  -4    0.98    0.68
   1  10   4    0.95    1.04
  -1  10  -4    0.46    0.75
  -1  10  -4    1.92    0.74
   1 -10  -4    0.53    0.89
  -1  10  -4   -0.55    1.00
  -1 -10  -4   -0.83    0.83
  -1  10   4   -0.45    1.01
   1  10  -4    1.07    0.98
   1 -11  -4    0.54    0.88
  -1  11  -4   -0.22    1.05
   1  11   4    1.55    1.15
   1  11  -4    1.36    1.12
  -1  11   4    1.27    1.11
  -1 -11  -4   -0.41    0.86
   1  12   4    3.79    1.29
  -1  12  -4    5.55    1.30
   1 -12  -4    2.49    1.04
   1  12  -4    1.30    1.20
  -1  12   4    4.16    1.30
  -1  13  -4    1.10    1.22
   1  13   4   -0.56    1.34
  -1  13   4    0.11    1.23
   1  13  -4    0.80    1.21
   2   0  -4  287.67    7.19
  -2   0  -4  287.42    7.19
  -2   0  -4  290.15    7.19
   2   1   4    0.01    0.42
   2  -1  -4    1.13    0.48
  -2   1  -4    1.49    0.45
  -2   1   4    0.89    0.46
   2   1  -4    0.57    0.36
  -2  -1  -4    0.46    0.32
  -2  -1  -4    0.87    0.27
   2   2   4  194.47    4.86
   2  -2  -4  194.59    5.00
  -2   2  -4  191.42    5.00
  -2   2  -4  193.57    4.99
   2   2   4  202.96    4.90
   2   2   4  193.26    5.01
   2   2  -4  197.78    4.92
  -2   2   4  195.94    5.03
  -2   2   4  199.56    4.97
   2   2  -4  191.40    4.96
  -2  -2  -4  194.54    4.91
   2   2  -4  191.42    5.03
   2   3   4    1.08    0.58
  -2   3  -4    1.14    0.55
   2   3   4    0.78    0.21
   2  -3  -4   -0.50    0.50
  -2   3  -4    1.05    0.52
   2   3  -4    0.85    0.41
  -2  -3  -4    1.16    0.38
   2   3  -4    0.77    0.36
   2   3  -4    1.38    0.59
  -2   3   4    0.80    0.58
  -2   3   4    1.40    0.46
   2  -4  -4   53.32    1.69
   2   4   4   53.57    1.78
  -2   4  -4   52.17    1.68
  -2   4  -4   52.00    1.76
   2   4   4   51.59    1.42
   2   4  -4   55.38    1.80
   2   4  -4   52.57    1.53
  -2  -4  -4   52.25    1.57
   2   4  -4   54.23    1.60
  -2   4   4   52.63    1.79
  -2   4   4   54.84    1.62
   2  -5  -4   15.83    0.94
  -2   5  -4   13.58    0.87
   2   5   4   15.14    0.61
  -2   5  -4   13.80    1.02
   2   5   4   16.86    1.07
   2   5  -4   15.49    0.83
  -2  -5  -4   14.72    0.81
  -2   5   4   14.04    0.81
   2   5  -4   15.09    0.75
   2   5  -4   14.96    1.07
  -2   5   4   14.89    0.93
   2   6   4    4.19    0.40
   2  -6  -4    3.50    0.68
  -2   6  -4    2.74    0.77
   2   6   4    4.75    0.84
  -2   6  -4    4.75    0.72
   2   6  -4    4.49    0.58
  -2  -6  -4    5.50    0.63
  -2   6   4    4.02    0.55
   2   6  -4    5.45    0.84
   2   6  -4    5.11    0.52
  -2   6   4    4.18    0.82
  -2   7  -4    2.14    0.62
   2  -7  -4    1.29    0.68
  -2   7  -4    2.63    0.80
   2   7   4   -0.46    0.78
   2   7   4    1.42    0.39
  -2   7   4    1.61    0.57
   2   7  -4    1.49    0.55
   2   7  -4    1.43    0.48
  -2  -7  -4    0.74    0.62
   2   7  -4    1.42    0.79
  -2   7   4    1.36    0.84
  -2   8  -4   10.44    1.13
  -2   8  -4   10.67    0.90
   2  -8  -4    8.66    1.03
   2   8   4    7.36    1.10
   2   8  -4    8.99    0.80
  -2  -8  -4    9.34    0.89
  -2   8   4    8.21    1.12
   2   8  -4    8.98    1.14
   2   8  -4    9.40    0.70
  -2   8   4    9.33    0.79
  -2   9  -4   -0.06    0.75
  -2   9  -4   -0.30    0.92
   2   9   4    3.05    1.04
   2  -9  -4   -1.40    0.83
   2   9  -4   -0.80    0.92
   2   9  -4   -0.90    0.59
  -2   9   4    1.79    0.99
   2   9  -4    0.88    0.53
  -2   9   4    0.73    0.65
  -2  -9  -4    1.30    0.78
  -2  10  -4    4.49    1.12
   2  10   4    2.23    1.10
   2 -10  -4    3.18    1.00
  -2  10  -4    3.82    0.86
   2  10  -4    1.97    1.17
  -2  10   4    1.52    1.06
  -2 -10  -4    0.82    0.84
   2 -11  -4    0.25    0.99
   2  11   4    0.53    1.13
  -2  11  -4   -0.29    0.76
  -2  11  -4   -0.53    1.02
  -2  11   4   -0.11    1.08
   2  11  -4    1.26    1.13
   2 -12  -4    0.52    1.08
   2  12   4   -0.38    1.12
  -2  12  -4    1.37    1.14
  -2  12   4   -0.31    1.17
   2  12  -4    1.81    1.18
  -2  13  -4    1.18    1.34
   2  13   4   -0.12    1.18
   2  13  -4   -1.85    1.11
  -2  13   4    1.66    1.25
   3   0  -4  468.13   11.62
  -3   0  -4  468.99   11.62
   3  -1  -4  351.54    8.91
  -3   1  -4  359.99    8.92
   3   1   4  356.90    8.87
   3   1  -4  358.48    8.85
  -3  -1  -4  357.80    8.83
  -3   1   4  355.94    8.92
  -3  -1  -4  354.58    8.82
   3   2   4  298.61    7.52
   3  -2  -4  293.77    7.54
  -3   2  -4  306.98    7.56
   3   2   4  297.22    7.36
  -3   2  -4  296.25    7.51
  -3  -2  -4  299.52    7.42
  -3   2   4  297.18    7.53
  -3   2   4  301.32    7.56
   3   2  -4  300.41    7.43
   3   2  -4  294.77    7.56
   3   3   4   30.57    1.19
   3  -3  -4   30.85    1.23
  -3   3  -4   31.03    1.19
   3   3   4   29.54    0.83
  -3   3  -4   30.07    1.22
   3   3  -4   31.31    1.08
  -3  -3  -4   30.61    0.96
   3   3  -4   31.41    0.95
  -3   3   4   30.72    1.22
  -3   3   4   29.82    1.14
   3   3  -4   31.32    1.22
   3   4   4   47.57    1.64
   3   4   4   45.57    1.27
   3   4   4   45.93    1.22
  -3   4  -4   49.61    1.63
  -3   4  -4   49.01    1.65
   3  -4  -4   47.41    1.60
   3   4  -4   46.42    1.47
   3   4  -4   49.65    1.67
  -3   4   4   47.03    1.66
  -3  -4  -4   48.58    1.41
  -3   4   4   48.02    1.50
   3   4  -4   47.51    1.36
   3  -5  -4   30.57    1.28
  -3   5  -4   29.71    1.24
   3   5   4   30.55    0.95
  -3   5  -4   28.43    1.30
   3   5   4   30.11    0.88
   3   5   4   32.41    1.38
   3   5  -4   31.06    1.01
   3   5  -4   30.99    1.13
   3   5  -4   29.59    1.37
  -3   5   4   31.45    1.19
  -3   5   4   30.91    1.37
  -3  -5  -4   30.50    1.09
   3   6   4    2.42    0.31
   3  -6  -4    2.74    0.75
   3   6   4    2.20    0.78
  -3   6  -4    3.41    0.75
  -3   6  -4    2.78    0.62
   3   6  -4    2.90    0.41
   3   6  -4    3.06    0.66
  -3   6   4    2.75    0.51
  -3   6   4    3.58    0.79
  -3  -6  -4    2.85    0.54
   3   6  -4    2.78    0.52
   3  -7  -4    3.43    0.75
  -3   7  -4    2.48    0.84
   3   7   4    1.88    0.85
  -3   7  -4    3.75    0.70
   3   7   4    3.28    0.37
  -3   7   4    1.74    0.84
  -3   7   4    2.55    0.62
   3   7  -4    2.89    0.57
  -3  -7  -4    2.49    0.62
   3   7  -4    3.39    0.89
   3   7  -4    3.40    0.45
  -3   8  -4    1.02    0.89
   3   8   4    0.13    0.87
  -3   8  -4    0.42    0.75
   3  -8  -4    0.60    0.75
  -3  -8  -4    0.94    0.66
   3   8  -4    0.67    0.42
   3   8  -4    0.24    0.85
  -3   8   4    0.33    0.61
  -3   8   4   -0.34    0.86
   3   8  -4    0.34    0.58
  -3   9  -4    2.67    0.83
  -3   9  -4    3.13    0.99
   3   9   4    1.04    0.99
   3  -9  -4    0.18    0.89
  -3  -9  -4    1.94    0.74
  -3   9   4    1.09    0.98
   3   9  -4    1.61    0.99
  -3   9   4    2.51    0.72
   3   9  -4    2.54    0.67
  -3  10  -4    1.86    1.05
  -3  10  -4    2.59    0.89
   3  10   4    1.81    1.11
   3 -10  -4    2.41    1.03
   3  10  -4    3.50    1.10
  -3 -10  -4    2.37    0.88
  -3  10   4    2.87    1.12
  -3  11  -4   19.58    1.71
  -3  11  -4   23.12    1.26
  -3  11  -4   19.84    1.43
   3 -11  -4   16.76    1.55
   3  11   4   18.00    1.70
   3  11  -4   18.43    1.71
  -3  11   4   17.22    1.66
  -3  12  -4    1.17    1.15
   3  12   4    1.18    1.21
  -3  12   4    0.28    1.15
   3  12  -4    1.72    1.16
  -3  13  -4   -0.27    1.16
   3  13   4    0.04    1.21
   3  13  -4    0.52    1.15
  -3  13   4    1.23    1.24
   4   0  -4  209.40    5.24
  -4   0  -4  205.16    5.24
  -4   1  -4    0.45    0.48
   4  -1  -4    0.63    0.47
   4   1   4    1.10    0.35
  -4   1   4    1.24    0.45
   4   1  -4    0.69    0.32
  -4  -1  -4    0.97    0.32
   4   2   4    7.93    0.62
  -4   2  -4    9.58    0.59
   4   2   4    8.00    0.36
  -4   2  -4    9.67    0.68
   4  -2  -4    9.19    0.70
  -4   2   4    7.58    0.63
  -4   2   4   10.33    0.73
  -4  -2  -4    7.56    0.44
  -4  -2  -4    9.15    0.36
   4   2  -4    8.17    0.45
   4   2  -4    7.49    0.65
   4  -3  -4    8.23    0.74
  -4   3  -4    8.42    0.68
  -4   3  -4    6.89    0.68
   4   3   4    6.11    0.63
  -4  -3  -4    6.91    0.45
   4   3  -4    6.98    0.40
  -4   3   4    7.73    0.62
   4   3  -4    7.22    0.41
   4   3  -4    7.20    0.69
  -4   3   4    6.34    0.69
  -4   4  -4    4.19    0.63
   4  -4  -4    2.30    0.62
  -4   4  -4    3.65    0.64
   4   4   4    3.04    0.63
  -4  -4  -4    3.86    0.39
  -4   4   4    3.16    0.54
   4   4  -4    4.48    0.68
  -4   4   4    3.15    0.68
   4   4  -4    3.31    0.30
   4   4  -4    3.55    0.30
   4   5   4    7.66    0.82
  -4   5  -4    5.86    0.75
  -4   5  -4    7.16    0.72
   4  -5  -4    6.53    0.76
   4   5  -4    6.11    0.43
  -4   5   4    7.11    0.68
   4   5  -4    8.37    0.60
   4   5  -4    6.70    0.81
  -4   5   4    7.47    0.83
  -4  -5  -4    6.26    0.52
  -4   6  -4    0.54    0.67
   4   6   4    0.06    0.18
  -4   6  -4    0.12    0.65
   4   6   4    0.72    0.70
   4  -6  -4   -0.40    0.63
  -4   6   4    0.52    0.55
  -4  -6  -4    0.33    0.46
   4   6  -4   -0.29    0.27
   4   6  -4   -0.33    0.68
   4   6  -4    0.99    0.48
  -4   6   4    1.66    0.72
   4   7   4    7.60    0.99
  -4   7  -4    6.70    0.80
   4  -7  -4    7.80    0.96
  -4   7  -4    6.76    0.93
  -4  -7  -4   10.40    0.77
   4   7  -4    7.96    0.69
  -4   7   4    6.04    0.98
   4   7  -4    7.76    1.02
  -4   7   4    8.40    0.76
   4   7  -4    6.73    0.49
  -4   8  -4    1.85    0.89
  -4   8  -4    2.91    0.76
   4  -8  -4    3.24    0.92
   4   8   4    3.72    0.98
  -4   8   4    1.49    0.92
   4   8  -4    2.48    0.60
  -4   8   4    1.54    0.67
   4   8  -4    2.42    0.95
  -4  -8  -4    2.70    0.68
   4  -9  -4    3.69    0.95
   4   9   4    4.16    1.08
  -4   9  -4    3.50    1.04
  -4   9  -4    3.78    0.92
   4   9  -4    1.44    0.97
  -4   9   4    0.06    0.95
  -4   9   4    2.96    0.75
  -4  -9  -4    3.55    0.78
  -4  10  -4    4.74    0.98
   4  10   4    4.95    1.20
  -4  10  -4    7.94    1.24
   4 -10  -4    4.97    1.12
   4  10  -4    5.27    1.15
  -4  10   4    4.83    0.90
  -4  10   4    4.60    1.18
   4  11   4   -1.49    1.01
   4 -11  -4   -0.13    1.02
  -4  11  -4    2.11    1.10
  -4  11  -4    0.78    0.89
   4  11  -4    0.77    1.10
  -4  11   4    0.41    1.10
  -4  12  -4    0.01    0.84
   4  12   4    0.64    1.18
  -4  12  -4    1.28    1.17
   4  12  -4   -0.61    1.07
  -4  12   4   -0.35    1.11
  -4  13  -4    2.18    1.24
   4  13   4    3.36    1.31
  -4  13   4    2.28    1.28
   4  13  -4    2.62    1.41
   5   0  -4  204.99    5.15
   5   0   4  203.18    5.05
  -5   0  -4  202.12    5.17
   5  -1  -4    9.11    0.68
   5   1   4    8.50    0.51
  -5   1  -4    8.85    0.65
  -5   1   4    7.76    0.64
  -5   1   4    9.78    0.64
  -5  -1  -4    9.19    0.56
   5   1  -4    7.50    0.49
   5  -2  -4    3.05    0.62
   5   2   4    2.81    0.47
  -5   2  -4    3.24    0.44
  -5   2  -4    3.09    0.59
  -5   2   4    3.58    0.54
  -5   2   4    3.29    0.57
   5   2  -4    3.28    0.24
  -5  -2  -4    4.20    0.28
   5   3   4   56.35    1.77
  -5   3  -4   56.14    1.80
  -5   3  -4   57.18    1.69
   5  -3  -4   56.19    1.79
   5   3  -4   55.13    1.78
  -5  -3  -4   57.11    1.50
  -5   3   4   56.44    1.78
  -5   3   4   56.59    1.76
  -5   4  -4   82.95    2.41
   5  -4  -4   80.71    2.46
  -5   4  -4   88.44    2.46
   5   4   4   81.48    2.45
  -5  -4  -4   78.59    2.14
  -5   4   4   80.69    2.43
   5   4  -4   79.47    2.44
  -5   4   4   78.73    2.37
  -5   5  -4  147.75    4.07
  -5   5  -4  148.89    4.08
   5  -5  -4  144.99    4.09
   5   5   4  152.61    4.12
  -5  -5  -4  147.21    3.84
   5   5  -4  147.93    4.13
  -5   5   4  149.29    4.04
  -5   5   4  145.06    4.12
   5  -6  -4   37.37    1.58
   5   6   4   38.05    1.63
  -5   6  -4   38.25    1.58
  -5   6  -4   41.82    1.65
  -5   6   4   38.14    1.47
   5   6  -4   39.22    1.65
  -5  -6  -4   40.27    1.33
  -5   6   4   41.32    1.67
  -5   7  -4    1.14    0.68
   5  -7  -4    0.83    0.80
   5   7   4    0.05    0.77
  -5   7  -4    1.54    0.78
  -5   7   4    0.04    0.80
   5   7  -4    0.57    0.79
  -5   7   4    0.59    0.59
  -5  -7  -4    0.02    0.51
   5  -8  -4    5.02    0.93
  -5   8  -4    3.86    0.94
   5   8   4    3.78    1.00
  -5   8  -4    6.32    0.87
   5   8  -4    3.45    0.96
  -5  -8  -4    5.23    0.71
  -5   8   4    4.12    1.00
  -5   8   4    4.92    0.82
   5   9   4    7.51    1.20
   5  -9  -4    8.48    1.17
  -5   9  -4    7.83    1.16
  -5   9  -4    8.50    0.99
  -5   9   4    9.07    0.98
  -5   9   4    7.43    1.19
   5   9  -4   11.55    1.28
   5 -10  -4    2.33    1.00
   5  10   4    0.96    1.04
  -5  10  -4    1.58    0.91
  -5  10  -4    0.04    0.96
  -5  10   4    1.49    1.07
  -5  10   4   -0.06    0.78
   5  10  -4    0.31    1.03
  -5  11  -4   -0.15    0.91
   5  11   4    0.73    1.08
  -5  11  -4    0.39    1.20
   5 -11  -4    0.78    1.05
  -5  11   4    0.48    1.07
   5  11  -4    0.50    1.06
   5  12   4    0.08    1.28
  -5  12  -4   -0.65    1.04
   5  12  -4   -0.26    1.08
  -5  12   4    1.73    1.22
   5  13   4    0.07    1.34
  -5  13  -4    0.23    1.17
  -5  13   4   -1.56    1.12
   5  13  -4    0.32    1.32
   6   0  -4   16.32    0.73
   6   0   4   17.35    0.51
  -6   0  -4   16.36    0.78
  -6   1  -4   30.45    1.15
   6   1   4   29.65    0.93
   6  -1  -4   31.26    1.10
  -6   1   4   30.45    1.06
  -6   1   4   32.39    1.20
  -6  -1  -4   31.91    1.03
   6   1  -4   32.31    0.94
   6  -2  -4   12.06    0.81
  -6   2  -4   12.21    0.60
   6   2   4   10.94    0.70
  -6   2  -4   12.64    0.87
  -6   2   4   10.91    0.76
  -6   2   4   11.83    0.81
  -6  -2  -4   11.55    0.51
  -6   3  -4   16.83    0.83
   6  -3  -4   15.55    0.95
  -6   3  -4   17.79    0.99
   6   3   4   17.80    0.90
  -6  -3  -4   16.80    0.46
  -6  -3  -4   15.88    0.52
   6   3  -4   16.71    0.90
  -6   3   4   15.91    0.93
  -6   3   4   17.08    0.98
  -6   4  -4   11.46    0.83
   6   4   4   10.05    0.76
  -6   4  -4   11.35    0.79
   6  -4  -4   10.97    0.84
  -6   4   4   11.18    0.81
  -6   4   4    8.85    0.76
   6   4  -4   12.47    0.90
  -6  -4  -4    9.48    0.47
  -6   5  -4   37.67    1.48
   6  -5  -4   40.84    1.56
   6   5   4   40.43    1.54
  -6   5  -4   41.84    1.56
   6   5  -4   40.59    1.57
  -6   5   4   40.74    1.49
  -6   5   4   39.69    1.56
  -6  -5  -4   39.57    1.21
  -6   6  -4    1.40    0.67
   6  -6  -4    0.26    0.75
   6   6   4    0.09    0.68
  -6   6  -4    1.18    0.66
  -6   6   4    0.68    0.58
   6   6  -4    0.90    0.71
  -6  -6  -4    0.30    0.40
  -6   6   4    0.17    0.67
  -6   7  -4   18.99    1.27
   6   7   4   19.82    1.34
   6  -7  -4   19.25    1.40
  -6   7  -4   20.01    1.25
  -6  -7  -4   19.88    0.99
   6   7  -4   17.93    1.32
  -6   7   4   19.49    1.24
  -6   7   4   19.23    1.35
   6  -8  -4    0.14    0.81
   6   8   4    0.53    0.87
  -6   8  -4   -1.95    0.76
  -6   8  -4   -1.67    0.66
   6   8  -4    0.60    0.88
  -6   8   4   -0.62    0.96
  -6   8   4    0.84    0.76
   6  -9  -4    2.41    0.95
   6   9   4    1.30    0.97
  -6   9  -4    1.86    0.90
  -6   9  -4    2.07    0.93
   6   9  -4    0.56    0.92
  -6   9   4    1.12    0.81
  -6   9   4    0.77    0.94
   6 -10  -4    0.39    0.95
  -6  10  -4    2.27    1.12
   6  10   4    0.72    1.03
  -6  10  -4    0.60    0.81
   6  10  -4    0.31    0.99
  -6  10   4   -0.20    0.80
  -6  10   4   -1.27    0.94
  -6  11  -4   -0.44    1.15
   6 -11  -4    0.38    1.08
   6  11   4    2.07    1.17
  -6  11  -4    0.92    0.85
   6  11  -4    2.58    1.27
  -6  11   4    0.82    1.11
  -6  12  -4   -0.02    1.05
   6  12   4   -0.17    1.16
  -6  12   4   -0.05    1.16
   6  12  -4   -0.46    1.11
  -6  13  -4   -0.76    1.10
   6  13   4    0.41    1.18
   6  13  -4    1.04    1.20
  -6  13   4   -1.47    1.29
   7   0  -4   27.57    0.99
  -7   0  -4   29.07    1.10
  -7   1  -4    1.20    0.52
   7  -1  -4    1.31    0.51
   7   1   4    2.04    0.30
   7   1  -4    2.15    0.29
  -7   1   4    1.82    0.45
  -7   1   4    3.85    0.59
  -7  -1  -4    2.01    0.41
  -7   2  -4    0.68    0.36
   7   2   4    0.76    0.40
   7  -2  -4    1.02    0.53
  -7   2  -4    0.36    0.55
  -7   2   4   -0.12    0.55
  -7  -2  -4    0.85    0.30
  -7   2   4    1.31    0.50
   7   3   4    0.19    0.46
  -7   3  -4    0.16    0.43
  -7   3  -4    1.30    0.59
   7  -3  -4    0.68    0.57
  -7   3   4   -0.15    0.55
  -7   3   4    0.93    0.57
  -7  -3  -4    0.30    0.20
   7   3  -4    0.69    0.56
  -7   4  -4    2.23    0.57
   7   4   4    2.59    0.61
  -7   4  -4    2.56    0.64
   7  -4  -4    1.99    0.63
  -7  -4  -4    2.10    0.24
  -7   4   4    2.34    0.60
  -7   4   4    2.03    0.65
   7   4  -4    1.69    0.66
   7   5   4    2.37    0.71
  -7   5  -4    2.22    0.65
  -7   5  -4    4.25    0.72
   7  -5  -4    3.06    0.76
  -7   5   4    2.16    0.67
  -7   5   4    2.00    0.62
   7   5  -4    2.99    0.71
  -7  -5  -4    2.12    0.32
  -7   6  -4    2.94    0.73
   7   6   4    1.99    0.74
  -7   6  -4    0.22    0.64
   7  -6  -4    2.12    0.77
   7   6  -4    1.48    0.71
  -7   6   4    2.76    0.82
  -7  -6  -4    2.41    0.41
  -7   6   4    1.25    0.64
   7   7   4   31.10    1.70
   7  -7  -4   33.20    1.68
  -7   7  -4   33.14    1.57
  -7   7  -4   31.70    1.53
   7   7  -4   31.24    1.60
  -7   7   4   32.98    1.62
  -7   7   4   31.43    1.46
   7   8   4    0.44    0.87
   7  -8  -4   -0.19    0.92
  -7   8  -4   -0.36    0.79
  -7   8  -4    0.94    0.89
  -7   8   4    0.79    0.86
  -7   8   4    0.92    0.72
   7   8  -4    1.09    0.90
   7   9   4   -0.23    1.05
   7  -9  -4    0.64    0.98
  -7   9  -4    1.57    0.84
  -7   9  -4   -0.64    0.86
   7   9  -4   -0.57    0.90
  -7   9   4    0.34    0.92
  -7   9   4    0.78    0.73
  -7  10  -4    9.40    1.13
   7 -10  -4    8.70    1.30
   7  10   4    8.59    1.32
  -7  10  -4    6.70    1.16
  -7  10   4    8.44    1.25
  -7  10   4    7.36    1.06
   7  10  -4    9.61    1.31
  -7  11  -4   21.01    1.50
  -7  11  -4   14.72    1.51
   7  11   4   16.60    1.63
  -7  11   4   17.63    1.66
   7  11  -4   17.81    1.66
  -7  12  -4    0.23    1.08
  -7  12  -4    0.17    0.99
   7  12   4    2.97    1.23
  -7  12   4    0.33    1.17
   7  12  -4    0.29    1.13
  -7  13  -4    3.07    1.24
   7  13   4    0.36    1.22
  -7  13   4    1.44    1.37
   7  13  -4    3.00    1.32
  -8   0   4   22.67    1.00
   8   0  -4   21.18    0.84
  -8   0  -4   20.00    0.92
  -8   1  -4    0.57    0.50
   8   1   4   -0.18    0.24
   8  -1  -4    0.10    0.47
   8  -1   4    0.07    0.16
  -8   1   4    0.50    0.54
  -8   1   4    0.21    0.41
  -8  -1  -4    0.26    0.41
   8   2   4    4.45    0.46
   8  -2  -4    4.91    0.65
  -8   2  -4    5.20    0.41
  -8   2  -4    4.33    0.65
  -8   2   4    4.67    0.65
  -8  -2  -4    5.46    0.42
  -8   2   4    4.22    0.51
   8  -3  -4   61.92    1.99
  -8   3  -4   62.11    1.85
   8   3   4   63.61    1.90
  -8   3  -4   68.40    2.02
  -8   3   4   64.20    1.96
  -8   3   4   63.06    2.03
  -8  -3  -4   62.14    1.68
  -8   4  -4    1.03    0.64
   8  -4  -4    1.69    0.68
  -8   4  -4    1.96    0.53
   8   4   4    1.26    0.57
   8   4  -4    2.70    0.66
  -8   4   4    1.24    0.60
  -8  -4  -4    1.73    0.19
  -8   4   4    3.00    0.65
   8   5   4    1.74    0.63
   8  -5  -4    1.69    0.69
  -8   5  -4   -0.46    0.58
  -8   5  -4    1.13    0.68
  -8  -5  -4    0.40    0.25
  -8   5   4    0.25    0.62
   8   5  -4    0.26    0.62
  -8   5   4   -0.60    0.59
   8  -6  -4    0.11    0.70
   8   6   4   -0.73    0.67
  -8   6  -4    0.04    0.69
  -8   6  -4    0.24    0.68
  -8   6   4    0.49    0.65
   8   6  -4   -0.59    0.69
  -8   6   4    0.77    0.80
  -8  -6  -4    0.39    0.58
  -8   7  -4    7.79    1.01
   8   7   4   10.29    1.06
   8  -7  -4    6.78    0.98
  -8   7  -4    8.59    1.00
  -8   7   4    7.44    0.89
  -8   7   4    8.89    1.03
   8   7  -4    9.81    1.13
   8  -8  -4    0.23    0.87
  -8   8  -4    1.71    0.94
  -8   8  -4    1.55    0.82
   8   8   4    0.03    0.86
   8   8  -4   -0.06    0.85
  -8   8   4    2.42    1.01
  -8   8   4    0.41    0.75
   8   9   4    0.87    1.08
  -8   9  -4   -0.44    0.85
  -8   9  -4    0.91    0.94
   8  -9  -4   -0.17    0.92
  -8   9   4    0.78    0.92
  -8   9   4   -0.42    0.84
   8   9  -4    1.07    0.95
   8  10   4    2.53    1.10
  -8  10  -4    3.22    1.04
   8 -10  -4    2.96    1.05
  -8  10  -4    3.28    0.96
  -8  10   4    3.43    1.11
   8  10  -4    1.85    1.14
  -8  10   4    2.11    0.94
  -8  11  -4    2.61    0.99
   8  11   4    3.77    1.18
  -8  11  -4    1.05    1.03
  -8  11   4    2.21    0.98
  -8  11   4    3.55    1.34
   8  11  -4    3.37    1.16
  -8  12  -4    1.03    1.10
  -8  12  -4    0.28    1.00
   8  12   4   -1.28    1.07
  -8  12   4    0.33    1.14
   8  12  -4   -0.59    1.09
   8  13   4    0.53    1.35
  -8  13  -4    0.48    1.22
  -8  13   4    0.42    1.17
   8  13  -4    0.24    1.19
  -9   0   4   40.63    1.46
  -9   0  -4   42.06    1.44
   9   0  -4   40.84    1.27
   9   1   4   95.53    2.49
  -9   1  -4   98.29    2.80
   9  -1  -4   98.61    2.72
  -9   1   4   99.72    2.83
  -9  -1  -4   99.71    2.69
  -9   1   4   99.37    2.68
   9  -2  -4   37.85    1.35
  -9   2  -4   38.78    1.44
  -9   2  -4   38.02    1.11
   9   2   4   37.13    1.16
  -9  -2  -4   38.36    1.19
  -9   2   4   36.25    1.28
  -9   2   4   38.74    1.44
   9   3   4   -0.23    0.45
   9  -3  -4    0.91    0.58
  -9   3  -4    0.90    0.62
  -9   3  -4   -0.54    0.38
  -9   3   4    0.40    0.51
  -9  -3  -4    0.49    0.28
  -9   3   4    0.23    0.58
   9  -4  -4    6.10    0.82
  -9   4  -4    5.74    0.77
  -9   4  -4    6.02    0.61
   9   4   4    6.44    0.69
   9   4  -4    6.58    0.71
  -9   4   4    7.04    0.69
  -9   4   4    5.51    0.76
  -9  -4  -4    4.78    0.30
  -9  -4  -4    6.33    0.24
   9   5   4   -0.02    0.57
  -9   5  -4    1.01    0.60
  -9   5  -4    0.37    0.69
   9  -5  -4   -0.16    0.66
  -9  -5  -4    0.51    0.26
  -9   5   4    0.85    0.66
  -9   5   4    0.86    0.69
   9   5  -4    0.52    0.61
  -9   6  -4    0.88    0.63
  -9   6  -4   -0.73    0.71
   9  -6  -4   -0.18    0.72
   9   6   4    0.58    0.68
   9   6  -4   -1.28    0.76
  -9   6   4    0.41    0.68
  -9   6   4   -0.19    0.69
  -9   7  -4   15.90    1.22
  -9   7  -4   16.13    1.16
   9  -7  -4   15.07    1.23
   9   7   4   16.49    1.23
   9   7  -4   18.78    1.32
  -9   7   4   17.45    1.26
  -9   7   4   14.70    1.22
  -9   8  -4    1.87    0.85
  -9   8  -4    2.62    0.91
   9   8   4    2.27    1.04
   9  -8  -4    1.13    0.91
  -9   8   4    3.90    0.89
   9   8  -4    2.96    0.95
  -9   8   4    2.83    0.90
   9   9   4    4.18    1.04
  -9   9  -4    2.59    1.03
  -9   9  -4    1.87    0.89
   9  -9  -4    3.80    1.13
   9   9  -4    3.22    1.03
  -9   9   4    4.32    0.99
  -9   9   4    1.53    0.98
   9  10   4    4.25    1.12
  -9  10  -4    4.37    1.06
  -9  10  -4    6.02    1.17
   9 -10  -4    3.55    1.10
   9  10  -4    3.97    1.12
  -9  10   4    3.28    0.93
  -9  10   4    5.17    1.17
  -9  11  -4   -0.15    0.97
  -9  11  -4   -0.28    1.03
   9  11   4    1.98    1.13
  -9  11   4    2.00    1.09
  -9  11   4    0.85    0.99
   9  11  -4   -0.63    1.05
  -9  12  -4    2.82    1.24
  -9  12  -4    0.28    1.06
   9  12   4    0.80    1.30
  -9  12   4    1.96    1.30
   9  12  -4    2.99    1.24
 -10   0   4   72.17    2.23
 -10   0  -4   74.55    2.20
 -10  -1   4    0.61    0.50
 -10   1  -4    1.21    0.56
  10  -1  -4    1.16    0.47
 -10  -1  -4    0.52    0.46
 -10   1   4   -0.24    0.55
 -10   1   4    1.14    0.43
  10  -2  -4   15.17    0.92
 -10   2  -4   11.66    0.88
 -10   2  -4   13.99    0.56
  10   2   4   14.01    0.64
 -10  -2  -4   15.10    0.75
 -10   2   4   14.53    0.78
 -10   2   4   15.64    0.99
  10   3   4    2.64    0.48
 -10   3  -4    1.54    0.41
  10  -3  -4    1.35    0.65
 -10   3  -4    0.70    0.65
 -10   3   4    2.27    0.53
 -10   3   4    1.35    0.65
 -10  -3  -4    2.36    0.35
  10  -4  -4   11.01    0.93
  10   4   4   10.95    0.83
 -10   4  -4   11.52    0.95
 -10   4  -4   10.92    0.75
 -10   4   4   11.57    0.95
 -10  -4  -4   10.28    0.47
 -10   4   4   12.53    0.88
 -10   5  -4   28.32    1.24
  10  -5  -4   28.98    1.48
  10   5   4   28.13    1.25
 -10   5  -4   28.70    1.44
 -10   5   4   30.33    1.43
 -10   5   4   27.72    1.29
  10   5  -4   27.76    1.40
  10   6   4    1.47    0.79
 -10   6  -4    0.34    0.78
  10  -6  -4    0.94    0.79
 -10   6  -4    3.24    0.68
 -10   6   4    1.13    0.74
 -10   6   4    1.36    0.72
  10   6  -4    0.77    0.72
  10   7   4    6.58    1.03
 -10   7  -4    6.85    1.00
  10  -7  -4    9.32    1.07
 -10   7  -4    5.49    0.94
 -10   7   4    6.28    1.04
  10   7  -4    5.51    0.97
 -10   7   4    6.52    0.95
 -10   8  -4    2.11    0.92
  10  -8  -4    1.51    0.92
 -10   8  -4    1.99    0.91
  10   8   4    2.03    0.91
 -10   8   4    2.64    0.92
 -10   8   4    1.06    0.94
  10   8  -4    2.42    0.93
  10  -9  -4    2.49    1.00
 -10   9  -4   -0.60    0.96
 -10   9  -4   -0.60    0.82
  10   9   4    1.85    1.00
 -10   9   4    0.18    0.91
 -10   9   4    0.06    0.80
  10   9  -4   -0.70    0.91
  10  10   4    0.92    1.03
 -10  10  -4   -1.04    0.89
 -10  10  -4    0.01    0.91
 -10  10   4   -1.27    0.81
  10  10  -4    0.13    1.02
 -10  10   4   -0.46    0.92
  10  11   4   -0.84    1.05
 -10  11  -4    0.34    0.94
 -10  11  -4    0.72    0.96
 -10  11   4    1.99    1.15
 -10  11   4   -0.17    0.96
  10  11  -4   -0.15    1.04
 -10  12  -4   -0.53    0.98
 -10  12  -4   -2.44    0.88
  10  12   4    1.52    1.16
  10  12  -4   -0.03    1.14
 -10  12   4    0.99    1.11
 -11   0  -4    8.89    0.70
 -11   0   4    8.75    0.76
  11  -1  -4    0.94    0.47
 -11   1  -4    0.21    0.61
 -11  -1   4   -0.49    0.56
 -11   1   4   -0.04    0.40
 -11   1   4   -0.49    0.57
 -11  -1  -4    0.73    0.47
  11   2   4   11.79    0.56
 -11   2  -4   12.06    0.90
 -11  -2   4   10.73    0.79
  11  -2  -4   11.97    0.82
 -11  -2  -4   11.94    0.74
 -11   2   4   10.89    0.72
 -11   2   4   10.61    0.86
  11  -3  -4    3.43    0.65
 -11   3  -4    4.42    0.76
 -11   3  -4    3.39    0.44
  11   3   4    4.23    0.50
 -11  -3  -4    4.32    0.44
 -11   3   4    3.98    0.58
 -11   3   4    2.87    0.71
 -11   4  -4    9.35    0.93
  11  -4  -4    8.40    0.87
 -11   4  -4    9.85    0.69
  11   4   4    9.07    0.75
 -11   4   4    9.76    0.82
 -11  -4  -4    8.29    0.50
 -11   4   4    9.99    0.92
  11   5   4   43.28    1.64
 -11   5  -4   45.04    1.84
 -11   5  -4   42.26    1.56
  11  -5  -4   43.67    1.84
 -11   5   4   44.20    1.70
  11   5  -4   45.34    1.67
 -11   5   4   41.80    1.77
  11  -6  -4   24.16    1.52
  11   6   4   24.78    1.37
 -11   6  -4   23.39    1.25
 -11   6  -4   23.36    1.46
  11   6  -4   25.87    1.36
 -11   6   4   21.46    1.39
 -11   6   4   21.80    1.27
 -11   7  -4    1.56    0.79
  11  -7  -4   -0.72    0.81
 -11   7  -4   -0.06    0.82
  11   7   4    0.53    0.76
 -11   7   4   -0.10    0.77
 -11   7   4   -0.21    0.75
  11   7  -4    0.35    0.78
  11  -8  -4    1.69    0.93
 -11   8  -4    0.77    0.88
 -11   8  -4    1.07    0.86
  11   8   4   -1.18    0.79
 -11   8   4    0.94    0.96
  11   8  -4    1.63    1.03
 -11   8   4    1.70    0.87
 -11   9  -4    2.82    0.90
  11   9   4    4.64    1.14
 -11   9  -4    2.50    0.98
  11   9  -4    0.90    0.98
 -11   9   4    3.46    0.95
 -11   9   4    3.25    1.00
 -11  10  -4    8.76    1.28
  11  10   4    7.62    1.24
 -11  10  -4    6.28    1.16
 -11  10   4    7.45    1.22
  11  10  -4    7.85    1.29
 -11  10   4    7.80    1.13
 -11  11  -4    1.92    1.01
  11  11   4    1.56    1.13
 -11  11  -4   -1.47    1.03
 -11  11   4    2.67    1.10
 -11  11   4    1.42    1.19
  11  11  -4   -0.89    1.18
 -11  12  -4    0.68    1.16
  11  12   4    1.34    1.18
 -11  12  -4   -0.11    0.99
  11  12  -4   -1.26    1.24
 -11  12   4    0.16    1.08
 -12   0  -4   23.07    1.08
 -12   0   4   23.12    1.15
 -12  -1   4    1.33    0.57
 -12   1  -4    2.44    0.63
 -12   1   4    2.65    0.45
 -12   1   4    2.97    0.64
 -12  -1  -4    3.21    0.55
  12  -2  -4   11.86    0.87
 -12   2  -4   11.86    0.93
 -12  -2   4    9.93    0.82
 -12   2   4    9.93    0.75
 -12  -2  -4   12.26    0.80
 -12   2   4   11.45    0.92
  12  -3  -4    2.50    0.69
 -12   3  -4    1.67    0.71
 -12  -3   4    2.41    0.57
  12   3   4    2.27    0.45
 -12   3  -4    2.07    0.39
 -12  -3  -4    2.62    0.43
 -12   3   4    1.45    0.53
 -12   3   4    2.19    0.73
  12  -4  -4   -0.12    0.65
 -12   4  -4    0.04    0.72
  12   4   4    0.69    0.50
 -12   4  -4    0.52    0.46
 -12   4   4    0.49    0.72
 -12   4   4    0.77    0.58
 -12  -4  -4    0.21    0.31
 -12   5  -4    5.43    0.94
 -12   5  -4    8.26    0.76
  12  -5  -4    8.13    0.96
  12   5   4    9.30    0.84
 -12   5   4    6.70    0.93
 -12   5   4    7.07    0.85
 -12   6  -4   14.60    1.22
 -12   6  -4   14.30    1.01
  12   6   4   13.82    1.02
  12  -6  -4   13.94    1.18
 -12   6   4   15.87    1.15
 -12   6   4   13.61    1.17
  12   6  -4   13.27    1.09
 -12   7  -4   13.78    1.09
  12   7   4   11.67    1.12
  12  -7  -4    9.76    1.13
 -12   7  -4   10.45    1.25
 -12   7   4   11.97    1.15
  12   7  -4   11.78    1.20
 -12   7   4   10.83    1.13
 -12   8  -4    0.74    0.85
 -12   8  -4    0.66    0.92
  12   8   4    0.71    0.81
  12   8  -4    0.52    0.86
 -12   8   4   -1.27    0.81
 -12   8   4    0.60    0.93
 -12   9  -4    1.40    0.98
  12   9   4   -1.14    0.84
 -12   9  -4    1.35    0.94
  12   9  -4   -0.01    0.91
 -12   9   4    1.63    1.04
 -12   9   4    1.28    0.86
 -12  10  -4    1.66    1.00
 -12  10  -4    0.75    0.99
  12  10   4   -1.26    1.05
  12  10  -4   -0.50    0.96
 -12  10   4   -0.11    1.03
 -12  10   4    0.06    1.05
 -12  11  -4    2.89    1.10
 -12  11  -4    1.24    1.09
  12  11   4    0.57    1.18
 -12  11   4    2.19    1.12
  12  11  -4    3.36    1.30
 -12  11   4    1.70    1.06
 -12  12  -4    2.32    1.56
 -12  12  -4    2.03    1.19
  12  12   4    4.45    1.33
 -12  12   4    1.53    1.13
  12  12  -4    2.40    1.18
 -12  12   4    2.13    1.16
 -13   0  -4   21.75    1.09
 -13   0   4   21.31    0.94
 -13   0   4   23.63    1.19
 -13  -1   4    2.67    0.63
 -13   1  -4    2.62    0.66
 -13  -1  -4    3.14    0.55
 -13   1   4    3.77    0.50
 -13   1   4    3.18    0.77
 -13   2  -4   17.61    1.14
 -13  -2   4   15.35    0.95
 -13   2   4   16.05    0.84
 -13   2   4   15.47    1.12
 -13  -2  -4   14.78    0.92
 -13   3  -4    0.35    0.34
 -13  -3   4   -0.79    0.55
 -13   3  -4    0.36    0.69
  13   3   4    0.43    0.40
 -13   3   4    0.21    0.69
 -13   3   4   -0.40    0.46
 -13  -3  -4    0.97    0.43
 -13  -4   4    0.17    0.52
 -13   4  -4    0.15    0.75
 -13   4  -4    0.68    0.46
  13   4   4    0.53    0.53
  13  -4  -4   -0.77    0.64
 -13   4   4    0.95    0.61
 -13   4   4    1.77    0.78
 -13   5  -4   14.81    0.95
  13   5   4   14.43    1.00
  13  -5  -4   12.36    1.09
 -13   5  -4   16.09    1.21
 -13   5   4   15.09    1.19
 -13   5   4   14.59    1.06
 -13   6  -4    2.90    0.92
 -13   6  -4    4.75    0.78
  13   6   4    3.61    0.79
 -13   6   4    3.90    0.89
 -13   6   4    3.98    0.85
  13   7   4    1.15    0.83
 -13   7  -4    1.13    0.77
 -13   7  -4    0.35    0.90
 -13   7   4    0.78    0.83
  13   7  -4   -0.14    0.81
 -13   7   4   -0.40    0.85
  13   8   4    1.33    0.84
 -13   8  -4   -0.80    0.87
 -13   8  -4    0.21    0.81
 -13   8   4    1.44    0.93
 -13   8   4   -0.52    0.85
  13   8  -4   -0.03    0.95
 -13   9  -4    0.82    1.07
 -13   9  -4    1.43    0.92
  13   9   4    1.43    0.93
 -13   9   4    0.35    1.01
  13   9  -4    1.87    1.08
 -13   9   4   -0.20    1.04
 -13  10  -4    0.76    1.01
  13  10   4    0.58    0.97
  13  10  -4   -0.54    1.08
 -13  10   4    0.95    0.97
 -13  10   4   -1.05    0.99
 -13  11  -4    0.69    1.06
  13  11   4    0.77    1.17
 -13  11   4    2.17    1.09
 -13  11   4   -0.13    0.97
  13  11  -4    3.24    1.27
 -14   0   4    9.52    0.70
 -14   0   4   11.03    0.97
 -14   0  -4    9.37    0.82
 -14  -1   4    1.41    0.62
 -14   1  -4    2.28    0.75
 -14   1   4    2.48    0.47
 -14   1   4    2.20    0.79
 -14  -1  -4    1.30    0.62
 -14  -2   4    4.93    0.75
 -14   2  -4    4.08    0.79
 -14   2   4    3.57    0.78
 -14   2   4    5.17    0.57
 -14  -2  -4    5.23    0.63
 -14   3  -4   33.32    1.56
 -14  -3   4   30.97    1.36
 -14   3   4   30.18    1.20
 -14  -3  -4   32.02    1.21
 -14   3   4   32.76    1.57
  14   4   4    2.70    0.56
 -14  -4   4    3.41    0.62
 -14   4  -4    4.17    0.89
 -14   4   4    2.64    0.87
 -14   4   4    2.34    0.66
 -14   5  -4    4.89    1.05
  14   5   4    1.76    0.65
 -14  -5   4    2.76    0.61
 -14   5   4    2.92    0.71
 -14   5   4    3.16    0.86
 -14   6  -4    0.70    0.88
  14   6   4    0.48    0.69
 -14   6   4    0.24    0.86
 -14   6   4    0.39    0.70
  14   7   4    0.58    0.79
 -14   7  -4   -1.62    0.83
 -14   7   4    0.51    0.87
 -14   7   4   -0.34    0.70
 -14   8  -4    1.96    0.97
  14   8   4    2.70    0.93
 -14   8   4    2.33    0.94
  14   8  -4    1.86    0.88
 -14   8   4    0.50    0.92
 -14   9  -4    0.43    0.99
  14   9   4    1.19    0.99
 -14   9   4   -0.48    0.91
 -14   9   4    0.50    0.96
  14   9  -4    0.22    0.90
 -14  10  -4    0.34    1.15
  14  10   4   -0.06    1.04
 -14  10   4    0.51    1.03
  14  10  -4    0.98    1.09
 -14  10   4   -0.86    0.93
  14  11   4   -1.45    0.93
 -14  11  -4    1.14    1.09
 -14  11   4    1.34    1.15
  14  11  -4   -0.40    1.11
 -14  11   4    0.26    1.14
 -15   0  -4    6.21    0.82
 -15   0   4    6.55    0.57
 -15   0   4    5.95    0.82
 -15   1  -4   -0.33    0.64
 -15  -1   4    0.78    0.72
 -15   1   4    0.42    0.67
 -15   1   4   -0.11    0.41
 -15  -1  -4    0.34    0.60
 -15   2  -4    0.33    0.72
 -15  -2   4    0.98    0.69
 -15  -2  -4    1.35    0.57
 -15   2   4    2.08    0.50
 -15   2   4    0.16    0.76
 -15  -3   4    2.49    0.66
 -15   3  -4    2.54    0.90
 -15   3   4    2.28    0.83
 -15   3   4    1.93    0.53
 -15  -3  -4    1.29    0.53
 -15   4  -4    0.20    0.81
 -15  -4   4   -0.26    0.59
 -15   4   4   -0.76    0.77
 -15   4   4   -0.28    0.58
 -15   5  -4   23.34    1.53
 -15  -5   4   23.70    1.33
 -15   5   4   26.43    1.57
 -15   5   4   22.15    1.22
 -15   6  -4    4.61    1.03
 -15   6   4    6.41    1.04
 -15   6   4    6.42    0.89
 -15   7  -4    0.14    0.93
 -15   7   4    2.92    0.85
 -15   7   4    1.07    0.92
 -15   8  -4    4.45    1.11
 -15   8   4    6.02    1.21
 -15   8   4    5.43    1.10
 -15   9  -4   -0.10    1.14
 -15   9   4   -0.72    0.93
 -15  10  -4    2.82    1.16
  15  10  -4    0.66    0.96
 -15  10   4    0.23    1.00
 -15  11  -4   -0.67    1.19
  15  11  -4    0.09    1.02
 -15  11   4   -0.03    1.11
 -16   0   4    0.75    0.70
 -16   0  -4   -0.32    0.62
 -16  -1   4   16.41    1.13
 -16   1  -4   18.27    1.21
 -16   1   4   18.95    1.25
 -16  -1  -4   15.21    1.13
 -16   2  -4    1.06    0.77
 -16  -2   4   -0.26    0.70
 -16   2   4    1.85    0.81
 -16  -2  -4    2.44    0.67
 -16   3  -4    1.26    0.80
 -16  -3   4    1.26    0.69
 -16  -3  -4    3.62    0.62
 -16   3   4    1.45    0.81
 -16   4  -4    1.15    0.88
 -16  -4   4    0.66    0.63
 -16   4   4    0.26    0.82
 -16   5  -4   -0.64    0.82
 -16   5   4   -0.57    0.83
 -16   6  -4    3.25    1.02
 -16   6   4    4.44    1.03
 -16   7  -4    1.64    1.02
 -16   7   4   -0.19    0.92
 -16   8  -4    0.75    1.03
 -16   8   4    2.53    1.04
 -16   9  -4    0.57    1.06
 -16   9   4   -0.04    1.09
 -16  10  -4    1.93    1.24
 -16  10   4    1.71    1.06
 -17   0  -4    4.49    0.79
 -17   0   4    6.59    0.89
 -17   1  -4    1.81    0.77
 -17  -1   4    3.64    0.85
 -17   1   4    1.51    0.81
 -17  -1  -4    4.26    0.79
 -17   2  -4    8.47    1.01
 -17  -2   4    7.56    0.92
 -17   2   4    7.14    1.00
 -17  -2  -4    8.92    0.85
 -17  -3   4   15.91    1.14
 -17   3  -4   13.69    1.22
 -17   3   4   15.73    1.28
 -17   4  -4    1.02    0.91
 -17  -4   4    0.70    0.69
 -17   4   4    0.49    0.89
 -17   5  -4    0.37    0.86
 -17   5   4   -0.12    0.88
 -17   6  -4    3.04    1.02
 -17   6   4    1.15    0.95
 -17   7  -4    0.59    1.00
 -17   7   4   -0.03    0.91
 -17   8  -4   -0.04    1.01
 -17   8   4    2.89    1.18
 -17   9  -4    4.10    1.22
 -17   9   4    1.44    1.04
 -17  10  -4    2.60    1.15
 -17  10   4    2.65    1.12
 -18   0  -4    0.82    0.81
 -18   0   4    0.23    0.75
 -18   1  -4    1.38    0.88
 -18  -1   4    1.52    0.74
 -18   1   4    1.21    0.84
 -18  -1  -4    0.10    0.73
 -18   2  -4    0.08    0.80
 -18  -2   4    0.37    0.66
 -18   2   4   -0.36    0.82
 -18  -2  -4   -0.59    0.63
 -18  -3   4    2.03    0.76
 -18   3  -4    0.86    0.96
 -18   3   4    2.30    0.93
 -18   4  -4    1.04    0.87
 -18  -4   4   -0.51    0.77
 -18   4   4    0.22    0.86
 -18   5  -4   -0.68    0.88
 -18   5   4    0.51    0.93
 -18   6  -4    2.59    1.04
 -18   6   4    4.75    1.20
 -18   7  -4    1.97    1.07
 -18   7   4    0.02    0.97
 -18   8  -4    1.21    1.07
 -18   8   4    0.60    1.04
 -18   9  -4    0.64    1.13
 -18   9   4    0.26    1.06
 -18  10  -4   -0.70    1.08
 -18  10   4   -1.92    0.98
 -19   0  -4   12.19    1.16
 -19   0   4   14.67    1.27
 -19  -1   4   13.14    1.17
 -19   1  -4   12.99    1.15
 -19  -1  -4   14.21    1.12
 -19   1   4   12.39    1.17
 -19   2  -4    6.31    1.09
 -19  -2   4    4.82    0.93
 -19   2   4    6.25    1.12
 -19  -2  -4    6.22    0.85
 -19  -3   4    0.15    0.73
 -19   3  -4   -0.21    0.87
 -19   3   4   -0.49    0.95
 -19   4  -4   -0.35    0.90
 -19   4   4    1.84    0.94
 -19   5  -4    1.38    0.98
 -19   5   4   -0.21    0.93
 -19   6  -4    1.04    0.99
 -19   6   4    0.79    0.99
 -19   7  -4    2.60    1.12
 -19   7   4   -0.30    1.00
 -19   8  -4    0.76    1.09
 -19   8   4    3.73    1.27
 -19   9  -4   -0.62    1.06
 -19   9   4    0.70    1.19
 -20   0  -4    2.49    0.92
 -20   0   4    2.87    0.97
 -20   1  -4    0.98    0.85
 -20  -1   4    2.83    0.95
 -20   1   4    1.21    0.94
 -20  -1  -4    1.52    0.83
 -20  -2   4   -1.70    0.66
 -20   2  -4    1.93    0.89
 -20   2   4   -0.95    0.85
 -20   3  -4   -0.23    0.86
 -20  -3   4   -0.39    0.72
 -20   3   4   -1.06    0.86
 -20   4  -4    2.26    0.95
 -20   4   4    0.24    0.96
 -20   5  -4    1.03    0.97
 -20   5   4    0.86    1.01
 -20   6  -4   -0.78    0.99
 -20   6   4    1.88    1.05
 -20   7  -4    3.46    1.29
 -20   7   4    4.75    1.20
 -20   8  -4    0.52    1.08
 -20   8   4   -0.02    1.09
 -20   9  -4    2.82    1.21
 -20   9   4    2.10    1.18
 -21   0   4   -0.21    0.92
 -21   0  -4    1.65    0.90
 -21  -1   4    0.63    0.86
 -21   1  -4   -0.49    0.81
 -21   1   4    0.85    1.00
 -21  -1  -4    0.24    0.80
 -21   2  -4   -0.12    0.87
 -21  -2   4   -0.17    0.84
 -21   2   4   -0.13    0.87
 -21   3  -4    0.14    1.00
 -21   3   4    1.20    0.93
 -21   4  -4    0.98    0.96
 -21   4   4    0.45    0.98
 -21   5  -4    0.12    0.99
 -21   5   4    0.10    1.02
 -21   6  -4    0.23    1.16
 -21   6   4   -2.04    0.95
 -21   7  -4    0.21    1.10
 -21   7   4   -0.02    1.19
 -21   8  -4    0.56    1.10
 -21   8   4    1.13    1.14
 -22   0  -4    3.22    0.99
 -22   0   4    3.21    1.04
 -22  -1   4    0.10    0.79
 -22   1  -4    0.89    0.87
 -22   1   4    2.01    0.93
 -22  -1  -4    1.27    0.86
 -22   2  -4    2.26    0.96
 -22  -2   4   -0.38    0.82
 -22   2   4    1.81    1.06
 -22   3  -4   -0.87    0.99
 -22   3   4    0.95    0.96
 -22   4  -4    1.12    1.02
 -22   4   4    2.38    1.04
 -22   5  -4    0.20    1.02
 -22   5   4   -1.93    0.96
 -22   6  -4   -0.12    1.06
 -22   6   4    0.94    1.07
 -22   7  -4    0.15    1.22
 -22   7   4    0.52    1.09
 -23   0  -4   -1.47    0.76
 -23   0   4    0.37    0.98
 -23  -1   4    1.19    0.86
 -23   1  -4    3.01    1.02
 -23   1   4    0.86    0.94
 -23   2  -4   -0.15    0.89
 -23  -2   4    0.34    0.91
 -23   2   4    0.59    0.97
 -23   3  -4    0.27    1.06
 -23   3   4    2.11    1.03
 -23   4  -4   -0.90    0.96
 -23   4   4   -0.64    0.98
 -23   5  -4   -0.17    1.00
 -23   5   4   -1.32    1.11
 -23   6  -4    2.21    1.14
 -23   6   4    1.13    1.12
 -23   7  -4    2.62    1.22
 -23   7   4    4.91    1.26
 -24   0  -4    0.20    0.91
 -24   0   4   -1.60    0.95
 -24   1  -4    0.63    0.99
 -24  -1   4    0.95    0.94
 -24   1   4    1.86    0.98
 -24   2  -4   -0.37    0.90
 -24   2   4   -0.61    0.93
 -24   3  -4   -0.51    1.05
 -24   3   4    0.53    1.03
 -24   4  -4    1.38    1.08
 -24   4   4    3.76    1.17
 -24   5  -4    0.48    1.19
 -24   5   4    1.18    1.07
 -24   6  -4   -0.12    1.24
 -24   6   4   -0.62    1.20
 -25   0   4    2.48    1.09
 -25  -1   4    0.95    1.01
 -25   1  -4    1.66    1.06
 -25   1   4    0.55    1.08
 -25   2  -4    2.18    1.14
 -25   2   4    1.20    1.15
 -25   3  -4    0.68    1.14
 -25   3   4    0.05    1.02
 -25   4  -4   -1.05    0.97
 -25   4   4   -0.16    1.16
 -25   5  -4   -1.04    1.17
 -25   5   4   -2.18    1.01
 -26   0   4    3.31    1.13
 -26   1  -4    0.81    0.95
 -26   1   4   -1.98    1.01
 -26   2  -4   -1.36    1.04
 -26   2   4    1.83    1.08
 -26   3  -4    0.47    1.15
 -26   3   4    0.18    1.07
   0   0  -5   -0.17    0.43
   0  -1  -5    0.01    0.40
   0   1   5    0.05    0.37
   0   1  -5    0.21    0.45
   0   1  -5    0.68    0.44
   0   2  -5    9.60    0.69
   0   2   5    9.51    0.67
   0   2  -5    9.19    0.64
   0   2  -5    9.45    0.63
   0  -2  -5    9.42    0.63
   0   3   5    0.23    0.35
   0   3  -5   -0.54    0.52
   0   3   5   -0.35    0.57
   0   3  -5   -0.07    0.57
   0   3  -5    0.16    0.48
   0  -3  -5    0.38    0.46
   0   4  -5    1.89    0.52
   0   4   5    3.44    0.41
   0  -4  -5    2.85    0.52
   0   4   5    2.75    0.69
   0   4  -5    3.30    0.54
   0   4  -5    2.40    0.66
   0   5  -5    0.25    0.50
   0   5   5    0.07    0.63
   0   5  -5   -0.21    0.54
   0   5   5   -0.26    0.36
   0  -5  -5   -0.56    0.52
   0   5  -5   -0.33    0.63
   0   6  -5  152.93    4.09
   0  -6  -5  150.32    4.12
   0   6   5  152.45    4.32
   0   6  -5  150.07    4.11
   0   6  -5  151.44    4.30
   0   6   5  151.28    3.97
   0   7  -5    0.65    0.63
   0  -7  -5    0.71    0.67
   0   7   5    0.31    0.45
   0   7  -5    0.33    0.78
   0   7   5    0.09    0.79
   0   7  -5    0.04    0.56
   0   8  -5   17.68    1.12
   0   8  -5   20.58    1.45
   0  -8  -5   19.72    1.20
   0   8  -5   18.70    1.18
   0   8   5   19.34    1.01
   0   8   5   20.89    1.48
   0   9  -5   -0.38    0.65
   0  -9  -5   -0.26    0.77
   0   9  -5   -0.29    0.93
   0   9   5    0.23    0.95
   0   9  -5   -0.43    0.62
   0  10   5   11.71    1.36
   0  10  -5   11.01    1.35
   0 -10  -5   12.24    1.19
   0  10  -5   11.36    0.96
   0  10  -5    9.13    0.99
   0  11   5   -2.00    1.03
   0 -11  -5   -1.21    0.88
   0  11  -5   -0.92    1.03
   0 -12  -5   -0.89    1.00
   0  12   5    0.62    1.18
   0  12  -5    2.06    1.31
   0  13  -5   -0.74    1.29
   0  13   5   -0.29    1.22
  -1   0  -5    0.09    0.43
  -1   0  -5    0.06    0.38
   1   0  -5    0.42    0.43
   1  -1  -5   45.29    1.43
  -1   1  -5   47.35    1.40
  -1   1  -5   45.46    1.41
   1   1   5   46.23    1.41
  -1  -1  -5   45.40    1.37
   1   1  -5   46.57    1.36
   1   1  -5   48.93    1.42
  -1   1   5   46.44    1.44
  -1   2  -5  149.94    3.84
   1  -2  -5  145.32    3.83
  -1   2  -5  143.79    3.86
   1   2   5  145.88    3.88
  -1   2  -5  146.91    3.86
  -1   2   5  147.69    3.90
   1   2  -5  147.16    3.84
   1   2  -5  154.42    3.88
  -1  -2  -5  145.60    3.79
   1   2  -5  148.12    3.80
  -1   3  -5    0.27    0.50
   1   3   5   -0.13    0.28
   1  -3  -5   -0.08    0.51
   1   3   5   -0.35    0.56
  -1   3  -5    0.14    0.56
  -1   3   5    0.20    0.58
   1   3  -5    0.14    0.44
   1   3  -5    0.25    0.50
  -1  -3  -5   -0.41    0.43
   1   3  -5   -0.58    0.56
  -1   3   5    0.07    0.38
   1   4   5    0.78    0.52
   1   4   5   -0.01    0.29
  -1   4  -5    0.24    0.51
  -1   4  -5   -0.43    0.59
   1  -4  -5   -0.65    0.52
   1   4  -5    0.28    0.42
  -1  -4  -5    0.05    0.46
  -1   4   5    0.36    0.40
   1   4  -5   -0.19    0.62
   1   4  -5   -0.26    0.44
  -1   4   5   -0.96    0.58
  -1   5  -5   14.77    1.03
   1  -5  -5   13.87    0.87
   1   5   5   16.61    1.07
  -1   5  -5   13.98    0.96
   1   5   5   13.65    0.65
  -1   5   5   12.99    1.00
   1   5  -5   15.14    1.05
   1   5  -5   13.37    0.88
  -1  -5  -5   14.59    0.85
   1   5  -5   14.68    0.83
  -1   5   5   13.93    0.73
   1   6   5    0.50    0.75
   1  -6  -5   -0.42    0.61
  -1   6  -5    1.25    0.74
  -1   6  -5   -0.42    0.58
   1   6   5    0.11    0.35
  -1   6   5    0.43    0.45
   1   6  -5    0.25    0.48
  -1   6   5    0.23    0.72
   1   6  -5    1.72    0.73
  -1  -6  -5    0.45    0.55
   1   6  -5    0.68    0.54
  -1   7  -5    1.55    0.82
  -1   7  -5    2.43    0.72
   1   7   5    2.08    0.45
   1  -7  -5    1.62    0.71
   1   7   5    2.25    0.85
   1   7  -5    0.94    0.79
  -1   7   5    1.20    0.51
  -1  -7  -5    1.34    0.66
   1   7  -5    0.89    0.53
   1   7  -5    1.44    0.54
  -1   7   5    2.24    0.86
  -1   8  -5   -1.53    0.80
   1   8   5    0.38    0.64
  -1   8  -5   -0.94    0.65
   1   8   5   -0.15    0.88
   1  -8  -5    0.48    0.78
  -1   8   5    1.04    0.90
   1   8  -5   -0.07    0.55
  -1  -8  -5    0.79    0.73
   1   8  -5   -0.63    0.61
   1   8  -5   -0.69    0.85
  -1   8   5   -0.75    0.51
  -1   9  -5    2.92    0.76
  -1   9  -5    4.16    1.04
  -1   9  -5    4.19    0.85
   1  -9  -5    3.91    0.94
   1   9   5    4.00    1.08
  -1   9   5    3.52    1.06
  -1  -9  -5    4.32    0.89
   1   9  -5    3.74    0.67
   1   9  -5    3.70    0.75
   1   9  -5    2.19    1.03
  -1  10  -5    0.38    0.77
   1 -10  -5   -0.46    0.80
  -1  10  -5   -0.30    0.96
  -1  10  -5   -0.41    0.66
   1  10   5    1.71    1.05
  -1  10   5   -0.31    1.00
  -1 -10  -5    0.14    0.87
   1  10  -5   -0.36    1.00
   1  10  -5    0.85    0.84
   1 -11  -5    0.23    0.99
  -1  11  -5    1.01    1.09
   1  11   5   -0.52    1.11
  -1 -11  -5    0.13    0.91
   1  11  -5   -1.35    1.14
  -1  11   5    0.56    1.09
   1 -12  -5   -0.32    1.02
  -1  12  -5    1.84    1.20
   1  12   5   -0.95    1.13
  -1  12   5   -0.03    1.21
   1  12  -5    0.35    1.14
  -1  13  -5   -0.11    1.16
   1  13   5    1.55    1.28
   1  13  -5    2.18    1.24
  -1  13   5    1.84    1.43
   2   0  -5   -0.37    0.41
  -2   0  -5   -0.13    0.39
  -2   0  -5   -0.03    0.43
   2   1   5    6.26    0.51
  -2   1  -5    6.33    0.56
   2  -1  -5    6.15    0.57
  -2  -1  -5    6.51    0.48
   2   1  -5    6.38    0.50
  -2   1   5    8.35    0.59
  -2  -1  -5    7.31    0.42
   2  -2  -5    0.36    0.52
  -2   2  -5    0.77    0.52
   2   2   5   -0.33    0.56
  -2   2  -5    1.00    0.48
   2   2  -5    0.72    0.45
  -2   2   5    0.49    0.55
   2   2  -5    0.71    0.41
  -2  -2  -5    1.13    0.38
  -2   3  -5   24.59    1.07
   2   3   5   24.17    0.73
  -2   3  -5   26.14    1.06
   2  -3  -5   25.12    1.10
   2   3   5   24.42    1.08
   2   3  -5   23.78    0.92
   2   3  -5   23.96    1.12
  -2  -3  -5   25.07    0.90
   2   3  -5   24.97    1.03
  -2   3   5   24.68    1.12
  -2   3   5   23.97    0.92
   2   4   5    2.66    0.68
   2  -4  -5    3.53    0.60
  -2   4  -5    3.52    0.59
   2   4   5    3.67    0.30
  -2   4  -5    4.11    0.67
  -2   4   5    3.07    0.69
   2   4  -5    3.57    0.69
  -2  -4  -5    3.78    0.47
  -2   4   5    3.83    0.46
   2   4  -5    3.46    0.45
   2   4  -5    3.73    0.56
   2  -5  -5   23.73    1.16
   2   5   5   22.43    1.19
   2   5   5   21.55    0.76
  -2   5  -5   22.34    1.07
  -2   5  -5   22.04    1.18
   2   5  -5   23.12    0.97
  -2   5   5   24.99    1.24
   2   5  -5   22.63    1.20
   2   5  -5   22.08    0.92
  -2  -5  -5   23.10    1.00
  -2   5   5   23.81    0.97
  -2   6  -5   21.04    1.24
   2   6   5   21.33    0.78
   2  -6  -5   19.14    1.10
   2   6   5   22.16    1.29
  -2   6  -5   23.23    1.11
   2   6  -5   23.40    1.29
  -2   6   5   21.88    1.30
   2   6  -5   20.24    0.96
  -2   6   5   21.38    0.99
   2   6  -5   21.95    0.94
  -2  -6  -5   21.42    1.03
   2  -7  -5    1.15    0.74
   2   7   5    0.65    0.80
  -2   7  -5    1.48    0.63
  -2   7  -5    0.15    0.77
   2   7   5    0.39    0.37
   2   7  -5    0.75    0.56
  -2   7   5    0.43    0.53
   2   7  -5    1.49    0.81
  -2   7   5    0.77    0.81
   2   7  -5    1.47    0.49
  -2  -7  -5    1.25    0.63
   2  -8  -5   14.76    1.13
  -2   8  -5   16.54    1.21
  -2   8  -5   14.98    1.29
   2   8   5   17.42    1.36
   2   8  -5   14.74    1.02
   2   8  -5   13.05    1.27
  -2   8   5   14.24    1.02
  -2   8   5   15.59    1.34
   2   8  -5   13.82    0.91
  -2  -8  -5   15.90    1.14
  -2   9  -5   14.36    0.98
  -2   9  -5    8.43    1.02
   2   9   5   10.09    1.29
   2  -9  -5   10.32    1.15
  -2   9  -5   11.33    1.27
   2   9  -5   12.10    0.86
   2   9  -5   11.68    0.94
   2   9  -5    9.77    1.27
  -2   9   5   12.98    1.36
  -2  -9  -5   12.76    1.07
  -2   9   5   10.83    0.91
  -2  10  -5   -0.26    0.76
   2 -10  -5   -0.63    0.83
   2  10   5    1.61    1.07
  -2  10  -5    0.36    0.73
  -2  10  -5    0.23    1.04
  -2 -10  -5    0.19    0.82
   2  10  -5    0.34    1.00
  -2  10   5    0.30    1.06
  -2  11  -5    7.55    0.98
   2  11   5    7.07    1.36
  -2  11  -5    6.75    1.27
   2 -11  -5    9.14    1.26
   2  11  -5    9.24    1.34
  -2  11   5    8.05    1.38
   2 -12  -5    0.36    1.06
  -2  12  -5    2.37    1.31
   2  12   5    0.15    1.15
  -2  12   5    0.55    1.19
   2  12  -5    0.14    1.18
  -2  13  -5    5.25    1.49
   2  13   5    3.78    1.36
   2  13  -5    4.08    1.30
  -2  13   5    4.85    1.42
  -3   0  -5   -0.47    0.39
   3   0  -5    0.15    0.41
   3   1   5   12.48    0.69
  -3   1  -5   12.62    0.76
   3  -1  -5   11.93    0.74
  -3   1   5   13.08    0.77
  -3  -1  -5   11.83    0.61
   3   1  -5   12.38    0.65
  -3  -1  -5   12.54    0.56
   3   2   5   25.06    1.01
   3   2   5   25.59    0.79
   3  -2  -5   25.51    1.05
  -3   2  -5   27.07    0.98
  -3   2  -5   27.56    1.09
  -3  -2  -5   26.48    0.88
  -3   2   5   27.21    1.10
   3   2  -5   26.83    0.90
  -3   2   5   27.44    1.02
  -3   3  -5   16.36    0.91
   3   3   5   15.46    0.46
   3   3   5   17.13    0.90
   3   3   5   15.49    0.46
   3  -3  -5   15.17    0.89
  -3   3  -5   15.65    0.86
   3   3   5   14.88    0.55
  -3   3   5   16.61    0.80
  -3  -3  -5   15.83    0.68
   3   3  -5   16.44    0.68
   3   3  -5   14.86    0.94
  -3   3   5   15.99    0.95
   3   4   5   63.03    1.62
   3   4   5   64.63    1.71
  -3   4  -5   65.55    2.01
   3  -4  -5   62.86    1.97
   3   4   5   65.49    2.04
  -3   4  -5   64.25    1.98
   3   4  -5   63.71    1.90
   3   4  -5   62.58    2.05
   3   4  -5   63.46    1.78
  -3   4   5   63.52    1.88
  -3  -4  -5   63.30    1.82
  -3   4   5   66.19    2.06
   3   5   5   37.82    1.06
  -3   5  -5   40.47    1.52
   3  -5  -5   37.85    1.47
  -3   5  -5   40.66    1.52
   3   5   5   39.59    1.55
  -3  -5  -5   38.90    1.30
  -3   5   5   38.05    1.56
   3   5  -5   39.19    1.35
   3   5  -5   40.42    1.23
   3   5  -5   37.31    1.54
  -3   5   5   38.18    1.37
  -3   6  -5   -1.53    0.62
  -3   6  -5   -0.77    0.74
   3  -6  -5    0.42    0.63
   3   6   5    0.09    0.25
   3   6   5    0.50    0.72
   3   6  -5    0.09    0.37
   3   6  -5    0.43    0.72
   3   6  -5    0.09    0.48
  -3   6   5   -0.28    0.51
  -3   6   5   -0.60    0.71
  -3  -6  -5    0.22    0.48
   3  -7  -5    5.88    0.91
   3   7   5    5.46    0.53
   3   7   5    5.64    0.97
  -3   7  -5    5.69    0.77
  -3   7  -5    5.96    0.92
  -3  -7  -5    6.42    0.73
  -3   7   5    5.13    0.69
   3   7  -5    5.69    0.54
  -3   7   5    6.02    0.96
   3   7  -5    7.98    0.89
   3   7  -5    5.43    0.66
  -3   8  -5    0.91    0.69
   3   8   5   -0.27    0.87
   3  -8  -5    0.37    0.74
  -3   8  -5   -0.47    0.82
   3   8  -5    0.41    0.58
   3   8  -5   -0.60    0.42
  -3  -8  -5   -0.94    0.63
  -3   8   5    0.79    0.94
   3   8  -5   -0.98    0.66
  -3   8   5   -1.03    0.57
  -3   9  -5   16.15    1.19
   3  -9  -5   18.10    1.35
   3   9   5   20.53    1.55
  -3   9  -5   16.38    1.41
  -3  -9  -5   17.26    1.20
   3   9  -5   17.07    1.46
   3   9  -5   19.44    1.18
  -3   9   5   16.82    1.13
  -3   9   5   18.18    1.48
   3 -10  -5    2.63    0.96
  -3  10  -5    2.37    0.90
   3  10   5    5.43    1.18
  -3  10  -5    3.62    1.09
  -3 -10  -5    2.17    1.02
   3  10  -5    3.01    1.12
  -3  10   5    2.10    1.10
  -3  11  -5    0.51    0.85
   3  11   5    0.79    1.12
  -3  11  -5   -0.13    1.03
  -3  11  -5   -1.04    0.76
   3 -11  -5    1.46    0.97
   3  11  -5    0.43    1.08
  -3  11   5    1.26    1.17
   3 -12  -5   -0.40    0.95
  -3  12  -5    1.09    1.14
   3  12   5    2.15    1.20
  -3  12   5   -2.03    1.13
   3  12  -5    2.50    1.22
  -3  13  -5    2.20    1.24
   3  13   5    1.49    1.26
  -3  13   5    3.13    1.48
   3  13  -5    1.33    1.36
   4   0  -5   -0.13    0.40
  -4   0  -5    0.02    0.41
   4  -1  -5   53.08    1.57
  -4   1  -5   51.46    1.60
   4   1   5   54.32    1.51
  -4   1   5   51.92    1.59
   4   1  -5   51.89    1.47
  -4  -1  -5   50.21    1.46
  -4   2  -5  114.12    3.22
   4  -2  -5  118.97    3.23
  -4   2  -5  118.70    3.15
   4   2   5  120.85    3.18
  -4  -2  -5  119.06    3.00
  -4   2   5  121.53    3.26
  -4  -2  -5  118.71    3.05
  -4   2   5  119.07    3.21
   4   2  -5  120.85    3.06
  -4   3  -5   18.15    0.98
  -4   3  -5   18.06    0.94
   4  -3  -5   19.63    0.97
   4   3   5   16.66    0.91
  -4   3   5   19.04    0.98
  -4   3   5   18.04    0.89
  -4  -3  -5   17.64    0.69
   4   3  -5   18.53    0.97
   4   3  -5   17.69    0.67
  -4   4  -5    2.64    0.60
  -4   4  -5    2.51    0.59
   4  -4  -5    1.53    0.61
   4   4   5    1.92    0.61
   4   4  -5    1.90    0.66
  -4   4   5    2.14    0.50
  -4   4   5    1.77    0.64
   4   4  -5    2.12    0.32
  -4  -4  -5    2.68    0.39
  -4   5  -5   20.53    1.21
   4   5   5   25.69    1.21
   4  -5  -5   21.51    1.14
  -4   5  -5   21.85    1.14
   4   5  -5   22.78    1.21
  -4   5   5   21.14    0.99
  -4   5   5   21.10    1.20
   4   5  -5   21.66    0.78
   4   5  -5   22.84    0.97
  -4  -5  -5   23.04    0.89
   4   6   5   -0.02    0.69
   4  -6  -5    0.24    0.62
  -4   6  -5   -0.96    0.64
  -4   6  -5   -0.28    0.59
  -4   6   5   -1.18    0.68
  -4  -6  -5    0.26    0.46
  -4   6   5   -0.45    0.54
   4   6  -5    0.13    0.46
   4   6  -5   -0.06    0.31
   4   6  -5    0.10    0.72
  -4   7  -5   -0.15    0.63
   4   7   5   -0.95    0.76
  -4   7  -5   -0.29    0.73
   4  -7  -5   -0.07    0.77
  -4   7   5    0.97    0.83
   4   7  -5    0.19    0.33
   4   7  -5    0.70    0.55
  -4  -7  -5    0.36    0.53
  -4   7   5    0.29    0.60
   4   7  -5    0.11    0.81
   4   8   5    4.96    1.01
  -4   8  -5    3.03    0.85
  -4   8  -5    1.16    0.88
   4  -8  -5    2.77    0.92
  -4  -8  -5    1.99    0.67
  -4   8   5    2.92    0.73
  -4   8   5    3.94    0.96
   4   8  -5    2.44    0.64
   4   8  -5    3.45    0.97
  -4   9  -5   -0.04    0.92
   4  -9  -5   -0.08    0.91
  -4   9  -5    0.28    0.73
   4   9   5    0.80    0.98
   4   9  -5   -0.73    1.02
  -4   9   5    0.80    1.00
  -4   9   5   -1.46    0.66
  -4  -9  -5   -0.41    0.69
   4   9  -5    0.45    0.95
  -4  10  -5    3.01    1.07
   4  10   5    3.43    1.15
  -4  10  -5    3.14    0.94
   4 -10  -5    1.94    1.02
  -4  10   5    4.09    1.16
   4  10  -5    3.26    1.11
  -4  11  -5    1.90    0.93
   4 -11  -5    1.76    1.01
   4  11   5    0.17    1.10
  -4  11  -5    2.29    1.12
  -4  11   5    1.75    1.18
   4  11  -5    1.63    1.11
   4  12   5    0.47    1.35
  -4  12  -5    0.28    0.86
  -4  12  -5   -0.48    1.08
   4 -12  -5    1.42    1.08
   4  12  -5    1.14    1.14
  -4  12   5    0.23    1.14
  -4  13  -5    3.94    1.31
   4  13   5    6.13    1.42
   4  13  -5    5.39    1.48
  -4  13   5    4.92    1.40
  -5   0  -5   -0.08    0.41
   5   0  -5    0.42    0.43
   5  -1  -5   52.93    1.61
   5   1   5   53.46    1.50
  -5   1  -5   52.17    1.64
  -5   1   5   53.53    1.61
   5   1  -5   52.87    1.50
  -5  -1  -5   54.59    1.51
  -5   2  -5    7.83    0.71
  -5   2  -5    8.76    0.56
   5   2   5    8.63    0.59
   5  -2  -5    7.58    0.71
  -5   2   5    7.16    0.65
  -5   2   5    6.78    0.65
  -5  -2  -5    8.63    0.43
   5   2  -5    8.02    0.47
  -5  -2  -5    8.21    0.48
  -5   3  -5    8.15    0.61
   5  -3  -5    8.06    0.73
  -5   3  -5    7.55    0.73
   5   3   5    7.52    0.67
  -5   3   5    6.19    0.65
   5   3  -5    7.57    0.70
  -5  -3  -5    8.05    0.47
  -5   3   5    7.84    0.71
   5   3  -5    8.28    0.41
   5   3  -5    7.76    0.40
  -5   4  -5  141.54    3.89
   5  -4  -5  142.88    3.88
  -5   4  -5  144.29    3.84
   5   4   5  142.85    3.89
   5   4  -5  138.72    3.55
  -5   4   5  138.82    3.82
   5   4  -5  143.32    3.91
  -5   4   5  140.43    3.90
  -5  -4  -5  139.70    3.63
   5   4  -5  141.67    3.55
  -5   5  -5    0.17    0.60
   5  -5  -5    1.09    0.65
  -5   5  -5    0.95    0.67
   5   5   5    0.41    0.63
  -5  -5  -5    0.63    0.37
  -5   5   5    1.57    0.59
   5   5  -5    0.55    0.21
   5   5  -5    1.64    0.68
   5   5  -5    0.94    0.20
  -5   5   5   -0.64    0.64
   5  -6  -5   10.58    0.96
   5   6   5   10.00    0.97
  -5   6  -5    9.66    0.91
  -5   6  -5    9.59    0.90
   5   6  -5   10.77    0.42
   5   6  -5   10.71    0.47
  -5   6   5   11.00    0.87
   5   6  -5   10.51    1.00
  -5   6   5   12.50    1.03
  -5  -6  -5   11.21    0.73
   5  -7  -5   22.09    1.42
  -5   7  -5   22.47    1.26
  -5   7  -5   21.02    1.32
   5   7   5   19.95    1.38
  -5  -7  -5   21.09    1.05
  -5   7   5   20.05    1.40
  -5   7   5   22.54    1.24
   5   7  -5   23.39    1.41
  -5   8  -5   18.50    1.35
  -5   8  -5   17.80    1.27
   5  -8  -5   21.01    1.37
   5   8   5   17.96    1.40
  -5  -8  -5   19.23    1.12
  -5   8   5   18.07    1.43
   5   8  -5   17.92    1.39
  -5   8   5   17.34    1.22
  -5   9  -5    4.59    0.90
   5  -9  -5    3.89    0.97
   5   9   5    3.29    1.19
  -5   9  -5    2.30    0.97
  -5   9   5    2.62    0.78
  -5   9   5    4.87    1.09
   5   9  -5    4.27    1.05
   5  10   5    2.56    1.12
  -5  10  -5    0.74    0.98
  -5  10  -5    3.13    0.96
   5 -10  -5    2.69    1.10
   5  10  -5    1.71    1.05
  -5  10   5    3.00    1.11
  -5  10   5    2.58    0.83
  -5  11  -5    2.91    1.16
   5 -11  -5    1.43    1.02
  -5  11  -5    2.85    1.02
   5  11   5    1.58    1.12
  -5  11   5    3.24    1.17
   5  11  -5    1.88    1.09
   5  12   5   -1.85    1.09
   5 -12  -5    0.29    1.14
  -5  12  -5   -0.39    1.08
   5  12  -5   -0.39    1.10
  -5  12   5   -0.65    1.13
  -5  13  -5    1.12    1.17
   5  13   5    1.14    1.25
   5  13  -5    0.63    1.35
  -5  13   5    1.78    1.29
   6   0  -5    0.32    0.41
  -6   0  -5    0.02    0.48
   6   0   5    0.26    0.25
  -6   1  -5   70.03    2.01
   6  -1  -5   68.04    1.97
   6   1   5   67.01    1.84
  -6  -1  -5   68.70    1.90
  -6   1   5   67.95    1.99
   6   1  -5   68.56    1.85
   6  -2  -5   -0.47    0.52
  -6   2  -5    0.45    0.54
   6   2   5    0.30    0.43
  -6   2  -5    0.28    0.37
  -6   2   5   -0.77    0.45
   6   2  -5   -0.02    0.23
  -6   2   5   -0.50    0.50
  -6  -2  -5    0.29    0.27
  -6   3  -5    0.29    0.46
   6  -3  -5   -0.35    0.54
  -6   3  -5   -0.07    0.57
   6   3   5   -0.14    0.45
  -6   3   5   -1.53    0.49
   6   3  -5   -0.03    0.53
  -6   3   5    1.50    0.61
  -6  -3  -5    0.33    0.24
  -6   4  -5    0.82    0.55
   6  -4  -5    0.37    0.65
   6   4   5    0.37    0.53
  -6   4  -5    0.35    0.59
  -6   4   5    0.38    0.53
   6   4  -5   -0.04    0.58
  -6   4   5   -0.11    0.64
  -6  -4  -5    0.41    0.27
   6   5   5    8.26    0.81
  -6   5  -5    6.82    0.79
   6  -5  -5    8.42    0.86
  -6   5  -5    9.18    0.84
  -6   5   5    8.37    0.84
   6   5  -5    9.36    0.89
  -6   5   5    6.82    0.72
  -6  -5  -5    8.05    0.51
   6  -6  -5   10.53    0.97
   6   6   5   11.02    0.99
  -6   6  -5    9.31    0.92
  -6   6  -5   12.63    1.02
  -6   6   5   11.74    1.02
  -6  -6  -5   11.27    0.72
  -6   6   5   11.77    0.88
   6   6  -5   10.92    1.01
  -6   7  -5   58.58    2.12
  -6   7  -5   54.86    2.09
   6  -7  -5   55.97    2.20
   6   7   5   57.71    2.18
  -6   7   5   58.85    2.00
  -6   7   5   57.64    2.20
   6   7  -5   57.81    2.21
  -6  -7  -5   57.95    1.82
   6  -8  -5   13.69    1.20
  -6   8  -5   13.81    1.28
  -6   8  -5   13.08    1.11
   6   8   5   12.21    1.24
  -6   8   5   13.56    1.08
  -6   8   5   12.02    1.25
   6   8  -5   12.24    1.25
  -6   9  -5    0.06    0.87
   6   9   5   -0.74    0.94
  -6   9  -5    1.15    0.92
   6  -9  -5   -0.49    0.96
  -6   9   5    1.00    0.96
   6   9  -5    1.64    0.98
  -6   9   5    0.80    0.76
  -6  10  -5   13.17    1.38
   6 -10  -5   12.70    1.34
   6  10   5   15.33    1.51
  -6  10  -5   14.14    1.32
  -6  10   5   16.43    1.62
   6  10  -5   15.69    1.48
  -6  10   5   14.37    1.20
  -6  11  -5    4.92    1.01
  -6  11  -5    4.73    1.19
   6 -11  -5    1.94    1.07
   6  11   5    3.84    1.23
  -6  11   5    2.55    1.17
   6  11  -5    1.66    1.12
   6  12   5    2.03    1.23
  -6  12  -5   -1.00    0.84
  -6  12  -5    0.60    1.10
  -6  12   5   -0.07    1.18
   6  12  -5    0.62    1.17
   6  13   5    1.27    1.26
  -6  13  -5   -1.87    1.06
  -6  13   5    1.38    1.26
   6  13  -5    0.27    1.34
   7   0  -5   -0.27    0.41
  -7   0  -5    0.05    0.48
   7   0   5   -0.45    0.19
   7   1   5    2.97    0.34
  -7   1  -5    3.32    0.56
   7  -1  -5    2.74    0.55
  -7   1   5    3.73    0.53
  -7   1   5    2.46    0.58
   7   1  -5    3.52    0.37
  -7  -1  -5    2.91    0.43
  -7   2  -5   45.59    1.31
   7  -2  -5   44.58    1.54
  -7   2  -5   44.27    1.54
   7   2   5   44.05    1.34
   7   2  -5   44.09    1.14
  -7   2   5   41.97    1.44
  -7   2   5   44.64    1.49
  -7  -2  -5   44.93    1.28
  -7   3  -5   41.05    1.52
  -7   3  -5   41.05    1.33
   7  -3  -5   42.33    1.55
   7   3   5   41.05    1.39
  -7  -3  -5   39.74    1.12
  -7  -3  -5   40.76    1.09
  -7   3   5   39.56    1.42
  -7   3   5   42.20    1.48
   7  -4  -5    0.38    0.61
  -7   4  -5    0.23    0.60
  -7   4  -5    0.49    0.46
   7   4   5    0.88    0.57
  -7   4   5    0.61    0.54
  -7  -4  -5    0.60    0.24
   7   4  -5    0.22    0.55
  -7   4   5    0.11    0.55
  -7   5  -5   13.69    1.01
   7  -5  -5   14.96    1.07
  -7   5  -5   15.05    1.02
   7   5   5   14.52    1.10
  -7  -5  -5   14.16    0.63
  -7   5   5   15.61    1.00
  -7   5   5   15.34    1.08
   7   5  -5   15.96    1.08
   7  -6  -5    2.90    0.79
   7   6   5    4.61    0.88
  -7   6  -5    3.70    0.79
  -7   6  -5    3.24    0.71
   7   6  -5    1.41    0.77
  -7   6   5    2.35    0.75
  -7  -6  -5    4.72    0.47
  -7   6   5    5.22    0.84
   7  -7  -5    5.90    0.93
   7   7   5    4.52    1.00
  -7   7  -5    6.76    0.91
  -7   7  -5    4.84    0.88
   7   7  -5    5.48    0.94
  -7   7   5    6.10    0.97
  -7   7   5    5.91    0.81
   7   8   5   10.28    1.17
   7  -8  -5    9.37    1.12
  -7   8  -5    8.25    1.05
  -7   8  -5    9.67    1.07
   7   8  -5   11.12    1.20
  -7   8   5   10.05    1.06
  -7   8   5   12.49    1.24
  -7   9  -5    1.29    0.95
   7   9   5    1.52    1.00
   7  -9  -5    0.84    0.93
  -7   9  -5    1.87    0.93
  -7   9   5    1.73    0.99
  -7   9   5    0.58    0.82
   7   9  -5    0.18    0.91
  -7  10  -5    0.35    0.94
  -7  10  -5   -0.15    0.85
   7 -10  -5    0.02    0.94
   7  10   5    0.20    1.02
   7  10  -5    1.30    1.03
  -7  10   5    1.36    0.88
  -7  10   5    3.39    1.21
  -7  11  -5    6.58    1.26
   7  11   5    8.05    1.35
   7 -11  -5    8.16    1.36
  -7  11  -5    7.65    1.11
  -7  11   5    9.27    1.37
   7  11  -5    8.20    1.38
  -7  12  -5   -0.60    0.97
  -7  12  -5    0.75    1.10
   7  12   5    0.72    1.32
  -7  12   5   -1.26    1.12
   7  12  -5   -0.19    1.12
  -7  13  -5    1.27    1.15
   7  13   5    2.79    1.42
   7  13  -5   -0.28    1.15
  -7  13   5   -0.02    1.21
  -8   0  -5    0.40    0.44
   8   0  -5   -0.18    0.40
   8  -1  -5   -0.48    0.48
  -8   1  -5   -0.04    0.49
   8   1   5    0.13    0.26
  -8   1   5   -0.24    0.55
   8   1  -5   -0.11    0.29
  -8   1   5   -0.16    0.44
  -8  -1  -5    0.15    0.39
   8  -2  -5   55.30    1.77
  -8   2  -5   55.37    1.83
  -8   2  -5   56.24    1.56
   8   2   5   55.43    1.61
  -8   2   5   55.38    1.75
  -8  -2  -5   56.44    1.58
  -8   2   5   56.57    1.84
  -8   3  -5   -0.38    0.41
   8  -3  -5   -0.29    0.61
  -8   3  -5    0.33    0.61
   8   3   5    0.23    0.45
  -8   3   5    1.51    0.52
  -8   3   5    1.40    0.60
  -8  -3  -5    0.25    0.23
   8   4   5   -0.37    0.54
  -8   4  -5   -0.53    0.62
  -8   4  -5   -0.21    0.49
   8  -4  -5    0.94    0.68
  -8  -4  -5    0.38    0.22
  -8   4   5    0.55    0.63
   8   4  -5    0.38    0.63
  -8   4   5    0.98    0.60
   8   5   5    2.16    0.63
  -8   5  -5    1.32    0.56
  -8   5  -5    2.05    0.72
   8  -5  -5    2.05    0.71
  -8  -5  -5    2.93    0.32
  -8   5   5    2.41    0.76
  -8   5   5    2.78    0.67
   8   5  -5    2.30    0.76
   8  -6  -5    3.54    0.81
   8   6   5    3.48    0.85
  -8   6  -5    2.38    0.79
  -8   6  -5    3.62    0.71
  -8   6   5    3.46    0.80
   8   6  -5    3.87    0.81
  -8   6   5    2.37    0.72
   8   7   5    3.90    0.90
   8  -7  -5    5.00    0.93
  -8   7  -5    2.29    0.85
  -8   7  -5    4.83    0.84
   8   7  -5    5.00    1.04
  -8   7   5    3.86    0.87
  -8   7   5    3.92    0.91
   8   8   5   21.16    1.49
  -8   8  -5   23.33    1.48
   8  -8  -5   20.55    1.51
  -8   8  -5   21.50    1.42
  -8   8   5   22.60    1.53
   8   8  -5   22.85    1.52
  -8   8   5   21.87    1.48
   8  -9  -5    7.33    1.22
  -8   9  -5    5.97    1.10
  -8   9  -5    5.58    1.05
   8   9   5    8.50    1.21
   8   9  -5    8.41    1.19
  -8   9   5    5.89    1.13
  -8   9   5    6.11    1.01
   8  10   5    1.08    1.03
   8 -10  -5   -1.12    1.02
  -8  10  -5   -0.47    0.84
  -8  10  -5   -1.56    0.98
  -8  10   5   -1.22    0.82
  -8  10   5    0.52    1.14
   8  10  -5    1.45    1.04
   8  11   5    0.75    1.23
  -8  11  -5    1.10    1.15
  -8  11  -5    0.58    0.93
   8 -11  -5   -0.43    1.09
  -8  11   5    0.48    1.22
   8  11  -5    1.37    1.24
  -8  11   5    0.50    0.82
  -8  12  -5   -1.18    1.13
   8  12   5    1.13    1.17
  -8  12  -5    0.47    0.94
   8  12  -5    0.34    1.13
  -8  12   5    1.92    1.20
   9   0  -5   -0.11    0.39
  -9   0   5   -0.56    0.51
  -9   0  -5    0.34    0.45
  -9   1  -5   -0.32    0.50
   9  -1  -5   -0.33    0.47
   9   1   5    0.36    0.22
  -9  -1  -5   -0.50    0.42
   9   1  -5   -0.28    0.27
  -9   1   5   -0.07    0.44
  -9   1   5    0.36    0.56
  -9   2  -5    7.59    0.75
   9   2   5    7.80    0.53
   9  -2  -5    6.93    0.67
  -9   2   5    8.40    0.67
  -9   2   5    7.44    0.74
  -9  -2  -5    8.03    0.58
   9   3   5   17.71    0.84
  -9   3  -5   15.75    0.78
   9  -3  -5   18.36    1.10
  -9   3  -5   16.75    1.06
  -9   3   5   18.98    0.98
  -9   3   5   18.66    1.06
  -9  -3  -5   17.76    0.66
  -9   4  -5   10.52    0.73
  -9   4  -5   10.00    0.89
   9  -4  -5   11.31    0.91
   9   4   5   10.78    0.80
  -9   4   5   10.94    0.90
  -9  -4  -5   10.53    0.33
  -9  -4  -5   10.59    0.42
  -9   4   5   10.65    0.82
  -9   5  -5   23.88    1.34
   9   5   5   23.20    1.18
  -9   5  -5   26.13    1.20
   9  -5  -5   25.96    1.41
   9   5  -5   25.95    1.28
  -9  -5  -5   25.15    0.86
  -9   5   5   25.67    1.31
  -9   5   5   25.42    1.25
  -9   6  -5    0.93    0.68
  -9   6  -5    0.06    0.74
   9  -6  -5    1.09    0.75
   9   6   5    0.27    0.67
  -9   6   5    0.97    0.81
  -9   6   5    0.83    0.71
   9   6  -5    0.31    0.70
   9   7   5   46.64    1.90
  -9   7  -5   47.49    1.94
  -9   7  -5   41.34    1.84
   9  -7  -5   44.22    1.93
   9   7  -5   45.56    1.94
  -9   7   5   46.55    1.87
  -9   7   5   42.87    1.90
   9  -8  -5    9.27    1.22
   9   8   5    9.00    1.13
  -9   8  -5    9.68    1.10
  -9   8  -5    7.70    1.11
  -9   8   5    8.44    1.13
  -9   8   5    8.81    1.02
   9   8  -5    7.48    1.09
   9  -9  -5   12.59    1.31
   9   9   5   12.41    1.41
  -9   9  -5   15.99    1.34
  -9   9  -5   14.58    1.40
  -9   9   5   14.81    1.28
  -9   9   5   13.66    1.43
   9   9  -5   15.44    1.42
   9 -10  -5    9.60    1.28
  -9  10  -5   10.38    1.31
   9  10   5    7.39    1.24
  -9  10  -5    9.61    1.25
  -9  10   5   12.41    1.37
   9  10  -5    9.38    1.43
  -9  10   5    6.96    1.04
   9  11   5    0.34    1.08
  -9  11  -5   -0.38    1.04
  -9  11  -5    1.32    1.03
   9  11  -5    0.72    1.11
  -9  11   5    2.68    1.12
  -9  11   5   -0.83    0.93
   9  12   5    7.75    1.41
  -9  12  -5    7.98    1.29
  -9  12  -5    4.82    1.20
  -9  12   5    8.63    1.57
   9  12  -5    7.42    1.46
 -10   0   5   -1.55    0.51
 -10   0  -5    0.68    0.53
  10   0  -5   -0.30    0.37
  10  -1  -5    0.42    0.46
  10   1   5    0.01    0.16
 -10   1  -5    0.34    0.52
 -10  -1  -5    0.25    0.45
 -10   1   5   -0.40    0.54
 -10   1   5    0.41    0.45
  10  -2  -5   36.69    1.38
 -10   2  -5   34.61    1.42
  10   2   5   35.51    1.11
 -10  -2  -5   35.26    1.18
 -10   2   5   36.24    1.28
 -10   2   5   35.68    1.44
  10   3   5    9.51    0.65
  10  -3  -5    9.15    0.84
 -10   3  -5    9.00    0.64
 -10   3  -5    9.24    0.87
 -10   3   5   11.21    0.79
 -10   3   5   11.81    0.91
 -10  -3  -5   10.04    0.56
 -10   4  -5    0.57    0.69
  10   4   5    1.70    0.57
  10  -4  -5    0.74    0.65
 -10   4  -5    1.57    0.52
 -10  -4  -5    1.28    0.22
 -10   4   5    1.97    0.65
 -10   4   5    2.26    0.70
 -10   5  -5   15.45    1.14
  10  -5  -5   17.61    1.27
  10   5   5   14.60    0.97
 -10   5  -5   14.57    0.97
 -10   5   5   15.64    1.15
 -10   5   5   17.54    1.16
  10   5  -5   13.94    1.04
 -10   6  -5   -0.55    0.76
  10  -6  -5    1.52    0.80
 -10   6  -5    2.07    0.73
  10   6   5    2.68    0.80
 -10   6   5    2.61    0.76
 -10   6   5    1.75    0.77
  10   6  -5    1.55    0.76
 -10   7  -5    4.86    0.98
  10   7   5    5.42    0.92
 -10   7  -5    5.80    0.94
  10  -7  -5    7.20    1.01
 -10   7   5    6.51    0.93
 -10   7   5    6.02    1.05
  10   7  -5    5.79    0.97
 -10   8  -5   -0.59    0.74
 -10   8  -5    1.03    0.88
  10  -8  -5    1.48    1.00
  10   8   5    1.31    0.98
 -10   8   5    0.64    0.81
 -10   8   5    0.90    0.96
  10   8  -5    1.98    0.91
 -10   9  -5    0.05    0.82
  10  -9  -5   -1.03    0.92
 -10   9  -5    0.38    0.88
  10   9   5   -0.49    0.90
 -10   9   5   -0.62    0.91
  10   9  -5   -1.00    0.91
 -10   9   5   -0.13    0.92
 -10  10  -5    1.07    1.04
  10  10   5   -1.28    0.96
 -10  10  -5    1.52    0.95
  10 -10  -5    1.46    1.13
 -10  10   5    0.34    0.86
  10  10  -5    0.06    1.04
 -10  10   5    0.17    0.98
 -10  11  -5    0.91    0.99
  10  11   5    0.19    1.06
 -10  11  -5   -1.00    1.04
 -10  11   5    2.25    1.14
  10  11  -5   -0.65    1.02
 -10  11   5   -0.18    0.96
 -10  12  -5    0.11    0.99
  10  12   5   -0.06    1.25
 -10  12  -5   -0.35    1.06
  10  12  -5    0.21    1.11
 -10  12   5   -0.33    1.09
 -11   0  -5   -0.34    0.55
  11   0  -5    0.60    0.38
 -11   0   5    0.03    0.56
 -11  -1   5    6.36    0.69
 -11   1  -5    7.83    0.78
  11  -1  -5    7.26    0.65
 -11   1   5    7.70    0.78
 -11   1   5    7.22    0.60
 -11  -1  -5    7.87    0.66
  11  -2  -5    1.51    0.58
  11   2   5    1.44    0.32
 -11   2  -5    1.66    0.65
 -11  -2  -5    1.10    0.44
 -11   2   5    2.02    0.64
 -11   2   5    1.48    0.48
 -11   3  -5    3.25    0.73
  11  -3  -5    1.73    0.62
 -11   3  -5    2.78    0.42
  11   3   5    3.87    0.51
 -11  -3  -5    3.54    0.41
 -11   3   5    3.95    0.61
 -11   3   5    3.59    0.73
  11   4   5    9.07    0.75
  11  -4  -5    7.62    0.89
 -11   4  -5    7.89    0.91
 -11   4  -5    8.39    0.66
 -11  -4  -5    8.53    0.47
 -11   4   5    8.83    0.82
 -11   4   5    8.94    0.92
 -11   5  -5    0.05    0.76
 -11   5  -5   -0.21    0.53
  11   5   5    0.18    0.64
  11  -5  -5    0.59    0.71
 -11   5   5   -1.27    0.57
 -11   5   5   -0.56    0.71
 -11   6  -5   28.88    1.60
  11  -6  -5   29.95    1.66
 -11   6  -5   29.87    1.39
  11   6   5   29.78    1.41
 -11   6   5   28.53    1.54
 -11   6   5   30.96    1.56
  11   6  -5   32.08    1.51
 -11   7  -5   11.00    1.06
  11  -7  -5   11.40    1.23
  11   7   5   11.80    1.10
 -11   7  -5   10.49    1.15
  11   7  -5   10.40    1.19
 -11   7   5   11.35    1.12
 -11   7   5    8.97    1.15
  11   8   5    0.55    0.95
 -11   8  -5   -0.90    0.86
  11  -8  -5   -1.74    0.90
 -11   8  -5   -1.29    0.70
 -11   8   5    1.05    0.84
  11   8  -5    1.50    0.91
 -11   8   5   -0.67    0.80
 -11   9  -5    1.38    1.05
  11   9   5   -0.27    0.89
 -11   9  -5   -0.46    0.79
  11  -9  -5   -0.20    0.90
 -11   9   5   -0.03    0.84
  11   9  -5   -0.75    0.89
 -11   9   5    1.33    1.05
 -11  10  -5    0.21    1.00
  11  10   5    1.74    1.03
 -11  10  -5   -0.05    0.93
  11  10  -5   -2.18    0.92
 -11  10   5   -0.10    1.10
 -11  10   5    1.13    1.00
  11  11   5    0.09    1.16
 -11  11  -5   -0.40    0.94
 -11  11  -5    0.11    1.09
 -11  11   5   -1.82    0.95
  11  11  -5   -1.77    1.12
 -11  11   5    2.34    1.25
 -11  12  -5   -0.61    0.95
 -11  12  -5   -0.53    1.12
  11  12   5    0.79    1.27
  11  12  -5   -0.80    1.04
 -11  12   5    1.67    1.15
 -12   0  -5    0.23    0.51
 -12   0   5   -0.28    0.57
  12  -1  -5    0.34    0.49
 -12   1  -5    3.28    0.64
 -12  -1   5    2.14    0.66
 -12   1   5    1.59    0.65
 -12  -1  -5    1.95    0.55
 -12   1   5    1.97    0.48
 -12   2  -5   33.10    1.46
  12  -2  -5   35.77    1.40
  12   2   5   34.80    1.04
 -12  -2   5   36.35    1.37
 -12   2   5   36.22    1.31
 -12   2   5   34.18    1.48
 -12  -2  -5   34.04    1.26
 -12   3  -5    5.43    0.83
  12  -3  -5    5.20    0.78
 -12   3  -5    6.26    0.47
  12   3   5    6.07    0.54
 -12   3   5    6.26    0.69
 -12   3   5    6.26    0.83
 -12  -3  -5    6.78    0.52
  12   4   5   10.24    0.76
  12  -4  -5    8.91    0.97
 -12   4  -5   11.00    0.70
 -12   4  -5    8.55    0.95
 -12   4   5    9.63    0.85
 -12   4   5    9.38    0.98
 -12  -4  -5   11.25    0.82
  12   5   5    2.71    0.71
 -12   5  -5    1.49    0.82
 -12   5  -5    3.25    0.64
  12  -5  -5    2.10    0.80
 -12   5   5    3.56    0.83
 -12   5   5    3.75    0.71
  12  -6  -5   12.50    1.16
  12   6   5   14.34    1.09
 -12   6  -5   14.02    1.04
 -12   6  -5   12.94    1.19
 -12   6   5   17.37    1.24
 -12   6   5   15.10    1.17
 -12   7  -5   -0.14    0.88
  12  -7  -5    0.27    0.91
  12   7   5    0.60    0.82
 -12   7  -5   -0.12    0.72
 -12   7   5    0.36    0.81
  12   7  -5    0.41    0.79
 -12   7   5    1.24    0.88
 -12   8  -5    0.19    0.72
  12   8   5    2.27    0.97
  12  -8  -5    0.79    0.97
 -12   8  -5    0.37    0.91
 -12   8   5   -0.31    0.81
 -12   8   5    1.15    0.96
  12   8  -5   -0.18    0.95
 -12   9  -5    4.57    1.21
  12   9   5    6.22    1.09
 -12   9  -5    5.75    0.98
 -12   9   5    5.70    1.04
 -12   9   5    6.28    1.10
  12   9  -5    3.52    1.15
 -12  10  -5    4.33    1.08
 -12  10  -5    5.56    1.17
  12  10   5    5.52    1.28
 -12  10   5    5.32    1.06
 -12  10   5    6.09    1.14
  12  10  -5    5.53    1.20
  12  11   5    1.33    1.21
 -12  11  -5   -1.35    0.86
 -12  11  -5    0.71    1.13
 -12  11   5   -1.72    0.88
  12  11  -5   -1.44    1.14
 -12  11   5    0.81    1.04
 -12  12  -5    7.09    1.39
  12  12   5    7.04    1.47
 -12  12   5    9.63    1.41
  12  12  -5    6.43    1.39
 -13   0   5    0.20    0.62
 -13   0  -5   -0.34    0.61
 -13  -1   5   -0.52    0.62
 -13   1  -5   -0.52    0.67
 -13  -1  -5   -0.04    0.54
 -13   1   5   -0.26    0.41
 -13   1   5    0.43    0.63
 -13   2  -5   42.37    1.69
  13  -2  -5   39.71    1.52
 -13  -2   5   42.91    1.63
 -13   2   5   42.07    1.46
 -13  -2  -5   43.65    1.45
 -13   2   5   41.66    1.71
  13  -3  -5    4.45    0.76
  13   3   5    4.26    0.48
 -13   3  -5    2.31    0.78
 -13  -3   5    2.44    0.57
 -13   3   5    5.52    0.84
 -13  -3  -5    4.15    0.52
 -13   3   5    4.68    0.63
 -13   4  -5    8.93    1.00
  13  -4  -5    8.55    0.96
 -13   4  -5    8.99    0.66
  13   4   5    9.34    0.74
 -13   4   5   10.27    1.01
 -13   4   5    9.93    0.83
 -13   5  -5    1.29    0.57
  13   5   5    1.57    0.67
  13  -5  -5    2.36    0.81
 -13   5  -5    0.91    0.80
 -13   5   5    2.07    0.73
 -13   5   5    2.56    0.85
  13   6   5    8.04    0.91
 -13   6  -5    7.03    0.83
  13  -6  -5    5.97    1.01
 -13   6  -5    7.01    1.06
 -13   6   5    8.03    0.98
 -13   6   5    6.14    1.01
 -13   7  -5   -0.25    0.90
  13   7   5    1.50    0.81
 -13   7  -5    0.12    0.68
  13  -7  -5   -0.47    0.82
 -13   7   5    1.72    0.88
 -13   7   5   -0.72    0.83
 -13   8  -5    3.42    0.89
 -13   8  -5    5.93    1.11
  13   8   5    6.15    1.09
 -13   8   5    4.67    1.00
 -13   8   5    5.46    1.08
  13   8  -5    7.25    1.06
  13   9   5    2.66    1.06
 -13   9  -5    0.91    0.95
 -13   9   5    0.95    1.06
  13   9  -5    1.37    0.96
 -13   9   5    2.08    0.95
 -13  10  -5    5.31    1.16
  13  10   5    3.22    1.05
 -13  10   5    5.47    1.15
 -13  10   5    2.11    1.11
  13  10  -5    3.18    1.20
  13  11   5    8.67    1.33
 -13  11  -5    7.59    1.39
 -13  11   5    8.15    1.36
  13  11  -5    8.16    1.47
 -13  11   5    8.50    1.32
 -14   0   5    0.69    0.71
 -14   0   5   -0.81    0.43
 -14   0  -5   -1.31    0.61
 -14   1  -5    0.02    0.69
 -14  -1   5    1.12    0.70
 -14   1   5    0.15    0.46
 -14   1   5   -0.56    0.71
 -14  -1  -5   -0.78    0.56
 -14   2  -5    2.13    0.74
 -14  -2   5    2.25    0.64
 -14   2   5    3.46    0.55
 -14  -2  -5    3.26    0.58
 -14   2   5    2.30    0.76
 -14  -3   5    1.04    0.64
 -14   3  -5    0.83    0.73
 -14  -3  -5    1.47    0.48
 -14   3   5    0.73    0.76
 -14   3   5    2.28    0.57
  14  -4  -5   -1.27    0.65
  14   4   5    0.67    0.70
 -14  -4   5   -0.03    0.57
 -14   4  -5    0.22    0.79
 -14   4   5    1.17    0.61
 -14   4   5    0.06    0.76
 -14   5  -5   26.73    1.53
  14  -5  -5   21.97    1.43
  14   5   5   22.40    1.18
 -14   5   5   21.13    1.25
 -14   5   5   20.97    1.46
 -14   6  -5    0.89    0.91
  14   6   5    1.19    0.71
 -14   6   5    2.10    0.79
 -14   6   5    2.42    0.90
  14   7   5    1.27    0.81
 -14   7  -5    2.00    0.96
 -14   7   5    1.34    0.91
 -14   7   5    1.13    0.85
  14   8   5    5.82    1.04
 -14   8  -5    3.95    1.10
 -14   8   5    6.48    1.09
 -14   8   5    5.81    1.08
 -14   9  -5    9.79    1.31
  14   9   5    7.93    1.24
 -14   9   5    9.74    1.25
 -14   9   5    9.84    1.34
  14   9  -5    8.78    1.20
 -14  10  -5    0.36    1.14
  14  10   5    1.14    1.07
 -14  10   5    1.32    0.95
 -14  10   5    0.37    0.97
  14  10  -5   -0.23    1.06
 -14  11  -5    2.66    1.17
  14  11   5    3.20    2.00
 -14  11   5    2.28    1.09
  14  11  -5    1.99    1.20
 -14  11   5    4.43    1.27
 -15   0  -5   -1.20    0.65
 -15   0   5    0.66    0.49
 -15   0   5   -0.33    0.65
 -15  -1   5    4.71    0.83
 -15   1  -5    3.90    0.84
 -15   1   5    3.69    0.55
 -15  -1  -5    2.41    0.69
 -15   1   5    3.80    0.80
 -15   2  -5   24.69    1.37
 -15  -2   5   23.08    1.32
 -15   2   5   23.86    1.06
 -15  -2  -5   22.61    1.13
 -15   2   5   26.33    1.54
 -15  -3   5    0.74    0.66
 -15   3  -5   -0.28    0.71
 -15   3   5    0.46    0.55
 -15   3   5   -0.41    0.76
 -15  -3  -5   -0.35    0.48
 -15   4  -5    4.52    0.91
 -15  -4   5    3.45    0.70
 -15   4   5    3.61    0.68
 -15   4   5    2.90    0.88
 -15   5  -5   -0.64    0.86
 -15  -5   5   -0.10    0.57
 -15   5   5    0.75    0.86
 -15   5   5   -0.76    0.63
 -15   6  -5    0.10    0.89
 -15   6   5   -0.74    0.83
 -15   6   5    0.89    0.73
 -15   7  -5    2.78    1.00
 -15   7   5    1.12    0.90
 -15   7   5    2.07    0.86
 -15   8  -5    0.93    0.98
 -15   8   5    0.84    0.96
 -15   8   5    0.47    0.90
 -15   9  -5   11.33    1.46
 -15   9   5    8.41    1.45
 -15   9   5   10.20    1.39
 -15  10  -5   -0.52    1.03
 -15  10   5   -0.54    0.97
 -15  11  -5    2.05    1.14
 -15  11   5    2.63    1.10
 -16   0   5    1.00    0.70
 -16   0  -5   -1.05    0.60
 -16  -1   5   -1.08    0.64
 -16   1  -5    0.25    0.68
 -16  -1  -5   -0.99    0.54
 -16   1   5    1.27    0.76
 -16   2  -5   -0.38    0.74
 -16  -2   5    0.27    0.70
 -16  -2  -5   -0.74    0.58
 -16   2   5    0.00    0.76
 -16   3  -5   13.05    1.14
 -16  -3   5   11.70    0.94
 -16  -3  -5   13.45    1.24
 -16   3   5    9.91    1.12
 -16  -4   5    1.37    0.66
 -16   4  -5    0.91    0.85
 -16   4   5    0.66    0.86
 -16   5  -5    7.15    1.09
 -16   5   5    4.51    1.00
 -16   6  -5   14.88    1.47
 -16   6   5   16.41    1.40
 -16   7  -5    1.90    1.04
 -16   7   5    0.28    0.93
 -16   8  -5   -0.27    0.99
 -16   8   5    1.02    0.97
 -16   9  -5    1.97    1.11
 -16   9   5    1.56    1.01
 -16  10  -5    1.44    1.24
 -16  10   5   -0.80    0.99
 -17   0  -5    1.34    0.77
 -17   0   5    0.46    0.83
 -17  -1   5    7.34    0.88
 -17   1  -5    6.65    0.91
 -17  -1  -5    7.97    0.90
 -17   1   5    6.65    0.94
 -17  -2   5    1.65    0.78
 -17   2  -5    2.49    0.84
 -17   2   5    3.26    0.90
 -17  -2  -5    2.24    0.67
 -17   3  -5   19.94    1.44
 -17  -3   5   19.81    1.28
 -17   3   5   22.94    1.49
 -17   4  -5    1.22    0.90
 -17  -4   5    1.73    0.73
 -17   4   5    1.13    0.90
 -17   5  -5    0.24    0.92
 -17   5   5    0.90    0.91
 -17   6  -5    6.29    1.25
 -17   6   5    4.32    1.04
 -17   7  -5    1.55    1.04
 -17   7   5   -0.36    0.90
 -17   8  -5    3.09    1.14
 -17   8   5    3.41    1.09
 -17   9  -5    0.66    1.10
 -17   9   5   -0.08    1.03
 -17  10  -5    0.02    1.10
 -17  10   5    2.34    1.13
 -18   0   5   -0.11    0.74
 -18   0  -5    0.38    0.70
 -18   1  -5   -0.95    0.69
 -18  -1   5   -0.10    0.71
 -18  -1  -5   -0.27    0.69
 -18   1   5   -1.20    0.86
 -18  -2   5   -1.11    0.65
 -18   2  -5   -0.93    0.75
 -18   2   5   -0.28    0.80
 -18  -2  -5   -1.51    0.63
 -18   3  -5    3.18    0.93
 -18  -3   5    3.60    0.80
 -18   3   5    5.24    1.03
 -18  -4   5   11.13    1.00
 -18   4  -5   14.07    1.30
 -18   4   5   11.73    1.22
 -18   5  -5    7.13    1.15
 -18   5   5    7.64    1.18
 -18   6  -5    0.58    0.98
 -18   6   5    1.13    0.95
 -18   7  -5    0.09    1.03
 -18   7   5    1.03    0.99
 -18   8  -5    0.01    1.06
 -18   8   5    0.53    1.03
 -18   9  -5   -0.33    1.08
 -18   9   5   -0.46    1.16
 -18  10  -5    1.95    1.19
 -18  10   5   -0.80    1.15
 -19   0   5   -0.61    0.78
 -19   0  -5    0.44    0.71
 -19  -1   5    5.39    0.97
 -19   1  -5    5.04    1.00
 -19  -1  -5    6.38    0.84
 -19   1   5    5.71    1.07
 -19   2  -5   -1.39    0.85
 -19  -2   5    0.78    0.79
 -19   2   5   -0.60    0.81
 -19  -2  -5    0.05    0.79
 -19  -3   5    0.95    0.75
 -19   3  -5    0.05    0.84
 -19   3   5    1.64    0.95
 -19   4  -5    3.39    1.10
 -19   4   5    2.36    0.96
 -19   5  -5    8.25    1.19
 -19   5   5    7.20    1.21
 -19   6  -5   -0.54    0.99
 -19   6   5    3.18    1.17
 -19   7  -5   -1.02    0.99
 -19   7   5    0.75    1.03
 -19   8  -5    1.50    1.13
 -19   8   5    2.40    1.14
 -19   9  -5   -0.98    1.08
 -19   9   5   -1.05    1.02
 -20   0  -5   -0.01    0.83
 -20   0   5    0.90    0.83
 -20  -1   5    0.94    0.80
 -20   1  -5    0.77    0.80
 -20   1   5    0.35    0.82
 -20  -1  -5    0.75    0.79
 -20  -2   5   -0.33    0.81
 -20   2  -5   -1.28    0.79
 -20   2   5   -0.41    0.87
 -20   3  -5    0.40    0.98
 -20  -3   5    0.31    0.76
 -20   3   5   -0.07    0.89
 -20   4  -5    0.09    0.93
 -20   4   5    0.80    0.95
 -20   5  -5   -0.22    0.96
 -20   5   5   -0.49    0.97
 -20   6  -5    7.74    1.28
 -20   6   5   10.57    1.42
 -20   7  -5    1.57    1.23
 -20   7   5    1.82    1.09
 -20   8  -5   -0.74    1.07
 -20   8   5    0.53    1.06
 -20   9  -5    0.78    1.18
 -20   9   5    3.25    1.33
 -21   0   5   -1.10    0.79
 -21   0  -5   -0.01    0.85
 -21   1  -5    1.26    0.84
 -21  -1   5    0.46    0.91
 -21   1   5    2.02    0.92
 -21  -1  -5    0.64    0.78
 -21  -2   5    0.02    0.84
 -21   2  -5    0.88    0.89
 -21   2   5    0.93    0.92
 -21   3  -5    1.30    0.95
 -21  -3   5   -0.50    0.79
 -21   3   5   -0.43    0.87
 -21   4  -5   -0.73    0.90
 -21   4   5    0.69    0.97
 -21   5  -5   -0.18    1.12
 -21   5   5    0.60    1.01
 -21   6  -5    1.74    1.05
 -21   6   5    2.17    1.22
 -21   7  -5    0.59    1.10
 -21   7   5    0.16    1.10
 -21   8  -5    2.28    1.33
 -21   8   5    7.10    1.35
 -22   0   5    0.35    0.85
 -22   0  -5    0.88    0.91
 -22   1  -5   -1.00    0.78
 -22  -1   5    1.17    0.95
 -22   1   5    0.84    0.91
 -22  -2   5   -0.49    0.87
 -22   2  -5   -1.36    0.92
 -22   2   5   -1.21    0.98
 -22   3  -5    0.39    0.93
 -22   3   5    0.88    1.00
 -22   4  -5   -0.61    0.94
 -22   4   5    0.92    1.12
 -22   5  -5   -0.31    1.02
 -22   5   5   -0.85    1.14
 -22   6  -5   -0.51    1.07
 -22   6   5   -0.17    1.16
 -22   7  -5   -0.03    1.08
 -22   7   5    0.99    1.12
 -23   0  -5   -0.31    0.89
 -23   0   5   -0.11    0.85
 -23  -1   5    0.98    0.95
 -23   1  -5    2.56    0.92
 -23   1   5    2.11    0.99
 -23   2  -5    4.06    1.13
 -23  -2   5    1.18    0.97
 -23   2   5    1.41    1.01
 -23   3  -5    0.48    0.95
 -23   3   5    1.68    1.14
 -23   4  -5   -0.18    0.99
 -23   4   5    2.22    1.09
 -23   5  -5   -0.74    1.01
 -23   5   5   -0.45    1.03
 -23   6  -5    1.17    1.10
 -23   6   5    1.96    1.11
 -24   0   5    0.66    1.03
 -24   0  -5    0.41    0.87
 -24   1  -5    3.28    0.99
 -24  -1   5    1.88    0.93
 -24   1   5    4.32    1.08
 -24   2  -5    4.14    1.17
 -24   2   5    6.63    1.21
 -24   3  -5   -1.53    1.04
 -24   3   5   -0.64    1.00
 -24   4  -5    0.37    1.04
 -24   4   5   -0.77    1.14
 -24   5  -5    0.08    1.17
 -24   5   5    0.82    1.12
 -24   6  -5    1.39    1.26
 -24   6   5    2.24    1.20
 -25   0   5    2.50    1.10
 -25   1  -5   -0.61    0.96
 -25  -1   5   -1.00    0.94
 -25   1   5    0.50    0.95
 -25   2  -5   -0.72    1.04
 -25   2   5    0.97    1.15
 -25   3  -5    0.50    1.13
 -25   3   5    2.77    1.19
 -25   4  -5    1.68    1.09
 -25   4   5    3.23    1.17
 -26   0   5    0.71    1.06
 -26   1  -5    1.53    1.30
 -26   1   5    2.28    1.15
 -26   2  -5    2.05    1.06
 -26   2   5    3.79    1.12
 -26   3  -5   -0.62    1.12
 -26   3   5    0.98    1.12
   0   0  -6    1.26    0.50
   0   1   6    1.28    0.51
   0   1  -6    0.00    0.49
   0   1  -6   -0.04    0.49
   0  -1  -6    0.53    0.45
   0   2   6  191.01    4.76
   0   2  -6  177.38    4.72
   0  -2  -6  180.62    4.70
   0   2  -6  180.99    4.69
   0  -3  -6    0.46    0.45
   0   3  -6   -0.47    0.57
   0   3  -6    0.00    0.49
   0   3   6   -0.19    0.58
   0   3   6   -0.10    0.33
   0   3  -6   -0.43    0.49
   0   4  -6   19.93    0.99
   0   4   6   19.08    0.79
   0   4   6   18.75    1.10
   0   4  -6   20.54    0.97
   0  -4  -6   21.82    0.98
   0   4  -6   20.76    0.97
   0   5  -6   -0.27    0.63
   0   5  -6   -0.13    0.48
   0   5   6   -1.13    0.65
   0   5   6   -0.03    0.36
   0  -5  -6    0.65    0.55
   0   5  -6    0.43    0.49
   0   6   6    3.35    0.47
   0   6  -6    2.84    0.60
   0   6  -6    3.91    0.61
   0  -6  -6    3.83    0.63
   0   6  -6    4.11    0.82
   0   6   6    2.38    0.80
   0   7  -6    0.31    0.58
   0   7   6   -0.09    0.64
   0   7  -6   -0.42    0.75
   0   7   6    0.20    0.43
   0  -7  -6    0.30    0.66
   0   7  -6   -0.44    0.58
   0   8  -6    4.42    0.79
   0   8   6    2.57    0.54
   0   8  -6    3.34    0.95
   0  -8  -6    3.34    0.80
   0   8  -6    2.60    0.69
   0   8   6    0.92    0.94
   0   9  -6   -1.67    0.87
   0  -9  -6    1.25    0.82
   0   9   6   -1.09    0.89
   0   9  -6    0.40    0.71
   0   9  -6    0.12    0.63
   0 -10  -6   11.98    1.24
   0  10  -6    8.82    0.90
   0  10   6   11.48    1.49
   0  10  -6    9.27    1.31
   0  10  -6    9.64    1.04
   0 -11  -6   -0.87    0.91
   0  11  -6   -0.96    1.04
   0  11   6    0.53    1.11
   0  12   6    0.76    1.21
   0  12  -6    0.64    1.13
   0 -12  -6   -0.73    0.89
   0  13  -6    1.13    1.29
   0  13   6    0.55    1.41
  -1   0  -6   34.76    1.14
   1   0  -6   35.27    1.14
  -1   0  -6   33.74    1.18
   1   1   6   11.26    0.83
  -1   1  -6   10.37    0.72
   1  -1  -6   10.47    0.72
  -1   1  -6   11.59    0.74
  -1   1   6   11.38    0.80
   1   1  -6   11.33    0.69
  -1  -1  -6   11.30    0.66
   1   1  -6   11.01    0.74
   1   2   6    4.08    0.60
  -1   2  -6    4.39    0.58
   1  -2  -6    4.61    0.55
  -1   2  -6    4.67    0.58
   1   2  -6    3.70    0.50
   1   2  -6    4.73    0.57
  -1   2   6    3.87    0.62
  -1  -2  -6    4.74    0.51
   1  -3  -6   21.74    1.02
  -1   3  -6   22.14    1.06
  -1   3  -6   22.65    1.04
   1   3   6   22.27    1.07
  -1   3  -6   22.57    1.01
   1   3  -6   24.06    0.96
   1   3  -6   23.50    1.06
  -1   3   6   24.31    1.10
   1   3  -6   22.65    0.99
  -1   3   6   23.57    0.89
  -1  -3  -6   22.05    0.93
   1   4   6    3.80    0.71
  -1   4  -6    3.47    0.60
  -1   4  -6    1.55    0.55
   1  -4  -6    4.03    0.59
   1   4   6    4.64    0.38
  -1   4  -6    5.15    0.69
   1   4  -6    4.41    0.72
   1   4  -6    4.28    0.54
  -1   4   6    4.92    0.48
  -1   4   6    4.16    0.72
   1   4  -6    5.22    0.58
  -1  -4  -6    3.83    0.52
   1   5   6   23.64    1.24
   1   5   6   22.39    0.82
   1  -5  -6   23.60    1.07
  -1   5  -6   25.25    1.22
  -1   5  -6   24.85    1.10
   1   5  -6   22.98    1.22
  -1   5   6   20.01    1.21
   1   5  -6   23.37    1.00
  -1   5   6   21.74    0.91
  -1  -5  -6   23.16    1.05
   1   5  -6   23.87    1.04
   1  -6  -6   21.85    1.11
  -1   6  -6   22.66    1.19
  -1   6  -6   21.42    1.27
   1   6   6   20.80    1.29
   1   6   6   21.31    0.85
   1   6  -6   20.70    1.12
  -1  -6  -6   21.82    1.09
   1   6  -6   22.38    1.01
  -1   6   6   22.07    0.97
   1   6  -6   23.27    1.29
  -1   6   6   21.06    1.29
   1   7   6    4.77    0.49
   1  -7  -6    3.62    0.73
  -1   7  -6    3.07    0.67
   1   7   6    2.46    0.90
  -1   7  -6    4.41    0.68
  -1   7  -6    4.10    0.87
   1   7  -6    3.32    0.69
   1   7  -6    2.43    0.83
  -1   7   6    1.93    0.87
   1   7  -6    4.20    0.63
  -1   7   6    3.28    0.56
  -1  -7  -6    4.38    0.75
  -1   8  -6    3.28    0.71
  -1   8  -6    1.54    0.88
   1  -8  -6    2.53    0.83
   1   8   6    1.68    0.93
  -1   8  -6    2.40    0.71
  -1  -8  -6    2.47    0.78
  -1   8   6    1.96    0.55
   1   8  -6    1.79    0.72
  -1   8   6    2.43    0.97
   1   8  -6    2.75    0.95
   1   8  -6    2.85    0.63
  -1   9  -6    0.86    0.78
   1   9   6   -0.06    0.98
   1  -9  -6    2.89    0.91
  -1   9  -6    0.58    0.94
  -1   9  -6   -0.94    0.68
  -1   9   6    0.39    0.95
   1   9  -6    0.61    0.61
   1   9  -6    0.44    0.69
  -1  -9  -6    1.89    0.80
   1   9  -6   -0.34    0.88
  -1  10  -6    1.68    0.83
   1  10   6    0.73    1.04
  -1  10  -6    0.42    1.01
  -1  10  -6    0.76    0.73
   1 -10  -6    2.95    1.00
   1  10  -6    1.14    1.01
   1  10  -6    3.76    0.84
  -1  10   6    1.38    1.06
  -1 -10  -6    0.03    0.87
   1  11   6    1.09    1.15
  -1  11  -6    2.34    1.09
   1 -11  -6    0.44    0.90
   1  11  -6    0.63    1.07
  -1  11   6    2.89    1.32
  -1 -11  -6    1.97    0.97
   1  12   6    2.24    1.23
   1 -12  -6    0.29    1.06
  -1  12  -6   -0.45    1.11
   1  12  -6    1.72    1.14
  -1  12   6    1.83    1.24
   1  13   6    2.51    1.34
  -1  13  -6    0.16    1.19
   1  13  -6    3.95    1.35
  -1  13   6    3.27    1.34
  -2   0  -6   89.92    2.46
   2   0  -6   92.53    2.47
  -2   0  -6   92.29    2.47
  -2   1  -6    1.31    0.50
   2  -1  -6    0.95    0.50
  -2   1  -6    0.65    0.49
   2   1   6    1.81    0.47
   2   1  -6    1.54    0.43
  -2  -1  -6    1.45    0.45
  -2   1   6    2.02    0.55
  -2  -1  -6    1.42    0.38
  -2   2  -6   25.83    1.08
   2   2   6   26.22    1.05
   2  -2  -6   28.20    1.06
  -2   2  -6   25.72    1.07
  -2   2   6   28.29    1.12
  -2  -2  -6   26.02    0.94
   2   2  -6   24.90    0.97
   2   2  -6   26.18    1.03
   2  -3  -6   34.96    1.26
   2   3   6   34.62    1.32
  -2   3  -6   36.01    1.30
  -2   3  -6   34.80    1.30
   2   3  -6   37.30    1.36
   2   3  -6   34.80    1.16
  -2   3   6   34.67    1.21
  -2   3   6   35.00    1.36
   2   3  -6   35.72    1.24
  -2  -3  -6   34.82    1.16
   2   4   6   13.44    0.90
  -2   4  -6   12.93    0.91
   2   4   6   12.12    0.53
  -2   4  -6   12.18    0.87
   2  -4  -6   12.63    0.84
  -2  -4  -6   11.51    0.73
  -2   4   6   11.77    0.91
   2   4  -6   11.36    0.85
  -2   4   6   12.88    0.75
   2   4  -6   12.51    0.71
   2   4  -6   12.92    0.95
  -2   5  -6   -0.20    0.62
  -2   5  -6   -0.30    0.53
   2   5   6   -0.29    0.64
   2   5   6    0.56    0.28
   2  -5  -6    0.34    0.62
   2   5  -6   -1.26    0.59
   2   5  -6    0.13    0.42
  -2   5   6    0.06    0.68
   2   5  -6    0.12    0.46
  -2  -5  -6   -0.25    0.46
  -2   5   6   -0.16    0.42
  -2   6  -6    5.25    0.72
   2   6   6    4.74    0.85
  -2   6  -6    3.82    0.79
   2   6   6    4.41    0.39
   2  -6  -6    5.27    0.79
  -2   6   6    3.80    0.82
   2   6  -6    3.64    0.69
   2   6  -6    4.00    0.54
  -2   6   6    3.62    0.55
  -2  -6  -6    4.86    0.64
   2   6  -6    4.00    0.58
   2  -7  -6   13.39    1.02
   2   7   6   12.84    1.17
   2   7   6   12.55    0.67
  -2   7  -6   14.36    1.04
  -2   7  -6   11.71    1.10
  -2  -7  -6   14.87    0.98
   2   7  -6   12.97    0.89
   2   7  -6   12.21    0.84
  -2   7   6   13.32    0.94
  -2   7   6   17.57    1.30
   2   7  -6   15.00    1.09
   2  -8  -6    1.51    0.77
  -2   8  -6    1.09    0.90
   2   8   6    0.19    0.90
  -2   8  -6    0.34    0.68
   2   8  -6    1.50    0.64
   2   8  -6    0.73    0.89
   2   8  -6    1.46    0.55
  -2   8   6    0.21    0.55
  -2   8   6    1.11    0.94
  -2  -8  -6    0.81    0.70
  -2   9  -6   -1.63    0.85
   2   9   6    0.27    0.98
  -2   9  -6    0.35    0.75
   2  -9  -6    0.50    0.80
  -2   9  -6    0.57    0.79
   2   9  -6    0.26    0.68
   2   9  -6    0.31    0.54
  -2  -9  -6    2.27    0.77
  -2   9   6    0.72    0.75
  -2   9   6    0.76    0.96
   2   9  -6   -1.28    0.89
  -2  10  -6    4.81    1.13
  -2  10  -6    2.21    0.85
   2 -10  -6    4.53    1.09
  -2  10  -6    3.57    0.85
   2  10   6    2.94    1.07
  -2  10   6    5.34    1.21
   2  10  -6    2.66    1.04
  -2 -10  -6    3.62    0.92
  -2  11  -6    0.40    0.77
  -2  11  -6    0.14    0.84
  -2  11  -6    0.32    1.07
   2  11   6    1.89    1.21
   2 -11  -6    1.48    0.97
  -2  11   6    2.14    1.18
   2  11  -6    1.09    1.08
   2  12   6    0.04    1.18
   2 -12  -6    1.48    1.08
  -2  12  -6    1.80    1.14
   2  12  -6    1.48    1.19
  -2  12   6    1.19    1.22
  -2  13  -6    1.17    1.15
   2 -13  -6    1.63    1.17
   2  13   6    0.17    1.23
   2  13  -6   -1.56    1.13
  -2  13   6    0.96    1.23
  -3   0  -6  290.00    7.37
   3   0  -6  295.35    7.38
  -3   0  -6  294.70    7.37
   3  -1  -6    2.77    0.58
  -3   1  -6    2.19    0.54
   3   1   6    3.17    0.49
  -3  -1  -6    2.50    0.40
  -3  -1  -6    2.18    0.43
  -3   1   6    2.58    0.56
   3   1  -6    2.50    0.46
   3  -2  -6    0.21    0.56
   3   2   6   -0.48    0.52
  -3   2  -6   -0.14    0.51
  -3   2   6   -0.17    0.53
  -3  -2  -6   -0.05    0.37
   3   2  -6    0.03    0.39
   3  -3  -6   38.80    1.36
  -3   3  -6   37.40    1.34
   3   3   6   39.26    1.44
  -3   3  -6   37.54    1.39
  -3   3   6   36.52    1.42
  -3   3   6   39.94    1.33
   3   3  -6   38.61    1.42
  -3  -3  -6   39.10    1.21
   3   3  -6   37.66    1.21
   3  -4  -6    1.28    0.58
  -3   4  -6    1.45    0.59
   3   4   6    2.05    0.20
  -3   4  -6    3.04    0.68
   3   4   6    1.94    0.65
   3   4  -6    3.08    0.68
  -3   4   6    2.45    0.67
  -3  -4  -6    2.23    0.44
   3   4  -6    2.26    0.53
  -3   4   6    2.62    0.52
   3   4  -6    2.62    0.41
   3   5   6   -0.43    0.64
  -3   5  -6    0.48    0.62
   3   5   6    0.29    0.20
   3  -5  -6    0.03    0.59
  -3   5  -6    0.11    0.56
  -3   5   6    0.31    0.68
   3   5  -6    0.99    0.53
   3   5  -6   -0.09    0.38
   3   5  -6    1.38    0.67
  -3   5   6   -0.01    0.49
  -3  -5  -6   -0.56    0.42
   3   6   6    0.30    0.23
   3  -6  -6    0.18    0.63
  -3   6  -6    1.13    0.62
   3   6   6    1.49    0.74
  -3   6  -6   -0.23    0.65
   3   6  -6    0.82    0.54
   3   6  -6    0.65    0.40
  -3   6   6   -0.59    0.71
  -3  -6  -6   -0.05    0.49
   3   6  -6   -0.20    0.73
  -3   6   6    0.05    0.51
  -3   7  -6   21.35    1.19
   3   7   6   17.31    1.32
   3  -7  -6   18.66    1.21
  -3   7  -6   19.70    1.32
  -3  -7  -6   21.14    1.09
   3   7  -6   19.62    1.08
  -3   7   6   19.93    1.06
   3   7  -6   20.28    0.91
   3   7  -6   18.60    1.34
  -3   7   6   20.41    1.37
   3   8   6    3.68    1.00
  -3   8  -6    2.36    0.85
   3  -8  -6    4.09    0.87
  -3   8  -6    4.29    0.97
  -3   8   6    3.78    0.67
   3   8  -6    3.44    0.69
  -3   8   6    4.17    1.04
  -3  -8  -6    4.72    0.77
   3   8  -6    3.45    0.54
   3   8  -6    5.22    1.01
   3  -9  -6    0.84    0.91
   3   9   6    1.29    1.03
  -3   9  -6   -0.37    0.93
  -3   9  -6    0.80    0.84
  -3   9   6    0.08    0.65
   3   9  -6    0.73    0.69
  -3   9   6    2.10    1.05
   3   9  -6   -0.60    0.89
  -3  -9  -6    1.54    0.77
  -3  10  -6   -1.08    0.95
   3 -10  -6   -0.19    0.95
  -3  10  -6   -0.76    0.82
   3  10   6    1.04    1.07
  -3 -10  -6   -0.28    1.12
  -3  10   6    1.22    1.07
   3  10  -6    1.10    1.00
  -3  11  -6    3.13    0.90
   3  11   6    4.22    1.25
  -3  11  -6    1.01    0.91
  -3  11  -6    4.16    1.16
   3 -11  -6    3.55    1.04
   3  11  -6    3.15    1.27
  -3  11   6    3.17    1.20
   3  12   6   -0.39    1.10
  -3  12  -6   -1.10    1.20
   3 -12  -6    0.18    0.98
  -3  12   6    0.64    1.22
   3  12  -6   -0.15    1.11
   3  13   6    1.15    1.29
  -3  13  -6    0.76    1.21
   3 -13  -6    0.47    1.08
   3  13  -6    1.73    1.41
  -3  13   6    2.69    1.33
   4   0  -6   61.03    1.77
  -4   0  -6   59.58    1.72
   4  -1  -6  111.32    2.95
  -4   1  -6  109.06    2.96
   4   1   6  110.98    2.89
  -4  -1  -6  109.40    2.87
   4   1  -6  110.84    2.89
  -4   1   6  105.95    2.98
  -4  -1  -6  108.85    2.85
  -4   2  -6   13.41    0.85
   4  -2  -6   14.42    0.84
   4   2   6   13.04    0.80
  -4  -2  -6   12.09    0.61
  -4  -2  -6   11.94    0.52
   4   2  -6   11.31    0.65
  -4   2   6   11.65    0.78
   4   3   6    0.55    0.52
   4   3   6    0.12    0.16
  -4   3  -6    1.25    0.56
  -4   3  -6   -0.17    0.55
   4  -3  -6    1.56    0.62
  -4   3   6    0.15    0.46
  -4   3   6   -0.02    0.60
   4   3  -6    0.60    0.46
  -4  -3  -6    0.43    0.34
   4   3  -6    0.74    0.34
   4  -4  -6    2.37    0.62
  -4   4  -6    1.74    0.60
   4   4   6    2.14    0.62
  -4   4  -6    3.01    0.60
  -4  -4  -6    1.69    0.40
  -4   4   6    2.06    0.65
   4   4  -6    2.48    0.36
  -4   4   6    1.31    0.50
   4   4  -6    1.98    0.55
  -4   5  -6   31.75    1.34
   4   5   6   30.33    0.82
   4   5   6   32.89    1.47
  -4   5  -6   31.93    1.34
   4  -5  -6   31.11    1.35
   4   5  -6   29.99    1.40
  -4  -5  -6   32.09    1.12
  -4   5   6   31.49    1.41
   4   5  -6   31.29    1.02
  -4   5   6   32.19    1.22
   4  -6  -6   -0.14    0.65
  -4   6  -6    0.13    0.68
   4   6   6    0.89    0.71
  -4   6  -6    0.18    0.63
   4   6  -6    0.72    0.36
  -4  -6  -6    0.92    0.48
  -4   6   6    1.43    0.57
  -4   6   6    1.22    0.77
   4   6  -6    1.54    0.74
   4   6  -6    0.24    0.50
   4   7   6    9.43    1.08
  -4   7  -6    9.99    1.00
  -4   7  -6   10.73    1.06
   4  -7  -6    9.46    1.05
   4   7  -6   10.73    0.64
   4   7  -6    8.87    1.07
   4   7  -6   10.28    0.80
  -4   7   6   10.75    1.12
  -4  -7  -6   12.45    0.85
  -4   7   6   10.34    0.81
  -4   8  -6   -0.35    0.69
   4   8   6    1.47    0.93
   4  -8  -6    1.82    0.87
  -4   8  -6   -0.18    0.82
  -4  -8  -6   -0.40    0.64
  -4   8   6    0.18    0.66
   4   8  -6    1.81    0.64
  -4   8   6    0.44    0.93
   4   8  -6    1.56    0.92
  -4   9  -6    3.33    0.84
   4  -9  -6    2.73    0.93
   4   9   6    4.51    1.07
  -4   9  -6    3.34    1.01
   4   9  -6    1.27    1.02
  -4   9   6    3.49    1.07
   4   9  -6    2.22    0.71
  -4   9   6    2.06    0.73
  -4  -9  -6    2.87    0.79
  -4  10  -6    1.28    1.02
   4 -10  -6   -1.37    0.87
  -4  10  -6    0.90    0.90
   4  10   6   -0.83    1.02
   4  10  -6    0.19    0.96
  -4  10   6    0.94    1.07
   4  11   6    0.96    1.26
   4 -11  -6    1.47    1.00
  -4  11  -6   -0.07    0.86
  -4  11  -6   -0.28    1.15
  -4  11  -6    0.22    0.79
  -4  11   6   -0.58    1.09
   4  11  -6    0.85    1.21
   4  12   6    1.14    1.21
  -4  12  -6    1.88    0.89
   4 -12  -6    1.91    1.12
  -4  12  -6    0.53    1.11
  -4  12   6    2.32    1.26
   4  12  -6    2.01    1.20
   4  13   6    1.27    1.31
  -4  13  -6    0.48    1.14
  -4  13   6    1.96    1.42
   4  13  -6    0.59    1.20
  -5   0  -6    9.63    0.66
   5   0  -6    9.66    0.71
   5   1   6  129.61    3.29
   5  -1  -6  125.22    3.37
  -5   1  -6  125.85    3.39
  -5  -1  -6  123.78    3.28
   5   1  -6  127.46    3.30
  -5   1   6  127.92    3.40
   5   2   6   10.63    0.73
   5  -2  -6   11.86    0.81
  -5   2  -6   12.26    0.87
  -5   2   6   12.21    0.83
   5   2  -6   11.74    0.58
  -5  -2  -6   11.33    0.57
  -5   2   6    9.30    0.72
  -5  -2  -6   11.84    0.52
   5  -3  -6   47.84    1.58
  -5   3  -6   47.42    1.52
   5   3   6   44.15    1.18
   5   3   6   45.88    1.56
  -5   3  -6   45.54    1.61
  -5   3   6   47.25    1.60
  -5   3   6   48.24    1.55
   5   3  -6   46.54    1.31
  -5  -3  -6   45.90    1.33
  -5   4  -6    5.03    0.64
   5   4   6    6.00    0.68
   5  -4  -6    5.09    0.72
  -5   4  -6    4.78    0.70
  -5  -4  -6    5.96    0.45
  -5   4   6    6.37    0.69
  -5   4   6    4.47    0.73
   5   4  -6    6.09    0.39
   5   4  -6    6.78    0.76
   5  -5  -6    0.39    0.63
   5   5   6    0.03    0.62
  -5   5  -6   -0.68    0.64
  -5   5  -6   -1.32    0.59
   5   5  -6    0.60    0.27
   5   5  -6    0.42    0.67
  -5   5   6    0.16    0.64
  -5   5   6    0.28    0.59
  -5  -5  -6    1.17    0.40
  -5   6  -6   15.46    1.10
   5  -6  -6   16.85    1.16
   5   6   6   16.08    1.17
  -5   6  -6   16.14    1.09
  -5  -6  -6   14.94    0.83
  -5   6   6   15.49    1.16
   5   6  -6   15.53    1.15
   5   6  -6   15.51    0.60
  -5   6   6   14.70    1.03
   5   7   6   24.77    1.47
  -5   7  -6   25.62    1.46
   5  -7  -6   23.18    1.47
  -5   7  -6   24.08    1.36
   5   7  -6   23.49    0.93
  -5   7   6   22.55    1.26
  -5   7   6   22.34    1.43
  -5  -7  -6   21.88    1.10
   5   7  -6   24.32    1.46
  -5   8  -6    3.94    0.92
  -5   8  -6    3.79    0.96
   5   8   6    2.65    0.94
   5  -8  -6    3.75    0.99
  -5   8   6    3.11    0.78
  -5   8   6    4.96    1.03
   5   8  -6    3.45    0.98
  -5  -8  -6    3.89    0.70
  -5   9  -6    5.33    1.00
  -5   9  -6    3.92    1.02
   5  -9  -6    2.83    1.04
   5   9   6    3.80    1.07
  -5   9   6    4.61    1.11
  -5   9   6    3.28    0.81
   5   9  -6    4.12    1.09
   5 -10  -6    2.47    1.00
   5  10   6    3.46    1.11
  -5  10  -6    3.86    1.09
  -5  10  -6    2.52    0.99
  -5  10   6    1.87    1.08
  -5  10   6    1.24    0.91
   5  10  -6    0.78    1.03
  -5  11  -6    0.41    0.96
  -5  11  -6    1.74    1.20
   5 -11  -6    2.24    1.06
   5  11   6    1.27    1.15
   5  11  -6   -0.22    1.02
  -5  11   6    1.44    1.13
  -5  12  -6    2.04    0.94
  -5  12  -6    1.15    1.14
   5 -12  -6    0.22    1.13
   5  12   6    0.08    1.20
   5  12  -6    0.08    1.14
  -5  12   6    1.82    1.40
   5  13   6    0.98    1.26
  -5  13  -6    2.75    1.22
   5  13  -6   -0.11    1.18
  -5  13   6    0.84    1.28
   6   0  -6    1.22    0.45
  -6   0  -6    1.00    0.44
   6   0   6    1.59    0.31
   6  -1  -6   28.11    1.06
  -6   1  -6   28.16    1.11
   6   1   6   26.98    0.93
   6   1  -6   27.42    0.95
  -6   1   6   27.12    1.13
  -6  -1  -6   26.80    0.95
   6  -2  -6    9.48    0.71
  -6   2  -6    7.84    0.71
   6   2   6    7.12    0.56
  -6   2   6    7.30    0.66
  -6  -2  -6    6.75    0.50
  -6   2   6    6.46    0.68
  -6  -2  -6    8.72    0.50
   6   2  -6    7.06    0.49
   6   3   6   -0.24    0.44
   6  -3  -6    0.71    0.58
  -6   3  -6    0.32    0.46
  -6   3  -6   -0.39    0.46
  -6   3   6    0.35    0.53
   6   3  -6   -0.02    0.23
  -6  -3  -6    0.05    0.28
  -6   3   6   -0.35    0.55
  -6   4  -6    6.97    0.65
  -6   4  -6    5.58    0.74
   6   4   6    7.36    0.76
   6  -4  -6    7.64    0.77
  -6  -4  -6    7.14    0.44
  -6   4   6    7.02    0.76
   6   4  -6    7.12    0.77
   6   4  -6    5.76    0.29
   6   4  -6    6.63    0.29
  -6   4   6    6.52    0.67
   6  -5  -6   13.13    1.02
  -6   5  -6   10.13    0.89
   6   5   6   11.11    0.90
  -6   5  -6    9.90    0.88
   6   5  -6   10.12    0.92
  -6  -5  -6   10.59    0.62
  -6   5   6    8.84    0.89
  -6   5   6   11.04    0.83
  -6   6  -6   63.95    2.17
  -6   6  -6   65.09    2.22
   6   6   6   64.96    2.30
   6  -6  -6   67.44    2.25
  -6   6   6   65.02    2.27
  -6   6   6   61.81    2.09
  -6  -6  -6   62.98    1.90
   6   6  -6   65.64    2.28
  -6   7  -6   22.03    1.43
  -6   7  -6   22.29    1.33
   6   7   6   22.24    1.41
   6  -7  -6   20.46    1.35
   6   7  -6   18.74    1.37
  -6  -7  -6   20.73    1.02
  -6   7   6   22.80    1.20
  -6   7   6   22.15    1.42
  -6   8  -6    5.40    0.96
  -6   8  -6    3.73    0.88
   6  -8  -6    6.19    1.04
   6   8   6    2.91    0.95
  -6   8   6    2.96    0.73
  -6   8   6    2.93    0.98
   6   8  -6    4.40    0.99
   6   9   6    4.34    1.12
  -6   9  -6    6.24    0.99
  -6   9  -6    6.02    1.06
   6  -9  -6    4.86    1.04
  -6   9   6    4.46    1.12
   6   9  -6    5.51    1.10
  -6   9   6    7.15    0.95
  -6  10  -6   16.23    1.39
   6  10   6   15.08    1.49
   6 -10  -6   16.78    1.52
  -6  10  -6   17.18    1.50
   6  10  -6   14.56    1.51
  -6  10   6   16.43    1.52
  -6  10   6   15.53    1.22
   6 -11  -6    0.48    1.02
  -6  11  -6   -0.54    0.85
  -6  11  -6   -0.46    1.13
   6  11   6    0.71    1.12
  -6  11   6   -0.96    1.20
   6  11  -6   -0.89    1.06
   6 -12  -6    2.23    1.21
  -6  12  -6    3.17    1.08
  -6  12  -6    4.63    1.23
   6  12   6    4.42    1.32
   6  12  -6    3.01    1.27
  -6  12   6    4.53    1.32
  -6  13  -6    3.90    1.23
   6  13   6    4.26    1.51
   6  13  -6    4.74    1.40
  -6  13   6    2.91    1.30
  -7   0  -6    5.06    0.59
   7   0   6    4.63    0.33
   7   0  -6    3.95    0.50
  -7   1  -6   71.29    2.09
   7  -1  -6   72.12    2.08
   7   1   6   69.92    1.89
  -7  -1  -6   69.32    1.97
   7   1  -6   69.01    1.92
  -7   1   6   69.49    2.08
   7   2   6   19.01    0.84
   7  -2  -6   20.75    0.99
  -7   2  -6   18.53    1.03
  -7   2   6   19.20    0.93
  -7   2   6   19.56    1.01
  -7  -2  -6   18.96    0.73
   7   2  -6   18.95    0.66
  -7   3  -6   10.32    0.73
   7  -3  -6   13.52    0.92
  -7   3  -6   12.22    0.86
   7   3   6   12.68    0.81
  -7  -3  -6   11.78    0.54
  -7   3   6   12.94    0.91
  -7   3   6   13.39    0.87
  -7  -3  -6   13.44    0.46
  -7   4  -6   -0.65    0.59
  -7   4  -6    0.29    0.52
   7   4   6    0.72    0.59
   7  -4  -6    0.27    0.60
  -7   4   6    0.32    0.64
   7   4  -6   -1.11    0.62
  -7  -4  -6   -0.26    0.27
  -7   4   6    0.22    0.55
  -7   5  -6    2.87    0.71
   7   5   6    2.44    0.72
  -7   5  -6    1.63    0.58
   7  -5  -6    0.98    0.76
  -7   5   6    1.63    0.61
  -7  -5  -6    2.16    0.37
   7   5  -6    2.76    0.80
  -7   5   6    0.76    0.66
  -7   6  -6   12.30    0.97
   7  -6  -6   14.82    1.09
  -7   6  -6   11.76    1.03
   7   6   6   12.68    1.03
  -7   6   6   12.54    1.00
  -7   6   6   12.90    1.08
   7   6  -6   10.55    1.02
  -7  -6  -6   10.62    0.70
   7  -7  -6    4.97    0.94
   7   7   6    4.37    0.90
  -7   7  -6    3.04    0.80
  -7   7  -6    5.11    0.88
  -7   7   6    5.26    0.85
   7   7  -6    4.90    0.93
  -7   7   6    4.19    0.93
   7   8   6   55.59    2.27
   7  -8  -6   57.66    2.24
  -7   8  -6   56.98    2.18
  -7   8  -6   57.08    2.20
  -7   8   6   57.37    2.31
  -7   8   6   54.95    2.05
   7   8  -6   53.86    2.26
   7   9   6    7.25    1.21
  -7   9  -6    8.86    1.09
   7  -9  -6    7.08    1.19
  -7   9  -6    6.81    1.09
  -7   9   6    9.50    1.04
   7   9  -6   10.03    1.24
  -7   9   6    7.02    1.20
   7 -10  -6    7.41    1.21
   7  10   6    9.30    1.33
  -7  10  -6    9.12    1.16
  -7  10  -6    8.52    1.25
  -7  10   6    9.09    1.11
   7  10  -6    8.65    1.39
  -7  10   6    8.84    1.31
   7 -11  -6    2.14    1.19
  -7  11  -6    3.06    1.21
  -7  11  -6    1.81    1.04
   7  11   6    3.57    1.22
  -7  11   6    2.77    1.29
   7  11  -6    0.43    1.10
   7  12   6    5.99    1.40
  -7  12  -6    7.06    1.25
   7 -12  -6    6.41    1.29
  -7  12  -6    5.12    1.35
  -7  12   6    8.23    1.47
   7  12  -6    3.93    1.31
  -7  13  -6   -2.02    0.91
   7  13   6    0.60    1.21
  -7  13  -6   -1.06    1.18
  -7  13   6    1.47    1.26
   7  13  -6   -0.35    1.34
   8   0   6    0.41    0.21
  -8   0  -6    0.83    0.46
   8   0  -6   -0.07    0.42
   8   1   6  135.64    3.47
   8  -1  -6  134.38    3.64
  -8   1  -6  135.82    3.68
  -8   1   6  133.22    3.73
  -8   1   6  136.05    3.65
  -8  -1  -6  137.94    3.58
   8   1  -6  138.46    3.52
  -8   2  -6   29.03    1.24
   8  -2  -6   28.02    1.24
   8   2   6   28.70    1.00
   8   2  -6   29.65    0.84
  -8  -2  -6   28.54    0.98
  -8   2   6   30.83    1.26
  -8   2   6   27.60    1.13
   8   3   6   20.03    0.92
  -8   3  -6   18.80    0.87
  -8   3  -6   18.98    1.09
   8  -3  -6   20.36    1.14
  -8   3   6   18.65    1.05
  -8  -3  -6   19.51    0.64
  -8   3   6   20.06    0.99
  -8  -3  -6   18.62    0.67
   8   4   6    4.29    0.66
  -8   4  -6    4.95    0.76
  -8   4  -6    4.95    0.60
   8  -4  -6    5.19    0.75
  -8   4   6    4.33    0.69
  -8   4   6    4.73    0.69
  -8  -4  -6    5.29    0.36
   8  -5  -6    7.03    0.91
  -8   5  -6    8.66    0.81
  -8   5  -6    8.77    0.91
   8   5   6    7.18    0.78
  -8   5   6    9.54    0.87
   8   5  -6    6.92    0.86
  -8  -5  -6    8.23    0.52
  -8   5   6    8.04    0.85
   8   6   6    0.73    0.70
   8  -6  -6    0.33    0.74
  -8   6  -6    0.42    0.75
  -8   6  -6   -0.01    0.70
  -8   6   6    0.32    0.65
   8   6  -6   -0.52    0.80
  -8   6   6   -0.54    0.72
  -8   7  -6    7.53    0.93
  -8   7  -6    8.29    0.98
   8  -7  -6    9.20    1.05
   8   7   6    8.37    1.02
   8   7  -6    7.80    1.03
  -8   7   6    7.15    0.89
  -8   7   6    8.78    1.05
   8  -8  -6    2.60    0.93
   8   8   6    3.82    1.00
  -8   8  -6    3.39    0.98
  -8   8  -6    3.60    0.92
   8   8  -6    6.06    1.07
  -8   8   6    3.98    1.01
  -8   8   6    3.79    0.83
   8   9   6    0.10    0.96
  -8   9  -6    1.64    0.91
   8  -9  -6    0.71    0.91
  -8   9  -6   -0.22    0.84
  -8   9   6    1.11    1.00
  -8   9   6    0.12    0.74
   8   9  -6    1.44    1.01
   8 -10  -6    0.82    1.11
  -8  10  -6   -0.32    0.97
  -8  10  -6    1.08    1.06
   8  10   6    0.68    1.04
   8  10  -6    0.52    1.04
  -8  10   6    0.82    0.86
  -8  10   6    2.00    1.06
   8  11   6    2.36    1.29
  -8  11  -6    0.24    0.99
  -8  11  -6    1.84    0.97
   8 -11  -6    1.49    1.16
   8  11  -6    0.58    1.08
  -8  11   6    2.05    1.27
  -8  12  -6   -0.42    1.03
  -8  12  -6   -0.06    1.18
   8  12   6    0.86    1.34
  -8  12   6    1.98    1.36
   8  12  -6    0.33    1.29
   9   0  -6    0.62    0.42
  -9   0  -6    0.34    0.51
   9   1   6   24.90    0.78
   9  -1  -6   23.84    1.06
  -9   1  -6   25.17    1.11
   9   1  -6   25.90    0.87
  -9  -1  -6   23.55    1.02
  -9   1   6   24.07    0.99
  -9   1   6   25.98    1.19
   9   2   6    8.97    0.60
   9  -2  -6    8.91    0.74
  -9   2  -6    9.31    0.80
  -9   2   6    8.56    0.80
  -9  -2  -6    9.70    0.60
  -9   2   6    9.26    0.68
  -9   3  -6   32.68    1.11
  -9   3  -6   32.24    1.38
   9  -3  -6   32.59    1.40
   9   3   6   30.13    1.18
  -9   3   6   32.24    1.37
  -9  -3  -6   32.09    0.97
  -9   3   6   30.86    1.25
   9  -4  -6    1.46    0.65
   9   4   6   -0.37    0.53
  -9   4  -6   -0.59    0.62
  -9   4  -6   -0.79    0.45
  -9  -4  -6    0.13    0.24
  -9   4   6    0.36    0.57
  -9   4   6    0.67    0.62
   9   5   6    1.95    0.64
  -9   5  -6    0.60    0.58
   9  -5  -6    1.67    0.79
  -9   5  -6    1.46    0.72
   9   5  -6    2.46    0.78
  -9  -5  -6    1.36    0.32
  -9   5   6    1.77    0.70
  -9   5   6    2.12    0.75
   9   6   6   17.74    1.21
   9  -6  -6   18.12    1.25
  -9   6  -6   15.27    1.08
  -9   6  -6   13.51    1.14
   9   6  -6   14.33    1.14
  -9   6   6   15.47    1.11
  -9   6   6   14.26    1.13
   9   7   6   37.63    1.73
   9  -7  -6   39.04    1.89
  -9   7  -6   37.75    1.79
  -9   7  -6   36.96    1.71
  -9   7   6   38.01    1.77
  -9   7   6   37.11    1.77
   9   7  -6   38.84    1.89
  -9   8  -6    1.79    0.90
   9   8   6    0.29    0.97
  -9   8  -6    2.70    0.85
   9  -8  -6    1.08    0.92
  -9   8   6    1.45    0.86
  -9   8   6   -0.53    0.98
   9   8  -6   -0.56    0.86
  -9   9  -6    7.72    1.10
   9   9   6    9.43    1.24
  -9   9  -6    8.68    1.20
   9  -9  -6    8.62    1.20
  -9   9   6    6.70    1.15
   9   9  -6    7.25    1.18
  -9   9   6    7.55    1.02
  -9  10  -6    0.60    0.93
  -9  10  -6    2.58    1.07
   9  10   6   -0.53    1.00
   9 -10  -6   -0.03    0.99
   9  10  -6   -0.10    1.00
  -9  10   6    1.69    0.84
  -9  10   6    2.12    1.18
   9 -11  -6   -0.78    1.03
  -9  11  -6   -0.76    1.06
   9  11   6    0.55    1.23
  -9  11  -6    0.63    0.94
  -9  11   6    2.39    0.99
  -9  11   6    1.46    1.09
   9  11  -6    2.47    1.17
   9  12   6   -1.13    1.10
  -9  12  -6   -0.36    0.94
  -9  12  -6    0.45    1.05
   9  12  -6   -1.45    1.08
  -9  12   6    1.94    1.18
 -10   0  -6    4.01    0.60
 -10   0   6    2.39    0.62
  10   0  -6    4.07    0.48
  10  -1  -6    6.87    0.64
  10   1   6    7.04    0.36
 -10   1  -6    6.55    0.74
 -10   1   6    5.33    0.74
 -10   1   6    8.94    0.67
  10   1  -6    6.66    0.50
 -10  -1  -6    8.20    0.63
  10  -2  -6   40.43    1.46
  10   2   6   37.80    1.18
 -10   2  -6   38.45    1.49
 -10   2   6   36.30    1.34
 -10   2   6   38.63    1.52
 -10  -2  -6   40.36    1.26
  10  -3  -6    5.78    0.77
 -10   3  -6    6.23    0.80
  10   3   6    5.44    0.56
 -10   3  -6    5.75    0.51
 -10  -3  -6    6.01    0.42
 -10   3   6    6.85    0.70
 -10   3   6    6.98    0.72
 -10   4  -6    4.68    0.59
 -10   4  -6    3.44    0.79
  10   4   6    5.16    0.65
  10  -4  -6    4.32    0.81
 -10   4   6    4.79    0.74
 -10  -4  -6    4.63    0.30
 -10  -4  -6    4.75    0.33
 -10   4   6    4.62    0.76
  10   5   6   -0.04    0.63
 -10   5  -6   -0.41    0.55
 -10   5  -6   -1.11    0.71
  10  -5  -6    0.66    0.75
 -10   5   6   -0.28    0.66
 -10   5   6   -0.14    0.62
 -10   6  -6   25.32    1.49
  10  -6  -6   23.68    1.53
 -10   6  -6   25.97    1.31
  10   6   6   26.87    1.34
 -10   6   6   22.53    1.48
 -10   6   6   24.33    1.37
  10   6  -6   24.93    1.39
 -10   7  -6   14.95    1.17
  10   7   6   15.87    1.21
  10  -7  -6   15.06    1.27
 -10   7  -6   14.69    1.24
 -10   7   6   15.51    1.30
 -10   7   6   14.14    1.16
  10   7  -6   13.40    1.21
 -10   8  -6    1.02    0.87
 -10   8  -6    0.64    0.88
  10   8   6    2.40    0.91
  10  -8  -6    0.23    0.88
 -10   8   6    0.68    0.81
  10   8  -6    1.13    0.89
 -10   8   6    0.75    0.89
  10  -9  -6   -1.23    0.92
 -10   9  -6   -0.63    0.88
 -10   9  -6    1.55    0.96
  10   9   6   -0.36    1.06
 -10   9   6    0.07    0.94
  10   9  -6   -0.27    1.02
 -10   9   6   -1.13    1.04
 -10  10  -6    8.48    1.22
  10  10   6   11.51    1.38
  10 -10  -6   10.48    1.40
 -10  10  -6    9.02    1.29
 -10  10   6    9.74    1.16
  10  10  -6   11.41    1.46
 -10  10   6    8.52    1.30
 -10  11  -6    1.50    1.01
  10  11   6    0.46    1.23
 -10  11  -6    2.33    1.03
 -10  11   6    1.46    1.01
 -10  11   6    1.90    1.15
  10  11  -6    1.94    1.12
 -10  12  -6    1.82    1.19
 -10  12  -6    2.14    1.21
  10  12   6    2.46    1.22
  10  12  -6    1.71    1.32
 -10  12   6    2.08    1.21
  11   0  -6    2.63    0.46
 -11   0   6    2.09    0.64
 -11   0  -6    1.94    0.53
  11  -1  -6    6.90    0.64
 -11   1  -6    4.93    0.68
 -11   1   6    6.40    0.62
 -11   1   6    5.21    0.73
 -11  -1  -6    5.67    0.61
 -11   2  -6    9.06    0.84
  11   2   6    8.53    0.55
  11  -2  -6    9.33    0.79
 -11   2   6    7.85    0.83
 -11   2   6   10.24    0.76
 -11  -2  -6   10.12    0.66
  11   3   6    0.71    0.43
  11  -3  -6    0.76    0.60
 -11   3  -6    0.58    0.67
 -11   3  -6   -0.22    0.35
 -11  -3  -6    1.60    0.36
 -11   3   6    0.12    0.56
 -11   3   6    0.33    0.65
 -11   4  -6   10.91    1.00
  11  -4  -6    9.44    0.91
 -11   4  -6    9.84    0.70
  11   4   6    9.56    0.78
 -11   4   6   10.19    0.90
 -11  -4  -6   10.47    0.62
 -11   4   6    9.73    0.95
 -11   5  -6    8.24    0.99
 -11   5  -6    9.82    0.81
  11   5   6   10.37    0.90
  11  -5  -6    8.74    0.96
 -11   5   6    8.17    0.95
 -11   5   6    9.44    0.95
  11   6   6    0.26    0.76
 -11   6  -6    0.26    0.65
  11  -6  -6   -1.57    0.74
 -11   6  -6    1.73    0.84
 -11   6   6    1.08    0.81
 -11   6   6    0.31    0.75
  11   7   6   14.44    1.21
 -11   7  -6   11.84    1.28
  11  -7  -6   13.32    1.22
 -11   7  -6   13.82    1.14
 -11   7   6   13.20    1.17
 -11   7   6   12.66    1.17
  11   7  -6   13.46    1.21
  11   8   6    0.87    0.87
 -11   8  -6    0.31    0.87
 -11   8  -6    1.50    1.03
  11  -8  -6    0.88    0.90
  11   8  -6   -0.03    0.97
 -11   8   6    1.82    0.86
 -11   8   6   -1.54    0.93
  11  -9  -6   -0.13    1.01
 -11   9  -6    0.46    0.81
 -11   9  -6   -0.24    0.89
  11   9   6   -1.67    0.88
 -11   9   6   -0.74    0.90
 -11   9   6    0.48    0.87
  11   9  -6    0.33    1.07
  11 -10  -6    1.26    1.04
  11  10   6    2.87    1.06
 -11  10  -6    4.00    1.06
 -11  10  -6    2.12    0.95
 -11  10   6    1.87    1.02
 -11  10   6    1.77    1.17
  11  10  -6    3.13    1.08
  11  11   6    0.53    1.18
 -11  11  -6   -2.05    0.99
 -11  11  -6   -0.92    1.11
 -11  11   6   -0.55    0.85
 -11  11   6    0.68    1.21
  11  11  -6   -0.85    1.17
 -11  12  -6    0.46    1.12
  11  12   6    0.60    1.16
 -11  12  -6   -0.23    0.97
  11  12  -6    0.46    1.12
 -11  12   6    2.07    1.32
  12   0  -6   40.48    1.31
 -12   0  -6   40.03    1.46
 -12   0   6   40.73    1.58
  12  -1  -6    3.19    0.57
 -12   1  -6    2.76    0.64
 -12  -1   6    3.56    0.65
 -12   1   6    3.43    0.72
 -12  -1  -6    4.31    0.60
 -12   1   6    3.30    0.57
  12  -2  -6    0.33    0.58
  12   2   6   -0.29    0.28
 -12   2  -6    0.63    0.63
 -12   2   6   -0.20    0.47
 -12   2   6    0.50    0.67
 -12  -2  -6   -0.07    0.44
  12  -3  -6    0.00    0.59
 -12   3  -6   -0.96    0.66
  12   3   6   -0.33    0.41
 -12  -3  -6   -0.12    0.37
 -12   3   6   -0.76    0.51
 -12   3   6    0.93    0.67
  12   4   6   23.67    1.08
 -12   4  -6   20.94    0.98
  12  -4  -6   21.93    1.32
 -12   4  -6   22.71    1.36
 -12   4   6   21.48    1.19
 -12   4   6   22.33    1.34
 -12   5  -6    5.64    0.95
  12  -5  -6    6.09    0.91
  12   5   6    7.64    0.80
 -12   5  -6    7.38    0.73
 -12   5   6    7.51    0.91
 -12   5   6    7.79    0.98
 -12   6  -6    7.67    0.86
  12  -6  -6    7.38    1.10
  12   6   6    8.54    0.95
 -12   6  -6    5.72    0.99
 -12   6   6    6.25    0.89
 -12   6   6    7.51    1.00
 -12   7  -6   12.74    1.07
  12   7   6   13.46    1.20
 -12   7  -6   11.09    1.30
  12  -7  -6   12.98    1.24
 -12   7   6   14.11    1.30
 -12   7   6   12.69    1.16
 -12   8  -6    0.25    0.81
  12  -8  -6   -0.75    0.85
  12   8   6   -0.51    0.80
 -12   8  -6   -0.79    0.99
 -12   8   6   -0.92    0.81
 -12   8   6    1.16    0.89
  12   8  -6   -0.41    0.83
  12   9   6    7.68    1.23
 -12   9  -6    6.37    1.23
 -12   9  -6    6.14    1.04
  12  -9  -6    5.41    1.19
 -12   9   6    6.26    1.09
  12   9  -6    4.93    1.10
 -12   9   6    7.34    1.24
  12  10   6    0.79    1.09
 -12  10  -6    0.10    0.97
 -12  10  -6   -0.79    0.81
  12  10  -6   -0.33    0.97
 -12  10   6   -0.23    0.88
 -12  10   6    1.77    1.02
 -12  11  -6   -0.90    1.17
  12  11   6   -1.49    1.12
 -12  11  -6    1.84    1.20
 -12  11   6    1.34    1.06
  12  11  -6   -0.64    1.17
 -12  11   6    1.11    1.08
 -12  12  -6    2.12    1.09
  12  12   6    0.46    1.13
  12  12  -6   -0.37    1.11
 -12  12   6   -0.62    1.06
 -13   0  -6   21.89    1.18
 -13   0   6   23.56    1.23
  13  -1  -6    5.14    0.64
 -13   1  -6    5.97    0.74
 -13  -1   6    5.84    0.83
 -13   1   6    8.21    0.93
 -13   1   6    6.71    0.63
 -13  -1  -6    5.80    0.68
 -13  -2   6    2.23    0.68
  13  -2  -6    1.27    0.62
 -13   2  -6    1.02    0.67
 -13  -2  -6    1.39    0.50
 -13   2   6    1.12    0.55
 -13   2   6    2.08    0.72
  13   3   6   17.98    0.83
  13  -3  -6   20.04    1.21
 -13   3  -6   22.46    1.29
 -13  -3  -6   20.88    0.88
 -13   3   6   20.78    1.29
 -13   3   6   18.82    1.04
  13  -4  -6    2.69    0.82
 -13   4  -6    1.63    0.81
  13   4   6    2.16    0.56
 -13   4   6    4.36    0.89
 -13   4   6    3.03    0.68
 -13   5  -6   20.78    1.47
  13   5   6   21.54    1.21
  13  -5  -6   23.44    1.37
 -13   5  -6   22.27    1.14
 -13   5   6   21.38    1.29
 -13   5   6   25.53    1.47
  13  -6  -6    4.18    0.90
 -13   6  -6    2.40    0.95
  13   6   6    2.79    0.77
 -13   6  -6    2.79    0.71
 -13   6   6    0.60    0.84
 -13   6   6    2.94    0.85
 -13   7  -6    0.66    0.72
 -13   7  -6   -0.29    0.88
  13   7   6   -0.20    0.79
  13  -7  -6    1.00    0.95
 -13   7   6   -1.34    0.77
 -13   7   6   -0.18    0.76
  13  -8  -6    0.69    1.01
  13   8   6    1.11    0.90
 -13   8  -6    1.18    0.97
 -13   8  -6    0.27    1.35
 -13   8   6   -0.64    0.83
 -13   8   6    1.87    0.88
 -13   9  -6    1.06    0.99
  13   9   6    2.96    1.09
 -13   9   6    1.76    1.08
 -13   9   6    1.44    0.96
  13   9  -6    1.77    1.00
  13  10   6   -0.11    1.04
 -13  10  -6   -0.24    0.99
 -13  10   6    0.91    1.07
 -13  10   6   -0.38    1.03
  13  10  -6    0.90    1.12
  13  11   6    1.46    1.04
 -13  11  -6    1.35    1.21
 -13  11   6    1.62    1.06
 -13  11   6   -0.35    0.94
  13  11  -6    0.11    1.18
 -14   0  -6    6.45    0.75
 -14   0   6    7.39    0.69
 -14   0   6    7.19    0.86
 -14  -1   6   56.29    2.14
 -14   1  -6   63.50    2.16
 -14  -1  -6   62.76    2.01
 -14   1   6   62.29    2.18
 -14   1   6   62.61    1.93
  14  -2  -6   -0.25    0.57
 -14   2  -6    1.23    0.78
 -14  -2   6    0.38    0.61
 -14   2   6    1.17    0.75
 -14  -2  -6    0.96    0.55
 -14   2   6   -0.10    0.49
 -14  -3   6    9.19    0.87
  14  -3  -6   10.36    0.95
 -14   3  -6    9.62    1.01
 -14   3   6   10.03    1.03
 -14   3   6   11.27    0.85
 -14  -3  -6    9.07    0.67
 -14   4  -6    4.24    0.90
  14  -4  -6    3.50    0.83
 -14   4   6    2.80    0.70
 -14   4   6    3.01    0.90
  14  -5  -6    3.30    0.86
  14   5   6    1.65    0.70
 -14   5  -6    4.89    0.99
 -14   5   6    4.01    0.80
 -14   5   6    3.54    0.91
  14  -6  -6    0.77    0.85
 -14   6  -6    0.20    1.00
  14   6   6    0.13    0.73
 -14   6   6   -0.54    0.75
 -14   6   6   -0.75    0.80
 -14   7  -6    2.46    1.00
  14  -7  -6    0.99    0.89
  14   7   6    2.51    0.90
 -14   7   6    2.55    0.95
 -14   7   6    3.51    0.86
 -14   8  -6    5.26    1.13
  14   8   6    4.42    1.04
 -14   8   6    2.75    0.99
 -14   8   6    3.50    0.94
 -14   9  -6    9.83    1.35
  14   9   6   14.04    1.40
 -14   9   6   12.23    1.32
 -14   9   6   11.22    1.36
 -14  10  -6    2.40    1.11
  14  10   6    1.61    1.12
 -14  10   6    2.81    1.15
 -14  10   6    0.30    1.10
 -14  11  -6   -0.15    1.02
 -14  11   6    2.06    1.19
 -14  11   6    1.04    1.14
 -15   0  -6   48.65    1.78
 -15   0   6   49.72    1.91
 -15   0   6   49.85    1.65
 -15  -1   6    4.60    0.86
 -15   1  -6    5.22    0.79
 -15   1   6    6.14    0.87
 -15   1   6    4.59    0.62
 -15  -1  -6    5.17    0.72
 -15  -2   6    4.28    0.81
 -15   2  -6    5.65    0.85
 -15  -2  -6    4.78    0.68
 -15   2   6    4.07    0.64
 -15   2   6    5.67    0.92
 -15   3  -6    3.01    0.84
 -15  -3   6    2.88    0.75
 -15   3   6    1.92    0.62
 -15  -3  -6    2.89    0.56
 -15   3   6    3.06    0.88
 -15  -4   6    6.86    0.82
 -15   4  -6    6.59    0.98
 -15   4   6    6.43    0.99
 -15   4   6    7.06    0.79
 -15   5  -6    2.97    0.94
  15  -5  -6    2.51    0.83
 -15  -5   6    2.02    0.64
 -15   5   6    0.80    0.73
 -15   5   6    1.75    0.91
 -15   6  -6    3.92    1.02
 -15   6   6    2.71    0.96
 -15   6   6    4.21    0.86
 -15   7  -6    3.91    1.08
 -15   7   6    5.08    1.05
 -15   7   6    7.30    1.02
 -15   8  -6    0.81    1.12
 -15   8   6    0.07    0.92
 -15   8   6    0.44    0.80
 -15   9  -6    3.63    1.26
 -15   9   6    2.84    1.05
 -15   9   6    0.76    1.03
 -15  10  -6    1.12    1.07
 -15  10   6    0.46    1.12
 -15  11  -6    3.34    1.18
 -15  11   6    2.00    1.20
 -16   0   6   -0.33    0.52
 -16   0  -6   -0.07    0.62
 -16   0   6    0.57    0.72
 -16  -1   6   11.25    1.06
 -16   1  -6   10.37    1.03
 -16  -1  -6   10.65    0.91
 -16   1   6    9.75    1.04
 -16   1   6   12.61    1.20
 -16  -2   6    5.67    0.88
 -16   2  -6    3.77    0.83
 -16   2   6    2.42    0.86
 -16  -2  -6    6.13    0.74
 -16  -3   6    0.32    0.62
 -16   3  -6    0.63    0.80
 -16   3   6    0.49    0.82
 -16  -4   6    1.06    0.66
 -16   4  -6    1.02    0.97
 -16   4   6    0.36    0.85
 -16   5  -6    5.70    1.05
 -16  -5   6    4.23    0.76
 -16   5   6    2.55    0.93
 -16   6  -6   -0.14    0.93
 -16   6   6    1.51    0.94
 -16   7  -6    0.01    1.07
 -16   7   6    1.82    0.96
 -16   8  -6    3.22    1.12
 -16   8   6    0.99    0.97
 -16   9  -6    0.90    1.08
 -16   9   6    0.98    1.04
 -16  10  -6   -0.37    1.07
 -16  10   6   -0.98    1.11
 -17   0   6    2.11    0.79
 -17   0  -6    1.66    0.76
 -17   1  -6    7.30    0.99
 -17  -1   6    6.97    0.93
 -17   1   6    6.94    0.98
 -17  -1  -6    8.92    0.91
 -17   2  -6   16.89    1.31
 -17  -2   6   18.45    1.33
 -17  -2  -6   17.26    1.16
 -17   2   6   15.62    1.26
 -17   3  -6   14.23    1.24
 -17  -3   6   14.28    1.12
 -17   3   6   14.12    1.27
 -17   4  -6    2.42    0.92
 -17  -4   6    2.78    0.78
 -17   4   6    5.17    1.01
 -17   5  -6    1.90    0.95
 -17   5   6    0.51    0.89
 -17   6  -6    0.83    0.96
 -17   6   6   -0.50    0.92
 -17   7  -6    7.10    1.21
 -17   7   6    6.87    1.18
 -17   8  -6    7.37    1.29
 -17   8   6    7.79    1.26
 -17   9  -6   -0.45    1.02
 -17   9   6   -0.78    1.13
 -17  10  -6    5.31    1.29
 -17  10   6    4.34    1.20
 -18   0   6   27.12    1.53
 -18   0  -6   28.95    1.54
 -18  -1   6    3.10    0.88
 -18   1  -6    3.96    0.86
 -18   1   6    2.79    0.90
 -18  -1  -6    4.23    0.80
 -18   2  -6    1.09    0.82
 -18  -2   6    1.10    0.83
 -18   2   6   -0.97    0.80
 -18  -2  -6   -0.08    0.62
 -18  -3   6    2.21    0.82
 -18   3  -6    2.28    0.92
 -18   3   6    1.05    0.89
 -18  -4   6    1.85    0.76
 -18   4  -6    1.19    0.91
 -18   4   6    0.68    0.90
 -18   5  -6    0.33    0.92
 -18   5   6   -0.75    0.90
 -18   6  -6    0.87    1.00
 -18   6   6    1.42    0.98
 -18   7  -6   -0.39    1.01
 -18   7   6   -2.12    0.91
 -18   8  -6    0.18    1.06
 -18   8   6    2.03    1.06
 -18   9  -6   -0.54    1.05
 -18   9   6    0.08    1.07
 -19   0  -6   -1.01    0.75
 -19   0   6   -0.24    0.87
 -19   1  -6   17.63    1.32
 -19  -1   6   16.37    1.23
 -19  -1  -6   14.42    1.14
 -19   1   6   16.43    1.30
 -19  -2   6    0.59    0.74
 -19   2  -6    0.82    0.83
 -19   2   6    0.37    0.89
 -19  -3   6    0.14    0.78
 -19   3  -6    0.75    0.99
 -19   3   6    0.30    0.88
 -19   4  -6    7.10    1.14
 -19  -4   6    7.01    1.22
 -19   4   6    5.53    1.09
 -19   5  -6   -0.11    0.98
 -19   5   6    0.81    0.99
 -19   6  -6    1.30    1.05
 -19   6   6    1.54    1.01
 -19   7  -6    0.42    1.02
 -19   7   6    0.19    1.13
 -19   8  -6    0.45    1.10
 -19   8   6   -1.54    0.96
 -19   9  -6    0.26    1.11
 -19   9   6   -0.06    1.06
 -20   0  -6    0.06    0.73
 -20   0   6    2.47    0.88
 -20   1  -6    1.26    0.83
 -20  -1   6    3.33    0.96
 -20   1   6    1.42    0.90
 -20  -1  -6    1.51    0.80
 -20  -2   6    0.05    0.81
 -20   2  -6    0.18    0.84
 -20   2   6   -0.48    0.88
 -20  -3   6    0.74    0.81
 -20   3  -6    0.11    0.91
 -20   3   6    1.20    0.94
 -20   4  -6   10.12    1.34
 -20   4   6    9.60    1.26
 -20   5  -6    3.78    1.08
 -20   5   6    4.76    1.13
 -20   6  -6   -0.81    0.98
 -20   6   6    0.38    1.01
 -20   7  -6   -0.44    1.01
 -20   7   6   -0.60    0.98
 -20   8  -6    0.30    1.09
 -20   8   6   -2.25    1.01
 -21   0  -6    0.01    0.84
 -21   0   6    0.27    0.86
 -21  -1   6    2.77    0.89
 -21   1  -6    1.13    0.86
 -21  -1  -6    0.07    0.81
 -21   1   6    3.78    0.99
 -21   2  -6   -0.77    0.96
 -21  -2   6    1.47    0.93
 -21   2   6    0.78    0.92
 -21  -3   6    1.30    0.84
 -21   3  -6    2.50    1.09
 -21   3   6    0.94    1.07
 -21   4  -6    0.60    0.99
 -21   4   6    0.18    0.92
 -21   5  -6    0.50    1.02
 -21   5   6   -0.52    1.09
 -21   6  -6    5.17    1.20
 -21   6   6    8.23    1.32
 -21   7  -6   -0.34    1.08
 -21   7   6   -2.66    0.99
 -21   8  -6    0.00    1.09
 -21   8   6    1.44    1.16
 -22   0   6   -1.62    0.81
 -22   0  -6    0.27    0.89
 -22   1  -6    2.01    1.01
 -22  -1   6    2.15    0.98
 -22   1   6    2.50    0.98
 -22  -2   6    1.21    0.83
 -22   2  -6    0.05    0.99
 -22   2   6   -0.28    1.06
 -22   3  -6    0.63    0.96
 -22   3   6   -0.73    0.94
 -22   4  -6    0.17    1.10
 -22   4   6   -1.23    0.97
 -22   5  -6   -0.78    0.98
 -22   5   6    0.53    1.04
 -22   6  -6    1.45    1.10
 -22   6   6    0.75    1.10
 -22   7  -6    1.87    1.16
 -22   7   6   -0.23    1.06
 -23   0   6   -0.01    0.89
 -23   0  -6    0.66    0.93
 -23   1  -6    0.63    0.97
 -23  -1   6    0.53    0.96
 -23   1   6   -0.36    0.92
 -23   2  -6    1.33    0.95
 -23  -2   6    0.09    0.95
 -23   2   6    0.18    0.96
 -23   3  -6    2.89    1.07
 -23   3   6    0.83    1.01
 -23   4  -6   -0.05    0.99
 -23   4   6    0.72    1.02
 -23   5  -6    2.06    1.13
 -23   5   6   -1.09    1.02
 -23   6  -6   -0.13    1.05
 -23   6   6    0.16    1.07
 -24   0   6    3.90    1.17
 -24   1  -6   -2.00    0.92
 -24  -1   6    0.95    0.89
 -24   1   6    1.08    0.99
 -24   2  -6    0.57    0.95
 -24  -2   6   -0.96    1.40
 -24   2   6    0.27    1.01
 -24   3  -6    0.38    0.98
 -24   3   6   -0.94    0.97
 -24   4  -6    3.87    1.16
 -24   4   6    4.36    1.20
 -24   5  -6    1.29    1.20
 -24   5   6    1.42    1.24
 -25   0   6    8.36    1.29
 -25  -1   6    2.30    0.97
 -25   1  -6    2.08    1.07
 -25   1   6    0.58    0.97
 -25   2  -6   -0.23    0.94
 -25   2   6   -0.62    0.97
 -25   3  -6    0.05    1.00
 -25   3   6    1.95    1.09
 -25   4  -6   -0.49    1.04
 -25   4   6    1.44    1.13
 -26   0   6    6.39    1.27
 -26  -1   6   -1.13    1.34
 -26   1   6   -1.28    0.93
 -26   2  -6    2.46    1.05
 -26   2   6    2.41    1.21
 -26   3  -6    1.16    1.04
 -26   3   6   -0.50    1.16
   0   0  -7    0.62    0.52
   0   1  -7    0.65    0.50
   0  -1  -7    0.64    0.52
   0   1  -7   -0.70    0.52
   0   1   7   -0.20    0.51
   0   2  -7   30.75    1.19
   0   2  -7   31.03    1.18
   0   2   7   31.14    1.13
   0  -2  -7   31.74    1.17
   0   3  -7    0.54    0.58
   0   3   7   -0.46    0.58
   0   3  -7    0.30    0.52
   0   3  -7    0.18    0.45
   0  -3  -7   -0.22    0.50
   0   4   7   49.44    1.49
   0   4  -7   48.15    1.65
   0   4  -7   49.64    1.63
   0   4   7   51.84    1.78
   0   4  -7   53.39    1.71
   0  -4  -7   51.12    1.64
   0   5  -7    0.00    0.58
   0  -5  -7    1.12    0.58
   0   5  -7    0.31    0.64
   0   5   7   -0.39    0.51
   0   5  -7   -0.04    0.52
   0   5   7    0.05    0.36
   0   6  -7   -0.48    0.69
   0   6  -7    0.51    0.56
   0   6  -7   -0.75    0.60
   0  -6  -7    0.00    0.60
   0   6   7   -0.01    0.40
   0   6   7   -0.55    0.73
   0   7  -7    1.02    0.79
   0   7  -7   -0.89    0.63
   0   7  -7   -0.26    0.58
   0  -7  -7    0.84    0.69
   0   7   7   -0.66    0.42
   0   7   7    1.42    0.86
   0   8   7    0.39    0.56
   0  -8  -7   -0.55    0.72
   0   8  -7    0.13    0.62
   0   8  -7    1.14    0.89
   0   8   7    0.59    0.94
   0   8  -7   -0.29    0.69
   0   9  -7   -1.01    0.72
   0   9  -7   -0.70    0.64
   0  -9  -7    1.06    0.87
   0   9   7    1.55    1.03
   0   9  -7   -0.87    0.88
   0  10   7    4.60    1.16
   0  10  -7    3.97    1.10
   0  10  -7    1.63    0.81
   0 -10  -7    2.23    0.93
   0  10  -7    1.82    0.73
   0 -11  -7    0.23    0.91
   0  11  -7    0.83    1.19
   0  11   7    0.27    1.08
   0  12   7    2.27    1.25
   0 -12  -7    2.40    1.09
   0  12  -7    1.13    1.16
   0  13  -7    2.01    1.37
   0  13   7    0.68    1.25
   1   0  -7    0.46    0.48
  -1   0  -7   -0.19    0.44
  -1   0  -7   -0.64    0.47
  -1   1  -7  123.45    3.26
   1  -1  -7  123.24    3.25
  -1   1  -7  119.23    3.26
   1   1   7  123.32    3.28
  -1  -1  -7  123.41    3.23
  -1   1   7  123.84    3.31
   1   1  -7  121.15    3.24
  -1   2  -7    2.96    0.54
   1   2   7    2.20    0.59
   1  -2  -7    2.97    0.54
  -1   2  -7    2.95    0.57
  -1   2   7    3.02    0.60
  -1  -2  -7    2.97    0.50
   1   2  -7    2.55    0.57
   1   2  -7    2.93    0.55
   1  -3  -7   35.82    1.29
  -1   3  -7   38.33    1.31
  -1   3  -7   36.56    1.37
   1   3   7   35.05    1.38
  -1   3  -7   38.23    1.42
  -1  -3  -7   37.20    1.28
   1   3  -7   37.74    1.40
   1   3  -7   36.92    1.32
  -1   3   7   36.53    1.42
   1   3  -7   39.16    1.29
   1   4   7    6.14    0.77
  -1   4  -7    6.22    0.74
   1   4   7    6.80    0.44
   1  -4  -7    7.30    0.66
  -1   4  -7    6.50    0.69
  -1   4  -7    6.68    0.67
  -1  -4  -7    6.06    0.58
  -1   4   7    5.82    0.53
   1   4  -7    5.96    0.56
  -1   4   7    7.04    0.80
   1   4  -7    6.14    0.77
   1   4  -7    5.72    0.68
   1  -5  -7    8.49    0.78
   1   5   7    9.33    0.90
  -1   5  -7    8.17    0.85
  -1   5  -7    9.79    0.79
  -1   5  -7    9.01    0.77
   1   5   7    8.81    0.56
   1   5  -7    7.49    0.84
  -1   5   7    9.73    0.92
  -1   5   7    8.82    0.61
   1   5  -7    9.47    0.78
  -1  -5  -7   10.66    0.76
   1   5  -7    9.96    0.71
   1  -6  -7   21.63    1.20
  -1   6  -7   19.57    1.19
  -1   6  -7   21.98    1.13
   1   6   7   21.16    0.84
  -1   6  -7   22.23    1.28
   1   6   7   21.65    1.30
  -1   6   7   19.93    1.29
   1   6  -7   19.05    1.26
   1   6  -7   19.97    1.05
   1   6  -7   20.14    1.01
  -1   6   7   19.93    0.94
  -1  -6  -7   22.92    1.12
  -1   7  -7   -0.54    0.68
   1   7   7    1.22    0.88
  -1   7  -7   -1.09    0.61
   1  -7  -7    1.09    0.71
   1   7   7    0.68    0.41
  -1   7  -7    1.48    0.81
   1   7  -7   -0.23    0.55
  -1  -7  -7    0.79    0.66
   1   7  -7    0.75    0.79
  -1   7   7    0.11    0.80
  -1   7   7    0.31    0.50
   1   7  -7   -0.23    0.62
   1   8   7   -0.58    0.92
  -1   8  -7    0.02    0.68
  -1   8  -7    0.18    0.73
   1  -8  -7    1.43    0.82
  -1   8  -7    1.58    0.89
   1   8  -7   -0.14    0.85
  -1   8   7    0.12    0.92
   1   8  -7    0.52    0.69
   1   8  -7    0.05    0.60
  -1   8   7    0.58    0.53
  -1  -8  -7    0.36    0.71
   1   9   7   -1.24    0.94
  -1   9  -7   -0.13    0.94
  -1   9  -7   -0.85    0.69
  -1   9  -7   -0.17    0.77
   1  -9  -7    0.36    0.77
   1   9  -7    0.82    0.72
   1   9  -7    0.26    0.60
  -1  -9  -7    1.58    0.82
  -1   9   7   -0.12    0.95
   1   9  -7    0.25    0.91
  -1  10  -7    0.59    1.00
   1 -10  -7    0.05    0.84
   1  10   7   -0.70    1.03
  -1  10  -7   -0.88    0.69
  -1  10  -7   -1.01    0.77
   1  10  -7    0.81    0.78
  -1  10   7   -0.35    1.00
  -1 -10  -7   -0.09    0.83
   1  10  -7    2.36    1.09
  -1  11  -7   -0.21    1.05
  -1  11  -7    1.03    1.27
   1 -11  -7    0.60    0.97
   1  11   7    2.18    1.16
  -1  11   7    0.89    1.12
   1  11  -7   -0.05    1.07
  -1 -11  -7    2.40    0.99
   1  12   7    3.31    1.32
  -1  12  -7    4.28    1.27
   1 -12  -7    0.45    1.07
  -1  12   7    2.74    1.43
   1  12  -7    1.92    1.21
   1  13   7    1.37    1.27
  -1  13  -7    1.60    1.26
   1  13  -7   -0.06    1.23
  -1  13   7    2.95    1.35
  -2   0  -7   -0.10    0.50
  -2   0  -7    1.45    0.46
   2   0  -7   -0.30    0.47
  -2   1  -7   16.84    0.85
  -2   1  -7   17.23    0.88
   2   1   7   15.17    0.89
   2  -1  -7   17.22    0.93
   2   1  -7   15.98    0.83
  -2  -1  -7   15.94    0.81
  -2  -1  -7   16.17    0.69
  -2   1   7   16.61    0.92
   2   2   7   15.71    0.86
   2  -2  -7   13.69    0.83
  -2   2  -7   13.84    0.87
  -2   2  -7   13.08    0.83
  -2  -2  -7   14.00    0.75
  -2   2   7   14.60    0.93
   2   2  -7   13.88    0.78
  -2   3  -7   43.76    1.52
   2   3   7   45.35    1.56
   2  -3  -7   45.66    1.55
  -2   3  -7   44.70    1.54
  -2   3   7   44.15    1.40
  -2   3   7   46.98    1.60
   2   3  -7   44.47    1.58
   2   3  -7   45.17    1.49
   2   3  -7   45.97    1.42
  -2  -3  -7   43.94    1.40
   2  -4  -7   14.26    0.89
  -2   4  -7   13.41    0.92
   2   4   7   13.41    0.96
   2   4   7   12.83    0.56
  -2   4  -7   12.82    0.92
   2   4  -7   12.56    0.93
  -2   4   7   14.07    1.01
   2   4  -7   12.00    0.90
  -2   4   7   13.41    0.78
  -2  -4  -7   15.09    0.80
   2   4  -7   13.40    0.78
   2  -5  -7    2.56    0.62
  -2   5  -7    3.51    0.65
  -2   5  -7    2.27    0.76
   2   5   7    2.05    0.73
   2   5   7    2.53    0.32
   2   5  -7    5.15    0.78
  -2   5   7    3.55    0.75
   2   5  -7    2.91    0.56
  -2  -5  -7    3.03    0.55
  -2   5   7    3.04    0.50
   2   5  -7    3.02    0.49
   2   6   7    5.82    0.88
  -2   6  -7    6.08    0.73
  -2   6  -7    6.21    0.76
  -2   6  -7    5.39    0.83
   2   6   7    5.10    0.41
   2  -6  -7    4.92    0.74
   2   6  -7    4.92    0.64
  -2   6   7    4.94    0.60
  -2  -6  -7    5.97    0.68
   2   6  -7    5.43    0.87
  -2   6   7    5.06    0.89
   2   6  -7    5.46    0.60
   2  -7  -7    0.68    0.70
  -2   7  -7    0.81    0.80
   2   7   7    1.79    0.88
   2   7   7    1.08    0.39
  -2   7  -7    0.54    0.73
  -2   7  -7    3.34    0.60
  -2   7   7   -1.09    0.78
  -2  -7  -7    1.43    0.63
   2   7  -7    1.48    0.63
   2   7  -7    3.04    0.87
   2   7  -7    1.07    0.52
  -2   7   7    1.36    0.57
   2   8   7   -1.14    0.87
   2  -8  -7    2.20    0.85
  -2   8  -7    2.47    0.76
  -2   8  -7    1.54    0.91
  -2   8  -7    1.99    0.81
  -2  -8  -7    1.58    0.74
   2   8  -7    3.50    0.95
  -2   8   7    1.01    0.95
   2   8  -7    1.22    0.56
  -2   8   7    0.19    0.58
   2   8  -7    1.47    0.70
   2  -9  -7    0.95    0.90
   2   9   7    0.55    0.98
  -2   9  -7    0.09    0.71
  -2   9  -7   -0.05    0.91
  -2   9  -7   -0.34    0.72
   2   9  -7   -0.22    0.55
   2   9  -7    0.92    0.94
  -2   9   7    1.73    1.01
  -2  -9  -7    1.28    0.75
   2   9  -7    0.83    0.75
  -2  10  -7   -1.08    0.93
   2 -10  -7    0.18    0.87
  -2  10  -7   -1.24    0.81
   2  10   7   -0.68    0.97
  -2  10  -7   -0.47    0.75
   2  10  -7   -0.55    1.01
  -2 -10  -7   -0.05    0.82
  -2  10   7    0.96    1.08
   2  10  -7    0.51    0.88
   2 -11  -7   -0.57    0.97
  -2  11  -7    0.17    1.20
  -2  11  -7   -0.25    0.85
  -2  11  -7   -0.34    0.75
   2  11   7   -0.70    1.09
   2  11  -7   -0.54    1.05
  -2  11   7    2.11    1.19
   2  12   7   -2.93    1.10
  -2  12  -7   -0.38    1.10
   2 -12  -7   -1.58    0.91
   2  12  -7    0.02    1.14
  -2  12   7   -1.12    1.15
   2 -13  -7    4.93    1.32
  -2  13  -7    5.52    1.37
   2  13   7    6.32    1.58
  -2  13   7    6.61    1.46
   2  13  -7    4.20    1.34
  -3   0  -7   -0.02    0.43
  -3   0  -7   -0.85    0.44
   3   0  -7   -0.04    0.47
   3  -1  -7   14.78    0.82
  -3   1  -7   14.01    0.85
   3   1   7   13.92    0.75
  -3   1  -7   15.30    0.82
  -3  -1  -7   13.85    0.69
  -3  -1  -7   14.16    0.75
   3   1  -7   14.71    0.79
   3  -2  -7   13.11    0.83
  -3   2  -7   10.99    0.75
   3   2   7   12.85    0.87
   3   2  -7   11.46    0.70
  -3  -2  -7   12.57    0.68
  -3   2   7   11.62    0.88
  -3   3  -7   11.11    0.79
   3   3   7   11.40    0.85
   3  -3  -7   10.01    0.77
  -3   3  -7   11.78    0.82
  -3   3   7   11.62    0.86
  -3   3   7   12.08    0.74
  -3  -3  -7   11.92    0.71
   3   3  -7   12.48    0.68
   3   4   7   20.56    0.65
   3  -4  -7   20.77    1.06
   3   4   7   21.50    1.10
  -3   4  -7   21.61    1.07
  -3   4  -7   20.63    1.08
  -3   4   7   20.92    0.98
  -3  -4  -7   20.31    0.88
   3   4  -7   20.59    0.96
  -3   4   7   21.86    1.16
   3   4  -7   21.70    0.88
   3   4  -7   21.16    1.14
   3   5   7    4.65    0.33
  -3   5  -7    5.24    0.74
   3  -5  -7    5.78    0.78
   3   5   7    4.71    0.78
  -3   5  -7    6.55    0.72
  -3   5   7    5.21    0.55
   3   5  -7    3.85    0.76
  -3   5   7    4.68    0.80
   3   5  -7    4.10    0.49
  -3  -5  -7    5.54    0.57
   3   5  -7    4.21    0.57
   3   6   7   15.93    0.59
   3   6   7   18.17    1.21
  -3   6  -7   17.13    1.09
   3  -6  -7   15.58    1.10
  -3   6  -7   15.82    1.14
   3   6  -7   17.64    0.95
   3   6  -7   17.07    0.84
   3   6  -7   16.46    1.19
  -3   6   7   17.66    1.25
  -3  -6  -7   16.09    0.93
  -3   6   7   17.18    0.95
  -3   7  -7    0.64    0.76
   3   7   7   -0.53    0.80
  -3   7  -7    0.41    0.66
   3  -7  -7    1.07    0.72
  -3   7   7    0.24    0.84
  -3  -7  -7    0.51    0.59
   3   7  -7    0.71    0.46
   3   7  -7    1.43    0.85
  -3   7   7    0.35    0.57
   3   7  -7    1.46    0.64
  -3   8  -7   17.58    1.34
   3   8   7   14.10    1.32
  -3   8  -7   15.57    1.14
   3  -8  -7   14.59    1.20
   3   8  -7   15.96    0.89
  -3   8   7   16.18    1.39
  -3   8   7   15.23    1.10
  -3  -8  -7   15.13    1.12
   3   8  -7   14.12    1.04
   3   8  -7   15.37    1.31
   3   9   7   -0.68    0.95
  -3   9  -7    1.88    0.71
  -3   9  -7   -0.05    0.85
  -3   9  -7   -1.09    0.90
   3  -9  -7    0.33    0.83
  -3   9   7    1.36    1.02
   3   9  -7   -1.41    0.87
  -3  -9  -7   -0.31    0.74
   3   9  -7   -1.17    0.63
  -3   9   7    1.20    0.68
  -3  10  -7   -0.92    0.96
   3  10   7    1.19    1.07
  -3  10  -7   -0.11    0.79
   3 -10  -7    1.44    1.00
  -3  10  -7    0.50    0.88
   3  10  -7    1.01    1.03
  -3  10   7   -1.21    1.00
  -3  11  -7    1.67    1.08
   3 -11  -7    1.63    1.06
  -3  11  -7   -0.86    0.81
  -3  11  -7    1.05    0.92
   3  11   7   -0.57    1.05
  -3  11   7   -0.04    1.27
   3  11  -7    1.43    1.08
   3 -12  -7    1.50    1.06
   3  12   7    1.91    1.27
  -3  12  -7   -0.33    1.05
  -3  12   7    0.54    1.33
   3  12  -7   -0.16    1.13
  -3  13  -7   -1.38    1.23
   3  13   7    0.84    1.40
   3 -13  -7    0.47    1.08
  -3  13   7    0.65    1.24
   3  13  -7   -0.60    1.32
   4   0  -7    0.12    0.46
  -4   0  -7    0.22    0.50
  -4   0  -7    0.27    0.47
  -4   1  -7   10.65    0.78
   4  -1  -7   12.09    0.77
   4   1   7   10.87    0.70
  -4  -1  -7   10.01    0.62
  -4  -1  -7   10.28    0.67
   4   1  -7   12.47    0.71
  -4   2  -7    1.42    0.57
   4  -2  -7    0.94    0.54
   4   2   7    1.69    0.54
  -4  -2  -7    0.46    0.37
  -4   2   7    1.84    0.57
   4   2  -7    1.30    0.41
  -4  -2  -7    1.33    0.31
   4   3   7    4.54    0.61
  -4   3  -7    3.85    0.56
  -4   3  -7    4.33    0.64
   4  -3  -7    1.86    0.59
   4   3  -7    3.14    0.42
  -4   3   7    3.43    0.60
  -4   3   7    3.19    0.66
  -4  -3  -7    3.36    0.43
   4  -4  -7   22.50    1.09
   4   4   7   20.40    0.66
  -4   4  -7   22.07    1.13
  -4   4  -7   20.07    1.10
   4   4   7   22.67    1.11
  -4   4   7   20.87    1.05
   4   4  -7   21.87    1.14
   4   4  -7   20.61    0.82
  -4  -4  -7   21.04    0.87
  -4   4   7   21.49    1.15
  -4   5  -7    3.85    0.76
   4  -5  -7    4.91    0.73
   4   5   7    4.41    0.75
  -4   5  -7    4.42    0.71
   4   5   7    4.20    0.31
   4   5  -7    4.46    0.46
   4   5  -7    4.10    0.77
  -4  -5  -7    4.93    0.54
  -4   5   7    4.88    0.63
  -4   5   7    3.79    0.78
   4   6   7    1.49    0.75
  -4   6  -7    1.88    0.71
   4  -6  -7    1.26    0.70
  -4   6  -7    0.38    0.65
   4   6  -7    1.76    0.59
  -4   6   7    1.69    0.80
  -4  -6  -7    1.90    0.53
   4   6  -7    2.22    0.42
   4   6  -7    1.98    0.80
  -4   6   7    0.77    0.51
  -4   7  -7   19.35    1.22
   4  -7  -7   19.40    1.38
   4   7   7   19.75    1.39
  -4   7  -7   20.39    1.44
   4   7  -7   19.70    1.38
  -4   7   7   20.14    1.40
   4   7  -7   19.18    1.10
  -4  -7  -7   21.18    1.07
   4   7  -7   19.49    0.86
  -4   7   7   21.08    1.15
  -4   8  -7   28.91    1.59
  -4   8  -7   26.98    1.46
   4   8   7   29.41    1.81
   4  -8  -7   26.58    1.52
   4   8  -7   29.31    1.33
  -4   8   7   26.86    1.34
  -4  -8  -7   27.92    1.34
   4   8  -7   27.80    1.41
  -4   8   7   26.37    1.67
   4   8  -7   27.93    1.64
  -4   9  -7    2.02    0.92
   4  -9  -7   -0.34    0.93
  -4   9  -7    1.29    0.95
   4   9   7    1.30    0.99
  -4   9   7    1.19    0.68
   4   9  -7    0.44    0.91
   4   9  -7    0.18    0.65
  -4   9   7    1.49    1.02
  -4  -9  -7    0.42    0.74
   4  10   7    0.97    1.06
  -4  10  -7   -0.34    0.88
  -4  10  -7   -1.16    0.93
   4 -10  -7    1.65    1.07
  -4  10   7    0.63    1.09
   4  10  -7    0.60    1.05
   4  11   7    2.38    1.16
  -4  11  -7    0.11    1.05
  -4  11  -7    0.59    0.94
   4 -11  -7    0.03    1.02
  -4  11  -7    1.01    0.88
   4  11  -7    0.82    1.09
  -4  11   7    0.37    1.12
   4 -12  -7    3.98    1.19
   4  12   7    2.53    1.30
  -4  12  -7    3.13    0.97
  -4  12  -7    4.73    1.36
  -4  12   7    4.58    1.37
   4  12  -7    5.88    1.37
  -4  13  -7   -1.04    1.10
   4 -13  -7    1.17    1.17
   4  13   7    1.23    1.43
  -4  13   7    2.85    1.36
   4  13  -7    3.51    1.31
   5   0  -7   -0.11    0.47
  -5   0  -7   -0.06    0.43
  -5   1  -7    9.15    0.69
   5   1   7    9.90    0.67
   5  -1  -7    7.73    0.66
   5   1  -7    8.95    0.66
  -5  -1  -7    8.68    0.61
  -5  -1  -7   10.22    0.66
   5  -2  -7    0.55    0.54
   5   2   7   -0.03    0.48
  -5   2  -7    1.05    0.57
   5   2  -7    0.67    0.39
  -5   2   7    0.41    0.56
  -5  -2  -7    1.11    0.31
  -5  -2  -7    0.87    0.37
   5  -3  -7   25.32    1.14
  -5   3  -7   26.42    1.19
  -5   3  -7   25.58    1.02
   5   3   7   24.54    1.06
  -5  -3  -7   25.17    0.89
  -5   3   7   24.44    1.16
   5   3  -7   26.54    0.90
  -5   3   7   24.93    1.17
  -5   4  -7   10.86    0.82
  -5   4  -7    9.44    0.82
   5   4   7   11.56    0.88
   5  -4  -7   10.04    0.83
  -5   4   7   10.17    0.87
  -5   4   7   11.09    0.81
   5   4  -7    9.53    0.85
   5   4  -7   10.48    0.56
  -5  -4  -7   10.62    0.64
   5  -5  -7    4.99    0.78
   5   5   7    3.93    0.72
  -5   5  -7    5.03    0.78
  -5   5  -7    5.40    0.75
  -5   5   7    5.95    0.70
  -5   5   7    5.67    0.80
   5   5  -7    5.09    0.79
   5   5  -7    5.32    0.42
  -5  -5  -7    4.97    0.52
   5  -6  -7    3.58    0.84
  -5   6  -7    2.76    0.73
   5   6   7    4.09    0.82
  -5   6  -7    3.17    0.76
   5   6  -7    4.73    0.40
  -5  -6  -7    4.46    0.56
   5   6  -7    4.56    0.87
  -5   6   7    4.16    0.64
  -5   6   7    3.82    0.84
  -5   7  -7    8.83    0.99
   5   7   7    7.96    1.04
   5  -7  -7    6.74    0.94
  -5   7  -7    8.42    0.94
   5   7  -7    8.48    0.53
   5   7  -7    8.39    1.07
  -5  -7  -7    9.95    0.79
  -5   7   7    7.93    1.06
  -5   7   7    9.19    0.86
   5  -8  -7    2.09    0.89
  -5   8  -7   -0.58    0.81
  -5   8  -7   -0.09    0.74
   5   8   7    1.68    0.93
  -5  -8  -7   -0.44    0.61
  -5   8   7    1.10    0.70
  -5   8   7   -0.22    0.90
   5   8  -7   -0.02    0.91
   5   9   7    2.93    1.06
   5  -9  -7    4.40    1.01
  -5   9  -7    3.24    0.97
  -5   9  -7    3.95    1.01
  -5   9   7    3.96    1.12
  -5   9   7    2.88    0.77
   5   9  -7    4.32    1.11
  -5  10  -7    8.40    1.08
   5  10   7    7.92    1.29
  -5  10  -7    7.79    1.22
   5 -10  -7    5.72    1.14
   5  10  -7    9.89    1.33
  -5  10   7    7.43    1.28
  -5  11  -7    1.37    1.07
   5 -11  -7    0.39    0.98
   5  11   7    0.65    1.13
  -5  11  -7    0.66    0.86
   5  11  -7   -0.97    1.03
  -5  11   7   -0.23    1.08
   5  12   7    7.20    1.42
  -5  12  -7    8.02    1.26
   5 -12  -7    6.28    1.31
  -5  12  -7    7.61    1.14
  -5  12  -7    5.84    1.40
   5  12  -7    7.07    1.42
  -5  12   7    7.76    1.46
  -5  13  -7    2.49    1.25
   5 -13  -7    0.06    1.20
   5  13   7    1.25    1.26
   5  13  -7   -0.70    1.22
  -5  13   7    0.79    1.28
   6   0  -7    0.10    0.41
  -6   0  -7    0.21    0.44
   6   1   7   13.39    0.67
  -6   1  -7   12.29    0.84
   6  -1  -7   12.57    0.80
  -6  -1  -7   12.07    0.69
   6   1  -7   12.07    0.71
  -6   1   7   13.53    0.83
   6   2   7    8.48    0.63
   6  -2  -7    8.76    0.76
  -6   2  -7   10.05    0.77
  -6   2   7    7.80    0.71
  -6  -2  -7    9.08    0.58
   6   2  -7    8.65    0.56
  -6   2   7    7.06    0.70
  -6  -2  -7    8.56    0.52
  -6   3  -7  124.08    3.28
  -6   3  -7  120.74    3.39
   6   3   7  118.28    3.31
   6  -3  -7  119.21    3.36
  -6   3   7  117.36    3.37
  -6  -3  -7  120.50    3.14
   6   3  -7  123.02    3.12
  -6   3   7  121.40    3.36
  -6   4  -7   22.35    1.17
   6   4   7   20.94    1.04
   6  -4  -7   19.58    1.12
  -6   4  -7   20.58    1.05
   6   4  -7   21.21    0.71
   6   4  -7   19.40    0.79
  -6   4   7   21.20    1.13
  -6   4   7   21.54    1.04
  -6  -4  -7   21.34    0.80
  -6   5  -7   -0.51    0.63
  -6   5  -7    0.18    0.64
   6   5   7    0.74    0.71
   6  -5  -7    0.87    0.67
   6   5  -7   -0.21    0.21
  -6   5   7    0.32    0.54
  -6   5   7   -0.33    0.67
   6   5  -7    0.02    0.23
   6   5  -7   -0.05    0.65
  -6  -5  -7    0.17    0.37
  -6   6  -7   18.60    1.16
  -6   6  -7   23.05    1.25
   6  -6  -7   20.58    1.26
   6   6   7   21.26    1.27
  -6   6   7   19.69    1.30
   6   6  -7   21.44    1.30
   6   6  -7   20.01    0.60
  -6  -6  -7   20.40    0.92
  -6   6   7   18.85    1.18
  -6   7  -7   36.53    1.66
   6   7   7   39.78    1.88
  -6   7  -7   39.11    1.71
   6  -7  -7   36.20    1.72
   6   7  -7   36.51    1.77
  -6  -7  -7   38.23    1.40
  -6   7   7   38.56    1.89
  -6   7   7   38.16    1.62
  -6   8  -7   14.57    1.21
   6   8   7   16.39    1.35
   6  -8  -7   16.87    1.30
  -6   8  -7   14.46    1.23
  -6   8   7   15.53    1.13
   6   8  -7   15.77    1.35
  -6   8   7   16.09    1.38
  -6   9  -7    1.71    0.91
  -6   9  -7    1.12    0.84
   6  -9  -7    2.52    1.03
   6   9   7    2.30    1.03
  -6   9   7    1.54    1.05
  -6   9   7   -0.14    0.75
   6   9  -7   -0.57    0.94
  -6  10  -7    3.28    1.07
   6  10   7    3.39    1.16
   6 -10  -7    1.96    1.10
  -6  10  -7    2.55    1.02
  -6  10   7    4.31    1.17
   6  10  -7    3.36    1.13
  -6  10   7    4.67    0.90
   6 -11  -7    6.65    1.24
   6  11   7    8.26    1.49
  -6  11  -7    6.42    1.16
  -6  11  -7    9.32    1.33
   6  11  -7    3.51    1.24
  -6  11   7    5.74    1.29
  -6  12  -7   -0.58    0.88
   6  12   7   -0.36    1.13
   6 -12  -7   -0.77    1.04
  -6  12  -7    0.93    1.23
  -6  12  -7   -0.23    0.98
   6  12  -7   -1.00    1.14
  -6  12   7   -0.31    1.13
  -6  13  -7    0.64    1.12
   6  13   7   -0.11    1.22
   6  13  -7    0.64    1.21
  -6  13   7   -0.50    1.33
   7   0   7   -0.04    0.30
  -7   0  -7   -0.10    0.45
   7   0  -7    0.30    0.44
   7   1   7    0.93    0.35
  -7   1  -7   -0.42    0.51
   7  -1  -7    0.74    0.53
  -7  -1  -7    0.43    0.42
  -7   1   7    1.46    0.57
   7   1  -7    0.13    0.38
   7  -2  -7    0.95    0.54
   7   2   7    0.81    0.42
  -7   2  -7    0.69    0.58
   7   2  -7    1.04    0.33
  -7   2   7    1.36    0.60
  -7   2   7    0.08    0.56
  -7  -2  -7    2.01    0.35
  -7  -2  -7    0.97    0.35
  -7   3  -7   27.30    1.27
   7   3   7   28.46    1.12
  -7   3  -7   26.53    1.05
   7  -3  -7   26.17    1.21
  -7  -3  -7   26.70    0.90
   7   3  -7   27.82    0.82
  -7  -3  -7   27.44    0.81
  -7   3   7   27.60    1.19
  -7   3   7   27.23    1.21
   7  -4  -7   12.33    0.93
   7   4   7   12.38    0.86
  -7   4  -7   13.34    0.88
  -7   4  -7   12.60    0.94
  -7   4   7   13.08    0.91
  -7   4   7   12.03    0.91
  -7  -4  -7   11.57    0.61
  -7   5  -7    0.82    0.68
   7   5   7   -0.40    0.61
  -7   5  -7    0.77    0.57
   7  -5  -7    0.32    0.67
  -7   5   7    0.24    0.58
  -7  -5  -7    0.61    0.36
  -7   5   7   -0.13    0.66
   7   5  -7    0.71    0.70
  -7   6  -7   11.30    1.02
  -7   6  -7   11.57    1.03
   7  -6  -7   12.73    1.08
   7   6   7   10.74    1.00
  -7  -6  -7   11.38    0.74
   7   6  -7   12.53    1.15
  -7   6   7   10.69    1.05
  -7   6   7   12.57    1.01
  -7   7  -7    1.24    0.83
   7   7   7    0.01    0.78
   7  -7  -7   -0.10    0.78
  -7   7  -7    0.70    0.75
  -7   7   7    0.32    0.81
  -7   7   7    0.14    0.74
   7   7  -7    0.42    0.80
  -7   8  -7   11.82    1.14
  -7   8  -7   13.04    1.25
   7  -8  -7   11.75    1.19
   7   8   7   12.60    1.32
  -7   8   7    9.63    1.04
   7   8  -7   12.39    1.26
  -7   8   7   12.39    1.28
   7   9   7    1.19    1.00
  -7   9  -7    1.00    0.91
  -7   9  -7    2.08    0.92
   7  -9  -7    0.48    0.99
   7   9  -7    3.84    1.07
  -7   9   7    1.91    1.03
  -7   9   7    1.16    0.74
  -7  10  -7    1.03    0.96
   7  10   7    0.48    1.06
  -7  10  -7    0.86    0.87
   7 -10  -7    0.57    0.99
  -7  10   7    0.13    0.83
   7  10  -7    1.40    1.07
  -7  10   7   -0.68    1.00
  -7  11  -7    1.94    1.07
   7  11   7    0.08    1.10
   7 -11  -7   -2.20    1.08
  -7  11  -7    2.64    1.08
  -7  11   7    0.95    1.24
   7  11  -7    1.54    1.15
  -7  12  -7    0.95    1.05
   7 -12  -7    0.76    1.13
  -7  12  -7   -1.90    0.96
   7  12   7    0.81    1.19
  -7  12   7    1.04    1.18
   7  12  -7    2.92    1.24
   8   0   7    0.10    0.25
  -8   0  -7    0.08    0.51
   8   0  -7    0.29    0.44
  -8   1  -7    1.10    0.55
   8  -1  -7    1.82    0.55
   8   1   7    1.45    0.34
  -8   1   7    0.70    0.55
   8   1  -7    1.95    0.40
  -8  -1  -7    0.90    0.45
  -8   2  -7   13.32    0.95
   8   2   7   13.50    0.72
   8  -2  -7   14.82    0.90
  -8   2   7   14.47    0.86
   8   2  -7   12.14    0.58
  -8  -2  -7   13.85    0.68
  -8   2   7   14.05    0.85
  -8   3  -7    2.56    0.48
   8   3   7    2.83    0.55
  -8   3  -7    1.57    0.65
   8  -3  -7    2.02    0.68
  -8   3   7    3.05    0.65
  -8  -3  -7    2.42    0.34
  -8   3   7    1.33    0.57
  -8  -3  -7    2.44    0.29
   8  -4  -7   16.38    1.16
   8   4   7   14.81    0.98
  -8   4  -7   15.69    0.91
  -8   4  -7   15.51    1.11
  -8  -4  -7   15.39    0.65
  -8   4   7   15.62    1.11
  -8   4   7   16.27    1.12
   8  -5  -7    7.79    0.95
   8   5   7    7.25    0.85
  -8   5  -7    6.82    0.87
  -8   5  -7    7.56    0.80
  -8   5   7    6.50    0.79
  -8  -5  -7    6.82    0.48
   8   5  -7    5.86    0.83
  -8   5   7    6.01    0.83
   8   6   7   21.86    1.29
  -8   6  -7   23.08    1.39
   8  -6  -7   22.07    1.46
  -8   6  -7   22.51    1.20
  -8   6   7   19.55    1.34
  -8   6   7   23.06    1.36
   8   6  -7   24.99    1.38
   8  -7  -7    2.65    0.95
  -8   7  -7    2.40    0.83
   8   7   7    1.89    0.94
  -8   7  -7    2.25    0.76
  -8   7   7   -0.45    0.80
  -8   7   7    2.87    0.77
   8   7  -7    1.55    0.86
  -8   8  -7    2.40    0.88
   8   8   7    3.02    0.95
   8  -8  -7    3.36    0.96
  -8   8  -7    2.34    0.84
   8   8  -7    3.22    1.00
  -8   8   7    3.21    0.99
  -8   8   7    1.49    0.85
  -8   9  -7   30.00    1.67
  -8   9  -7   26.46    1.65
   8   9   7   26.70    1.76
   8  -9  -7   27.23    1.72
  -8   9   7   30.81    1.55
   8   9  -7   27.83    1.77
  -8   9   7   27.59    1.79
  -8  10  -7    3.73    1.04
   8  10   7    1.41    1.08
  -8  10  -7    0.50    1.02
   8 -10  -7    2.30    1.16
  -8  10   7    1.29    1.05
   8  10  -7    1.12    1.08
  -8  10   7    1.77    0.89
   8  11   7    0.94    1.11
   8 -11  -7    0.81    1.04
  -8  11  -7   -0.28    0.89
  -8  11  -7    1.58    1.16
  -8  11   7   -1.06    1.01
   8  11  -7    0.56    1.07
  -8  12  -7   -0.67    1.02
   8  12   7    0.17    1.14
   8 -12  -7   -0.96    1.04
  -8  12  -7    0.22    1.07
  -8  12   7    1.31    1.15
   8  12  -7    0.58    1.26
  -9   0  -7    0.02    0.51
   9   0   7   -0.22    0.20
   9   0  -7   -0.48    0.43
  -9   1  -7   22.19    1.06
   9   1   7   20.93    0.75
   9  -1  -7   22.40    1.03
  -9  -1  -7   22.35    0.98
   9   1  -7   21.74    0.85
  -9   1   7   19.93    0.97
  -9   1   7   24.52    1.15
  -9   2  -7   58.99    2.00
   9   2   7   57.85    1.69
   9  -2  -7   60.06    1.93
  -9  -2  -7   59.31    1.70
  -9   2   7   58.89    1.97
   9   2  -7   58.87    1.58
  -9   2   7   58.80    1.86
   9  -3  -7    1.94    0.68
  -9   3  -7    0.64    0.62
   9   3   7    1.32    0.50
  -9  -3  -7    0.74    0.31
  -9  -3  -7    1.98    0.31
  -9   3   7    0.12    0.60
  -9   3   7    2.51    0.64
   9  -4  -7    2.44    0.72
  -9   4  -7    2.57    0.74
  -9   4  -7    3.40    0.57
   9   4   7    3.50    0.63
  -9   4   7    2.53    0.69
  -9  -4  -7    2.60    0.34
  -9   4   7    2.36    0.63
  -9   5  -7   -1.34    0.56
  -9   5  -7    1.30    0.75
   9   5   7   -1.88    0.60
   9  -5  -7   -1.00    0.75
  -9   5   7    0.82    0.67
  -9   5   7    1.04    0.67
  -9  -5  -7   -0.34    0.32
  -9   6  -7   -0.23    0.76
   9   6   7    1.24    0.79
  -9   6  -7   -0.21    0.66
   9  -6  -7   -0.68    0.74
  -9   6   7    0.61    0.68
   9   6  -7   -1.50    0.68
  -9   6   7    1.08    0.86
  -9   7  -7   15.47    1.25
  -9   7  -7   18.10    1.26
   9   7   7   17.24    1.28
   9  -7  -7   14.76    1.26
   9   7  -7   15.75    1.28
  -9   7   7   18.22    1.38
  -9   7   7   14.96    1.16
  -9   8  -7    0.69    0.88
   9   8   7    2.24    0.94
   9  -8  -7   -0.01    0.89
  -9   8  -7    1.56    0.99
  -9   8   7    2.66    0.97
   9   8  -7    1.52    0.90
  -9   8   7    2.16    0.82
   9   9   7    7.84    1.21
   9  -9  -7    5.56    1.10
  -9   9  -7    7.67    1.21
  -9   9  -7    7.07    1.06
  -9   9   7    9.78    1.27
  -9   9   7    7.27    1.01
   9   9  -7    6.75    1.18
   9  10   7    5.51    1.21
  -9  10  -7    4.02    1.04
  -9  10  -7    3.85    1.13
   9 -10  -7    4.41    1.14
  -9  10   7    6.01    0.99
  -9  10   7    6.10    1.32
   9  10  -7    5.18    1.18
   9 -11  -7   -1.60    1.03
  -9  11  -7    1.36    1.00
  -9  11  -7    0.37    0.98
   9  11   7   -0.68    1.04
   9  11  -7    0.94    1.11
  -9  11   7    0.88    1.09
  -9  12  -7    1.67    1.14
  -9  12  -7    0.27    1.18
   9  12   7    2.64    1.39
   9  12  -7    1.80    1.22
  -9  12   7    2.05    1.23
  10   0  -7    0.52    0.44
 -10   0  -7   -0.31    0.46
  10   1   7    2.41    0.28
 -10   1  -7    2.50    0.60
  10  -1  -7    2.15    0.54
 -10   1   7    1.15    0.63
 -10   1   7    2.67    0.57
  10   1  -7    2.12    0.39
 -10  -1  -7    1.91    0.48
  10   2   7    3.36    0.43
  10  -2  -7    3.80    0.69
 -10   2  -7    4.20    0.70
 -10   2   7    3.20    0.69
 -10  -2  -7    4.34    0.49
 -10   2   7    4.57    0.58
 -10   3  -7   51.50    1.85
  10  -3  -7   51.51    1.83
  10   3   7   50.56    1.59
 -10   3   7   49.00    1.82
 -10  -3  -7   48.87    1.44
 -10   3   7   48.69    1.74
  10  -4  -7    6.36    0.88
  10   4   7    7.68    0.72
 -10   4  -7    8.47    0.68
 -10   4  -7    7.32    0.89
 -10  -4  -7    8.63    0.49
 -10  -4  -7    6.62    0.47
 -10   4   7    6.56    0.84
 -10   4   7    7.48    0.84
 -10   5  -7   49.63    1.95
  10   5   7   52.15    1.82
 -10   5  -7   46.93    1.70
  10  -5  -7   51.11    1.99
 -10   5   7   46.46    1.89
 -10   5   7   48.80    1.84
  10  -6  -7   -0.17    0.76
  10   6   7    1.07    0.77
 -10   6  -7   -0.05    0.67
 -10   6  -7    1.21    0.81
 -10   6   7    0.62    0.73
 -10   6   7    1.14    0.78
 -10   7  -7    1.18    0.81
 -10   7  -7    1.59    0.88
  10  -7  -7   -0.81    0.83
  10   7   7    0.75    0.88
  10   7  -7    0.97    0.94
 -10   7   7    0.97    0.78
 -10   7   7    1.58    0.86
 -10   8  -7   15.11    1.20
  10   8   7   18.83    1.38
  10  -8  -7   14.24    1.32
 -10   8  -7   15.75    1.35
 -10   8   7   14.62    1.43
  10   8  -7   15.65    1.36
 -10   8   7   12.65    1.18
  10   9   7   13.44    1.47
 -10   9  -7   19.33    1.48
 -10   9  -7   16.95    1.42
  10  -9  -7   14.75    1.43
 -10   9   7   19.99    1.46
 -10   9   7   18.05    1.51
  10   9  -7   16.38    1.46
  10 -10  -7    1.14    1.10
  10  10   7    0.02    1.03
 -10  10  -7   -0.65    0.95
 -10  10  -7    1.29    0.97
  10  10  -7   -0.15    1.11
 -10  10   7   -1.41    0.89
 -10  10   7    0.62    1.03
 -10  11  -7    6.18    1.27
  10 -11  -7    4.87    1.35
 -10  11  -7    8.31    1.33
  10  11   7    3.62    1.35
 -10  11   7    4.17    1.02
 -10  11   7    5.05    1.26
  10  11  -7    4.18    1.23
  10  12   7    1.87    1.33
 -10  12  -7   -0.16    0.99
 -10  12  -7    0.94    1.05
 -10  12   7    0.68    1.14
  10  12  -7   -0.28    1.26
 -11   0   7   -0.21    0.58
  11   0  -7    0.51    0.43
 -11   0  -7    0.04    0.49
  11   1   7    1.47    0.20
  11  -1  -7    0.86    0.52
 -11   1  -7    0.52    0.57
 -11   1   7    0.79    0.52
  11   1  -7    1.03    0.34
 -11  -1  -7    1.33    0.51
 -11   1   7    1.03    0.63
  11   2   7    0.55    0.34
 -11   2  -7    0.45    0.63
  11  -2  -7    0.75    0.54
 -11   2   7    0.90    0.56
 -11   2   7    0.77    0.63
 -11  -2  -7    0.52    0.43
  11  -3  -7    6.48    0.81
 -11   3  -7    5.66    0.89
  11   3   7    5.95    0.58
 -11   3   7    4.07    0.75
 -11  -3  -7    5.70    0.46
 -11   3   7    5.91    0.74
  11   4   7    5.48    0.68
 -11   4  -7    4.96    0.60
 -11   4  -7    3.95    0.83
  11  -4  -7    4.54    0.78
 -11   4   7    4.15    0.80
 -11   4   7    4.57    0.77
 -11   5  -7    7.72    0.75
 -11   5  -7    6.42    0.95
  11  -5  -7    7.12    0.99
  11   5   7    7.76    0.85
 -11   5   7    8.83    0.98
 -11   5   7    9.86    1.00
  11  -6  -7    3.26    0.94
  11   6   7    1.92    0.82
 -11   6  -7    2.53    0.71
 -11   6  -7    1.68    0.86
 -11   6   7    3.26    0.93
 -11   6   7    2.80    0.91
  11  -7  -7    5.70    1.08
 -11   7  -7    6.26    0.91
  11   7   7    4.19    0.98
 -11   7  -7    5.83    1.05
 -11   7   7    5.50    1.05
 -11   7   7    4.89    0.94
  11  -8  -7   -0.93    0.89
 -11   8  -7    0.35    0.89
 -11   8  -7   -0.79    0.69
  11   8   7   -0.02    0.93
 -11   8   7    1.76    0.93
 -11   8   7   -0.58    0.89
  11   8  -7    1.12    0.89
 -11   9  -7    4.16    1.02
  11   9   7    3.31    1.03
  11  -9  -7    4.23    1.18
 -11   9  -7    4.87    1.06
  11   9  -7    4.19    1.09
 -11   9   7    3.86    0.98
 -11   9   7    4.15    1.08
  11  10   7    2.82    1.18
 -11  10  -7    2.19    1.04
  11 -10  -7    2.77    1.21
 -11  10  -7    3.82    1.00
 -11  10   7    3.41    1.12
 -11  10   7    3.78    1.09
  11  10  -7    2.85    1.24
  11 -11  -7    1.95    1.15
 -11  11  -7    2.41    1.19
 -11  11  -7    1.07    1.07
  11  11   7    0.52    1.06
  11  11  -7   -0.24    1.20
 -11  11   7    3.20    1.27
 -11  11   7    2.61    1.05
  11  12   7    1.66    1.29
 -11  12  -7    1.86    1.08
 -11  12  -7    0.87    1.16
  11  12  -7    2.19    1.24
 -11  12   7    0.75    1.30
  12   0  -7    0.57    0.43
 -12   0   7   -0.31    0.61
 -12   0  -7   -1.01    0.49
  12  -1  -7    0.04    0.52
 -12   1  -7    0.06    0.57
 -12  -1  -7   -0.34    0.50
 -12   1   7   -0.14    0.62
 -12   1   7    0.17    0.51
  12   2   7    1.61    0.33
  12  -2  -7    1.09    0.63
 -12   2  -7    1.97    0.70
 -12   2   7    3.27    0.73
 -12  -2  -7    2.35    0.48
 -12   2   7    3.14    0.59
  12  -3  -7    2.24    0.72
  12   3   7    0.98    0.45
 -12   3  -7    1.33    0.81
 -12   3   7    1.52    0.62
 -12  -3  -7    0.85    0.40
 -12   3   7    1.29    0.72
  12   4   7    0.88    0.57
 -12   4  -7    1.95    0.51
  12  -4  -7    0.38    0.70
 -12   4  -7    1.88    0.81
 -12   4   7    1.06    0.69
 -12   4   7    1.98    0.78
 -12   5  -7    8.35    0.77
 -12   5  -7    8.55    1.04
  12   5   7    8.36    0.85
  12  -5  -7    8.36    1.03
 -12   5   7    7.28    0.98
 -12   5   7    8.90    0.98
  12  -6  -7    4.80    0.94
 -12   6  -7    5.10    0.76
  12   6   7    4.60    0.86
 -12   6  -7    4.17    0.97
 -12   6   7    4.29    0.92
 -12   6   7    2.29    0.89
 -12   7  -7    3.00    0.79
 -12   7  -7    3.27    1.01
  12  -7  -7    2.97    0.95
  12   7   7    3.24    0.92
 -12   7   7    2.60    0.90
 -12   7   7    3.53    0.90
 -12   8  -7   12.99    1.32
 -12   8  -7   16.25    1.23
  12  -8  -7   11.98    1.30
  12   8   7   15.16    1.36
 -12   8   7   13.48    1.33
 -12   8   7   17.39    1.45
  12   9   7    9.26    1.32
  12  -9  -7    9.80    1.36
 -12   9  -7    9.79    1.25
 -12   9  -7    7.40    1.12
  12   9  -7   12.30    1.35
 -12   9   7    8.25    1.17
 -12   9   7    9.30    1.31
 -12  10  -7    1.95    0.92
  12 -10  -7    1.23    1.08
  12  10   7    0.51    1.09
 -12  10  -7    1.46    1.03
 -12  10   7    1.24    1.02
  12  10  -7    1.81    1.16
 -12  10   7    2.01    1.04
 -12  11  -7    0.68    1.04
  12  11   7    2.28    1.11
 -12  11   7    1.58    1.10
 -12  11   7    1.77    1.12
  12  11  -7    2.46    1.14
  12  12   7   -1.21    1.23
  12  12  -7    0.94    1.13
 -12  12   7    1.11    1.15
  13   0  -7   -0.88    0.41
 -13   0  -7   -0.60    0.52
 -13   0   7   -0.13    0.64
  13  -1  -7    0.40    0.53
 -13  -1   7    1.39    0.65
 -13   1  -7   -0.54    0.59
 -13  -1  -7   -0.45    0.52
 -13   1   7    1.43    0.71
 -13   1   7   -0.31    0.54
 -13   2  -7    1.30    0.78
  13  -2  -7    0.84    0.60
 -13   2   7    1.19    0.59
 -13   2   7    0.92    0.70
 -13  -2  -7    1.39    0.52
  13  -3  -7    0.80    0.70
 -13   3  -7    0.69    0.74
  13   3   7    1.09    0.44
 -13  -3  -7    1.08    0.44
 -13   3   7    1.26    0.62
 -13   3   7    0.72    0.71
  13   4   7    2.95    0.60
  13  -4  -7    2.28    0.81
 -13   4  -7    2.66    0.85
 -13   4   7    2.30    0.72
 -13   4   7    1.56    0.78
 -13   5  -7    9.77    1.07
  13  -5  -7    6.64    1.02
  13   5   7    8.99    0.83
 -13   5   7    7.48    0.93
 -13   5   7    7.34    1.00
 -13   6  -7    1.12    0.89
  13   6   7   -1.25    0.69
  13  -6  -7   -0.27    0.85
 -13   6   7    0.01    0.80
 -13   6   7   -0.91    0.78
  13  -7  -7    0.65    0.96
 -13   7  -7   -0.19    0.93
  13   7   7    0.89    0.85
 -13   7   7    0.64    0.85
 -13   7   7    0.89    0.81
 -13   8  -7    3.10    1.05
  13  -8  -7    3.01    1.09
  13   8   7    2.47    0.97
 -13   8   7    2.23    0.93
 -13   8   7   -0.32    0.95
  13   9   7    1.63    1.04
 -13   9  -7    0.11    0.97
  13  -9  -7    0.47    1.09
 -13   9   7    0.20    0.92
 -13   9   7    0.35    0.91
 -13  10  -7    4.39    1.19
  13  10   7    2.54    1.15
 -13  10   7    1.29    1.00
 -13  10   7    3.45    1.19
  13  11   7    1.04    1.17
 -13  11  -7   -0.53    1.00
 -13  11   7    0.07    1.06
 -13  11   7    0.68    1.03
 -14   0  -7    0.33    0.66
 -14   0   7    0.56    0.68
  14  -1  -7   -0.37    0.51
 -14   1  -7    0.97    0.73
 -14  -1   7   -0.08    0.65
 -14   1   7    1.05    0.54
 -14  -1  -7   -0.65    0.56
 -14   1   7    0.39    0.72
 -14  -2   7   17.09    1.13
 -14   2  -7   20.06    1.25
  14  -2  -7   19.23    1.11
 -14   2   7   18.03    1.05
 -14  -2  -7   19.28    1.03
 -14   2   7   19.35    1.27
 -14   3  -7    8.70    1.00
  14  -3  -7    7.19    0.85
 -14   3   7    9.70    0.86
 -14  -3  -7    8.60    0.67
 -14   3   7    8.22    0.98
  14  -4  -7   29.13    1.49
 -14   4  -7   27.17    1.55
 -14   4   7   24.48    1.31
 -14   4   7   27.75    1.55
 -14   5  -7    1.49    0.88
  14  -5  -7    2.00    0.89
 -14   5   7    1.62    0.84
 -14   5   7    2.02    0.76
 -14   6  -7    2.12    0.97
  14   6   7    2.79    0.94
  14  -6  -7    2.73    0.98
 -14   6   7    1.13    0.85
 -14   6   7    1.19    0.87
  14   7   7    2.13    0.86
 -14   7  -7    2.12    0.97
  14  -7  -7    2.53    0.95
 -14   7   7    0.53    0.90
 -14   7   7    2.00    0.91
  14   8   7    2.60    1.03
  14  -8  -7    1.34    1.06
 -14   8  -7    1.50    1.00
 -14   8   7    1.54    0.99
 -14   8   7    2.72    1.00
 -14   9  -7    5.84    1.22
  14   9   7    4.71    1.67
 -14   9   7    4.67    1.11
 -14   9   7    5.42    1.10
 -14  10  -7   -0.27    1.00
 -14  10   7    1.80    1.14
 -14  10   7    1.29    1.01
 -14  11  -7   -0.07    1.19
 -14  11   7    2.98    1.20
 -14  11   7    3.00    1.08
 -15   0   7   -0.56    0.69
 -15   0   7   -0.21    0.55
 -15   0  -7    0.06    0.60
 -15   1  -7    0.81    0.69
 -15  -1   7    1.93    0.74
 -15  -1  -7    2.55    0.66
 -15   1   7    1.86    0.88
 -15   1   7    2.30    0.60
 -15   2  -7    0.36    0.71
  15  -2  -7    0.28    0.60
 -15  -2   7    0.92    0.74
 -15   2   7    0.70    0.75
 -15  -2  -7    0.51    0.59
 -15   2   7   -0.41    0.53
 -15   3  -7   25.18    1.49
 -15  -3   7   26.56    1.41
  15  -3  -7   28.19    1.38
 -15   3   7   26.04    1.28
 -15   3   7   23.41    1.49
 -15   4  -7    0.63    0.94
  15  -4  -7    0.83    0.80
 -15  -4   7    0.74    0.68
 -15   4   7    0.54    0.84
 -15   4   7    0.61    0.70
 -15   5  -7   18.51    1.40
  15  -5  -7   16.25    1.30
 -15   5   7   17.04    1.19
 -15   5   7   17.09    1.37
  15  -6  -7    0.83    0.84
 -15   6  -7   -0.40    0.88
 -15   6   7    0.87    0.91
 -15   6   7    0.20    0.78
 -15   7  -7    3.10    1.06
  15  -7  -7    1.70    0.99
 -15   7   7    2.22    0.93
 -15   7   7    0.61    0.89
 -15   8  -7    1.06    1.01
 -15   8   7    0.01    1.03
 -15   8   7   -1.11    0.93
 -15   9  -7   -0.56    1.12
 -15   9   7    0.28    0.99
 -15   9   7    0.48    0.99
 -15  10  -7    1.62    1.21
 -15  10   7    1.03    1.02
 -15  11  -7    0.59    1.10
 -15  11   7    0.48    1.01
 -16   0   7   -0.59    0.53
 -16   0  -7    0.24    0.63
 -16   0   7    0.61    0.77
 -16  -1   7    2.09    0.76
 -16   1  -7    4.05    0.81
 -16   1   7    4.00    0.64
 -16   1   7    2.77    0.83
 -16  -1  -7    4.33    0.74
 -16  -2   7   25.35    1.36
 -16   2  -7   26.07    1.44
 -16  -2  -7   24.27    1.25
 -16   2   7   25.30    1.20
 -16   2   7   23.35    1.61
 -16  -3   7    6.48    0.88
 -16   3  -7    3.76    0.93
 -16   3   7    6.34    0.74
 -16   3   7    5.87    0.96
 -16   4  -7    5.37    1.01
 -16  -4   7    7.04    0.88
 -16   4   7    6.72    1.05
 -16   4   7    6.48    0.85
 -16  -5   7    3.43    0.76
 -16   5  -7    2.93    1.00
 -16   5   7    4.11    0.82
 -16   5   7    4.10    0.98
 -16   6  -7    7.84    1.16
 -16   6   7    6.16    1.12
 -16   6   7    8.42    1.52
 -16   7  -7    1.57    1.02
 -16   7   7    2.28    1.08
 -16   8  -7    1.80    1.07
 -16   8   7    0.91    0.99
 -16   9  -7    2.81    1.13
 -16   9   7    1.37    1.16
 -16  10  -7    3.87    1.22
 -16  10   7    3.07    1.13
 -17   0   7    1.35    0.76
 -17   0  -7   -0.24    0.65
 -17   1  -7    0.90    0.75
 -17  -1   7    1.44    0.85
 -17  -1  -7    1.19    0.69
 -17   1   7    1.50    0.85
 -17  -2   7    1.09    0.75
 -17   2  -7    1.32    0.79
 -17   2   7    3.16    0.88
 -17  -2  -7    2.54    0.69
 -17  -3   7    5.92    0.92
 -17   3  -7    8.25    1.06
 -17   3   7    5.00    1.03
 -17  -4   7    0.28    0.70
 -17   4  -7    0.76    0.90
 -17   4   7    1.25    0.91
 -17   5  -7    0.87    0.95
 -17   5   7    1.56    0.96
 -17   6  -7    0.45    0.96
 -17   6   7    1.09    0.98
 -17   7  -7    4.11    1.26
 -17   7   7    4.34    1.11
 -17   8  -7    8.15    1.31
 -17   8   7    7.60    1.37
 -17   9  -7   -1.98    1.01
 -17   9   7   -2.11    0.94
 -17  10  -7    2.05    1.16
 -17  10   7    0.72    1.16
 -18   0  -7   -0.96    0.76
 -18   0   7    0.06    0.78
 -18   1  -7    3.21    0.93
 -18  -1   7    3.99    0.86
 -18   1   7    3.47    0.92
 -18  -1  -7    4.12    0.80
 -18  -2   7    4.93    0.88
 -18   2  -7    3.78    0.92
 -18  -2  -7    4.25    0.94
 -18   2   7    4.07    0.98
 -18   3  -7    0.60    0.89
 -18  -3   7    1.21    0.73
 -18   3   7   -0.36    0.88
 -18  -4   7    0.19    0.76
 -18   4  -7    0.55    0.91
 -18   4   7   -0.05    0.88
 -18   5  -7   -0.15    0.97
 -18   5   7   -0.45    0.91
 -18   6  -7    3.26    1.09
 -18   6   7    1.04    1.01
 -18   7  -7    0.46    1.15
 -18   7   7    1.41    1.04
 -18   8  -7    1.75    1.13
 -18   8   7    1.20    1.06
 -18   9  -7   -0.62    1.04
 -18   9   7    1.17    1.08
 -19   0   7    0.85    0.79
 -19   0  -7    0.53    0.80
 -19  -1   7   -0.07    0.75
 -19   1  -7    0.10    0.86
 -19  -1  -7    0.05    0.75
 -19   1   7   -0.54    0.82
 -19   2  -7    0.18    0.81
 -19  -2   7   -0.23    0.83
 -19   2   7   -0.03    0.87
 -19   3  -7    0.48    0.88
 -19  -3   7    0.92    0.74
 -19   3   7    0.04    0.87
 -19  -4   7    0.09    0.76
 -19   4  -7    0.04    0.88
 -19   4   7   -1.08    0.89
 -19   5  -7   -1.13    0.92
 -19   5   7    0.86    0.94
 -19   6  -7   -0.26    0.99
 -19   6   7   -1.44    0.94
 -19   7  -7    0.31    1.19
 -19   7   7    0.12    1.00
 -19   8  -7    0.43    1.10
 -19   8   7   -1.28    0.98
 -19   9  -7   -0.15    1.22
 -19   9   7   -0.49    1.05
 -20   0  -7    0.13    0.83
 -20   0   7    0.40    0.92
 -20  -1   7    0.11    0.89
 -20   1  -7    0.86    0.90
 -20  -1  -7    0.32    0.76
 -20   1   7    1.16    0.91
 -20   2  -7   -1.00    0.80
 -20  -2   7   -0.82    0.84
 -20   2   7   -0.08    0.91
 -20  -3   7    0.68    0.73
 -20   3  -7   -0.63    0.86
 -20   3   7    0.66    0.96
 -20   4  -7   10.46    1.26
 -20   4   7    9.44    1.28
 -20   5  -7   -0.79    0.92
 -20   5   7    2.82    1.14
 -20   6  -7    1.67    1.19
 -20   6   7    1.05    1.05
 -20   7  -7   -1.61    1.01
 -20   7   7   -0.41    1.02
 -20   8  -7    2.23    1.17
 -20   8   7   -0.14    1.17
 -21   0   7    0.11    0.88
 -21   0  -7   -0.03    0.75
 -21  -1   7    0.02    0.80
 -21   1  -7    0.98    0.84
 -21   1   7   -0.98    0.86
 -21  -2   7    1.40    0.81
 -21   2  -7   -0.51    0.96
 -21   2   7    0.35    0.92
 -21   3  -7   -0.27    0.92
 -21  -3   7    0.21    0.85
 -21   3   7   -0.12    0.95
 -21   4  -7   -0.84    1.05
 -21   4   7    0.04    0.96
 -21   5  -7    1.53    1.06
 -21   5   7    0.73    1.04
 -21   6  -7    0.31    1.05
 -21   6   7   -0.55    1.00
 -21   7  -7    1.25    1.14
 -21   7   7    1.13    1.10
 -21   8  -7    2.41    1.22
 -21   8   7    3.03    1.33
 -22   0  -7   -0.49    0.86
 -22   0   7   -0.30    0.89
 -22  -1   7    1.68    0.91
 -22   1  -7   -1.38    0.93
 -22   1   7    1.27    0.95
 -22   2  -7    2.38    0.98
 -22  -2   7    0.98    0.93
 -22   2   7    0.57    1.06
 -22  -3   7   -0.50    1.09
 -22   3  -7   -0.23    0.92
 -22   3   7    1.36    1.02
 -22   4  -7    2.05    1.06
 -22   4   7    1.28    1.04
 -22   5  -7    0.48    1.17
 -22   5   7    1.34    1.09
 -22   6  -7   -1.27    1.03
 -22   6   7    2.00    1.09
 -22   7  -7   -0.38    1.11
 -22   7   7   -1.10    1.08
 -23   0  -7   -0.54    0.89
 -23   0   7   -0.30    0.90
 -23   1  -7    0.56    1.00
 -23  -1   7   -0.06    1.00
 -23   1   7    1.18    0.97
 -23   2  -7    1.01    1.03
 -23  -2   7   -0.22    0.94
 -23   2   7   -1.06    1.04
 -23   3  -7    1.32    1.12
 -23   3   7    0.85    1.02
 -23   4  -7    0.95    1.18
 -23   4   7   -0.79    0.97
 -23   5  -7    1.12    1.10
 -23   5   7    2.20    1.26
 -23   6  -7   -0.96    1.03
 -23   6   7    1.46    1.24
 -24   0   7    0.30    1.05
 -24   1  -7   -0.09    1.00
 -24  -1   7   -0.09    0.88
 -24   1   7    0.33    0.97
 -24   2  -7    6.32    1.27
 -24  -2   7    7.44    1.20
 -24   2   7    7.40    1.23
 -24   3  -7    0.93    1.00
 -24   3   7    4.05    1.27
 -24   4  -7   -0.46    1.01
 -24   4   7    0.73    1.09
 -24   5  -7    0.83    1.05
 -24   5   7    0.16    1.10
 -25   0   7    0.17    1.09
 -25   1  -7    2.36    1.08
 -25  -1   7   -0.91    0.88
 -25   1   7   -0.03    0.97
 -25   2  -7    2.78    1.17
 -25   2   7    4.72    1.18
 -25   3  -7   -0.23    0.98
 -25   3   7    0.43    1.07
 -25   4  -7   -0.58    1.01
 -25   4   7    0.12    1.04
 -26   0   7    0.78    1.07
 -26  -1   7    0.46    1.06
 -26   1   7    1.44    1.05
 -26   2  -7    3.29    1.19
 -26   2   7    6.52    1.28
   0   0  -8  510.00   12.72
   0   1   8    0.58    0.53
   0   1  -8   -0.53    0.52
   0  -1  -8    0.37    0.49
   0   1  -8   -0.62    0.49
   0   2  -8   35.90    1.30
   0   2   8   34.83    1.33
   0  -2  -8   36.13    1.28
   0   2  -8   34.39    1.24
   0  -3  -8   -0.02    0.52
   0   3  -8   -0.09    0.48
   0   3  -8   -0.44    0.51
   0   3   8    0.48    0.60
   0   4  -8    1.37    0.55
   0   4   8    1.99    0.39
   0  -4  -8    2.18    0.54
   0   4  -8    1.66    0.57
   0   4  -8    2.05    0.66
   0   4   8    2.13    0.70
   0   5   8    0.43    0.67
   0   5  -8    0.61    0.56
   0   5  -8    0.41    0.54
   0   5   8    0.16    0.36
   0   5  -8    0.38    0.66
   0  -5  -8    0.60    0.56
   0   6  -8   53.99    1.99
   0   6   8   53.57    1.62
   0   6  -8   53.09    1.80
   0  -6  -8   51.09    1.85
   0   6  -8   54.99    1.86
   0   6   8   51.99    2.02
   0   7   8   -0.51    0.83
   0   7  -8    0.41    0.61
   0   7  -8    0.03    0.79
   0  -7  -8    0.06    0.70
   0   7  -8    0.30    0.70
   0   7   8    0.54    0.44
   0   8  -8    3.89    0.75
   0   8  -8    5.33    0.87
   0   8  -8    4.58    1.01
   0   8   8    4.84    1.05
   0  -8  -8    6.47    0.88
   0   9  -8    0.35    0.67
   0   9  -8    0.31    0.94
   0   9   8    0.35    1.03
   0   9  -8   -0.68    0.75
   0  -9  -8   -0.86    0.74
   0  10   8   -0.25    1.05
   0 -10  -8   -0.08    0.92
   0  10  -8    0.21    0.81
   0  10  -8   -0.50    0.68
   0  10  -8   -1.70    0.95
   0  11   8    0.48    1.12
   0 -11  -8    1.85    1.00
   0  11  -8    0.23    1.08
   0  12   8    2.04    1.25
   0 -12  -8    2.29    1.30
   0  12  -8    2.18    1.22
   0  13   8    0.26    1.24
   0  13  -8   -0.84    1.30
  -1   0  -8   19.68    0.90
   1   0  -8   20.29    0.91
  -1   0  -8   20.03    0.91
  -1   1  -8   39.00    1.37
   1   1   8   43.06    1.41
   1  -1  -8   39.54    1.41
  -1   1  -8   44.03    1.42
  -1  -1  -8   41.86    1.35
   1   1  -8   41.88    1.35
  -1   2  -8   10.25    0.75
   1   2   8   10.38    0.74
  -1   2  -8    8.94    0.72
   1  -2  -8    8.99    0.69
   1   2  -8    9.83    0.69
   1   2  -8    8.04    0.71
  -1  -2  -8   11.36    0.71
  -1   2   8   10.51    0.78
  -1   3  -8    8.88    0.70
   1  -3  -8    8.55    0.73
   1   3   8    8.10    0.78
  -1   3  -8    8.27    0.73
   1   3  -8    7.38    0.67
  -1  -3  -8    8.00    0.62
  -1   3   8    8.48    0.71
   1   3  -8    8.74    0.65
   1   4   8   27.59    1.32
   1  -4  -8   29.89    1.20
  -1   4  -8   30.38    1.31
   1   4   8   30.93    1.00
  -1   4  -8   30.91    1.26
  -1   4  -8   30.55    1.20
  -1   4   8   30.38    1.08
  -1   4   8   31.99    1.36
   1   4  -8   29.93    1.13
  -1  -4  -8   32.27    1.19
   1   4  -8   30.48    1.22
   1   4  -8   29.26    1.32
  -1   5  -8    0.68    0.59
  -1   5  -8    0.69    0.54
   1  -5  -8    1.08    0.57
  -1   5  -8    0.44    0.64
   1   5   8    0.17    0.68
   1   5   8    0.68    0.35
  -1   5   8   -0.23    0.68
   1   5  -8    0.47    0.51
  -1   5   8    0.67    0.44
  -1  -5  -8    0.83    0.54
   1   5  -8    1.99    0.57
   1   5  -8    0.44    0.54
   1   6   8    9.67    0.62
  -1   6  -8   11.10    0.86
   1   6   8    8.52    1.01
  -1   6  -8   10.14    0.87
  -1   6  -8    9.46    0.97
   1  -6  -8   10.58    0.90
  -1  -6  -8   11.47    0.86
  -1   6   8    9.96    0.68
  -1   6   8    9.25    1.01
   1   6  -8   10.51    0.83
   1   6  -8   10.35    1.01
   1   6  -8    9.88    0.77
   1   7   8   18.09    1.32
  -1   7  -8   15.37    1.10
  -1   7  -8   14.15    1.19
   1   7   8   14.43    0.78
   1  -7  -8   15.48    1.10
  -1   7  -8   14.86    1.09
  -1   7   8   14.58    0.90
   1   7  -8   16.98    1.28
  -1  -7  -8   14.80    1.08
  -1   7   8   14.81    1.25
   1   7  -8   14.86    0.97
   1   7  -8   16.34    1.14
  -1   8  -8    3.60    0.77
   1   8   8    4.60    1.05
  -1   8  -8    4.44    0.99
  -1   8  -8    5.66    0.90
   1  -8  -8    3.05    0.87
  -1   8   8    4.41    0.91
   1   8  -8    4.95    1.03
  -1  -8  -8    4.66    0.85
   1   8  -8    4.32    0.71
   1   8  -8    3.18    0.79
  -1   8   8    4.38    0.63
  -1   9  -8    3.65    1.04
  -1   9  -8    3.44    0.91
   1  -9  -8    3.16    0.94
   1   9   8    4.57    1.14
  -1   9  -8    2.91    0.79
   1   9  -8    4.08    1.07
   1   9  -8    3.91    0.72
   1   9  -8    3.42    0.82
  -1  -9  -8    3.45    0.90
  -1   9   8    4.58    1.14
   1  10   8    2.13    1.10
  -1  10  -8    1.46    0.75
   1 -10  -8    2.07    0.99
  -1  10  -8   -0.58    0.72
  -1  10  -8    0.99    1.01
   1  10  -8   -0.99    0.95
  -1  10   8    0.29    1.02
  -1 -10  -8    0.85    0.93
   1  10  -8    1.20    0.80
  -1  11  -8    1.46    1.10
   1 -11  -8    0.03    1.01
   1  11   8    1.27    1.12
  -1  11  -8    1.74    0.89
  -1 -11  -8    1.62    0.95
   1  11  -8    0.43    1.06
  -1  11   8    3.27    1.23
   1  12   8   -0.70    1.15
  -1  12  -8    0.19    1.26
   1 -12  -8   -0.07    1.06
   1  12  -8    1.89    1.18
  -1  12   8    1.16    1.24
  -1  13  -8    0.53    1.22
   1  13   8    2.12    1.33
   1  13  -8   -1.04    1.19
  -1  13   8    1.15    1.29
  -2   0  -8   -0.40    0.45
   2   0  -8    0.79    0.50
  -2   0  -8   -0.70    0.48
  -2   1  -8   25.31    1.04
   2  -1  -8   23.07    1.03
  -2   1  -8   25.43    1.05
   2   1   8   26.53    1.03
  -2  -1  -8   24.36    1.02
   2   1  -8   26.67    0.99
  -2   2  -8   53.54    1.70
   2   2   8   51.41    1.68
   2  -2  -8   52.19    1.67
  -2   2  -8   51.24    1.66
   2   2  -8   53.50    1.62
  -2  -2  -8   54.82    1.61
  -2   2   8   53.47    1.74
  -2   3  -8    7.18    0.72
   2  -3  -8    6.68    0.67
  -2   3  -8    6.96    0.71
   2   3   8    6.00    0.71
  -2  -3  -8    6.03    0.56
   2   3  -8    6.01    0.63
   2   3  -8    6.67    0.58
  -2   3   8    6.80    0.77
  -2   4  -8   17.81    1.06
  -2   4  -8   20.07    1.05
   2   4   8   18.87    0.68
  -2   4  -8   18.24    1.12
   2   4   8   19.36    1.10
   2  -4  -8   17.65    1.06
  -2   4   8   19.09    0.89
  -2   4   8   16.16    1.10
   2   4  -8   19.38    1.05
  -2  -4  -8   17.08    0.90
   2   4  -8   18.01    0.98
   2   4  -8   17.50    0.88
  -2   5  -8   -0.68    0.53
  -2   5  -8    0.30    0.65
  -2   5  -8   -0.78    0.57
   2   5   8   -0.08    0.68
   2   5   8   -0.22    0.28
   2  -5  -8    0.20    0.62
   2   5  -8    0.31    0.46
  -2  -5  -8   -0.13    0.48
  -2   5   8   -0.53    0.68
   2   5  -8   -0.07    0.51
   2   5  -8   -0.17    0.65
  -2   5   8    0.00    0.44
  -2   6  -8   23.64    1.21
   2   6   8   22.28    0.82
  -2   6  -8   22.41    1.16
   2   6   8   23.43    1.35
   2  -6  -8   22.16    1.20
  -2   6  -8   24.54    1.33
  -2  -6  -8   23.31    1.12
  -2   6   8   25.19    1.41
   2   6  -8   23.78    1.21
   2   6  -8   23.39    1.35
   2   6  -8   23.06    1.03
  -2   6   8   23.10    1.03
  -2   7  -8   25.55    1.31
  -2   7  -8   22.61    1.28
  -2   7  -8   24.73    1.43
   2   7   8   21.49    1.48
   2  -7  -8   25.02    1.33
  -2  -7  -8   23.92    1.25
  -2   7   8   22.75    1.48
   2   7  -8   26.67    1.31
   2   7  -8   27.10    1.51
  -2   7   8   22.58    1.13
   2   7  -8   23.11    1.11
  -2   8  -8    2.27    0.84
   2  -8  -8    2.50    0.89
  -2   8  -8    2.51    0.73
   2   8   8    3.37    1.04
  -2   8  -8    3.03    0.95
  -2  -8  -8    2.86    0.78
  -2   8   8    3.04    1.01
   2   8  -8    2.01    0.95
   2   8  -8    1.46    0.66
  -2   8   8    2.43    0.61
   2   8  -8    2.80    0.61
   2   9   8    2.48    1.19
   2  -9  -8    3.92    0.93
  -2   9  -8    3.34    1.01
  -2   9  -8    2.63    0.84
  -2   9  -8    3.84    0.85
  -2  -9  -8    4.45    0.89
   2   9  -8    4.00    0.84
   2   9  -8    3.91    1.09
   2   9  -8    3.35    0.66
  -2   9   8    3.90    1.10
   2  10   8    0.00    1.04
  -2  10  -8    2.32    0.94
  -2  10  -8    1.26    0.77
  -2  10  -8    1.68    1.06
   2 -10  -8    0.88    0.94
   2  10  -8    0.83    0.77
  -2 -10  -8    0.96    0.89
   2  10  -8    0.68    1.04
  -2  10   8    2.67    1.18
  -2  11  -8    0.02    1.06
  -2  11  -8   -0.22    0.89
   2  11   8    0.12    1.08
   2 -11  -8   -1.76    0.97
  -2  11  -8   -0.32    0.78
   2  11  -8   -1.34    1.03
  -2  11   8   -0.48    1.07
  -2  12  -8    0.34    1.14
   2  12   8   -0.55    1.17
   2 -12  -8   -0.87    0.94
   2  12  -8   -1.60    1.10
  -2  12   8   -0.27    1.15
   2 -13  -8    0.11    1.14
   2  13   8    3.66    1.40
  -2  13  -8    0.53    1.20
  -2  13   8    1.81    1.35
   2  13  -8    2.71    1.26
  -3   0  -8  181.25    4.73
  -3   0  -8  183.54    4.76
   3   0  -8  185.58    4.77
   3  -1  -8   11.64    0.81
  -3   1  -8   12.24    0.81
  -3   1  -8   10.33    0.78
   3   1   8   11.92    0.73
   3   1  -8   12.31    0.72
  -3  -1  -8   11.29    0.76
  -3  -1  -8   11.86    0.68
  -3   2  -8   11.05    0.81
   3   2   8    9.17    0.70
  -3   2  -8    8.61    0.73
   3  -2  -8    8.87    0.72
   3   2  -8    8.59    0.62
  -3  -2  -8    9.17    0.62
  -3   2   8    9.83    0.72
  -3   3  -8   39.28    1.48
   3   3   8   41.05    1.46
  -3   3  -8   42.93    1.50
   3  -3  -8   41.21    1.50
   3   3  -8   42.36    1.33
  -3   3   8   38.88    1.52
  -3  -3  -8   41.11    1.32
  -3   4  -8    0.93    0.59
  -3   4  -8    1.13    0.61
   3   4   8    0.86    0.25
   3   4   8    0.57    0.69
   3  -4  -8    0.47    0.56
  -3   4   8   -0.49    0.65
   3   4  -8    0.85    0.44
   3   4  -8    0.43    0.63
  -3  -4  -8    0.56    0.45
  -3   4   8    0.95    0.50
   3   4  -8    0.65    0.50
  -3   5  -8    1.02    0.63
   3  -5  -8    1.99    0.65
   3   5   8    0.88    0.24
   3   5   8    1.02    0.70
  -3   5  -8    1.24    0.63
  -3   5   8    1.53    0.75
   3   5  -8    1.16    0.44
   3   5  -8    0.41    0.50
  -3  -5  -8    1.75    0.50
   3   5  -8    1.45    0.70
  -3   5   8    1.57    0.51
   3   6   8    3.29    0.82
  -3   6  -8    4.77    0.76
   3  -6  -8    4.38    0.76
  -3   6  -8    5.38    0.81
   3   6   8    4.18    0.31
  -3   6   8    3.90    0.61
   3   6  -8    4.22    0.54
  -3   6   8    3.17    0.85
  -3  -6  -8    4.45    0.62
   3   6  -8    4.76    0.71
   3   6  -8    2.56    0.84
   3  -7  -8    3.88    0.90
  -3   7  -8    2.41    0.84
  -3   7  -8    5.01    0.75
   3   7   8    4.37    0.94
  -3   7  -8    4.23    0.79
  -3   7   8    3.32    0.62
   3   7  -8    4.03    0.57
  -3  -7  -8    4.52    0.72
   3   7  -8    4.50    0.69
  -3   7   8    6.17    0.99
   3   7  -8    3.60    0.93
  -3   8  -8    2.61    0.80
   3   8   8    1.09    0.91
  -3   8  -8    1.42    0.89
   3  -8  -8    1.94    0.90
  -3   8  -8    3.45    0.76
  -3   8   8    0.20    0.94
   3   8  -8    2.36    0.95
  -3  -8  -8    2.19    0.73
  -3   8   8    0.60    0.61
   3   8  -8    1.14    0.52
   3   8  -8    2.25    0.73
  -3   9  -8    5.76    0.95
  -3   9  -8    5.18    1.12
  -3   9  -8    7.70    1.07
   3  -9  -8    8.46    1.16
   3   9   8    6.93    1.18
   3   9  -8    7.17    1.20
  -3   9   8    6.72    0.97
  -3   9   8    5.52    1.18
  -3  -9  -8    7.40    0.95
   3   9  -8    5.49    0.86
  -3  10  -8    2.04    1.01
   3 -10  -8    1.82    0.93
  -3  10  -8    0.57    0.83
   3  10   8    1.07    1.09
  -3  10  -8    0.19    0.87
   3  10  -8   -1.13    0.97
  -3  10   8   -0.15    1.03
   3 -11  -8    2.12    1.09
  -3  11  -8   -0.01    0.82
  -3  11  -8    1.57    1.07
   3  11   8    1.92    1.17
  -3  11  -8    0.61    0.93
  -3  11   8    2.39    1.19
   3  11  -8    2.15    1.12
   3 -12  -8    5.67    1.19
  -3  12  -8    7.11    1.37
   3  12   8    7.98    1.46
   3  12  -8    7.69    1.46
  -3  12   8    5.46    1.39
   3  13   8    1.05    1.28
   3 -13  -8   -0.31    1.14
  -3  13  -8   -1.44    1.27
   3  13  -8    0.47    1.20
  -3  13   8    1.37    1.27
   4   0  -8    0.21    0.54
  -4   0  -8    1.30    0.48
  -4   0  -8    0.51    0.45
   4  -1  -8    0.57    0.57
  -4   1  -8   -1.96    0.51
   4   1   8    0.67    0.46
  -4   1  -8   -0.51    0.51
   4   1  -8    1.28    0.49
  -4  -1  -8    0.07    0.40
  -4  -1  -8   -0.11    0.38
   4  -2  -8   17.98    0.96
   4   2   8   17.34    0.88
  -4   2  -8   18.13    0.98
  -4  -2  -8   19.40    0.84
  -4   2   8   19.11    1.02
   4   2  -8   19.24    0.83
   4  -3  -8    0.33    0.56
   4   3   8    1.50    0.56
  -4   3  -8    0.49    0.60
  -4  -3  -8    1.05    0.41
   4   3  -8    1.02    0.42
  -4   3   8    1.47    0.55
  -4   3   8    1.08    0.62
   4   4   8    9.78    0.82
   4  -4  -8   10.83    0.86
  -4   4  -8   11.69    0.86
  -4   4  -8   10.91    0.81
   4   4   8   10.69    0.40
  -4  -4  -8    9.38    0.66
   4   4  -8   10.46    0.66
  -4   4   8   10.75    0.91
  -4   4   8   11.54    0.79
   4   5   8    0.24    0.27
   4   5   8    0.15    0.72
  -4   5  -8   -0.08    0.61
  -4   5  -8    0.94    0.65
   4  -5  -8    0.45    0.68
  -4  -5  -8    0.09    0.44
   4   5  -8    0.58    0.68
  -4   5   8    0.18    0.71
   4   5  -8    0.63    0.40
  -4   5   8    0.20    0.52
  -4   6  -8    9.70    1.00
   4  -6  -8    7.61    0.90
   4   6   8    9.23    1.06
  -4   6  -8    8.71    0.89
  -4  -6  -8   10.37    0.75
   4   6  -8   10.88    0.83
   4   6  -8   10.38    0.94
   4   6  -8   10.29    0.64
  -4   6   8    9.89    0.82
  -4   6   8   10.21    1.02
   4   7   8    4.73    0.95
  -4   7  -8    6.05    0.93
   4  -7  -8    6.51    0.91
  -4   7  -8    3.26    0.82
   4   7  -8    4.92    0.53
   4   7  -8    4.48    0.72
  -4   7   8    5.72    0.73
  -4   7   8    2.12    0.90
   4   7  -8    3.36    0.79
  -4  -7  -8    5.25    0.71
   4   8   8    0.15    0.90
  -4   8  -8    0.79    0.82
   4  -8  -8    0.78    0.88
  -4   8  -8   -1.18    0.72
   4   8  -8   -2.18    0.80
   4   8  -8    0.11    0.44
   4   8  -8    1.13    0.66
  -4   8   8    1.11    0.94
  -4  -8  -8   -0.13    0.65
  -4   8   8   -0.07    0.62
   4   9   8   16.88    1.49
  -4   9  -8   19.96    1.42
   4  -9  -8   18.74    1.41
  -4   9  -8   23.24    1.25
  -4   9  -8   17.85    1.46
   4   9  -8   15.36    1.46
   4   9  -8   16.87    1.19
  -4   9   8   19.39    1.59
  -4  -9  -8   17.90    1.27
  -4   9   8   18.63    1.20
  -4  10  -8    2.64    0.92
   4 -10  -8    0.65    1.01
  -4  10  -8    3.14    1.07
   4  10   8    3.84    1.17
  -4  10  -8    0.52    0.93
  -4  10   8    1.34    1.11
   4  10  -8    1.88    1.06
  -4  11  -8    2.99    0.92
   4 -11  -8    1.11    1.08
   4  11   8    3.09    1.24
  -4  11  -8    3.34    1.05
  -4  11  -8    1.81    1.22
  -4  11   8    1.46    1.15
   4  11  -8    2.54    1.22
   4  12   8    0.93    1.35
   4 -12  -8    0.42    1.03
  -4  12  -8    0.92    0.89
  -4  12  -8    1.37    1.14
  -4  12   8    1.28    1.37
   4  12  -8   -0.52    1.15
  -4  13  -8   -1.67    1.06
   4 -13  -8   -1.58    1.00
   4  13   8   -0.11    1.25
  -4  13   8   -1.09    1.34
   4  13  -8   -1.10    1.13
   5   0  -8    5.76    0.58
  -5   0  -8    3.15    0.50
  -5   0  -8    5.58    0.56
  -5   1  -8  334.17    8.60
   5  -1  -8  336.23    8.59
   5   1   8  344.24    8.53
  -5  -1  -8  338.45    8.52
  -5  -1  -8  335.89    8.51
   5   1  -8  344.69    8.54
   5   2   8   38.12    1.32
  -5   2  -8   36.79    1.39
   5  -2  -8   37.48    1.37
   5   2  -8   38.26    1.23
  -5  -2  -8   38.73    1.15
  -5   2   8   37.57    1.40
  -5  -2  -8   35.62    1.19
  -5   3  -8   -0.59    0.56
   5  -3  -8   -1.47    0.59
   5   3   8    0.38    0.58
   5   3  -8   -0.27    0.36
  -5   3   8    0.21    0.51
  -5   3   8    0.03    0.59
  -5  -3  -8    0.31    0.37
  -5   4  -8    5.25    0.72
  -5   4  -8    5.04    0.64
   5  -4  -8    4.70    0.71
   5   4   8    3.99    0.73
  -5   4   8    4.87    0.61
  -5   4   8    3.56    0.73
  -5  -4  -8    3.77    0.46
   5   4  -8    4.23    0.44
  -5   5  -8    3.51    0.72
   5   5   8    5.22    0.77
   5  -5  -8    4.27    0.77
  -5   5  -8    4.40    0.72
  -5   5   8    4.41    0.79
   5   5  -8    5.13    0.45
   5   5  -8    4.90    0.80
  -5   5   8    4.42    0.63
  -5  -5  -8    5.17    0.52
   5   6   8   20.94    1.30
   5  -6  -8   21.30    1.37
  -5   6  -8   18.75    1.23
  -5   6  -8   19.56    1.20
   5   6  -8   20.06    1.32
   5   6  -8   21.42    0.81
  -5   6   8   20.56    1.33
  -5  -6  -8   20.96    0.99
  -5   6   8   19.01    1.06
   5  -7  -8   36.48    1.66
   5   7   8   34.57    1.72
  -5   7  -8   35.49    1.63
  -5   7  -8   35.68    1.65
   5   7  -8   34.73    1.14
  -5   7   8   36.41    1.52
  -5  -7  -8   33.94    1.39
  -5   7   8   34.65    1.74
   5   7  -8   34.61    1.75
   5  -8  -8    0.56    0.91
  -5   8  -8    0.54    0.96
   5   8   8   -0.24    0.89
  -5   8  -8    0.03    0.76
  -5   8   8    0.65    0.61
  -5   8   8    0.79    0.93
  -5  -8  -8   -0.46    0.61
   5   8  -8    0.36    0.91
   5   9   8   -0.94    0.97
  -5   9  -8    1.71    0.87
  -5   9  -8    1.08    0.91
   5  -9  -8   -0.24    0.93
   5   9  -8    0.37    0.98
  -5   9   8    1.00    1.07
  -5   9   8   -0.20    0.71
   5  10   8    2.89    1.11
  -5  10  -8    2.88    1.03
  -5  10  -8    2.56    0.91
   5 -10  -8    2.07    0.99
  -5  10   8    3.16    1.13
   5  10  -8    1.74    1.08
   5 -11  -8    5.05    1.17
  -5  11  -8    6.00    1.22
   5  11   8    4.16    1.28
  -5  11  -8    4.20    1.03
  -5  11  -8    4.63    1.02
  -5  11   8    2.61    1.22
   5  11  -8    6.85    1.35
  -5  12  -8   -0.59    0.88
   5 -12  -8   -0.88    1.00
  -5  12  -8   -0.96    1.03
  -5  12  -8   -0.96    0.95
   5  12   8   -1.32    1.14
   5  12  -8    0.74    1.18
  -5  12   8   -0.27    1.14
  -5  13  -8   -0.18    1.10
   5 -13  -8   -0.52    1.11
   5  13   8    1.63    1.28
  -5  13   8   -0.36    1.23
   5  13  -8    0.80    1.22
   6   0  -8   13.54    0.82
  -6   0  -8   13.27    0.77
  -6   1  -8   48.12    1.59
   6   1   8   47.79    1.47
   6  -1  -8   48.58    1.61
  -6  -1  -8   47.70    1.47
  -6  -1  -8   48.51    1.47
   6   1  -8   47.93    1.50
  -6   2  -8  101.21    2.88
   6  -2  -8  104.30    2.90
   6   2   8   99.93    2.77
  -6   2   8   98.75    2.88
  -6  -2  -8  100.62    2.66
  -6  -2  -8  100.01    2.70
   6   2  -8  102.12    2.70
   6  -3  -8    0.49    0.59
   6   3   8    1.23    0.56
  -6   3  -8    1.25    0.63
   6   3  -8    1.90    0.38
  -6  -3  -8    1.08    0.37
  -6   3   8    0.75    0.56
  -6   3   8    1.10    0.60
  -6   4  -8   10.04    0.78
   6  -4  -8    9.92    0.87
  -6   4  -8    8.18    0.81
   6   4   8    9.64    0.79
  -6   4   8    9.45    0.79
   6   4  -8    9.05    0.55
  -6  -4  -8    9.24    0.63
  -6   4   8   10.28    0.88
   6  -5  -8   -0.17    0.67
  -6   5  -8    0.89    0.66
   6   5   8    0.59    0.63
  -6   5  -8   -0.12    0.66
  -6  -5  -8    0.53    0.41
  -6   5   8    1.43    0.64
  -6   5   8    0.06    0.68
   6   5  -8    0.67    0.31
   6   5  -8   -0.18    0.67
   6   6   8   -0.82    0.70
  -6   6  -8    0.54    0.71
  -6   6  -8    1.11    0.78
   6  -6  -8    1.14    0.81
   6   6  -8    1.11    0.29
   6   6  -8    0.99    0.77
  -6   6   8    1.66    0.81
  -6  -6  -8    1.02    0.48
  -6   6   8    0.04    0.66
   6   7   8   16.10    1.27
   6  -7  -8   17.02    1.31
  -6   7  -8   15.56    1.18
  -6   7  -8   15.60    1.19
  -6   7   8   17.29    1.34
   6   7  -8   15.23    1.26
  -6   7   8   18.88    1.22
  -6  -7  -8   17.82    0.98
  -6   8  -8   12.64    1.27
  -6   8  -8   10.69    1.11
   6   8   8   10.75    1.23
   6  -8  -8   11.89    1.26
   6   8  -8   11.53    1.26
  -6   8   8   12.58    1.05
  -6   8   8   12.96    1.28
   6  -9  -8    7.92    1.21
  -6   9  -8    4.92    1.05
   6   9   8    6.59    1.18
  -6   9  -8    6.15    1.10
  -6   9   8    5.40    0.90
   6   9  -8    6.50    1.15
  -6   9   8    9.95    1.27
  -6  10  -8    1.19    1.02
   6  10   8    3.46    1.13
   6 -10  -8    0.86    1.05
  -6  10  -8    2.58    1.14
  -6  10   8    1.77    1.21
  -6  10   8    1.17    0.95
   6  10  -8    1.81    1.09
   6 -11  -8    2.10    1.08
  -6  11  -8    0.55    1.19
  -6  11  -8    2.86    1.09
   6  11   8    2.99    1.21
   6  11  -8    1.15    1.12
  -6  11   8    2.07    1.20
   6 -12  -8   -0.88    1.00
  -6  12  -8   -0.95    0.92
   6  12   8    0.69    1.22
  -6  12  -8    0.78    1.10
  -6  12  -8    0.35    0.92
  -6  12   8   -0.16    1.19
   6  12  -8    1.74    1.23
   6  13   8   -0.02    1.38
  -6  13  -8   -0.57    1.24
   6 -13  -8   -0.35    1.10
  -6  13   8   -0.36    1.26
   6  13  -8   -0.67    1.15
   7   0  -8    0.32    0.45
   7   0   8    0.54    0.34
  -7   0  -8    0.25    0.50
  -7   1  -8    3.34    0.59
   7   1   8    4.69    0.46
   7  -1  -8    3.77    0.58
  -7  -1  -8    3.67    0.50
   7   1  -8    3.15    0.47
   7   2   8    3.09    0.51
   7  -2  -8    4.37    0.62
  -7   2  -8    3.51    0.67
  -7   2   8    5.11    0.66
  -7  -2  -8    3.73    0.40
  -7   2   8    3.02    0.63
  -7  -2  -8    3.86    0.44
   7   2  -8    3.82    0.42
  -7   3  -8   10.53    0.86
   7  -3  -8   12.17    0.91
   7   3   8   12.30    0.83
  -7   3   8   12.07    0.87
  -7  -3  -8   11.12    0.63
  -7   3   8   11.11    0.84
  -7  -3  -8   10.51    0.50
   7   3  -8   11.83    0.57
   7   4   8    7.33    0.77
  -7   4  -8    6.82    0.81
   7  -4  -8    7.78    0.89
  -7   4  -8    7.55    0.66
  -7   4   8    7.65    0.81
   7   4  -8    7.47    0.43
  -7   4   8    6.88    0.75
   7   4  -8    7.53    0.43
  -7  -4  -8    8.16    0.52
  -7   5  -8   18.28    1.19
   7  -5  -8   20.81    1.20
   7   5   8   17.42    1.20
  -7   5  -8   16.76    1.10
   7   5  -8   18.58    0.53
  -7  -5  -8   18.51    0.80
  -7   5   8   18.21    1.19
   7   5  -8   17.96    0.60
  -7   5   8   18.92    1.09
   7   6   8    6.52    0.91
  -7   6  -8    6.23    0.91
   7  -6  -8    6.65    0.93
  -7   6  -8    6.09    0.81
  -7   6   8    7.51    1.04
  -7   6   8    6.47    0.86
  -7  -6  -8    6.50    0.60
   7   6  -8    7.92    0.97
  -7   7  -8    3.37    0.80
   7   7   8    2.33    0.86
   7  -7  -8    3.62    0.92
  -7   7  -8    4.68    0.91
   7   7  -8    4.02    0.93
  -7   7   8    3.17    0.73
  -7   7   8    4.21    0.98
   7  -8  -8    0.57    0.94
  -7   8  -8    0.67    0.95
  -7   8  -8   -0.39    0.78
   7   8   8   -0.25    0.88
  -7   8   8    2.16    0.95
   7   8  -8   -0.19    0.88
  -7   8   8    0.45    0.69
  -7   9  -8    2.04    0.89
  -7   9  -8    0.25    0.88
   7   9   8    0.05    0.95
   7  -9  -8    0.94    0.95
  -7   9   8    2.19    1.05
   7   9  -8   -0.44    0.93
  -7   9   8   -0.33    0.79
   7 -10  -8    1.95    1.02
  -7  10  -8    2.75    0.97
  -7  10  -8    0.15    1.05
   7  10   8    2.06    1.13
  -7  10   8   -0.32    0.80
   7  10  -8    0.10    1.02
  -7  10   8    0.44    1.02
  -7  11  -8    0.95    1.07
  -7  11  -8    1.48    1.14
   7 -11  -8    1.33    1.20
   7  11   8    3.94    1.18
   7  11  -8   -0.76    1.19
  -7  11   8    1.21    1.15
   7 -12  -8   -1.15    1.04
  -7  12  -8    1.76    1.05
   7  12   8    1.69    1.19
  -7  12  -8    0.77    0.94
  -7  12  -8   -1.08    1.04
   7  12  -8    1.54    1.18
  -7  12   8   -0.42    1.15
  -8   0  -8   10.93    0.77
   8   0  -8   12.12    0.78
   8   0   8   12.24    0.58
   8  -1  -8    2.82    0.55
   8   1   8    2.81    0.40
  -8   1  -8    1.67    0.57
  -8   1   8    2.61    0.63
  -8  -1  -8    2.53    0.48
   8   1  -8    3.13    0.45
   8   2   8    1.14    0.43
   8  -2  -8    0.20    0.54
  -8   2  -8   -0.86    0.56
   8   2  -8    0.70    0.35
  -8  -2  -8    0.28    0.36
  -8  -2  -8    1.10    0.39
  -8   2   8    1.60    0.54
  -8   2   8    0.68    0.57
   8  -3  -8    1.24    0.62
  -8   3  -8    1.61    0.65
   8   3   8    2.54    0.55
  -8  -3  -8    1.43    0.36
  -8   3   8    1.01    0.61
  -8   3   8    2.21    0.60
   8   3  -8    2.07    0.29
  -8  -3  -8    1.85    0.29
   8   4   8   13.03    0.95
  -8   4  -8   13.72    0.93
   8  -4  -8   14.66    1.05
  -8   4  -8   12.45    0.98
  -8  -4  -8   14.30    0.67
  -8   4   8   12.21    0.99
  -8   4   8   15.07    1.04
   8   5   8    2.89    0.69
  -8   5  -8    4.33    0.83
   8  -5  -8    3.41    0.86
  -8   5  -8    2.92    0.70
  -8   5   8    2.44    0.75
  -8  -5  -8    3.76    0.44
  -8   5   8    2.37    0.68
  -8   6  -8    0.88    0.73
   8   6   8    2.04    0.77
   8  -6  -8    2.34    0.83
  -8   6  -8    2.87    0.82
  -8   6   8    0.98    0.76
  -8   6   8    1.18    0.68
   8   6  -8    0.37    0.74
  -8   7  -8    2.23    0.76
   8  -7  -8    2.44    0.88
   8   7   8    1.19    0.82
  -8   7  -8    2.53    0.87
   8   7  -8    1.03    0.87
  -8   7   8    1.20    0.90
  -8   7   8    1.55    0.80
  -8   8  -8   29.11    1.63
  -8   8  -8   26.72    1.52
   8   8   8   26.13    1.62
   8  -8  -8   30.39    1.81
[truncated: 6,495,721 more chars]
