# Supplementary material for: Azetidin-2-ones: structures of anti­mitotic compounds based on the 1-(3,4,5-tri­meth­oxy­phen­yl)azetidin-2-one core
Source: Acta Crystallogr E Crystallogr Commun. 2020 Jul 3;76(Pt 8):1187–94. doi: 10.1107/S2056989020008555 (PMC7405576; doi:10.1107/S2056989020008555)
Supplement: Supplementary file 2 [file e-76-01187-1sup2.hkl]

data_1                                                                          
_shelx_title ' TCd1450 in Pbca'                                                 
_shelx_refln_list_code          4                                               
_shelx_F_calc_maximum      296.67                                               
_exptl_crystal_F_000      1840.00                                               
_reflns_d_resolution_high  0.6895                                               
                                                                                
loop_                                                                           
 _space_group_symop_operation_xyz                                               
 'x, y, z'                                                                      
 '-x+1/2, -y, z+1/2'                                                            
 '-x, y+1/2, -z+1/2'                                                            
 'x+1/2, -y+1/2, -z'                                                            
 '-x, -y, -z'                                                                   
 'x-1/2, y, -z-1/2'                                                             
 'x, -y-1/2, z-1/2'                                                             
 '-x-1/2, y-1/2, z'                                                             
                                                                                
_cell_length_a    18.6879                                                       
_cell_length_b     9.4736                                                       
_cell_length_c    24.2831                                                       
_cell_angle_alpha  90.000                                                       
_cell_angle_beta   90.000                                                       
_cell_angle_gamma  90.000                                                       
                                                                                
_shelx_F_squared_multiplier     1.000                                           
                                                                                
loop_                                                                           
 _refln_index_h                                                                 
 _refln_index_k                                                                 
 _refln_index_l                                                                 
 _refln_F_squared_calc                                                          
 _refln_F_squared_meas                                                          
 _refln_F_squared_sigma                                                         
 _refln_observed_status                                                         
   2   0   0      34340.89      32672.28       806.77 o                         
   4   0   0       1999.88       1540.84        67.38 o                         
   6   0   0      45444.72      45498.98      1132.13 o                         
   8   0   0      11318.37      11797.41       314.73 o                         
  10   0   0       6986.03       7826.79       149.79 o                         
  12   0   0        639.52        706.21        30.59 o                         
  14   0   0       1103.13       1010.67        78.02 o                         
  16   0   0       3532.28       3722.65       148.05 o                         
  18   0   0          0.87        125.00        65.61 o                         
  20   0   0          0.05          6.21        64.72 o                         
  22   0   0         63.92        107.27        84.22 o                         
  24   0   0         99.78        -16.84        84.22 o                         
  26   0   0        109.87        362.60       102.84 o                         
   2   1   0       2003.67       1895.40        32.44 o                         
   4   1   0       3545.18       3351.51        49.90 o                         
   6   1   0       9094.51       8326.06       127.99 o                         
   8   1   0       8283.15       8908.95       138.10 o                         
  10   1   0         26.32         56.86        21.97 o                         
  12   1   0        221.54        290.04        27.76 o                         
  14   1   0       3631.59       3680.24       101.21 o                         
  16   1   0       1256.30       1085.71       101.07 o                         
  18   1   0        952.80        911.01       104.61 o                         
  20   1   0         34.40         99.48        66.05 o                         
  22   1   0       5479.21       5758.83       244.25 o                         
  24   1   0        100.55        -33.69        87.77 o                         
  26   1   0         96.35        -70.92        92.20 o                         
   0   2   0        405.88        354.13        22.33 o                         
   2   2   0      72824.87      69089.98       696.54 o                         
   4   2   0        497.05        522.58        25.72 o                         
   6   2   0       3750.92       3717.41        68.02 o                         
   8   2   0       7753.42       8163.94       111.68 o                         
  10   2   0       7244.84       7842.38       126.91 o                         
  12   2   0        973.12        975.10        54.36 o                         
  14   2   0         37.35         71.12        29.72 o                         
  16   2   0          1.93         34.66        61.17 o                         
  18   2   0         39.65         80.10        47.59 o                         
  20   2   0         31.17         96.92        50.86 o                         
  22   2   0        205.76        197.70        84.22 o                         
  24   2   0         12.32        -79.79        79.79 o                         
  26   2   0         21.48        -81.56        81.56 o                         
   2   3   0       1466.51       1272.33        25.14 o                         
   4   3   0       8717.23       8264.48       101.02 o                         
   6   3   0        399.49        462.07        26.96 o                         
   8   3   0      10237.94      11239.30       151.02 o                         
  10   3   0         71.24         26.94        19.77 o                         
  12   3   0       5145.89       5371.96        97.25 o                         
  14   3   0        128.67        145.93        26.93 o                         
  16   3   0        223.49        205.32        44.49 o                         
  18   3   0        282.61        238.50        50.91 o                         
  20   3   0       1142.96       1213.70       115.25 o                         
  22   3   0         89.03        130.32        86.88 o                         
  24   3   0          8.21         48.76        99.29 o                         
  26   3   0          0.52        108.16       102.84 o                         
   0   4   0      18243.41      19817.82       294.26 o                         
   2   4   0       4123.61       4093.04        53.91 o                         
   4   4   0      10923.82      10755.86       130.70 o                         
   6   4   0       2384.68       2459.92        44.74 o                         
   8   4   0        430.33        407.53        33.55 o                         
  10   4   0        609.77        637.68        31.73 o                         
  12   4   0         59.47         44.84        26.74 o                         
  14   4   0        373.71        388.48        32.66 o                         
  16   4   0        444.36        359.94        83.34 o                         
  18   4   0        553.64        461.01        90.43 o                         
  20   4   0        503.13        502.68        94.86 o                         
  22   4   0         80.54         47.87        86.00 o                         
  24   4   0        165.67        149.83       107.27 o                         
   2   5   0       2173.93       2319.60        39.63 o                         
   4   5   0       2377.71       2642.31        42.03 o                         
   6   5   0       2050.79       2045.54        41.96 o                         
   8   5   0       7009.88       6821.02       101.58 o                         
  10   5   0       1776.79       1547.44        41.27 o                         
  12   5   0        434.71        427.24        30.08 o                         
  14   5   0       1151.02       1010.99        68.20 o                         
  16   5   0        114.70        -62.95        74.47 o                         
  18   5   0        156.63        267.74        97.52 o                         
  20   5   0       1008.23        824.50       112.59 o                         
  22   5   0         89.74        127.66        92.20 o                         
  24   5   0         21.80        -87.77        87.77 o                         
   0   6   0       1452.64       1560.15        49.63 o                         
   2   6   0       1469.47       1458.78        34.70 o                         
   4   6   0        914.60        962.50        28.68 o                         
   6   6   0         89.62         70.53        22.58 o                         
   8   6   0       5221.36       5091.88        84.60 o                         
  10   6   0        839.33        801.79        47.68 o                         
  12   6   0        495.78        394.07        41.57 o                         
  14   6   0       1296.21       1264.30        57.50 o                         
  16   6   0        198.82         54.08        78.90 o                         
  18   6   0         27.91        -78.02        78.02 o                         
  20   6   0          1.57         92.20        90.43 o                         
  22   6   0        122.88         81.56        96.63 o                         
  24   6   0        250.52         58.51        99.29 o                         
   2   7   0       1094.13       1015.43        28.72 o                         
   4   7   0         14.45         22.63        19.98 o                         
   6   7   0        218.88        223.74        39.84 o                         
   8   7   0        524.93        559.22        72.26 o                         
  10   7   0        119.93        142.62        41.27 o                         
  12   7   0       1599.78       1565.69        68.50 o                         
  14   7   0        835.01       1006.63        56.91 o                         
  16   7   0        248.90        129.44        87.77 o                         
  18   7   0          1.53        113.48        88.66 o                         
  20   7   0          0.15        -86.00        86.00 o                         
  22   7   0        269.01        183.52       101.95 o                         
   0   8   0        384.75        393.09        41.05 o                         
   2   8   0        303.03        262.75        26.54 o                         
   4   8   0          0.10        -27.58        27.58 o                         
   6   8   0          0.04         27.33        33.48 o                         
   8   8   0        552.43        604.29        52.11 o                         
  10   8   0       2984.81       2721.94        84.42 o                         
  12   8   0        360.25        407.29        49.98 o                         
  14   8   0        498.70        480.26        52.76 o                         
  16   8   0          9.72        174.65        91.32 o                         
  18   8   0          0.46        -24.82        87.77 o                         
  20   8   0        126.45         74.47        98.41 o                         
   2   9   0         27.19         -2.86        30.69 o                         
   4   9   0        772.83        723.46        45.90 o                         
   6   9   0        130.66        104.80        46.80 o                         
   8   9   0        208.51        235.47        48.46 o                         
  10   9   0        969.91        948.99        63.06 o                         
  12   9   0        691.17        749.75        67.77 o                         
  14   9   0        216.52        146.45        54.39 o                         
  16   9   0          3.73        -73.58        96.63 o                         
  18   9   0        330.09        425.55       108.16 o                         
  20   9   0        386.99        395.40       112.59 o                         
   0  10   0        821.96       1300.58        78.90 o                         
   2  10   0          0.01         96.29        45.18 o                         
   4  10   0         90.13         28.31        46.39 o                         
   6  10   0          2.01        -10.50        58.33 o                         
   8  10   0         84.78        102.70        98.87 o                         
  10  10   0         48.19         30.92        63.29 o                         
  12  10   0        161.28        198.93        53.03 o                         
  14  10   0         18.01        -24.22        63.57 o                         
  16  10   0        310.88        193.27       110.82 o                         
  18  10   0         34.23        -99.29        99.29 o                         
   2  11   0       1238.85       1001.94       108.60 o                         
   4  11   0        651.54        560.49        79.61 o                         
   6  11   0         87.20         75.39        52.80 o                         
   8  11   0        105.38         66.68        53.28 o                         
  10  11   0        343.52        359.84        59.21 o                         
  12  11   0        815.97        887.76        70.81 o                         
  14  11   0         30.78         58.48        68.02 o                         
  16  11   0         17.66       -101.07       101.07 o                         
   0  12   0        621.71        615.27       121.46 o                         
   2  12   0        288.87        333.19        79.26 o                         
   4  12   0         46.68         51.12        84.22 o                         
   6  12   0         27.25         13.58        71.15 o                         
   8  12   0         94.38         68.60        75.80 o                         
  10  12   0        470.56        554.26        66.76 o                         
  12  12   0         38.58        -46.51        51.93 o                         
   2  13   0       1054.46        857.69        95.26 o                         
   4  13   0        118.08        284.55        81.79 o                         
   6  13   0        572.13        525.52        91.92 o                         
   8  13   0         54.96        144.68        82.89 o                         
   1   1   1        200.76        180.15         5.21 o                         
   2   1   1        949.62        900.43        12.96 o                         
   3   1   1       2503.03       2380.66        26.95 o                         
   4   1   1        915.23        831.02        15.36 o                         
   5   1   1      36555.08      34839.82       327.42 o                         
   6   1   1         96.76         80.88        11.60 o                         
   7   1   1       4295.87       4126.31        46.20 o                         
   8   1   1        901.90       1129.75        23.71 o                         
   9   1   1       2947.77       3039.67        41.47 o                         
  10   1   1       2779.80       2893.53        40.42 o                         
  11   1   1       2734.03       2852.65        40.70 o                         
  12   1   1          6.57        -18.71        18.71 o                         
  13   1   1        729.30        647.19        38.65 o                         
  14   1   1       1327.97       1255.92        33.27 o                         
  15   1   1          0.68          8.05        27.53 o                         
  16   1   1        641.87        564.61        36.24 o                         
  17   1   1         18.17         15.69        31.20 o                         
  18   1   1       1145.68        967.23        44.88 o                         
  19   1   1          8.49         22.79        34.73 o                         
  20   1   1        397.66        438.90        41.11 o                         
  21   1   1        728.75        725.72        47.43 o                         
  22   1   1        175.05        262.91        41.18 o                         
  23   1   1          0.40         33.61        39.58 o                         
  24   1   1         12.02        -48.50        48.50 o                         
  25   1   1         26.25         33.94        61.60 o                         
  26   1   1         51.86         58.60        81.12 o                         
   0   2   1      88010.16      85847.79       863.82 o                         
   1   2   1      12556.67      12295.68        84.09 o                         
   2   2   1      21064.66      20083.77       129.93 o                         
   3   2   1        278.02        256.39        10.53 o                         
   4   2   1       5807.14       5597.42        60.87 o                         
   5   2   1       6199.39       5952.19        59.70 o                         
   6   2   1        537.59        589.72        17.13 o                         
   7   2   1         19.56         12.93        15.53 o                         
   8   2   1       2862.03       2855.68        34.83 o                         
   9   2   1       2642.06       2778.53        37.22 o                         
  10   2   1          0.31        -16.26        16.26 o                         
  11   2   1        314.56        320.31        24.95 o                         
  12   2   1         84.28         88.50        15.36 o                         
  13   2   1         21.92         24.31        15.00 o                         
  14   2   1         12.23         -5.83        29.93 o                         
  15   2   1        250.33        270.03        37.75 o                         
  16   2   1         58.26         52.47        30.07 o                         
  17   2   1        119.47        157.65        36.34 o                         
  18   2   1        852.78        762.89        43.71 o                         
  19   2   1       1115.36       1094.15        48.35 o                         
  20   2   1        134.98        181.20        36.69 o                         
  21   2   1          0.88         36.54        38.25 o                         
  22   2   1        898.98        820.75       136.41 o                         
  23   2   1        402.55        418.72        69.91 o                         
  24   2   1         57.91         31.17        59.54 o                         
  25   2   1         69.28         63.19        70.92 o                         
  26   2   1        380.83        423.57        73.03 o                         
   1   3   1      18876.38      18697.76       137.67 o                         
   2   3   1       8934.54       8643.14        59.52 o                         
   3   3   1       5909.48       5783.66        49.99 o                         
   4   3   1       3861.62       4041.56        40.18 o                         
   5   3   1         31.95         27.90        17.18 o                         
   6   3   1        712.67        750.38        16.96 o                         
   7   3   1       4336.73       4474.20        49.82 o                         
   8   3   1        678.22        801.09        20.76 o                         
   9   3   1        159.31        126.94        14.08 o                         
  10   3   1        412.04        468.75        17.25 o                         
  11   3   1       2017.05       2016.16        40.34 o                         
  12   3   1       1109.23       1083.59        26.45 o                         
  13   3   1         50.48         53.22        17.65 o                         
  14   3   1       2751.17       2720.56        63.98 o                         
  15   3   1        819.38        790.25        37.68 o                         
  16   3   1         54.16         24.88        29.35 o                         
  17   3   1        257.41        178.89        33.50 o                         
  18   3   1       1086.86        968.61        45.52 o                         
  19   3   1          1.04         41.01        40.32 o                         
  20   3   1        186.26        313.25        65.40 o                         
  21   3   1        364.40        375.83        71.81 o                         
  22   3   1          1.66          6.66        62.35 o                         
  23   3   1          0.51         17.64        68.71 o                         
  24   3   1          7.84        -15.97        63.98 o                         
  25   3   1         51.91         62.76        66.41 o                         
  26   3   1         23.41         -9.09       137.86 o                         
   0   4   1       2907.31       3003.24        44.09 o                         
   1   4   1       3286.85       3211.68        32.27 o                         
   2   4   1        971.58        942.94        19.64 o                         
   3   4   1       1047.59        991.80        12.82 o                         
   4   4   1        109.02         86.14        14.21 o                         
   5   4   1        158.45        159.35        14.58 o                         
   6   4   1        534.20        508.20        16.08 o                         
   7   4   1        964.35        913.22        17.58 o                         
   8   4   1        142.53        204.97        11.72 o                         
   9   4   1        325.10        319.50        17.40 o                         
  10   4   1        666.41        746.51        21.40 o                         
  11   4   1         13.31         26.35        14.68 o                         
  12   4   1       1071.22       1002.30        25.32 o                         
  13   4   1          0.11         17.22        18.54 o                         
  14   4   1        570.27        484.70        32.21 o                         
  15   4   1        273.76        405.07        36.34 o                         
  16   4   1        830.46        831.46        87.53 o                         
  17   4   1        561.83        596.79        66.12 o                         
  18   4   1         38.14         20.63        56.73 o                         
  19   4   1        193.41        120.74       119.69 o                         
  20   4   1        452.58        497.03        72.24 o                         
  21   4   1        227.20        217.66        67.53 o                         
  22   4   1        413.64        493.57        74.95 o                         
  23   4   1         80.49        103.10        72.98 o                         
  24   4   1        891.23        919.04        93.08 o                         
  25   4   1         48.51         52.70        65.45 o                         
   1   5   1       2826.77       2859.14        31.70 o                         
   2   5   1       5452.04       5925.53        49.42 o                         
   3   5   1       2905.55       3079.80        27.63 o                         
   4   5   1        133.68        169.19        12.21 o                         
   5   5   1       1327.39       1462.27        26.21 o                         
   6   5   1       1941.05       1842.27        29.77 o                         
   7   5   1       3235.00       3399.41        41.37 o                         
   8   5   1       1371.36       1327.51        24.81 o                         
   9   5   1        241.00        215.86        13.18 o                         
  10   5   1        336.17        286.14        24.83 o                         
  11   5   1        449.96        483.40        22.66 o                         
  12   5   1        151.81        165.04        20.65 o                         
  13   5   1          5.37        -11.09        22.91 o                         
  14   5   1         50.58         28.13        25.50 o                         
  15   5   1        156.90         86.66        69.53 o                         
  16   5   1        730.52        747.13       106.83 o                         
  17   5   1          7.68        -33.74        78.90 o                         
  18   5   1        152.57         78.68        58.61 o                         
  19   5   1        240.61        179.53        63.31 o                         
  20   5   1        115.79         51.31        62.35 o                         
  21   5   1         14.41        106.62        64.53 o                         
  22   5   1          9.45        -25.26        60.77 o                         
  23   5   1          0.19          6.75        63.57 o                         
  24   5   1        492.03        477.32        82.06 o                         
  25   5   1          0.10        -63.44        63.44 o                         
   0   6   1       2107.27       2485.31        44.35 o                         
   1   6   1         21.67         13.29        13.64 o                         
   2   6   1         54.46         35.00        12.53 o                         
   3   6   1        203.09        243.52        11.95 o                         
   4   6   1         36.25         62.80        11.28 o                         
   5   6   1       1034.01       1082.71        26.57 o                         
   6   6   1          4.19         -1.39        16.58 o                         
   7   6   1         19.39          5.73        17.32 o                         
   8   6   1          4.55         -0.01        15.34 o                         
   9   6   1        203.16        121.39        26.82 o                         
  10   6   1       1423.45       1357.28        41.43 o                         
  11   6   1        412.45        427.55        30.87 o                         
  12   6   1        333.97        343.69        29.37 o                         
  13   6   1        128.28        148.05        38.00 o                         
  14   6   1        912.66        953.28        38.79 o                         
  15   6   1          0.18        -39.04        44.50 o                         
  16   6   1        110.21         12.88        75.36 o                         
  17   6   1         28.42        -56.41        56.41 o                         
  18   6   1         28.84          2.21        61.98 o                         
  19   6   1         12.80         50.53        62.06 o                         
  20   6   1        741.57        701.96        78.96 o                         
  21   6   1         97.44        118.78        69.04 o                         
  22   6   1         58.45         92.84        73.58 o                         
  23   6   1          4.76         17.59       143.18 o                         
  24   6   1          2.35        -13.29        70.69 o                         
   1   7   1        331.76        324.03        18.49 o                         
   2   7   1         45.44         38.99        13.92 o                         
   3   7   1         20.97         28.01        11.99 o                         
   4   7   1         89.25         79.15        11.51 o                         
   5   7   1         57.57         83.57        21.03 o                         
   6   7   1         90.01         44.16        18.91 o                         
   7   7   1        402.45        417.50        23.20 o                         
   8   7   1       4827.92       4639.13        68.07 o                         
   9   7   1         76.00         78.51        30.73 o                         
  10   7   1          8.83         22.07        29.07 o                         
  11   7   1        468.85        426.55        33.76 o                         
  12   7   1       1656.25       1624.30        47.75 o                         
  13   7   1        399.50        429.80        33.21 o                         
  14   7   1          1.50         -3.79        28.67 o                         
  15   7   1        181.45        186.00        40.16 o                         
  16   7   1         87.96         71.54        76.69 o                         
  17   7   1          1.85       -110.82       110.82 o                         
  18   7   1         71.37        168.14        64.56 o                         
  19   7   1         68.39        135.64        65.51 o                         
  20   7   1        194.28        102.38        67.00 o                         
  21   7   1         86.43         79.76        67.00 o                         
  22   7   1        173.33        300.05        74.57 o                         
  23   7   1         15.84         10.30       108.16 o                         
   0   8   1        402.62        418.29        29.26 o                         
   1   8   1        100.34         68.26        17.62 o                         
   2   8   1        203.20        214.09        17.66 o                         
   3   8   1        172.32        164.70        15.29 o                         
   4   8   1        486.15        423.08        22.33 o                         
   5   8   1         24.68         22.24        23.24 o                         
   6   8   1        236.38        236.60        29.59 o                         
   7   8   1        207.88        181.60        29.00 o                         
   8   8   1         18.40        -11.38        29.06 o                         
   9   8   1          0.67         29.91        31.87 o                         
  10   8   1       1285.97       1190.34        45.15 o                         
  11   8   1        212.12        284.87        34.41 o                         
  12   8   1        393.32        395.88        46.39 o                         
  13   8   1         84.44         58.26        32.67 o                         
  14   8   1       1856.59       1761.49        62.56 o                         
  15   8   1        176.75        159.04        42.66 o                         
  16   8   1        135.80        112.63       121.01 o                         
  17   8   1          0.43         52.01        63.93 o                         
  18   8   1          7.31        -43.40       165.79 o                         
  19   8   1         17.49         -4.47       144.51 o                         
  20   8   1         44.03        -16.68        66.08 o                         
  21   8   1          9.51        -65.19        65.19 o                         
   1   9   1         13.62          8.22        19.95 o                         
   2   9   1        923.29        852.48        31.89 o                         
   3   9   1        118.57         81.54        26.58 o                         
   4   9   1       1132.15       1076.17        37.18 o                         
   5   9   1        751.10        762.74        37.72 o                         
   6   9   1        376.55        366.99        35.66 o                         
   7   9   1        146.58        132.81        36.26 o                         
   8   9   1         83.53         15.94        36.54 o                         
   9   9   1         97.92        115.15        34.73 o                         
  10   9   1        284.45        297.21        35.39 o                         
  11   9   1       1033.17       1084.11        46.49 o                         
  12   9   1         30.20         34.21        33.75 o                         
  13   9   1        107.64         78.80        34.66 o                         
  14   9   1         64.14         84.35        39.12 o                         
  15   9   1         25.93         36.02        43.09 o                         
  16   9   1         92.77         52.00       101.51 o                         
  17   9   1         38.49         31.43        70.92 o                         
  18   9   1         30.93        102.87        89.54 o                         
  19   9   1         26.26        -83.78        83.78 o                         
  20   9   1         11.76        -21.10       124.56 o                         
   0  10   1         82.55         66.00        37.06 o                         
   1  10   1        152.47        114.77        33.44 o                         
   2  10   1        234.91        256.18        32.64 o                         
   3  10   1        554.32        530.43        35.53 o                         
   4  10   1        911.67        907.97        44.04 o                         
   5  10   1        261.54        246.27        36.20 o                         
   6  10   1        446.68        450.93        39.34 o                         
   7  10   1          0.01         60.13        35.35 o                         
   8  10   1        303.54        251.63        37.27 o                         
   9  10   1         13.66         33.39        41.37 o                         
  10  10   1        209.26        186.68        38.53 o                         
  11  10   1          1.00          6.33        35.02 o                         
  12  10   1        171.48        118.89        40.98 o                         
  13  10   1         98.41         23.34        36.25 o                         
  14  10   1         24.52         -9.82        45.18 o                         
  15  10   1          0.55        -17.41        47.75 o                         
  16  10   1         30.02        -62.02        62.02 o                         
  17  10   1         46.36        -69.91       125.45 o                         
  18  10   1        322.68        321.76        92.20 o                         
   1  11   1         79.10        118.65        50.90 o                         
   2  11   1         27.90         91.82        56.29 o                         
   3  11   1         94.08        159.54        50.76 o                         
   4  11   1         21.24         66.26        49.39 o                         
   5  11   1          8.07        -39.83        39.83 o                         
   6  11   1          3.72         68.57        36.58 o                         
   7  11   1         90.95         27.23        37.26 o                         
   8  11   1        209.83        143.65        39.08 o                         
   9  11   1        152.54        104.47        37.06 o                         
  10  11   1        539.12        525.78        54.32 o                         
  11  11   1          8.59        -13.39        36.75 o                         
  12  11   1         82.41         72.57        38.63 o                         
  13  11   1          5.17         -7.94        37.64 o                         
  14  11   1         27.43        -46.30        46.30 o                         
  15  11   1         10.31        -11.89        57.14 o                         
  16  11   1        150.52        103.43        69.58 o                         
   0  12   1          9.12         43.74        72.06 o                         
   1  12   1         97.85        137.77        55.99 o                         
   2  12   1        218.50        326.69        56.03 o                         
   3  12   1         10.07         48.24        51.44 o                         
   4  12   1         78.28         54.18        50.59 o                         
   5  12   1        332.49        321.71        56.42 o                         
   6  12   1        627.46        639.74        61.46 o                         
   7  12   1          0.97        -16.21        49.93 o                         
   8  12   1          4.69         90.89        47.50 o                         
   9  12   1          0.00         18.92        46.00 o                         
  10  12   1          0.67        -37.21        37.21 o                         
  11  12   1        129.93        142.48        47.42 o                         
  12  12   1        211.47        197.52        43.08 o                         
  13  12   1          3.24        -22.80        45.37 o                         
   1  13   1        164.45         94.69        70.25 o                         
   2  13   1         94.21        198.54        57.73 o                         
   3  13   1          9.54         53.74        61.93 o                         
   4  13   1       1526.18       1479.88        79.45 o                         
   5  13   1         12.30         -4.73        61.76 o                         
   6  13   1        355.57        273.79        57.40 o                         
   7  13   1         68.38         57.36        53.80 o                         
   8  13   1        274.72        311.34        57.56 o                         
   0   0   2      11011.68       9754.80       478.30 o                         
   1   0   2       4933.80       4310.82       180.04 o                         
   2   0   2       2643.05       2488.03        51.09 o                         
   3   0   2      36856.58      34828.45       496.84 o                         
   4   0   2          0.02          1.69        22.36 o                         
   5   0   2      21683.60      21465.01       312.05 o                         
   6   0   2       3517.77       3503.45        63.23 o                         
   7   0   2       4907.88       4941.19       141.85 o                         
   8   0   2       4153.77       4121.41        94.66 o                         
   9   0   2       9218.81       9543.51       186.81 o                         
  10   0   2       2858.86       3074.73       226.96 o                         
  11   0   2       5424.43       5754.00       126.00 o                         
  12   0   2         35.94         57.46        23.36 o                         
  13   0   2        759.42        886.19        51.70 o                         
  14   0   2         69.43          7.67        28.49 o                         
  15   0   2       5073.08       4815.51       120.34 o                         
  16   0   2       1717.89       1791.61        83.34 o                         
  17   0   2        694.41        742.62       129.44 o                         
  18   0   2         23.19        -10.78        46.28 o                         
  19   0   2       1101.92       1062.27        67.67 o                         
  20   0   2        127.86        112.78        78.46 o                         
  21   0   2         90.51         76.24        56.10 o                         
  22   0   2       1586.55       1437.81        81.18 o                         
  23   0   2         56.75         96.41        57.63 o                         
  24   0   2        826.57        819.70        75.10 o                         
  25   0   2        306.19        314.06        68.33 o                         
  26   0   2        139.66        131.21        94.86 o                         
   1   1   2        195.78        173.26         7.55 o                         
   2   1   2       6873.24       6219.42        48.87 o                         
   3   1   2      36858.57      35247.82       308.74 o                         
   4   1   2        240.60        235.62        15.42 o                         
   5   1   2      13160.62      13006.56       126.09 o                         
   6   1   2        422.31        455.95        21.18 o                         
   7   1   2       2680.73       2796.56        34.59 o                         
   8   1   2        600.25        609.27        28.40 o                         
   9   1   2        336.69        336.87        16.32 o                         
  10   1   2       1933.92       1901.29        37.78 o                         
  11   1   2       3954.28       4018.34        60.21 o                         
  12   1   2          1.09          8.23        20.63 o                         
  13   1   2        211.05        195.31        21.18 o                         
  14   1   2        405.19        421.05        24.73 o                         
  15   1   2        111.35         82.84        30.26 o                         
  16   1   2        394.56        408.14        34.55 o                         
  17   1   2       1024.83        927.05        43.69 o                         
  18   1   2       1138.86       1099.81        47.37 o                         
  19   1   2         59.83         60.82        33.17 o                         
  20   1   2         18.88         60.99        37.01 o                         
  21   1   2        191.29        186.68        38.05 o                         
  22   1   2        238.48        236.87        42.10 o                         
  23   1   2        229.21        277.38        44.09 o                         
  24   1   2          6.57         11.68        46.56 o                         
  25   1   2         29.53        -37.16        55.75 o                         
  26   1   2          3.28          3.88        65.60 o                         
   0   2   2      52108.69      50437.88       558.32 o                         
   1   2   2      11346.93      10728.63        80.03 o                         
   2   2   2        880.80        834.63        14.12 o                         
   3   2   2      13965.38      14266.27       129.53 o                         
   4   2   2        715.64        813.91        17.98 o                         
   5   2   2      12266.99      12142.21       112.24 o                         
   6   2   2      10051.54       9742.09        91.96 o                         
   7   2   2       5718.89       5961.55        60.29 o                         
   8   2   2         67.94        117.38        14.63 o                         
   9   2   2       2500.89       2489.96        32.77 o                         
  10   2   2        124.28        135.84        14.24 o                         
  11   2   2        854.57        885.66        24.47 o                         
  12   2   2         69.67         47.46        14.95 o                         
  13   2   2        822.00        880.55        23.57 o                         
  14   2   2        832.80        817.06        55.02 o                         
  15   2   2         76.98         64.01        28.49 o                         
  16   2   2        239.55        236.95        32.91 o                         
  17   2   2        155.35        124.28        32.30 o                         
  18   2   2        465.93        484.09        44.53 o                         
  19   2   2        186.53        205.23        36.28 o                         
  20   2   2          1.15         41.90        35.78 o                         
  21   2   2         36.38         57.77        43.86 o                         
  22   2   2        147.45        130.32        46.05 o                         
  23   2   2         42.29         22.91        67.82 o                         
  24   2   2        116.04         71.91        63.71 o                         
  25   2   2        129.49        206.07        74.03 o                         
  26   2   2        110.67        152.01        64.86 o                         
   1   3   2       6177.15       6249.49        55.91 o                         
   2   3   2       9482.65       9038.74        66.75 o                         
   3   3   2       2238.92       2107.38        21.87 o                         
   4   3   2       1245.50       1303.45        24.23 o                         
   5   3   2         23.56         52.44        12.35 o                         
   6   3   2         13.10        -10.64        13.03 o                         
   7   3   2        911.14       1032.01        22.41 o                         
   8   3   2         79.09        128.73        20.18 o                         
   9   3   2       2187.21       2446.51        33.93 o                         
  10   3   2       5314.71       5442.11        58.86 o                         
  11   3   2         98.41         89.52        15.59 o                         
  12   3   2       1576.61       1540.54        37.50 o                         
  13   3   2        229.74        203.93        28.62 o                         
  14   3   2        291.56        292.91        25.09 o                         
  15   3   2        220.06        141.34        45.30 o                         
  16   3   2          0.12        -28.03        28.03 o                         
  17   3   2        634.01        661.16        39.68 o                         
  18   3   2         11.31          5.16        39.26 o                         
  19   3   2         10.14        -17.36        40.69 o                         
  20   3   2        341.64        437.74       141.41 o                         
  21   3   2        463.61        493.19        70.54 o                         
  22   3   2        410.17        445.73       140.52 o                         
  23   3   2        400.39        391.77        69.27 o                         
  24   3   2         36.64        103.53        66.86 o                         
  25   3   2        160.44        108.58        66.74 o                         
  26   3   2        163.70        147.77        74.53 o                         
   0   4   2        986.29       1176.13        29.82 o                         
   1   4   2        190.14        239.34        14.12 o                         
   2   4   2        435.52        498.09        13.79 o                         
   3   4   2       5975.43       6242.75        45.19 o                         
   4   4   2       5668.94       5612.32        56.37 o                         
   5   4   2       4279.50       3988.94        43.07 o                         
   6   4   2       1769.99       1744.49        25.07 o                         
   7   4   2        845.72        768.78        24.22 o                         
   8   4   2         73.34         77.11        13.53 o                         
   9   4   2       2933.83       2827.04        39.29 o                         
  10   4   2        913.13        972.98        24.62 o                         
  11   4   2        533.69        604.40        22.33 o                         
  12   4   2       4281.29       4148.74        53.76 o                         
  13   4   2          0.04          4.44        16.79 o                         
  14   4   2        366.92        392.50        24.00 o                         
  15   4   2        541.51        445.65        41.31 o                         
  16   4   2        233.37        229.67        40.08 o                         
  17   4   2         16.20        -51.95        51.95 o                         
  18   4   2        144.90        234.13        62.89 o                         
  19   4   2          1.11         -5.16        56.08 o                         
  20   4   2          5.10        -49.09        57.34 o                         
  21   4   2        109.20        200.34        63.61 o                         
  22   4   2        520.89        523.02        75.73 o                         
  23   4   2         17.48         50.98        69.58 o                         
  24   4   2         17.26        -16.92        92.65 o                         
  25   4   2        664.05        699.64        81.81 o                         
   1   5   2         14.53         18.73        15.06 o                         
   2   5   2         85.97         58.41        12.26 o                         
   3   5   2       3419.37       3529.95        31.37 o                         
   4   5   2        126.78        107.64        10.63 o                         
   5   5   2          0.53        -11.31        14.28 o                         
   6   5   2          0.62        -12.83        15.62 o                         
   7   5   2          1.78         35.45        15.38 o                         
   8   5   2        101.34        105.65        10.48 o                         
   9   5   2        139.66        140.70        11.88 o                         
  10   5   2          1.67         -9.56        17.32 o                         
  11   5   2        190.12        202.59        26.89 o                         
  12   5   2          4.55        -19.14        19.14 o                         
  13   5   2        506.41        533.23        25.67 o                         
  14   5   2        322.51        328.11        32.92 o                         
  15   5   2        330.95        293.24       152.49 o                         
  16   5   2        215.40        181.77        57.36 o                         
  17   5   2         56.05         35.27       110.82 o                         
  18   5   2        122.63         66.89        57.98 o                         
  19   5   2        175.96         98.64       101.51 o                         
  20   5   2         55.76        -30.82        59.87 o                         
  21   5   2        142.73         32.18        62.05 o                         
  22   5   2        139.64         49.73        64.49 o                         
  23   5   2         63.02         26.14        64.24 o                         
  24   5   2          0.66        -20.24        69.17 o                         
  25   5   2          0.59        -34.44        70.54 o                         
   0   6   2        647.54        727.57        26.75 o                         
   1   6   2         24.98          3.49        14.30 o                         
   2   6   2         11.09          0.12        12.61 o                         
   3   6   2        149.08        127.50        11.67 o                         
   4   6   2       2529.53       2480.30        26.84 o                         
   5   6   2         51.88         62.56        19.93 o                         
   6   6   2        222.77        259.61        26.58 o                         
   7   6   2        264.69        217.57        20.54 o                         
   8   6   2       1312.04       1285.67        47.90 o                         
   9   6   2       1340.76       1365.07        37.31 o                         
  10   6   2        158.46        146.56        25.33 o                         
  11   6   2        198.70        197.22        27.72 o                         
  12   6   2         99.86         33.39        26.10 o                         
  13   6   2        661.54        649.43        33.60 o                         
  14   6   2        930.17        851.59        36.94 o                         
  15   6   2         30.38         33.58        47.83 o                         
  16   6   2         21.65        119.11        62.50 o                         
  17   6   2         57.73        -32.49       112.15 o                         
  18   6   2         85.96        107.53        61.43 o                         
  19   6   2        539.64        451.80        96.63 o                         
  20   6   2          8.20        -49.64        75.80 o                         
  21   6   2         15.36        -63.24        63.24 o                         
  22   6   2         20.59         48.47        67.04 o                         
  23   6   2        670.77        539.19        79.55 o                         
  24   6   2        172.34        256.71        73.34 o                         
   1   7   2        189.17        267.50        31.38 o                         
   2   7   2        681.43        717.91        20.37 o                         
   3   7   2         20.15         34.50        12.50 o                         
   4   7   2        691.09        654.98        18.13 o                         
   5   7   2       1280.26       1356.35        34.97 o                         
   6   7   2        209.77        232.88        30.51 o                         
   7   7   2        138.73        155.28        24.95 o                         
   8   7   2         95.41         77.28        27.26 o                         
   9   7   2        164.88        126.16        27.00 o                         
  10   7   2         85.70        104.03        29.75 o                         
  11   7   2         83.13         67.10        29.74 o                         
  12   7   2         37.66         28.56        28.70 o                         
  13   7   2       1441.17       1399.98        57.36 o                         
  14   7   2         81.45         16.24        36.32 o                         
  15   7   2         61.72         26.21        40.68 o                         
  16   7   2        107.28         99.08       113.92 o                         
  17   7   2          7.50         83.10        63.74 o                         
  18   7   2        217.65        215.56        67.67 o                         
  19   7   2         59.03        163.92        83.34 o                         
  20   7   2         84.16         77.83        66.08 o                         
  21   7   2        639.64        521.58        79.26 o                         
  22   7   2        434.56        495.59       109.05 o                         
  23   7   2          9.06        -73.66        73.66 o                         
   0   8   2       1017.11       1038.55        53.06 o                         
   1   8   2        134.19         95.25        19.00 o                         
   2   8   2        199.26        185.55        17.99 o                         
   3   8   2         17.65        -14.65        17.03 o                         
   4   8   2          6.89          7.40        20.53 o                         
   5   8   2         22.04         23.21        23.40 o                         
   6   8   2          8.51        -26.83        26.83 o                         
   7   8   2         30.59          0.71        26.96 o                         
   8   8   2         12.18         14.33        28.51 o                         
   9   8   2       1149.74       1137.73        55.72 o                         
  10   8   2        742.98        672.75        38.69 o                         
  11   8   2          4.94         21.71        32.01 o                         
  12   8   2          7.97         18.74        30.91 o                         
  13   8   2        185.04        151.79        32.80 o                         
  14   8   2        111.69        122.36        40.07 o                         
  15   8   2          0.72         43.04        40.82 o                         
  16   8   2         62.83         72.93        63.28 o                         
  17   8   2        716.91        772.52        92.65 o                         
  18   8   2        108.37        167.23        72.95 o                         
  19   8   2         44.04        130.35        80.23 o                         
  20   8   2         42.71        -71.78        71.78 o                         
  21   8   2        182.13        119.39        86.44 o                         
   1   9   2        208.16        160.07        22.26 o                         
   2   9   2          0.17          0.16        20.38 o                         
   3   9   2         69.68         61.70        25.90 o                         
   4   9   2          6.14         -4.11        25.88 o                         
   5   9   2         73.74         45.44        28.80 o                         
   6   9   2         53.59         47.93        29.93 o                         
   7   9   2         75.43         66.12        30.16 o                         
   8   9   2        129.50         58.00        32.45 o                         
   9   9   2         41.04         -2.57        32.10 o                         
  10   9   2         63.63         40.48        33.21 o                         
  11   9   2          0.53         24.70        42.95 o                         
  12   9   2         39.00         15.62        33.75 o                         
  13   9   2          5.91         36.64        38.02 o                         
  14   9   2        122.15        103.19        38.57 o                         
  15   9   2        138.38        223.42        48.64 o                         
  16   9   2         17.02       -132.01       137.86 o                         
  17   9   2          0.00        -48.35       113.92 o                         
  18   9   2         14.59        111.86        68.32 o                         
  19   9   2         92.99        121.86        78.98 o                         
  20   9   2          3.52        -21.71       156.48 o                         
   0  10   2        312.77        406.04        46.83 o                         
   1  10   2        787.94        788.67        39.43 o                         
   2  10   2        139.99        128.55        31.21 o                         
   3  10   2        757.45        662.19        34.14 o                         
   4  10   2        893.55        823.17        39.47 o                         
   5  10   2        296.07        242.70        33.66 o                         
   6  10   2        243.65        255.92        35.01 o                         
   7  10   2         30.35         40.81        33.69 o                         
   8  10   2         31.06         74.46        36.28 o                         
   9  10   2        101.46         90.56        41.41 o                         
  10  10   2         22.62         -7.61        33.91 o                         
  11  10   2         44.28         73.80        35.45 o                         
  12  10   2         37.02         -7.02        35.67 o                         
  13  10   2        394.40        397.47        39.79 o                         
  14  10   2         90.50         50.44        40.67 o                         
  15  10   2         21.96         15.02        53.48 o                         
  16  10   2         47.75         92.49        69.51 o                         
  17  10   2         91.24          0.89        66.45 o                         
  18  10   2         35.34        -33.37        78.02 o                         
   1  11   2        387.54        367.77        40.88 o                         
   2  11   2          3.74         24.91        42.79 o                         
   3  11   2        585.01        511.43        55.39 o                         
   4  11   2        112.93        120.71        42.31 o                         
   5  11   2         80.26         65.78        41.16 o                         
   6  11   2        802.35        924.91        49.23 o                         
   7  11   2        803.99        785.99        47.18 o                         
   8  11   2        715.92        728.33        46.16 o                         
   9  11   2         70.01         62.92        46.52 o                         
  10  11   2        109.16         99.34        37.85 o                         
  11  11   2         13.80         58.86        38.97 o                         
  12  11   2        146.19        123.39        41.63 o                         
  13  11   2        139.48         98.27        44.46 o                         
  14  11   2         44.96        131.24        49.40 o                         
  15  11   2        172.92        169.65        60.44 o                         
  16  11   2         20.76        -57.29        64.86 o                         
   0  12   2         99.47        -24.58        72.06 o                         
   1  12   2          0.44         25.00        70.12 o                         
   2  12   2        199.65        185.73        54.26 o                         
   3  12   2         61.98        116.36        52.79 o                         
   4  12   2         63.12        103.05        58.35 o                         
   5  12   2        532.04        514.37        58.99 o                         
   6  12   2          0.26        -21.45        50.27 o                         
   7  12   2         56.02         76.92        76.14 o                         
   8  12   2        281.20        275.67        48.34 o                         
   9  12   2        142.64         36.84        42.25 o                         
  10  12   2        768.75        888.47        53.01 o                         
  11  12   2          3.33         39.80        39.83 o                         
  12  12   2          0.02        -39.99        39.99 o                         
  13  12   2         20.78         60.52        45.85 o                         
   1  13   2        108.75        187.37        75.75 o                         
   2  13   2        803.79        908.87        69.11 o                         
   3  13   2        147.87        120.70        72.94 o                         
   4  13   2        321.89        429.75        61.27 o                         
   5  13   2         38.40         66.00        53.44 o                         
   6  13   2         58.05         32.18        53.12 o                         
   7  13   2        129.23        183.27        55.73 o                         
   8  13   2         78.67         38.53        54.47 o                         
   1   1   3       6150.44       5857.38        52.15 o                         
   2   1   3       3535.25       3497.48        33.47 o                         
   3   1   3       6793.16       6488.52        65.37 o                         
   4   1   3      17562.74      16848.71       150.59 o                         
   5   1   3       8300.53       8198.56        76.80 o                         
   6   1   3        230.77        277.71        11.33 o                         
   7   1   3        129.87        110.61        14.20 o                         
   8   1   3        726.87        792.72        19.09 o                         
   9   1   3       1246.65       1137.92        28.76 o                         
  10   1   3       1219.09       1205.84        33.35 o                         
  11   1   3       2974.64       3032.40        50.52 o                         
  12   1   3       2802.88       2986.57        50.93 o                         
  13   1   3        575.29        525.08        25.97 o                         
  14   1   3         56.82        102.36        22.07 o                         
  15   1   3         15.53         19.13        24.54 o                         
  16   1   3        538.40        447.38        36.42 o                         
  17   1   3        151.41        203.54        35.13 o                         
  18   1   3         10.97         22.64        32.97 o                         
  19   1   3         13.04        -12.06        33.10 o                         
  20   1   3          7.84         23.97        34.81 o                         
  21   1   3        169.26        151.90        39.67 o                         
  22   1   3         40.75         -3.53        40.07 o                         
  23   1   3         69.06         96.10        59.43 o                         
  24   1   3          3.06        -26.42        45.79 o                         
  25   1   3        191.18        188.74        67.73 o                         
  26   1   3          0.14         58.40        67.76 o                         
   0   2   3       9971.02       9597.44       112.55 o                         
   1   2   3       3115.35       3086.20        29.88 o                         
   2   2   3      19252.97      18692.14       136.21 o                         
   3   2   3      22035.95      21660.81       172.56 o                         
   4   2   3      27107.00      26699.32       201.33 o                         
   5   2   3       1572.60       1587.81        25.28 o                         
   6   2   3        757.43        688.23        19.15 o                         
   7   2   3         53.40         35.45        13.62 o                         
   8   2   3         78.82         75.12        14.10 o                         
   9   2   3          4.19         45.21        13.66 o                         
  10   2   3       2862.08       2728.14        35.12 o                         
  11   2   3       4417.69       4875.77        56.37 o                         
  12   2   3       6236.19       6421.66        77.40 o                         
  13   2   3       3118.47       3262.84        78.25 o                         
  14   2   3        187.63        188.72        23.72 o                         
  15   2   3         15.00         19.56        23.55 o                         
  16   2   3          5.57        -15.37        30.70 o                         
  17   2   3         18.16        -13.39        33.40 o                         
  18   2   3        147.62        119.20        33.39 o                         
  19   2   3        122.08         63.00        35.94 o                         
  20   2   3         64.58        134.10        38.18 o                         
  21   2   3        261.08        258.96        49.96 o                         
  22   2   3         68.73         94.75        50.40 o                         
  23   2   3        861.34       1136.73        86.50 o                         
  24   2   3        101.22        101.22        63.98 o                         
  25   2   3         43.74         66.82       125.00 o                         
  26   2   3        142.18         64.42        66.37 o                         
   1   3   3       1935.53       1870.92        23.53 o                         
   2   3   3       3988.66       3790.99        33.99 o                         
   3   3   3       5379.22       5428.92        47.46 o                         
   4   3   3       9296.24       9271.62        78.46 o                         
   5   3   3         24.88         28.95        14.94 o                         
   6   3   3       1609.18       1526.76        27.66 o                         
   7   3   3        348.27        384.11        15.42 o                         
   8   3   3       1413.21       1551.31        29.56 o                         
   9   3   3       1272.75       1294.27        36.04 o                         
  10   3   3        191.58        205.66        16.71 o                         
  11   3   3        138.97        124.99        20.44 o                         
  12   3   3        282.34        311.66        18.21 o                         
  13   3   3         35.84         21.34        15.77 o                         
  14   3   3        401.00        494.64        27.42 o                         
  15   3   3         22.18         69.00        31.67 o                         
  16   3   3        413.76        392.25        34.26 o                         
  17   3   3        687.81        640.55        81.13 o                         
  18   3   3        215.91        233.45        44.79 o                         
  19   3   3        269.95        202.98        73.75 o                         
  20   3   3         38.88         -6.63        60.08 o                         
  21   3   3         47.44         -1.71        56.73 o                         
  22   3   3          0.28        -56.38        56.38 o                         
  23   3   3         20.96         11.28        93.98 o                         
  24   3   3         36.03        -16.84        60.81 o                         
  25   3   3        161.46        136.17        82.01 o                         
  26   3   3          2.37        -63.74        63.74 o                         
   0   4   3        110.21        109.39        19.53 o                         
   1   4   3       1961.45       1977.82        25.64 o                         
   2   4   3       4155.10       4119.94        39.80 o                         
   3   4   3       3941.78       3908.95        35.39 o                         
   4   4   3       2232.66       2238.79        26.82 o                         
   5   4   3       9295.93       9412.62        92.92 o                         
   6   4   3         38.08         75.01        13.73 o                         
   7   4   3         58.66          8.55        11.29 o                         
   8   4   3        483.20        522.10        21.00 o                         
   9   4   3       1488.86       1584.07        37.21 o                         
  10   4   3        434.31        464.63        19.04 o                         
  11   4   3         63.63         68.99        16.04 o                         
  12   4   3          0.83         13.80        16.29 o                         
  13   4   3          1.50          5.61        17.03 o                         
  14   4   3        549.38        566.83        30.46 o                         
  15   4   3        120.00         92.18        30.19 o                         
  16   4   3        535.05        553.11        46.78 o                         
  17   4   3       2028.05       1934.51       104.91 o                         
  18   4   3          9.63         70.48        56.42 o                         
  19   4   3         41.81        -55.12        55.12 o                         
  20   4   3        570.36        453.52        68.95 o                         
  21   4   3          6.35        -13.79        59.54 o                         
  22   4   3          1.48        -58.59        58.59 o                         
  23   4   3        192.09         75.17        66.27 o                         
  24   4   3         38.16        126.94        65.51 o                         
  25   4   3          0.21        -42.98        62.45 o                         
   1   5   3       4177.70       4250.03        42.48 o                         
   2   5   3        698.84        709.47        17.94 o                         
   3   5   3        287.15        370.41        12.33 o                         
   4   5   3       2664.62       2930.84        32.01 o                         
   5   5   3       2626.47       2488.59        39.08 o                         
   6   5   3      10816.46      10785.89       107.53 o                         
   7   5   3       1792.10       1714.26        33.52 o                         
   8   5   3        246.90        237.98        16.97 o                         
   9   5   3        320.20        334.26        17.97 o                         
  10   5   3       1930.92       1743.71        38.98 o                         
  11   5   3        798.33        857.67        33.41 o                         
  12   5   3        127.84        150.65        29.73 o                         
  13   5   3        493.93        504.71        27.20 o                         
  14   5   3         37.39         45.57        25.93 o                         
  15   5   3         35.24         27.85        47.14 o                         
  16   5   3         21.10         28.01        53.57 o                         
  17   5   3       1170.47       1104.58        84.22 o                         
  18   5   3         48.74         28.22        60.57 o                         
  19   5   3        257.77        299.92        66.44 o                         
  20   5   3         70.34         39.02       124.12 o                         
  21   5   3        226.02        152.24        66.12 o                         
  22   5   3        123.08         45.23        67.82 o                         
  23   5   3          0.42       -102.10       102.40 o                         
  24   5   3         57.09         39.42        69.91 o                         
  25   5   3          1.21        -38.34        75.20 o                         
   0   6   3        276.81        226.94        23.18 o                         
   1   6   3        756.56        850.83        20.78 o                         
   2   6   3        544.91        509.49        17.25 o                         
   3   6   3       1289.51       1246.35        28.03 o                         
   4   6   3        392.85        445.36        13.63 o                         
   5   6   3         29.44         -8.74        18.45 o                         
   6   6   3        969.43        974.07        28.16 o                         
   7   6   3          8.45         23.67        18.93 o                         
   8   6   3        480.15        458.89        25.64 o                         
   9   6   3        514.67        529.35        28.95 o                         
  10   6   3          5.18         22.12        24.22 o                         
  11   6   3       1927.72       1974.43        45.67 o                         
  12   6   3         20.38          2.92        26.38 o                         
  13   6   3         31.47         46.54        27.41 o                         
  14   6   3         11.20         -0.64        33.44 o                         
  15   6   3          0.68         29.40        40.98 o                         
  16   6   3        563.57        468.25        66.76 o                         
  17   6   3          6.92        -37.37       100.18 o                         
  18   6   3        442.31        303.33        65.96 o                         
  19   6   3        132.71        156.34        67.49 o                         
  20   6   3          3.76        -55.69        97.08 o                         
  21   6   3         23.56        -65.39        65.39 o                         
  22   6   3        264.29        142.86        73.58 o                         
  23   6   3          3.78        107.63        68.92 o                         
  24   6   3        645.97        629.70        95.75 o                         
   1   7   3        233.00        191.49        16.94 o                         
   2   7   3        145.23        126.57        15.89 o                         
   3   7   3         12.05         17.57        14.19 o                         
   4   7   3        618.03        667.33        22.44 o                         
   5   7   3        298.62        299.55        23.66 o                         
   6   7   3        645.60        610.68        27.30 o                         
   7   7   3        306.70        348.00        28.79 o                         
   8   7   3        102.63         91.61        32.38 o                         
   9   7   3         19.32         44.55        25.76 o                         
  10   7   3        812.42        785.35        35.36 o                         
  11   7   3       1899.11       1899.72        47.09 o                         
  12   7   3        139.12        137.01        29.37 o                         
  13   7   3        809.26        812.40        38.46 o                         
  14   7   3         60.94         -2.30        32.49 o                         
  15   7   3        307.13        268.19        44.89 o                         
  16   7   3        396.66        316.47        84.67 o                         
  17   7   3         29.99         34.61        63.24 o                         
  18   7   3         96.31          8.91        63.00 o                         
  19   7   3         17.62        -40.98        61.00 o                         
  20   7   3          0.38        -61.43        61.43 o                         
  21   7   3        119.51        107.05        94.42 o                         
  22   7   3         25.44         69.08        81.56 o                         
  23   7   3          7.34         45.55        70.83 o                         
   0   8   3       1564.10       1354.97        37.76 o                         
   1   8   3        257.94        225.06        19.06 o                         
   2   8   3        784.02        818.25        24.63 o                         
   3   8   3        751.00        710.38        25.52 o                         
   4   8   3        401.36        448.15        25.23 o                         
   5   8   3        259.97        294.42        26.96 o                         
   6   8   3        117.11         63.17        28.35 o                         
   7   8   3        607.46        582.33        35.43 o                         
   8   8   3       1117.07       1099.53        39.60 o                         
   9   8   3        328.11        297.35        32.42 o                         
  10   8   3          0.84        -25.42        27.85 o                         
  11   8   3        202.72        198.74        33.52 o                         
  12   8   3        258.02        220.64        34.58 o                         
  13   8   3         24.02          3.49        30.33 o                         
  14   8   3        547.63        486.84        41.93 o                         
  15   8   3        285.72        170.07        50.46 o                         
  16   8   3        151.37        230.10        66.44 o                         
  17   8   3         21.16         -3.31        62.37 o                         
  18   8   3         62.97         34.01        64.49 o                         
  19   8   3          5.83         -3.61        65.40 o                         
  20   8   3         31.67        -68.65        68.65 o                         
  21   8   3        190.40        188.40        77.27 o                         
   1   9   3          3.28        -17.32        20.07 o                         
   2   9   3        116.37        129.50        20.83 o                         
   3   9   3        990.19        922.31        36.78 o                         
   4   9   3         75.02         93.49        26.80 o                         
   5   9   3         81.59         33.34        29.41 o                         
   6   9   3         44.03         14.57        29.45 o                         
   7   9   3        277.69        307.30        32.71 o                         
   8   9   3        175.04        180.20        31.83 o                         
   9   9   3         15.82         21.25        31.05 o                         
  10   9   3         16.98         15.93        32.68 o                         
  11   9   3       1964.48       1815.37        56.25 o                         
  12   9   3        140.17        165.19        36.70 o                         
  13   9   3         78.72        138.19        35.27 o                         
  14   9   3         56.61         49.08        36.02 o                         
  15   9   3         17.50        -51.14        51.14 o                         
  16   9   3         15.47         13.30        87.77 o                         
  17   9   3         14.21         -6.43        63.00 o                         
  18   9   3         39.89         38.43        70.17 o                         
  19   9   3         10.93         75.92       117.47 o                         
  20   9   3        877.96        988.98       100.61 o                         
   0  10   3        115.29        125.91        51.07 o                         
   1  10   3         92.16         17.00        27.54 o                         
   2  10   3         50.12         31.81        30.62 o                         
   3  10   3          2.69         -7.81        31.24 o                         
   4  10   3         23.85         53.56        30.58 o                         
   5  10   3        635.08        556.18        37.62 o                         
   6  10   3          6.12         47.65        32.72 o                         
   7  10   3         85.36        112.13        32.21 o                         
   8  10   3         31.77         37.30        46.52 o                         
   9  10   3        441.68        483.00        40.99 o                         
  10  10   3         50.98         89.07        35.33 o                         
  11  10   3        135.31        174.31        36.89 o                         
  12  10   3         30.88          0.26        36.18 o                         
  13  10   3        479.65        453.93        41.62 o                         
  14  10   3          0.82        -33.61        42.23 o                         
  15  10   3          0.29        -50.33        51.22 o                         
  16  10   3         20.85        -67.56        67.56 o                         
  17  10   3         72.76        151.52        77.42 o                         
  18  10   3          5.07        -63.28        97.96 o                         
   1  11   3          4.69         26.93        37.67 o                         
   2  11   3         48.32         25.58        35.26 o                         
   3  11   3        346.42        416.31        48.90 o                         
   4  11   3         22.93         22.34        37.06 o                         
   5  11   3        481.19        497.41        47.46 o                         
   6  11   3         19.08         20.90        42.09 o                         
   7  11   3        111.70        153.77        38.41 o                         
   8  11   3          0.36         23.66        37.82 o                         
   9  11   3          7.08         53.24        37.21 o                         
  10  11   3         18.10         21.87        35.33 o                         
  11  11   3        102.20         82.34        38.10 o                         
  12  11   3         31.39          4.85        38.68 o                         
  13  11   3         10.76         44.25        42.98 o                         
  14  11   3         25.77         -3.63        45.65 o                         
  15  11   3         83.71         74.45        68.75 o                         
  16  11   3         16.59        132.20        71.82 o                         
   0  12   3        153.11        212.72       112.15 o                         
   1  12   3         50.99         93.52        51.55 o                         
   2  12   3        208.24        174.40        53.82 o                         
   3  12   3        474.42        562.14        59.46 o                         
   4  12   3        297.14        413.84        93.62 o                         
   5  12   3          3.32         82.45        52.22 o                         
   6  12   3         24.82        -24.29        88.40 o                         
   7  12   3          9.37          6.26        45.88 o                         
   8  12   3          0.15         29.13        44.10 o                         
   9  12   3        107.94         19.20        42.70 o                         
  10  12   3         10.67          2.30        44.94 o                         
  11  12   3          0.36        -38.89        38.89 o                         
  12  12   3          1.59         -3.46        40.71 o                         
  13  12   3          0.22          0.00       105.50 o                         
   1  13   3       1066.96       1105.75        99.94 o                         
   2  13   3          2.12         89.46        84.97 o                         
   3  13   3        179.45        175.79        55.80 o                         
   4  13   3          0.01         35.67        52.40 o                         
   5  13   3          2.85          2.26        53.84 o                         
   6  13   3        242.87        204.19        55.38 o                         
   7  13   3        823.93        885.18        82.79 o                         
   8  13   3         61.67         53.70        54.55 o                         
   0   0   4      13095.68      13487.19       343.10 o                         
   1   0   4       8484.33       8544.00       127.96 o                         
   2   0   4      26389.97      25569.95       368.02 o                         
   3   0   4      42336.41      41540.54       728.45 o                         
   4   0   4      19139.97      18378.47       328.49 o                         
   5   0   4      18499.00      18035.83       262.20 o                         
   6   0   4       1662.74       1496.66        32.67 o                         
   7   0   4       2891.61       2505.50        66.49 o                         
   8   0   4       1652.97       1884.58        57.41 o                         
   9   0   4       3458.71       3649.14        70.72 o                         
  10   0   4       6133.75       6506.92       138.85 o                         
  11   0   4        830.33        782.50        45.65 o                         
  12   0   4       1950.67       2047.37        69.80 o                         
  13   0   4       1894.90       1959.40        55.82 o                         
  14   0   4        842.66        874.70        41.92 o                         
  15   0   4        494.61        561.11        36.04 o                         
  16   0   4         21.94         16.19        47.43 o                         
  17   0   4        390.42        497.90        93.09 o                         
  18   0   4        171.92         45.54        48.79 o                         
  19   0   4       1080.70       1190.87       109.93 o                         
  20   0   4        112.68        237.15        59.18 o                         
  21   0   4         34.65         64.74        82.45 o                         
  22   0   4        314.03        285.05        63.57 o                         
  23   0   4          3.77        -59.07        81.56 o                         
  24   0   4          4.14        -60.34        79.79 o                         
  25   0   4        144.00        219.87        96.63 o                         
  26   0   4        397.33        293.45       100.18 o                         
   1   1   4       2829.39       2623.12        30.58 o                         
   2   1   4         73.95         67.52        13.33 o                         
   3   1   4      32854.43      31604.11       297.36 o                         
   4   1   4         44.20         76.44        13.76 o                         
   5   1   4        753.62        766.05        23.42 o                         
   6   1   4       2668.33       2765.85        35.05 o                         
   7   1   4        175.60        191.81        21.39 o                         
   8   1   4         17.44         12.97         9.89 o                         
   9   1   4       8491.24       8729.29        97.53 o                         
  10   1   4        101.12         66.64        17.68 o                         
  11   1   4         62.86         15.32        19.16 o                         
  12   1   4        175.92        234.99        21.97 o                         
  13   1   4        283.72        285.35        23.86 o                         
  14   1   4        186.90        180.52        24.49 o                         
  15   1   4         14.47         15.48        22.65 o                         
  16   1   4       1425.28       1526.17        71.66 o                         
  17   1   4        235.08        273.57        58.61 o                         
  18   1   4        143.69         91.32        35.01 o                         
  19   1   4       1197.89       1173.53        51.06 o                         
  20   1   4        156.42        142.91        39.35 o                         
  21   1   4          1.92         24.37        38.02 o                         
  22   1   4        121.53         91.21        38.04 o                         
  23   1   4        184.21        145.12        54.27 o                         
  24   1   4          1.84        101.57        49.61 o                         
  25   1   4        156.05         93.51        53.68 o                         
  26   1   4        105.39        -48.08       123.67 o                         
   0   2   4       7907.95       7645.45        93.22 o                         
   1   2   4      22553.38      21286.73       170.42 o                         
   2   2   4      17539.84      17302.63       127.05 o                         
   3   2   4      27512.18      26476.23       210.21 o                         
   4   2   4        723.75        758.65        24.84 o                         
   5   2   4        333.11        312.02        12.98 o                         
   6   2   4       1077.75       1039.02        23.07 o                         
   7   2   4         39.24         63.76        14.15 o                         
   8   2   4        389.72        432.97        16.97 o                         
   9   2   4       3059.98       3354.45        42.34 o                         
  10   2   4       1308.12       1268.00        33.49 o                         
  11   2   4       1020.38       1018.55        24.96 o                         
  12   2   4        908.45        994.73        33.90 o                         
  13   2   4       1455.40       1401.48        38.61 o                         
  14   2   4        414.09        426.90        27.20 o                         
  15   2   4        150.08        104.43        27.82 o                         
  16   2   4        165.91        118.39        44.66 o                         
  17   2   4        728.72        721.78        41.58 o                         
  18   2   4         17.68        -11.38        31.61 o                         
  19   2   4        512.59        525.45        43.37 o                         
  20   2   4          1.30        -35.43        87.35 o                         
  21   2   4          0.18        -12.44        44.00 o                         
  22   2   4        132.47         99.55        69.52 o                         
  23   2   4         41.71         22.16        47.17 o                         
  24   2   4          0.20        -43.27        57.34 o                         
  25   2   4        297.66        150.02        71.78 o                         
  26   2   4         86.68         18.17       141.41 o                         
   1   3   4       7593.21       7475.93        62.57 o                         
   2   3   4         92.19         78.09        10.77 o                         
   3   3   4       3128.89       2714.42        28.98 o                         
   4   3   4        642.34        637.13        16.46 o                         
   5   3   4       5371.00       5004.06        54.07 o                         
   6   3   4       1440.76       1473.99        21.71 o                         
   7   3   4         40.99         40.06        12.98 o                         
   8   3   4       5526.49       5636.29        63.91 o                         
   9   3   4          0.38         23.07        15.41 o                         
  10   3   4        189.54        177.65        22.41 o                         
  11   3   4        383.47        347.01        18.33 o                         
  12   3   4        214.75        197.17        16.32 o                         
  13   3   4         34.08         17.42        15.54 o                         
  14   3   4       2974.55       2809.55        53.61 o                         
  15   3   4        145.55        181.23        25.48 o                         
  16   3   4        238.42        207.51        55.42 o                         
  17   3   4       1317.84       1347.26        61.89 o                         
  18   3   4        164.80        155.99        44.48 o                         
  19   3   4         54.74        -13.69        42.73 o                         
  20   3   4         75.91        -41.19        41.19 o                         
  21   3   4          7.52         61.10        60.38 o                         
  22   3   4          0.00          4.79        80.68 o                         
  23   3   4        202.51        106.67        81.56 o                         
  24   3   4         79.59          1.33        65.19 o                         
  25   3   4        161.56         30.81        67.39 o                         
  26   3   4         54.91         28.35        69.45 o                         
   0   4   4       8165.84       7913.98       100.08 o                         
   1   4   4        104.59        183.80        13.52 o                         
   2   4   4       4549.40       4707.37        43.98 o                         
   3   4   4       4390.96       4213.87        37.91 o                         
   4   4   4        317.80        313.28        14.10 o                         
   5   4   4       7272.62       7213.30        74.85 o                         
   6   4   4        963.59        932.99        33.52 o                         
   7   4   4        206.12        193.03        14.87 o                         
   8   4   4        165.56        161.73        18.26 o                         
   9   4   4        580.56        529.94        15.84 o                         
  10   4   4        955.30        977.15        25.16 o                         
  11   4   4        810.77        809.16        24.57 o                         
  12   4   4         35.73         33.42        16.66 o                         
  13   4   4         36.59         42.29        20.18 o                         
  14   4   4        226.04        272.73        27.14 o                         
  15   4   4         17.22        -24.78        29.46 o                         
  16   4   4          3.43         60.06        38.52 o                         
  17   4   4        124.64         64.85        41.47 o                         
  18   4   4          7.60         19.37        42.46 o                         
  19   4   4          7.83         63.94        97.08 o                         
  20   4   4        164.49        111.29        89.54 o                         
  21   4   4        106.80         63.63        60.80 o                         
  22   4   4        129.99        154.61        64.56 o                         
  23   4   4          0.25        -60.80        60.80 o                         
  24   4   4        260.92        227.25       105.50 o                         
  25   4   4         29.87        -57.16        65.97 o                         
   1   5   4        136.94        132.80        13.67 o                         
   2   5   4       1418.90       1326.24        22.68 o                         
   3   5   4       2570.87       2708.03        29.30 o                         
   4   5   4        641.61        610.56        18.65 o                         
   5   5   4      13266.75      13120.14       127.20 o                         
   6   5   4       3542.46       3558.10        46.40 o                         
   7   5   4        187.48        230.54        19.40 o                         
   8   5   4         61.08         43.80        23.87 o                         
   9   5   4         69.07         43.57        15.64 o                         
  10   5   4       2587.29       2528.97        45.31 o                         
  11   5   4       3952.71       3869.70        57.26 o                         
  12   5   4        709.05        690.08        42.89 o                         
  13   5   4       1306.45       1293.39        38.77 o                         
  14   5   4        239.72        269.64        32.37 o                         
  15   5   4       2090.31       2105.88        61.62 o                         
  16   5   4          7.30        -51.72        51.72 o                         
  17   5   4          1.32         11.33        54.53 o                         
  18   5   4          0.21         -8.99        56.67 o                         
  19   5   4        103.10         50.02        70.48 o                         
  20   5   4        142.90         83.93        62.02 o                         
  21   5   4         13.31          9.77        62.98 o                         
  22   5   4          7.70        -79.55        94.42 o                         
  23   5   4          1.08        -63.39        65.87 o                         
  24   5   4         27.03         75.23        70.54 o                         
  25   5   4          1.29        -67.78        67.78 o                         
   0   6   4        262.62        249.54        24.14 o                         
   1   6   4        789.81        932.87        21.76 o                         
   2   6   4        348.74        401.99        17.78 o                         
   3   6   4        276.85        247.55        14.19 o                         
   4   6   4         31.35         22.64        13.62 o                         
   5   6   4       3324.09       3488.42        48.81 o                         
   6   6   4         43.17         53.45        18.95 o                         
   7   6   4        156.86        178.39        22.16 o                         
   8   6   4          1.58          7.60        21.17 o                         
   9   6   4          5.62         -3.38        23.21 o                         
  10   6   4        128.97        134.03        24.88 o                         
  11   6   4       2174.25       2091.58        45.76 o                         
  12   6   4       1264.69       1260.53        37.27 o                         
  13   6   4        351.73        352.13        33.33 o                         
  14   6   4         66.79         39.86        34.04 o                         
  15   6   4        604.43        530.94        50.11 o                         
  16   6   4        379.28        348.54        64.25 o                         
  17   6   4        178.56        182.76        83.78 o                         
  18   6   4        305.14        331.78        95.75 o                         
  19   6   4        117.70         81.12        62.06 o                         
  20   6   4         47.16         45.29       117.91 o                         
  21   6   4          0.76        -90.25       100.62 o                         
  22   6   4          2.38         36.13        66.76 o                         
  23   6   4        148.98        147.63        70.83 o                         
  24   6   4         39.46        -33.17        76.45 o                         
   1   7   4        417.35        418.63        18.87 o                         
   2   7   4        142.41        124.50        15.95 o                         
   3   7   4        275.77        271.67        16.23 o                         
   4   7   4        621.76        687.58        25.09 o                         
   5   7   4         40.75         50.72        21.54 o                         
   6   7   4       1677.32       1720.01        39.18 o                         
   7   7   4       3020.96       2847.27        53.23 o                         
   8   7   4        813.77        758.13        36.29 o                         
   9   7   4       1389.29       1453.43        41.28 o                         
  10   7   4        573.75        600.48        33.41 o                         
  11   7   4          2.23         17.32        26.20 o                         
  12   7   4        956.28       1032.00        38.52 o                         
  13   7   4         84.42         43.38        30.00 o                         
  14   7   4          5.46        -19.62        39.03 o                         
  15   7   4        108.53        132.56        66.98 o                         
  16   7   4        144.82         60.09        81.12 o                         
  17   7   4          0.58         23.53        59.67 o                         
  18   7   4          2.60         83.98        86.44 o                         
  19   7   4         13.52         94.68       128.55 o                         
  20   7   4        418.17        373.82        77.90 o                         
  21   7   4         43.14          8.82        71.61 o                         
  22   7   4         55.46         30.62        72.06 o                         
  23   7   4        321.61        345.38       101.51 o                         
   0   8   4         77.68        114.46        25.44 o                         
   1   8   4       1007.16       1051.17        26.02 o                         
   2   8   4        890.82        824.08        25.79 o                         
   3   8   4         19.81         40.79        18.69 o                         
   4   8   4        245.32        223.02        23.14 o                         
   5   8   4        409.31        432.01        27.81 o                         
   6   8   4         30.70        -32.30        34.72 o                         
   7   8   4         52.39         46.07        28.20 o                         
   8   8   4         62.79         75.35        30.61 o                         
   9   8   4        206.90        230.78        30.72 o                         
  10   8   4        215.68        174.47        30.87 o                         
  11   8   4         71.39         79.07        29.97 o                         
  12   8   4         54.46         27.30        31.11 o                         
  13   8   4          6.14         23.56        31.52 o                         
  14   8   4        146.44        165.36        36.74 o                         
  15   8   4        452.19        473.32        58.19 o                         
  16   8   4         49.23        145.01        78.90 o                         
  17   8   4         60.02        116.25       129.88 o                         
  18   8   4         72.04         79.85        66.12 o                         
  19   8   4        127.97        188.99       131.65 o                         
  20   8   4        114.79         22.27        68.02 o                         
  21   8   4         17.31         74.46        70.18 o                         
   1   9   4         65.86         22.18        21.58 o                         
   2   9   4         51.48         31.86        33.13 o                         
   3   9   4        206.64        173.35        24.78 o                         
   4   9   4        260.16        268.54        34.19 o                         
   5   9   4        772.04        776.06        37.65 o                         
   6   9   4        113.32        127.16        30.59 o                         
   7   9   4         20.47         26.55        29.54 o                         
   8   9   4          5.03         29.76        30.84 o                         
   9   9   4        268.66        280.69        33.71 o                         
  10   9   4          6.24         28.60        36.03 o                         
  11   9   4        294.39        265.29        35.62 o                         
  12   9   4         22.06         62.11        35.74 o                         
  13   9   4        161.94         85.24        36.27 o                         
  14   9   4         44.12         31.52        37.57 o                         
  15   9   4          0.61        -39.14        63.89 o                         
  16   9   4         14.53         23.87        67.37 o                         
  17   9   4        200.56        242.86       117.91 o                         
  18   9   4        103.10         39.36        68.54 o                         
  19   9   4         11.35          0.17        70.17 o                         
  20   9   4        219.65        217.69        74.90 o                         
   0  10   4       2334.36       2156.92        58.89 o                         
   1  10   4         37.33         37.62        27.67 o                         
   2  10   4        257.49        241.29        39.67 o                         
   3  10   4        248.46        220.74        33.90 o                         
   4  10   4        466.92        478.88        36.52 o                         
   5  10   4         36.13         80.85        32.00 o                         
   6  10   4          7.68         30.71        31.18 o                         
   7  10   4        743.97        748.16        40.45 o                         
   8  10   4        295.37        247.09        34.89 o                         
   9  10   4        405.21        394.65        36.41 o                         
  10  10   4          5.23        -30.09        33.32 o                         
  11  10   4        664.53        678.94        44.00 o                         
  12  10   4          0.40          9.68        36.62 o                         
  13  10   4          0.58         13.67        39.71 o                         
  14  10   4         39.62         13.08        41.24 o                         
  15  10   4         98.77        102.24        64.43 o                         
  16  10   4        196.73        160.59        71.43 o                         
  17  10   4        373.77        232.75        71.13 o                         
  18  10   4          5.53        -64.34        64.34 o                         
   1  11   4          1.27         54.46        36.45 o                         
   2  11   4          0.79         12.31        35.79 o                         
   3  11   4       1659.92       1739.89        61.25 o                         
   4  11   4         20.26         34.49        37.19 o                         
   5  11   4          0.01         38.95        38.05 o                         
   6  11   4         79.16         89.88        39.03 o                         
   7  11   4       1427.34       1582.06        69.02 o                         
   8  11   4        206.87        239.13        39.56 o                         
   9  11   4          4.83         52.57        38.92 o                         
  10  11   4         55.11         25.72        36.53 o                         
  11  11   4         66.70         76.89        54.15 o                         
  12  11   4        223.64        174.50        41.05 o                         
  13  11   4        140.65        111.79        47.35 o                         
  14  11   4         53.28          9.93        42.58 o                         
  15  11   4          6.06        -16.35        56.31 o                         
   0  12   4         23.96         42.65        56.30 o                         
   1  12   4        291.76        314.37        54.65 o                         
   2  12   4         84.59         52.67        45.05 o                         
   3  12   4         18.24         96.19        51.72 o                         
   4  12   4         33.44         14.30        41.56 o                         
   5  12   4         15.28         15.62        50.65 o                         
   6  12   4          0.02        -15.44        49.52 o                         
   7  12   4         25.46         65.93        44.04 o                         
   8  12   4         40.21         -4.43        42.70 o                         
   9  12   4        145.33        153.13        48.26 o                         
  10  12   4          8.29        -21.03        50.42 o                         
  11  12   4         30.03         14.79        44.39 o                         
  12  12   4        216.44        219.16        44.74 o                         
   1  13   4          0.50         34.14        55.27 o                         
   2  13   4         23.21         11.85        61.55 o                         
   3  13   4         62.66         32.79        52.68 o                         
   4  13   4        182.98        230.67        57.88 o                         
   5  13   4         11.90        -24.58        54.37 o                         
   6  13   4         51.38        -16.24        52.61 o                         
   7  13   4        130.32        173.54        56.89 o                         
   8  13   4          4.88         36.67        54.39 o                         
   1   1   5       4648.53       4120.82        44.02 o                         
   2   1   5        593.27        605.10        23.30 o                         
   3   1   5       1088.46       1098.67        22.46 o                         
   4   1   5       4779.28       4624.18        55.38 o                         
   5   1   5       4801.81       4725.25        56.40 o                         
   6   1   5       5930.37       6060.55        69.61 o                         
   7   1   5        253.41        280.80        15.12 o                         
   8   1   5          2.22         -6.75        12.51 o                         
   9   1   5         18.46         -6.83        11.75 o                         
  10   1   5         11.38         12.55        11.37 o                         
  11   1   5        620.36        654.09        24.75 o                         
  12   1   5        177.37        173.42        23.19 o                         
  13   1   5         19.74        -16.19        21.68 o                         
  14   1   5          5.11         -2.44        23.66 o                         
  15   1   5        231.04        332.89        28.27 o                         
  16   1   5         25.21        -21.19        45.94 o                         
  17   1   5        649.01        639.20        40.19 o                         
  18   1   5          4.08        -32.29        32.29 o                         
  19   1   5        472.15        509.26        42.49 o                         
  20   1   5         69.50         62.49        35.56 o                         
  21   1   5         11.56         95.57        37.98 o                         
  22   1   5         16.55         22.53        57.59 o                         
  23   1   5        186.58        167.35        48.73 o                         
  24   1   5        162.79        285.06        52.34 o                         
  25   1   5         66.98        -32.93        48.62 o                         
  26   1   5        262.07        170.92        76.36 o                         
   0   2   5        786.98        836.00        25.80 o                         
   1   2   5      13216.39      13078.87       107.87 o                         
   2   2   5         64.96         57.24        14.77 o                         
   3   2   5       2406.20       2348.01        28.49 o                         
   4   2   5      10380.83      10562.46        93.01 o                         
   5   2   5        752.73        721.21        17.40 o                         
   6   2   5          0.84         -1.43        12.90 o                         
   7   2   5       3706.65       3928.69        42.78 o                         
   8   2   5       4673.56       4950.94        56.79 o                         
   9   2   5        703.56        688.03        23.21 o                         
  10   2   5       2998.08       3161.83        46.45 o                         
  11   2   5        121.82        132.26        17.05 o                         
  12   2   5       3079.57       3100.87        43.75 o                         
  13   2   5       3611.53       3733.55        56.69 o                         
  14   2   5        265.60        259.18        26.27 o                         
  15   2   5       2132.64       2122.14        49.55 o                         
  16   2   5          2.02        -21.38        30.28 o                         
  17   2   5        244.05        213.31        34.71 o                         
  18   2   5          2.12        -30.91        30.91 o                         
  19   2   5          0.04        -23.77        36.09 o                         
  20   2   5          0.00        -42.04        42.04 o                         
  21   2   5         65.48         52.75        45.12 o                         
  22   2   5          1.71        -47.09        47.09 o                         
  23   2   5        172.20        199.00        77.62 o                         
  24   2   5        507.40        499.39       110.38 o                         
  25   2   5        135.93          7.32        74.91 o                         
  26   2   5        211.07        261.39        77.13 o                         
   1   3   5          0.65         -4.08        11.99 o                         
   2   3   5       2093.50       2179.31        26.19 o                         
   3   3   5       1351.52       1392.81        17.41 o                         
   4   3   5       1607.99       1602.89        25.45 o                         
   5   3   5        593.47        694.25        15.73 o                         
   6   3   5          0.07          1.02        17.86 o                         
   7   3   5       3579.31       3622.05        41.68 o                         
   8   3   5         34.07         33.36        20.16 o                         
   9   3   5       1598.29       1563.21        31.40 o                         
  10   3   5        926.18        883.59        31.68 o                         
  11   3   5        297.29        299.54        19.71 o                         
  12   3   5        544.95        549.87        20.72 o                         
  13   3   5        331.42        369.62        30.20 o                         
  14   3   5        117.08        123.94        24.16 o                         
  15   3   5         27.92          3.21        23.99 o                         
  16   3   5       1008.52       1069.96        62.57 o                         
  17   3   5       1839.07       1849.22        84.60 o                         
  18   3   5        288.41        359.97        52.67 o                         
  19   3   5         73.31         75.67        42.74 o                         
  20   3   5         54.03         18.90        44.14 o                         
  21   3   5          0.02          6.17        48.05 o                         
  22   3   5         33.29         55.51        60.38 o                         
  23   3   5         29.78         90.91        64.70 o                         
  24   3   5          0.02        -63.91        63.91 o                         
  25   3   5         95.47        142.35       100.62 o                         
  26   3   5          6.55         15.96        70.92 o                         
   0   4   5        310.87        263.49        19.27 o                         
   1   4   5          1.71         -3.45        12.13 o                         
   2   4   5        289.91        321.11        13.56 o                         
   3   4   5       5703.28       5673.94        48.26 o                         
   4   4   5        219.28        199.03        14.75 o                         
   5   4   5      12078.20      12533.53       105.91 o                         
   6   4   5          1.92         29.97        15.03 o                         
   7   4   5         59.16         41.18        13.90 o                         
   8   4   5         58.54         23.03        16.00 o                         
   9   4   5        939.66        940.32        18.30 o                         
  10   4   5        111.34        123.10        18.21 o                         
  11   4   5        735.40        755.80        23.92 o                         
  12   4   5        833.20        897.82        31.78 o                         
  13   4   5        867.19        827.66        30.16 o                         
  14   4   5         44.48         12.16        24.12 o                         
  15   4   5        328.25        324.40        34.24 o                         
  16   4   5        114.03         90.02        39.52 o                         
  17   4   5        203.68        122.93        42.53 o                         
  18   4   5       1247.89       1081.45        71.22 o                         
  19   4   5        215.49        252.39        64.12 o                         
  20   4   5          0.64         39.12        58.92 o                         
  21   4   5         17.97         -4.13        62.95 o                         
  22   4   5         38.49          7.82        67.82 o                         
  23   4   5          1.00         85.31       106.39 o                         
  24   4   5          6.49        -15.41        68.12 o                         
  25   4   5         75.27        215.22        70.71 o                         
   1   5   5       1160.95       1263.07        23.28 o                         
   2   5   5       2063.33       2020.37        27.46 o                         
   3   5   5       3442.31       3452.24        36.81 o                         
   4   5   5       1855.98       1973.03        32.71 o                         
   5   5   5         56.43         66.67        14.98 o                         
   6   5   5        692.23        722.27        23.48 o                         
   7   5   5       1453.58       1312.26        29.76 o                         
   8   5   5        239.02        222.95        17.70 o                         
   9   5   5       2237.48       2232.07        37.27 o                         
  10   5   5       1360.68       1376.31        40.09 o                         
  11   5   5          0.91        -21.22        23.06 o                         
  12   5   5        240.48        265.96        28.15 o                         
  13   5   5        120.47        155.39        25.97 o                         
  14   5   5       2240.87       2005.43        72.00 o                         
  15   5   5          0.05        -19.62        30.77 o                         
  16   5   5        591.86        533.63       117.03 o                         
  17   5   5         23.54         50.69        57.36 o                         
  18   5   5        655.49        654.92        73.01 o                         
  19   5   5        712.83        688.80        75.22 o                         
  20   5   5          0.97        -31.41        60.49 o                         
  21   5   5         52.73         20.40        66.50 o                         
  22   5   5         10.06        -50.09        67.39 o                         
  23   5   5         81.75        -52.88        63.93 o                         
  24   5   5         66.65         40.61        71.73 o                         
   0   6   5      13379.47      13423.07       150.07 o                         
   1   6   5         13.74         33.80        14.53 o                         
   2   6   5       1795.24       1907.24        28.17 o                         
   3   6   5          0.19         -6.97        13.40 o                         
   4   6   5          0.09        -14.50        14.50 o                         
   5   6   5        919.49        950.68        19.86 o                         
   6   6   5        925.76        993.22        28.94 o                         
   7   6   5        299.43        353.56        37.39 o                         
   8   6   5        308.14        294.78        26.13 o                         
   9   6   5         33.26         55.77        24.09 o                         
  10   6   5        109.41        150.03        25.72 o                         
  11   6   5       2765.52       2664.82        50.80 o                         
  12   6   5       1186.15       1282.88        50.29 o                         
  13   6   5        662.66        635.64        34.64 o                         
  14   6   5         98.08        145.23        36.11 o                         
  15   6   5         32.19         10.55        41.38 o                         
  16   6   5       1358.70       1393.62        89.88 o                         
  17   6   5        431.40        470.66        87.33 o                         
  18   6   5         12.17         76.18        60.47 o                         
  19   6   5         91.09        103.28       164.90 o                         
  20   6   5        973.14        818.16       125.45 o                         
  21   6   5         19.30        171.89        70.56 o                         
  22   6   5          0.03        -30.75        69.73 o                         
  23   6   5        106.10        138.59        69.27 o                         
  24   6   5        140.06        161.83        77.04 o                         
   1   7   5        145.55        145.54        16.81 o                         
   2   7   5         85.56         78.44        15.83 o                         
   3   7   5        503.06        521.53        19.46 o                         
   4   7   5         12.34         12.64        16.29 o                         
   5   7   5       1995.39       1917.21        40.48 o                         
   6   7   5       5082.55       5096.73        65.51 o                         
   7   7   5        459.19        509.88        30.64 o                         
   8   7   5        416.17        375.83        30.15 o                         
   9   7   5       4095.32       3990.30        66.19 o                         
  10   7   5        472.97        532.59        32.46 o                         
  11   7   5        901.56        962.66        38.18 o                         
  12   7   5         28.52         32.15        27.58 o                         
  13   7   5         19.35         27.21        34.06 o                         
  14   7   5         70.31        125.69        38.87 o                         
  15   7   5         89.34        174.16        46.81 o                         
  16   7   5        103.23         92.62        71.81 o                         
  17   7   5          3.52         46.64        84.67 o                         
  18   7   5         84.50         50.47        63.28 o                         
  19   7   5          7.46        -13.52        78.46 o                         
  20   7   5        158.66        150.94        72.32 o                         
  21   7   5          5.98         33.25        68.96 o                         
  22   7   5         52.03         41.73        68.92 o                         
   0   8   5       1831.55       1714.75        43.67 o                         
   1   8   5          0.01        -18.43        18.43 o                         
   2   8   5       1287.96       1332.78        31.98 o                         
   3   8   5          0.25        -18.56        18.56 o                         
   4   8   5        251.25        265.97        24.73 o                         
   5   8   5       1516.98       1644.14        40.95 o                         
   6   8   5       1178.12       1153.89        40.03 o                         
   7   8   5        962.75        903.81        37.66 o                         
   8   8   5       2121.33       1951.27        49.89 o                         
   9   8   5        852.34        769.11        37.20 o                         
  10   8   5         67.48         79.77        29.59 o                         
  11   8   5          0.47        -23.33        38.45 o                         
  12   8   5          2.34         50.08        29.59 o                         
  13   8   5        498.38        498.45        38.19 o                         
  14   8   5        477.85        504.11        47.73 o                         
  15   8   5         36.87         65.55        48.36 o                         
  16   8   5         14.99         33.83        61.43 o                         
  17   8   5        270.14        288.75        69.85 o                         
  18   8   5          9.98         24.27        65.49 o                         
  19   8   5         98.17        172.70        71.15 o                         
  20   8   5          0.74         -9.04        66.76 o                         
  21   8   5        395.48        472.76       213.66 o                         
   1   9   5        382.69        330.52        24.47 o                         
   2   9   5       1009.65       1032.60        37.61 o                         
   3   9   5       1605.57       1574.86        38.53 o                         
   4   9   5          1.77         -9.89        24.81 o                         
   5   9   5        259.50        337.05        32.46 o                         
   6   9   5          6.19         43.51        30.27 o                         
   7   9   5        128.94         99.40        31.08 o                         
   8   9   5        608.76        611.04        39.20 o                         
   9   9   5       1326.25       1270.86        45.79 o                         
  10   9   5          4.83        -29.90        29.90 o                         
  11   9   5         21.27          6.83        30.24 o                         
  12   9   5        553.80        494.69        39.36 o                         
  13   9   5         97.15        140.55        39.33 o                         
  14   9   5        885.38        819.12        50.16 o                         
  15   9   5        815.35        897.28        73.31 o                         
  16   9   5        128.28        155.62        66.23 o                         
  17   9   5          3.76         24.63        66.66 o                         
  18   9   5          8.66        -34.81        70.08 o                         
  19   9   5         15.70        -65.74        65.74 o                         
  20   9   5        195.21        172.10       109.49 o                         
   0  10   5       1050.78        979.97        44.89 o                         
   1  10   5         33.29          9.52        25.30 o                         
   2  10   5          8.61         19.54        27.71 o                         
   3  10   5        249.89        279.17        34.87 o                         
   4  10   5        204.48        278.75        38.59 o                         
   5  10   5        246.09        208.34        33.70 o                         
   6  10   5       1272.49       1285.57        46.55 o                         
   7  10   5        107.87         73.97        33.42 o                         
   8  10   5         21.23        -22.57        37.05 o                         
   9  10   5        869.78        839.58        45.50 o                         
  10  10   5         53.09         40.21        33.00 o                         
  11  10   5         27.72          7.56        35.88 o                         
  12  10   5        459.44        480.32        41.55 o                         
  13  10   5        260.80        364.54        56.58 o                         
  14  10   5         25.28         53.78        40.88 o                         
  15  10   5          0.56        -47.01        62.60 o                         
  16  10   5         58.28         17.24        99.29 o                         
  17  10   5        146.02        103.23       102.84 o                         
  18  10   5          2.58         48.89       121.90 o                         
   1  11   5          0.33          2.52        37.83 o                         
   2  11   5        712.56        711.62        44.81 o                         
   3  11   5         10.89         34.52        32.36 o                         
   4  11   5         82.61        141.08        38.55 o                         
   5  11   5        168.35        203.70        39.51 o                         
   6  11   5        267.41        310.68        48.50 o                         
   7  11   5        734.53        709.25        46.80 o                         
   8  11   5         55.93         53.07        35.53 o                         
   9  11   5         81.24         52.32        37.84 o                         
  10  11   5         17.64         19.61        37.30 o                         
  11  11   5          0.65        -29.68        43.15 o                         
  12  11   5          1.02        -34.57        48.63 o                         
  13  11   5        854.07        731.02        54.36 o                         
  14  11   5        198.49        257.51        50.06 o                         
  15  11   5        326.17        207.91        70.18 o                         
   0  12   5         33.17         41.02        64.93 o                         
   1  12   5          3.60         13.31        44.94 o                         
   2  12   5          6.05         59.46        46.38 o                         
   3  12   5         51.32         51.19        67.31 o                         
   4  12   5        131.34         44.18        39.05 o                         
   5  12   5          1.91        -43.90        43.90 o                         
   6  12   5         23.67         28.36        42.49 o                         
   7  12   5         17.66        -13.56        44.01 o                         
   8  12   5          0.54         45.53        43.66 o                         
   9  12   5        499.06        655.52        54.22 o                         
  10  12   5          1.05         -7.38        43.24 o                         
  11  12   5         16.49          3.68        43.23 o                         
  12  12   5        483.57        686.95        62.67 o                         
   1  13   5         23.10        117.14        56.15 o                         
   2  13   5        423.60        399.08        61.49 o                         
   3  13   5        146.04        178.12        58.75 o                         
   4  13   5        450.86        458.42        61.99 o                         
   5  13   5         72.07        103.90        55.85 o                         
   6  13   5         39.66         14.62        57.07 o                         
   7  13   5          0.60         76.17        55.79 o                         
   0   0   6         45.77        111.71        44.33 o                         
   1   0   6       3269.74       3069.33        59.01 o                         
   2   0   6       8245.38       8120.03       126.26 o                         
   3   0   6      27083.60      26008.70       377.41 o                         
   4   0   6       5465.40       5345.31       109.36 o                         
   5   0   6        838.18        854.99        42.86 o                         
   6   0   6        160.84        121.80        19.58 o                         
   7   0   6        393.86        405.01        24.48 o                         
   8   0   6         34.84         34.16        19.32 o                         
   9   0   6         57.25         43.76        28.74 o                         
  10   0   6        366.41        332.69        40.48 o                         
  11   0   6        159.07        205.88        27.07 o                         
  12   0   6       3434.05       3582.18        73.56 o                         
  13   0   6       1925.67       2014.35        75.49 o                         
  14   0   6        618.29        624.44        38.77 o                         
  15   0   6       4470.74       4381.62        90.62 o                         
  16   0   6         50.22          0.79        30.91 o                         
  17   0   6        242.10        166.73        48.56 o                         
  18   0   6       2533.61       2487.58        96.23 o                         
  19   0   6          0.13        -50.36        50.36 o                         
  20   0   6         80.07        102.20       106.83 o                         
  21   0   6         23.29         12.28        53.27 o                         
  22   0   6         36.69        -63.79        83.78 o                         
  23   0   6         23.31         28.16        57.01 o                         
  24   0   6        366.91        345.76       103.73 o                         
  25   0   6        666.37        741.16       114.37 o                         
  26   0   6        514.56        566.51       112.59 o                         
   1   1   6       1136.22        983.80        22.95 o                         
   2   1   6        104.22        126.23        14.52 o                         
   3   1   6        231.16        228.17        16.15 o                         
   4   1   6       9737.94       9710.60        97.57 o                         
   5   1   6      11098.55      11230.10       120.79 o                         
   6   1   6       2350.27       2428.54        36.63 o                         
   7   1   6       6374.89       6219.34        72.38 o                         
   8   1   6      11632.67      12057.14       120.87 o                         
   9   1   6       2230.27       2200.78        32.69 o                         
  10   1   6        658.73        638.72        32.59 o                         
  11   1   6        494.77        528.94        30.64 o                         
  12   1   6        261.11        309.76        22.40 o                         
  13   1   6        542.71        554.45        30.91 o                         
  14   1   6       5219.04       5466.94        87.55 o                         
  15   1   6        433.87        454.01        29.88 o                         
  16   1   6       1004.97        965.85        41.07 o                         
  17   1   6        668.30        679.44        42.14 o                         
  18   1   6        349.32        325.10        38.01 o                         
  19   1   6       1316.83       1433.66        55.02 o                         
  20   1   6        105.90        167.15        38.39 o                         
  21   1   6        207.94        173.50        68.46 o                         
  22   1   6        137.79        197.00        50.66 o                         
  23   1   6          1.97         22.74        48.59 o                         
  24   1   6         65.71         -0.43        84.31 o                         
  25   1   6        156.17        145.36        51.19 o                         
  26   1   6         15.40        -67.73        67.73 o                         
   0   2   6      16018.05      16188.26       220.28 o                         
   1   2   6        312.79        388.89        17.54 o                         
   2   2   6       2279.95       2340.20        32.45 o                         
   3   2   6          8.45         -8.31        16.70 o                         
   4   2   6       1148.39       1098.91        32.45 o                         
   5   2   6        950.68       1016.02        24.00 o                         
   6   2   6        639.51        677.48        27.78 o                         
   7   2   6       1460.23       1703.85        28.48 o                         
   8   2   6       2475.13       2567.55        35.69 o                         
   9   2   6        883.69        813.54        24.91 o                         
  10   2   6       3511.97       3428.55        49.12 o                         
  11   2   6        732.77        820.28        28.08 o                         
  12   2   6          4.31          4.82        16.14 o                         
  13   2   6         99.49        132.81        22.01 o                         
  14   2   6         20.73         43.69        22.00 o                         
  15   2   6        377.68        429.03        30.07 o                         
  16   2   6        322.30        449.16        71.79 o                         
  17   2   6       1423.83       1514.99        55.84 o                         
  18   2   6         72.58         22.02        41.46 o                         
  19   2   6         61.31         53.03        41.61 o                         
  20   2   6          3.96         -6.71        43.09 o                         
  21   2   6         48.59         45.00        52.50 o                         
  22   2   6        116.49         34.92        48.35 o                         
  23   2   6         76.72         47.39        48.79 o                         
  24   2   6          1.12          5.84        55.00 o                         
  25   2   6          0.93        -37.41        59.85 o                         
  26   2   6         89.88        216.03        70.31 o                         
   1   3   6       2018.39       2030.09        26.89 o                         
   2   3   6       3047.70       3124.73        35.35 o                         
   3   3   6       3400.33       3400.48        39.57 o                         
   4   3   6         45.50         39.57        12.38 o                         
   5   3   6       4165.17       4111.73        42.74 o                         
   6   3   6          0.43          2.85        11.84 o                         
   7   3   6       1003.18       1119.33        26.80 o                         
   8   3   6       1588.29       1712.22        27.09 o                         
   9   3   6       2825.27       2823.12        40.46 o                         
  10   3   6        546.10        539.49        19.86 o                         
  11   3   6         41.08         58.77        15.71 o                         
  12   3   6          6.09        -18.90        18.90 o                         
  13   3   6       1810.63       1768.25        49.36 o                         
  14   3   6        877.37        877.52        31.42 o                         
  15   3   6        211.26        244.27        27.66 o                         
  16   3   6          0.19         41.29        37.29 o                         
  17   3   6       1281.45       1260.38        61.66 o                         
  18   3   6        162.96        164.21        44.71 o                         
  19   3   6         18.38         33.05        44.58 o                         
  20   3   6         86.76         60.31        45.10 o                         
  21   3   6        160.34        137.53        50.09 o                         
  22   3   6         10.40         -5.07        60.29 o                         
  23   3   6        110.08        162.27        91.32 o                         
  24   3   6          0.44        -25.12        61.12 o                         
  25   3   6         58.11         85.03        84.22 o                         
  26   3   6         48.37         33.27        73.58 o                         
   0   4   6       1547.19       1787.10        35.42 o                         
   1   4   6        426.70        387.12        17.72 o                         
   2   4   6       1120.26       1095.62        20.85 o                         
   3   4   6        263.42        199.65        12.41 o                         
   4   4   6        199.17        192.21        15.12 o                         
   5   4   6        443.09        514.51        20.99 o                         
   6   4   6        434.93        583.11        16.88 o                         
   7   4   6          0.16         -4.11        16.47 o                         
   8   4   6        440.99        440.39        19.58 o                         
   9   4   6          2.71          6.56        22.21 o                         
  10   4   6        404.77        413.50        15.62 o                         
  11   4   6        863.31        891.20        26.93 o                         
  12   4   6       1951.39       1964.33        42.87 o                         
  13   4   6        231.49        251.27        33.19 o                         
  14   4   6        277.80        301.55        36.31 o                         
  15   4   6        578.87        602.06        39.06 o                         
  16   4   6         19.30         73.38        40.71 o                         
  17   4   6        287.52        321.65        75.19 o                         
  18   4   6         77.70        113.09        43.40 o                         
  19   4   6        479.93        583.23        58.67 o                         
  20   4   6        839.14        873.33        81.38 o                         
  21   4   6         28.50         33.89        59.75 o                         
  22   4   6         38.47        -50.88        64.50 o                         
  23   4   6         58.01         29.19        62.98 o                         
  24   4   6        444.21        365.38        73.94 o                         
  25   4   6         43.51         38.56        85.55 o                         
   1   5   6       2019.42       2052.66        28.44 o                         
   2   5   6         28.69         -4.70        12.56 o                         
   3   5   6         29.54         17.28        11.71 o                         
   4   5   6       2894.72       2782.33        33.38 o                         
   5   5   6         49.93         19.69        15.49 o                         
   6   5   6        885.31        943.76        29.28 o                         
   7   5   6        142.64        176.28        21.91 o                         
   8   5   6        754.42        722.18        25.26 o                         
   9   5   6        125.10        140.37        18.03 o                         
  10   5   6          1.27        -20.48        23.30 o                         
  11   5   6        719.80        822.45        33.32 o                         
  12   5   6        596.09        634.29        31.34 o                         
  13   5   6       1985.31       1993.11        52.62 o                         
  14   5   6        305.43        315.70        35.21 o                         
  15   5   6        172.98        174.84        31.13 o                         
  16   5   6        372.48        387.31        68.72 o                         
  17   5   6         88.93        104.82        61.62 o                         
  18   5   6         37.22        -19.14        57.04 o                         
  19   5   6          3.46         30.82        61.75 o                         
  20   5   6        339.97        381.60        69.22 o                         
  21   5   6          0.21          0.61        66.03 o                         
  22   5   6         17.87        -12.81        63.23 o                         
  23   5   6         19.19         35.85       139.63 o                         
  24   5   6         59.67        120.03        76.45 o                         
   0   6   6        198.96        309.53        22.47 o                         
   1   6   6       1980.12       1930.48        29.54 o                         
   2   6   6        395.26        384.03        16.51 o                         
   3   6   6         27.19         29.21        14.32 o                         
   4   6   6         93.41         62.04        15.75 o                         
   5   6   6       1496.59       1379.59        28.30 o                         
   6   6   6       5907.15       5719.52        68.11 o                         
   7   6   6       1004.96       1078.09        33.46 o                         
   8   6   6          7.14         10.28        24.09 o                         
   9   6   6       1250.27       1381.41        50.49 o                         
  10   6   6       2320.77       2214.34        47.23 o                         
  11   6   6         14.82         27.01        27.56 o                         
  12   6   6        569.66        647.43        34.59 o                         
  13   6   6        283.46        243.05        29.86 o                         
  14   6   6          8.78         -5.40        32.16 o                         
  15   6   6        331.41        332.52        48.09 o                         
  16   6   6         83.77         60.34        73.14 o                         
  17   6   6          6.23         13.37        58.96 o                         
  18   6   6          0.27        101.76        62.05 o                         
  19   6   6         52.07        126.10        64.53 o                         
  20   6   6          3.69        -19.86        62.35 o                         
  21   6   6        563.86        612.48       135.64 o                         
  22   6   6        201.40         97.52        68.96 o                         
  23   6   6          2.12          1.21        66.44 o                         
   1   7   6        290.85        341.20        21.04 o                         
   2   7   6       1227.04       1201.65        34.34 o                         
   3   7   6       1781.76       1762.64        32.54 o                         
   4   7   6        874.52        932.70        25.34 o                         
   5   7   6       2160.87       2081.88        37.78 o                         
   6   7   6       1959.31       1903.58        40.51 o                         
   7   7   6        401.69        410.72        29.69 o                         
   8   7   6        729.63        722.18        33.09 o                         
   9   7   6       3520.75       3357.49        59.96 o                         
  10   7   6       1253.48       1313.86        40.89 o                         
  11   7   6       1235.84       1180.47        40.14 o                         
  12   7   6       1140.11       1144.28        43.55 o                         
  13   7   6         10.52         -7.02        29.00 o                         
  14   7   6        189.92        220.50        36.32 o                         
  15   7   6        552.06        519.36        87.10 o                         
  16   7   6         23.52         85.47        80.23 o                         
  17   7   6        569.99        619.17        74.90 o                         
  18   7   6         14.36        -76.69        76.69 o                         
  19   7   6        107.45         27.56        67.13 o                         
  20   7   6         42.63        -46.21        62.35 o                         
  21   7   6         41.53       -102.84       102.84 o                         
  22   7   6         90.96         68.50        93.09 o                         
   0   8   6        235.41        267.23        33.11 o                         
   1   8   6        220.77        213.25        20.11 o                         
   2   8   6         49.50         79.76        19.92 o                         
   3   8   6        302.44        347.52        22.08 o                         
   4   8   6         37.35         57.54        26.53 o                         
   5   8   6        278.82        332.36        27.91 o                         
   6   8   6        384.04        378.09        39.94 o                         
   7   8   6       5320.01       4984.09        74.10 o                         
   8   8   6        432.69        356.46        31.98 o                         
   9   8   6         70.07         82.97        35.59 o                         
  10   8   6        104.00         85.86        29.29 o                         
  11   8   6         45.76         48.90        30.61 o                         
  12   8   6         31.06        -25.15        28.42 o                         
  13   8   6         52.92         66.87        34.59 o                         
  14   8   6        372.23        361.26        45.13 o                         
  15   8   6         62.28         37.04        47.11 o                         
  16   8   6        179.24        179.53        98.85 o                         
  17   8   6        499.50        672.96        79.91 o                         
  18   8   6         81.50         97.96        82.01 o                         
  19   8   6         35.06        -54.31        88.21 o                         
  20   8   6         40.74        -90.75       113.04 o                         
  21   8   6         32.43         61.85        70.42 o                         
   1   9   6         58.17         54.22        22.21 o                         
   2   9   6         45.96         27.47        20.46 o                         
   3   9   6         29.54         59.97        24.54 o                         
   4   9   6        257.23        256.28        25.89 o                         
   5   9   6        366.16        360.58        33.66 o                         
   6   9   6        507.95        512.50        35.14 o                         
   7   9   6        659.98        735.68        44.10 o                         
   8   9   6          0.39         58.44        30.02 o                         
   9   9   6        726.46        711.43        38.51 o                         
  10   9   6         52.45        -25.25        32.45 o                         
  11   9   6          1.73        -19.51        30.43 o                         
  12   9   6        645.52        564.36        38.61 o                         
  13   9   6        135.28        157.31        40.45 o                         
  14   9   6       1130.75       1063.15        66.80 o                         
  15   9   6        241.10        206.35        70.68 o                         
  16   9   6        110.51         83.40        66.41 o                         
  17   9   6         10.26        -53.77        67.13 o                         
  18   9   6          5.87        -20.65        66.44 o                         
  19   9   6        123.35          8.54        67.96 o                         
   0  10   6        855.25        893.71        51.51 o                         
   1  10   6        116.77        138.95        30.06 o                         
   2  10   6        260.13        333.86        31.24 o                         
   3  10   6         23.14          8.74        32.93 o                         
   4  10   6         14.47         13.49        34.94 o                         
   5  10   6        184.12        205.53        34.30 o                         
   6  10   6       1460.08       1417.37        48.16 o                         
   7  10   6        775.41        775.49        41.59 o                         
   8  10   6         88.07         69.62        33.86 o                         
   9  10   6         57.46         77.94        37.90 o                         
  10  10   6        838.72        877.56        43.72 o                         
  11  10   6        187.06        220.08        35.15 o                         
  12  10   6          0.20         13.81        34.14 o                         
  13  10   6          2.00         17.41        41.53 o                         
  14  10   6        104.31        156.74        49.63 o                         
  15  10   6        103.89         70.71        68.59 o                         
  16  10   6          4.44        -59.35        68.30 o                         
  17  10   6        411.54        428.99        77.90 o                         
   1  11   6         15.60        132.37        38.36 o                         
   2  11   6         44.58         86.66        32.82 o                         
   3  11   6        216.05        280.29        36.00 o                         
   4  11   6         12.92         30.55        33.84 o                         
   5  11   6        115.53         98.23        38.99 o                         
   6  11   6          7.05        -24.49        37.77 o                         
   7  11   6        215.91        199.21        42.20 o                         
   8  11   6        120.63        121.75        40.03 o                         
   9  11   6         73.72         74.28        38.87 o                         
  10  11   6        144.97        143.59        39.19 o                         
  11  11   6          0.02        -38.34        38.34 o                         
  12  11   6         23.98         19.70        48.37 o                         
  13  11   6         92.80         71.97        42.52 o                         
  14  11   6        100.83         82.03        56.79 o                         
  15  11   6        274.95        237.21        74.59 o                         
   0  12   6         28.11         11.70        53.67 o                         
   1  12   6        142.97         95.46        45.58 o                         
   2  12   6        132.39        107.00        45.95 o                         
   3  12   6         15.45        -13.80        44.08 o                         
   4  12   6        217.31        144.50        40.14 o                         
   5  12   6         49.51         81.22        41.08 o                         
   6  12   6        236.82        328.50        44.50 o                         
   7  12   6        468.89        565.15        48.47 o                         
   8  12   6          2.62         41.22        48.37 o                         
   9  12   6          2.87        -12.83        45.97 o                         
  10  12   6        166.79        181.40        48.67 o                         
  11  12   6         46.81         53.35        44.47 o                         
  12  12   6         56.83         34.86        48.61 o                         
   1  13   6        241.91        212.69        61.06 o                         
   2  13   6         19.03         40.79        46.78 o                         
   3  13   6         62.67        115.67        49.49 o                         
   4  13   6          8.87         91.01        55.60 o                         
   5  13   6         26.11         98.31        54.66 o                         
   6  13   6        281.88        350.17        59.75 o                         
   7  13   6          2.46        -35.29        46.08 o                         
   1   1   7      11121.84      10863.30       109.28 o                         
   2   1   7       1426.30       1452.47        26.31 o                         
   3   1   7       1251.36       1273.80        26.01 o                         
   4   1   7       1006.64        980.06        32.11 o                         
   5   1   7        614.96        812.16        25.98 o                         
   6   1   7       1122.52       1123.40        27.05 o                         
   7   1   7         51.94         47.10        19.76 o                         
   8   1   7        116.32        126.08        16.65 o                         
   9   1   7       1973.82       1937.78        36.21 o                         
  10   1   7        186.54        198.92        14.88 o                         
  11   1   7        131.32        106.94        12.48 o                         
  12   1   7         40.61         -3.74        21.36 o                         
  13   1   7         41.51         21.96        29.87 o                         
  14   1   7         15.66         16.18        23.19 o                         
  15   1   7        145.52        174.37        27.64 o                         
  16   1   7        353.19        327.96        33.87 o                         
  17   1   7         96.57        110.20        34.39 o                         
  18   1   7        405.89        334.83        38.68 o                         
  19   1   7          3.53         -9.99        35.06 o                         
  20   1   7         55.99         52.91        38.03 o                         
  21   1   7         18.04          1.28        42.60 o                         
  22   1   7         76.23         46.68        79.48 o                         
  23   1   7         88.72         50.21        50.66 o                         
  24   1   7          1.63          4.14        48.41 o                         
  25   1   7         40.25         32.11        76.53 o                         
  26   1   7         80.86         84.43        66.13 o                         
   0   2   7       2692.45       2763.63        51.72 o                         
   1   2   7        271.79        253.16        17.40 o                         
   2   2   7       1139.49       1251.82        27.82 o                         
   3   2   7       1167.66       1073.37        29.47 o                         
   4   2   7         77.61        111.08        14.64 o                         
   5   2   7         42.56         63.44        14.32 o                         
   6   2   7        718.01        763.98        19.91 o                         
   7   2   7        125.60        103.25        14.61 o                         
   8   2   7       1154.65       1203.64        25.44 o                         
   9   2   7       4797.30       5225.03        60.30 o                         
  10   2   7        381.06        350.98        20.45 o                         
  11   2   7         52.26         56.95        17.48 o                         
  12   2   7        168.53        197.89        27.03 o                         
  13   2   7         43.02        100.58        24.56 o                         
  14   2   7       1689.10       1669.47        40.87 o                         
  15   2   7          9.04         30.76        23.05 o                         
  16   2   7       2300.06       2212.91        53.53 o                         
  17   2   7        158.21        184.48        42.10 o                         
  18   2   7        335.07        383.33        41.13 o                         
  19   2   7          0.07         -2.21        42.77 o                         
  20   2   7         22.99        -43.33        43.33 o                         
  21   2   7        111.11         41.59        45.54 o                         
  22   2   7        139.81        117.27        50.46 o                         
  23   2   7         18.19         -8.07        51.19 o                         
  24   2   7        624.40        630.52        63.08 o                         
  25   2   7        268.94        344.39        86.00 o                         
  26   2   7        432.25        466.98       143.18 o                         
   1   3   7       3439.07       3298.63        37.70 o                         
   2   3   7       3872.09       3989.28        42.08 o                         
   3   3   7       1021.58       1032.18        24.14 o                         
   4   3   7        313.77        315.15        20.31 o                         
   5   3   7       2248.17       2255.28        32.82 o                         
   6   3   7       9966.21      10698.19       103.02 o                         
   7   3   7       2531.60       2420.20        30.16 o                         
   8   3   7        183.25        213.67        14.91 o                         
   9   3   7        107.45        130.67        26.29 o                         
  10   3   7       4271.61       4428.14        61.17 o                         
  11   3   7        459.43        507.91        23.62 o                         
  12   3   7         98.57        114.36        20.25 o                         
  13   3   7         65.73         86.14        20.46 o                         
  14   3   7        785.22        759.48        33.50 o                         
  15   3   7       2311.69       2310.32        55.64 o                         
  16   3   7        476.46        524.38        40.82 o                         
  17   3   7        544.08        584.28        81.92 o                         
  18   3   7         36.01         46.96        42.12 o                         
  19   3   7        187.13         44.72        42.08 o                         
  20   3   7          0.28         21.99        42.69 o                         
  21   3   7         73.79         -4.62        46.26 o                         
  22   3   7         49.14         18.55        51.32 o                         
  23   3   7         71.58         95.22        66.86 o                         
  24   3   7        116.57        208.48       138.30 o                         
  25   3   7         48.31          7.58        64.07 o                         
   0   4   7       4297.61       4481.25        60.26 o                         
   1   4   7        535.24        567.10        16.07 o                         
   2   4   7       1231.27       1188.01        22.08 o                         
   3   4   7       1822.27       1860.15        25.55 o                         
   4   4   7       1814.04       1878.61        26.98 o                         
   5   4   7        988.64        928.29        22.46 o                         
   6   4   7       1739.99       1851.52        27.74 o                         
   7   4   7       1129.54       1097.38        27.99 o                         
   8   4   7       1476.20       1382.43        31.79 o                         
   9   4   7        244.19        249.84        18.64 o                         
  10   4   7        620.35        674.47        23.69 o                         
  11   4   7        426.98        421.30        26.39 o                         
  12   4   7        140.19        122.73        23.50 o                         
  13   4   7        258.52        217.77        29.14 o                         
  14   4   7       2144.59       2398.27        69.96 o                         
  15   4   7        106.95         59.67        30.75 o                         
  16   4   7        635.10        576.63        41.50 o                         
  17   4   7         24.00         63.79        41.87 o                         
  18   4   7         51.09         19.91        43.10 o                         
  19   4   7          0.18        -26.02        42.83 o                         
  20   4   7       1003.11        885.15        79.61 o                         
  21   4   7         22.08        -33.72        62.81 o                         
  22   4   7         23.76        147.29        65.81 o                         
  23   4   7         33.67         -0.44        77.13 o                         
  24   4   7         42.66          9.96        65.68 o                         
  25   4   7         35.95        -20.84        64.24 o                         
   1   5   7        767.72        815.84        19.17 o                         
   2   5   7        179.15        269.95        15.35 o                         
   3   5   7        419.59        437.37        17.98 o                         
   4   5   7        322.62        391.86        15.73 o                         
   5   5   7        454.04        461.75        19.09 o                         
   6   5   7          1.04          5.39        10.91 o                         
   7   5   7         47.17         34.07        17.67 o                         
   8   5   7        569.19        607.26        23.51 o                         
   9   5   7         23.22        -24.74        38.47 o                         
  10   5   7       4416.70       4360.24        70.71 o                         
  11   5   7        698.70        712.18        37.91 o                         
  12   5   7        745.32        738.39        33.46 o                         
  13   5   7        771.10        729.42        49.00 o                         
  14   5   7        151.92        158.61        37.13 o                         
  15   5   7       1498.93       1525.56        57.95 o                         
  16   5   7        386.08        329.40        38.66 o                         
  17   5   7        247.04        107.56        59.87 o                         
  18   5   7         29.57        -27.02        58.84 o                         
  19   5   7         22.39        -12.92        88.21 o                         
  20   5   7         62.14         72.90       160.02 o                         
  21   5   7        161.01         99.84        65.81 o                         
  22   5   7         41.85         82.03        70.71 o                         
  23   5   7        139.32        143.92        73.46 o                         
  24   5   7         38.61         44.58        67.34 o                         
   0   6   7          5.68        -15.40        20.35 o                         
   1   6   7       1896.76       1851.17        28.91 o                         
   2   6   7        457.13        478.97        17.10 o                         
   3   6   7       1692.14       1479.34        25.46 o                         
   4   6   7        151.83        143.75        16.99 o                         
   5   6   7        343.35        374.54        19.29 o                         
   6   6   7       1994.24       1803.50        32.17 o                         
   7   6   7       1030.44       1034.78        30.90 o                         
   8   6   7       2042.25       1996.54        44.87 o                         
   9   6   7         10.60         -0.21        28.68 o                         
  10   6   7         65.62         54.30        27.12 o                         
  11   6   7        190.46        228.77        30.74 o                         
  12   6   7        369.24        392.50        31.90 o                         
  13   6   7         14.17        -28.58        31.44 o                         
  14   6   7        181.08        173.31        36.37 o                         
  15   6   7          0.00         32.88        37.60 o                         
  16   6   7        550.35        657.23        63.11 o                         
  17   6   7        129.60         67.97        60.80 o                         
  18   6   7        162.70        186.86        98.41 o                         
  19   6   7         14.80        -60.43        60.43 o                         
  20   6   7         77.03        118.85        69.80 o                         
  21   6   7          1.40        -11.57        64.20 o                         
  22   6   7         13.29         28.26       144.95 o                         
  23   6   7         14.41         12.24       107.27 o                         
   1   7   7         37.85         28.03        17.11 o                         
   2   7   7        118.78        129.14        21.38 o                         
   3   7   7         30.71         56.41        18.31 o                         
   4   7   7       1879.67       1771.64        33.41 o                         
   5   7   7        800.44        762.79        25.09 o                         
   6   7   7       3544.82       3359.65        52.83 o                         
   7   7   7         12.58         33.93        26.22 o                         
   8   7   7        138.21        169.08        28.00 o                         
   9   7   7       1442.76       1452.61        46.56 o                         
  10   7   7         77.62         78.22        28.49 o                         
  11   7   7        449.38        485.91        36.04 o                         
  12   7   7        288.20        276.31        32.72 o                         
  13   7   7         15.44         52.40        34.68 o                         
  14   7   7        186.72        164.30        36.30 o                         
  15   7   7        111.83        164.70        42.61 o                         
  16   7   7        193.38        169.76        65.74 o                         
  17   7   7        451.09        376.13        73.84 o                         
  18   7   7         72.06         85.01        68.39 o                         
  19   7   7          4.31         18.33        67.87 o                         
  20   7   7         25.60        -63.63        63.63 o                         
  21   7   7         46.57        105.41        70.18 o                         
  22   7   7         64.75        -66.04        68.63 o                         
   0   8   7          8.95         17.16        25.37 o                         
   1   8   7         56.04         33.03        19.37 o                         
   2   8   7        120.27        128.15        23.28 o                         
   3   8   7       1390.01       1365.37        32.36 o                         
   4   8   7       2637.57       2467.02        41.72 o                         
   5   8   7         30.92         34.37        29.30 o                         
   6   8   7       1321.41       1387.47        42.55 o                         
   7   8   7       1030.88       1054.88        40.24 o                         
   8   8   7        165.90        240.27        30.76 o                         
   9   8   7        115.09        135.91        30.43 o                         
  10   8   7       1363.10       1359.53        46.25 o                         
  11   8   7         24.21          7.46        29.13 o                         
  12   8   7       1411.53       1305.65        68.39 o                         
  13   8   7        128.46        181.97        44.08 o                         
  14   8   7        103.09        172.18        40.24 o                         
  15   8   7         59.09         -3.92        50.52 o                         
  16   8   7         90.07        118.60        64.42 o                         
  17   8   7        558.29        700.10        83.94 o                         
  18   8   7         43.07        129.99        68.54 o                         
  19   8   7          8.36        -42.05        75.80 o                         
  20   8   7        139.90         92.65       105.06 o                         
  21   8   7        237.87        239.96        79.71 o                         
   1   9   7          3.41          8.48        21.99 o                         
   2   9   7         26.97         44.60        21.91 o                         
   3   9   7          0.02          1.85        28.14 o                         
   4   9   7         23.29         75.15        24.60 o                         
   5   9   7        347.63        325.42        33.02 o                         
   6   9   7         98.09        100.18        33.76 o                         
   7   9   7        177.30        148.02        31.24 o                         
   8   9   7       2680.43       2507.23        56.82 o                         
   9   9   7        658.21        664.11        38.15 o                         
  10   9   7       1570.28       1528.43        67.68 o                         
  11   9   7        387.12        367.08        35.46 o                         
  12   9   7        746.27        842.28        42.20 o                         
  13   9   7         13.26         47.22        38.81 o                         
  14   9   7        297.06        464.86        54.27 o                         
  15   9   7          7.37          8.15        52.63 o                         
  16   9   7        145.69        186.13        71.76 o                         
  17   9   7          1.04        -61.00        61.00 o                         
  18   9   7          9.38         22.88        79.35 o                         
  19   9   7          0.35        -29.50        70.56 o                         
   0  10   7        242.16        247.20        50.34 o                         
   1  10   7          0.05          1.10        25.50 o                         
   2  10   7         12.05        -25.91        26.19 o                         
   3  10   7          9.96         21.63        31.75 o                         
   4  10   7         11.92         29.35        36.32 o                         
   5  10   7        718.08        707.42        43.92 o                         
   6  10   7        373.81        314.26        35.74 o                         
   7  10   7         70.78         47.16        32.07 o                         
   8  10   7        179.12        157.85        34.74 o                         
   9  10   7        481.55        454.74        37.90 o                         
  10  10   7         19.35          7.44        33.61 o                         
  11  10   7        270.41        279.24        37.41 o                         
  12  10   7         84.12        130.27        34.90 o                         
  13  10   7        325.70        258.97        51.31 o                         
  14  10   7        167.09         79.96        53.46 o                         
  15  10   7        247.45        115.24        69.14 o                         
  16  10   7        291.09        307.27        73.50 o                         
  17  10   7          9.75        122.79        72.72 o                         
   1  11   7         55.41         86.06        36.12 o                         
   2  11   7          0.06         -7.22        32.65 o                         
   3  11   7         10.92         50.60        34.54 o                         
   4  11   7         89.65         65.71        34.32 o                         
   5  11   7          1.10         28.05        36.66 o                         
   6  11   7        605.63        620.00        61.10 o                         
   7  11   7         68.73         72.60        49.91 o                         
   8  11   7          4.51         32.97        37.48 o                         
   9  11   7         14.56         18.20        37.59 o                         
  10  11   7        484.79        485.85        46.74 o                         
  11  11   7        125.62        144.14        37.99 o                         
  12  11   7        169.79        153.87        43.63 o                         
  13  11   7         23.17         25.52        46.97 o                         
  14  11   7        116.56        177.42        84.61 o                         
  15  11   7         37.63         47.22        65.96 o                         
   0  12   7        222.68        171.57        59.44 o                         
   1  12   7        193.97        220.79        49.26 o                         
   2  12   7          2.09        -42.33        42.33 o                         
   3  12   7         63.27         58.88        45.69 o                         
   4  12   7        296.50        369.76        44.51 o                         
   5  12   7        643.11        640.54        44.59 o                         
   6  12   7          3.73        -31.65        35.45 o                         
   7  12   7          0.13         58.00        40.26 o                         
   8  12   7          0.00          6.12        39.99 o                         
   9  12   7        131.98        146.47        48.52 o                         
  10  12   7        130.15         50.82        44.94 o                         
  11  12   7        223.62        130.71        47.78 o                         
  12  12   7          4.43         28.08        61.50 o                         
   1  13   7        189.05        126.84        56.53 o                         
   2  13   7        442.27        493.56        55.70 o                         
   3  13   7          0.38         -0.38        49.16 o                         
   4  13   7        136.04        127.32        57.06 o                         
   5  13   7        114.78         67.74        49.20 o                         
   6  13   7          3.30         17.09        53.78 o                         
   0   0   8      46377.11      45214.39      1127.70 o                         
   1   0   8       1668.00       1773.18        46.41 o                         
   2   0   8          0.06        -10.79        36.95 o                         
   3   0   8      16478.56      16264.90       243.30 o                         
   4   0   8         64.87         60.91        26.48 o                         
   5   0   8        521.66        443.32        66.65 o                         
   6   0   8       1357.69       1187.80        49.76 o                         
   7   0   8         29.69         34.65        21.14 o                         
   8   0   8        997.25       1053.66        35.31 o                         
   9   0   8       4376.05       4455.36        94.13 o                         
  10   0   8       2601.58       2494.22        50.99 o                         
  11   0   8       1354.59       1366.89        58.19 o                         
  12   0   8        358.73        452.19        42.43 o                         
  13   0   8       4839.48       5136.39        99.03 o                         
  14   0   8       2884.44       2726.02        69.45 o                         
  15   0   8        214.18        176.66        36.20 o                         
  16   0   8       3165.18       3040.46        77.19 o                         
  17   0   8       6421.12       6481.70       159.14 o                         
  18   0   8          8.32        -53.11        85.55 o                         
  19   0   8       1796.89       1751.70       203.46 o                         
  20   0   8        159.25        143.91        90.43 o                         
  21   0   8          5.64        -56.30        56.30 o                         
  22   0   8         96.00        165.94        59.24 o                         
  23   0   8         56.61        111.71        94.86 o                         
  24   0   8       1948.93       2209.30       160.47 o                         
  25   0   8        578.51        705.70       116.14 o                         
  26   0   8          6.79        -81.56        81.56 o                         
   1   1   8       3703.47       3689.50        59.85 o                         
   2   1   8       2240.65       2243.46        38.98 o                         
   3   1   8        967.06       1038.03        25.19 o                         
   4   1   8         45.60          0.66        26.69 o                         
   5   1   8      29004.81      30055.07       309.39 o                         
   6   1   8       4460.90       4263.83        54.83 o                         
   7   1   8        285.82        341.58        20.55 o                         
   8   1   8        267.74        241.84        17.94 o                         
   9   1   8        554.43        621.17        21.40 o                         
  10   1   8        484.34        503.50        19.06 o                         
  11   1   8        265.17        246.29        18.81 o                         
  12   1   8         51.52         50.43        18.54 o                         
  13   1   8         17.35         -1.05        25.61 o                         
  14   1   8        400.59        453.62        27.53 o                         
  15   1   8         61.17         41.70        23.79 o                         
  16   1   8          0.67         -5.46        28.61 o                         
  17   1   8        321.37        331.65        38.78 o                         
  18   1   8        109.26        118.25        36.18 o                         
  19   1   8          5.45        -21.26        34.52 o                         
  20   1   8         51.51         29.07        37.17 o                         
  21   1   8         57.94         27.36        43.40 o                         
  22   1   8        443.69        478.91        62.02 o                         
  23   1   8         74.93         16.36        51.48 o                         
  24   1   8         67.12        135.50        58.69 o                         
  25   1   8         33.23        -37.76        66.86 o                         
  26   1   8         19.02        -66.06        66.41 o                         
   0   2   8       2780.98       3131.04        57.02 o                         
   1   2   8        913.81        874.18        28.06 o                         
   2   2   8       4367.71       4692.19        55.86 o                         
   3   2   8        805.88        824.24        23.28 o                         
   4   2   8       1760.99       1649.03        32.93 o                         
   5   2   8       3443.42       3329.55        42.97 o                         
   6   2   8       8636.47       8953.71        93.14 o                         
   7   2   8        380.82        340.90        16.17 o                         
   8   2   8         54.28         56.08        18.16 o                         
   9   2   8        602.10        669.71        21.27 o                         
  10   2   8        174.41        174.74        15.88 o                         
  11   2   8        263.81        207.55        15.66 o                         
  12   2   8        705.14        662.58        25.70 o                         
  13   2   8        313.30        308.99        27.43 o                         
  14   2   8        956.50       1018.36        33.91 o                         
  15   2   8        182.10        194.56        25.37 o                         
  16   2   8        418.06        434.72        32.81 o                         
  17   2   8       1253.96       1309.09        51.05 o                         
  18   2   8        252.24        370.05        48.27 o                         
  19   2   8        599.94        633.88       104.90 o                         
  20   2   8          6.90         41.28        46.95 o                         
  21   2   8         46.87         18.99        72.00 o                         
  22   2   8         77.74          2.55        49.47 o                         
  23   2   8        439.36        467.72        58.62 o                         
  24   2   8         17.99        -17.00        50.38 o                         
  25   2   8          2.23         80.66        70.04 o                         
  26   2   8        350.79        294.29       116.14 o                         
   1   3   8        686.07        737.23        21.75 o                         
   2   3   8        599.17        578.37        20.62 o                         
   3   3   8       3351.00       3641.44        48.18 o                         
   4   3   8         88.27         88.65        17.16 o                         
   5   3   8          4.43        -14.46        17.70 o                         
   6   3   8        107.65        110.39        16.53 o                         
   7   3   8       1017.93       1006.61        21.93 o                         
   8   3   8        142.06        164.62        14.21 o                         
   9   3   8       1031.30       1047.90        22.66 o                         
  10   3   8        439.73        498.61        20.06 o                         
  11   3   8        544.82        542.06        24.45 o                         
  12   3   8        416.70        375.67        23.06 o                         
  13   3   8          2.25         21.57        30.26 o                         
  14   3   8        386.74        329.95        52.59 o                         
  15   3   8         83.34        131.52        30.36 o                         
  16   3   8       3070.19       3056.46        73.27 o                         
  17   3   8        334.34        363.61        47.61 o                         
  18   3   8        240.49        283.55        53.32 o                         
  19   3   8         54.22         52.17        47.73 o                         
  20   3   8        246.06        263.60        55.52 o                         
  21   3   8        130.93        100.19        48.33 o                         
  22   3   8        234.35        120.47        58.95 o                         
  23   3   8          0.08          1.82        77.57 o                         
  24   3   8         23.57         22.11        66.86 o                         
  25   3   8          3.53        -46.75        66.94 o                         
   0   4   8        240.67        170.25        19.47 o                         
   1   4   8       2631.52       2700.44        30.76 o                         
   2   4   8       1557.01       1627.52        24.58 o                         
   3   4   8         75.35         59.72        12.56 o                         
   4   4   8        992.16        943.86        20.15 o                         
   5   4   8        387.95        391.71        18.61 o                         
   6   4   8        946.55        835.99        23.04 o                         
   7   4   8        594.93        669.01        17.88 o                         
   8   4   8       1158.13       1219.87        32.99 o                         
   9   4   8        219.18        228.62        19.48 o                         
  10   4   8        840.80        825.15        26.65 o                         
  11   4   8        108.04        132.34        26.94 o                         
  12   4   8         72.63         32.16        26.72 o                         
  13   4   8       1108.15       1058.59        40.80 o                         
  14   4   8        287.24        198.48        37.14 o                         
  15   4   8        747.00        769.45        45.17 o                         
  16   4   8        521.78        562.13        37.27 o                         
  17   4   8         11.91         60.32        52.86 o                         
  18   4   8        108.23        119.30        46.14 o                         
  19   4   8        268.46        154.50        47.96 o                         
  20   4   8        169.37        -27.74        67.04 o                         
  21   4   8         75.02        131.66        63.91 o                         
  22   4   8         63.54        -63.20        63.20 o                         
  23   4   8         45.81         45.75        65.68 o                         
  24   4   8          1.89        -56.72        71.73 o                         
  25   4   8        169.66        232.80        72.06 o                         
   1   5   8         65.85         61.58        13.48 o                         
   2   5   8         12.26        -12.65        12.65 o                         
   3   5   8        110.08        107.50        12.85 o                         
   4   5   8         27.77         29.12        13.66 o                         
   5   5   8        416.63        422.90        19.10 o                         
   6   5   8         42.21         40.02        15.55 o                         
   7   5   8       1654.96       1630.36        25.21 o                         
   8   5   8        315.29        297.12        22.13 o                         
   9   5   8       1534.97       1555.77        36.84 o                         
  10   5   8        226.86        216.88        27.05 o                         
  11   5   8       1434.88       1483.23        42.54 o                         
  12   5   8         63.41         44.95        26.00 o                         
  13   5   8        107.83         68.44        30.43 o                         
  14   5   8         23.76         -0.10        34.28 o                         
  15   5   8          5.00          7.38        35.83 o                         
  16   5   8        674.22        753.77        47.65 o                         
  17   5   8        751.86        761.31        64.72 o                         
  18   5   8         52.14         -7.52        67.38 o                         
  19   5   8        380.82        303.63       107.27 o                         
  20   5   8          0.00         44.95        63.61 o                         
  21   5   8          0.47        108.51        80.68 o                         
  22   5   8        199.64        315.65       131.65 o                         
  23   5   8          1.38        -63.86        63.86 o                         
  24   5   8        146.36         29.43        71.67 o                         
   0   6   8       4754.48       4714.65        66.67 o                         
   1   6   8        860.34        899.01        21.40 o                         
   2   6   8       2000.39       2058.03        29.33 o                         
   3   6   8        382.31        376.06        16.98 o                         
   4   6   8        861.31        877.98        24.01 o                         
   5   6   8       1837.66       1811.50        33.38 o                         
   6   6   8        103.69         71.57        16.88 o                         
   7   6   8        595.84        593.13        26.48 o                         
   8   6   8        137.56        134.22        27.68 o                         
   9   6   8        155.60        177.08        29.08 o                         
  10   6   8       1016.48        951.02        38.61 o                         
  11   6   8        339.95        257.23        30.39 o                         
  12   6   8       1928.84       2021.54        51.61 o                         
  13   6   8         34.41         38.61        33.00 o                         
  14   6   8        105.90         77.30        38.50 o                         
  15   6   8        161.69         93.23        38.60 o                         
  16   6   8        348.43        354.21        44.51 o                         
  17   6   8         27.24        -57.34        57.34 o                         
  18   6   8        288.33        178.45       130.77 o                         
  19   6   8          5.69        -12.69        64.23 o                         
  20   6   8        109.20        122.23        70.06 o                         
  21   6   8          0.51        -21.22        65.12 o                         
  22   6   8         67.76        110.82        68.96 o                         
  23   6   8          7.29        -28.85        66.41 o                         
   1   7   8       1303.05       1353.19        27.24 o                         
   2   7   8       2223.85       2142.02        42.74 o                         
   3   7   8        377.61        379.29        20.31 o                         
   4   7   8        380.09        438.21        31.16 o                         
   5   7   8       3194.01       3114.84        45.35 o                         
   6   7   8       1592.62       1492.37        37.71 o                         
   7   7   8        285.37        326.05        28.95 o                         
   8   7   8        223.17        154.52        28.11 o                         
   9   7   8        719.22        737.57        35.83 o                         
  10   7   8       3640.15       3610.31       106.02 o                         
  11   7   8        713.32        748.65        38.61 o                         
  12   7   8       1115.30       1106.22        43.19 o                         
  13   7   8        115.19        205.09        36.84 o                         
  14   7   8        412.14        337.00        45.53 o                         
  15   7   8        406.53        358.10        45.22 o                         
  16   7   8        326.88        382.20        49.59 o                         
  17   7   8        473.24        506.60        77.08 o                         
  18   7   8        204.70        150.92        66.13 o                         
  19   7   8         81.54        164.28        67.56 o                         
  20   7   8         78.03        113.16        68.64 o                         
  21   7   8          0.08        -17.07        66.08 o                         
  22   7   8          9.62        -66.13        66.13 o                         
   0   8   8        454.79        455.62        35.38 o                         
   1   8   8        462.19        385.71        22.30 o                         
   2   8   8        251.70        226.38        20.90 o                         
   3   8   8        121.13        160.48        21.77 o                         
   4   8   8          0.01          3.03        22.35 o                         
   5   8   8         13.02         22.13        24.56 o                         
   6   8   8       1104.88       1055.79        40.17 o                         
   7   8   8         18.96         35.12        28.50 o                         
   8   8   8       2557.82       2477.01        55.43 o                         
   9   8   8        404.18        458.11        33.66 o                         
  10   8   8        234.99        241.83        32.62 o                         
  11   8   8         34.70         19.75        41.20 o                         
  12   8   8        225.68        233.50        34.67 o                         
  13   8   8        182.87        232.29        39.74 o                         
  14   8   8        384.09        370.26        50.80 o                         
  15   8   8        192.36        247.24        66.16 o                         
  16   8   8         67.87         14.91        65.64 o                         
  17   8   8         54.77         89.83        72.25 o                         
  18   8   8        623.04        674.76       171.55 o                         
  19   8   8        174.39         65.46        67.91 o                         
  20   8   8          7.04         47.50        68.64 o                         
  21   8   8          0.16        -44.47        68.59 o                         
   1   9   8        289.48        327.51        25.67 o                         
   2   9   8        342.77        324.19        25.29 o                         
   3   9   8        631.12        595.79        29.27 o                         
   4   9   8       1608.97       1665.81        45.86 o                         
   5   9   8         50.15         33.95        30.15 o                         
   6   9   8        637.87        607.58        45.86 o                         
   7   9   8         70.37         55.72        32.41 o                         
   8   9   8        203.40        234.28        33.81 o                         
   9   9   8        274.88        292.79        33.31 o                         
  10   9   8        174.18        133.97        33.11 o                         
  11   9   8         20.78         70.17        32.77 o                         
  12   9   8        268.63        244.88        44.41 o                         
  13   9   8         63.93          7.92        38.86 o                         
  14   9   8        104.24         27.85        43.31 o                         
  15   9   8         62.47        135.27        81.20 o                         
  16   9   8          8.50        -62.35        62.35 o                         
  17   9   8        723.74        787.51        84.27 o                         
  18   9   8          7.45         61.66       103.73 o                         
  19   9   8          0.14        115.50        79.61 o                         
   0  10   8         16.65        -33.79        33.79 o                         
   1  10   8         92.43         69.26        26.59 o                         
   2  10   8        128.80        108.46        27.55 o                         
   3  10   8         55.60         55.00        31.83 o                         
   4  10   8        155.37        175.32        37.27 o                         
   5  10   8        243.34        225.19        37.39 o                         
   6  10   8        197.59        159.74        36.03 o                         
   7  10   8         93.84         85.93        38.05 o                         
   8  10   8        310.41        254.24        36.96 o                         
   9  10   8          9.52         39.14        33.53 o                         
  10  10   8          0.43          4.98        33.90 o                         
  11  10   8        159.16         97.79        35.41 o                         
  12  10   8         76.79        105.39        38.52 o                         
  13  10   8         17.43         29.07        42.39 o                         
  14  10   8        216.54        345.16        66.59 o                         
  15  10   8          0.53        -39.29        57.67 o                         
  16  10   8         64.90        120.54       153.37 o                         
  17  10   8         43.52         16.22        71.06 o                         
   1  11   8        100.56        121.49        34.71 o                         
   2  11   8         13.53        -32.30        32.30 o                         
   3  11   8         96.40        126.70        34.53 o                         
   4  11   8        200.31        210.29        37.15 o                         
   5  11   8        297.44        437.38        39.12 o                         
   6  11   8        194.91        173.60        41.43 o                         
   7  11   8         81.51        124.23        41.71 o                         
   8  11   8        305.38        237.61        48.30 o                         
   9  11   8        198.69        180.64        41.70 o                         
  10  11   8        549.08        553.68        42.67 o                         
  11  11   8        199.33        179.04        41.00 o                         
  12  11   8         55.47         30.05        42.47 o                         
  13  11   8        160.63        181.04        50.42 o                         
  14  11   8          0.98        -30.76        53.56 o                         
   0  12   8        228.00        192.25        64.26 o                         
   1  12   8         43.25         41.89        46.44 o                         
   2  12   8          9.04        -43.19        43.19 o                         
   3  12   8        589.89        605.28        54.01 o                         
   4  12   8          5.40         63.66        40.41 o                         
   5  12   8          0.13        -34.51        34.51 o                         
   6  12   8         30.19         13.83        35.52 o                         
   7  12   8         97.37         37.00        41.33 o                         
   8  12   8         76.89        125.49        42.97 o                         
   9  12   8         92.55         61.49        41.14 o                         
  10  12   8         12.17         50.30        41.12 o                         
  11  12   8         49.86         41.08        44.25 o                         
   1  13   8          0.21         56.91        55.58 o                         
   2  13   8        156.91        148.77        51.97 o                         
   3  13   8         25.68         19.29        48.70 o                         
   4  13   8         15.66        -45.07        45.07 o                         
   5  13   8          7.31         21.08        46.85 o                         
   6  13   8          3.31        -35.88        48.17 o                         
   1   1   9       7149.82       7161.46        83.78 o                         
   2   1   9        194.22        198.81        19.94 o                         
   3   1   9       2427.82       2707.77        38.59 o                         
   4   1   9       1731.90       1827.88        32.30 o                         
   5   1   9      19371.00      20604.66       216.12 o                         
   6   1   9        170.16        217.35        18.41 o                         
   7   1   9       2232.22       2296.37        37.69 o                         
   8   1   9        415.08        538.71        24.15 o                         
   9   1   9        402.20        477.48        21.05 o                         
  10   1   9          2.79        -15.92        15.92 o                         
  11   1   9        145.49        144.62        13.29 o                         
  12   1   9        755.43        710.01        23.52 o                         
  13   1   9        360.95        407.48        24.02 o                         
  14   1   9       2318.17       2343.23        47.64 o                         
  15   1   9       3113.06       3292.92        57.74 o                         
  16   1   9        165.42        170.18        30.22 o                         
  17   1   9        182.57        276.80        42.41 o                         
  18   1   9        356.87        365.53        39.40 o                         
  19   1   9         47.63         36.90        48.40 o                         
  20   1   9          0.76         14.64        44.26 o                         
  21   1   9        279.91        212.13        49.73 o                         
  22   1   9         19.63        -21.77        69.07 o                         
  23   1   9          1.56         87.05        48.56 o                         
  24   1   9          6.28        -18.74        48.96 o                         
  25   1   9         82.66         54.80        66.37 o                         
  26   1   9         70.83         36.53        62.98 o                         
   0   2   9       9185.09       9102.77       127.20 o                         
   1   2   9        373.39        387.27        19.47 o                         
   2   2   9        390.72        426.93        21.33 o                         
   3   2   9          2.71          6.79        16.77 o                         
   4   2   9       2966.75       3044.59        46.23 o                         
   5   2   9       7705.57       8194.61        87.21 o                         
   6   2   9       2939.98       2813.27        39.66 o                         
   7   2   9       3226.26       3518.65        45.83 o                         
   8   2   9        775.87        751.17        21.09 o                         
   9   2   9       1198.26       1244.26        25.95 o                         
  10   2   9        355.45        335.18        18.50 o                         
  11   2   9        375.90        421.50        27.75 o                         
  12   2   9        334.84        335.01        17.49 o                         
  13   2   9       5969.10       6279.33        91.54 o                         
  14   2   9         28.92        -22.31        38.58 o                         
  15   2   9        127.88         98.85        25.65 o                         
  16   2   9        136.88        156.82        27.28 o                         
  17   2   9       1120.12       1042.47        53.21 o                         
  18   2   9          3.36         -3.80        59.20 o                         
  19   2   9         27.31         69.41        75.17 o                         
  20   2   9         88.44          3.39        44.94 o                         
  21   2   9         89.14         72.33        45.92 o                         
  22   2   9        109.87         86.07        52.00 o                         
  23   2   9        211.98        271.66        68.84 o                         
  24   2   9        221.51        186.81        54.11 o                         
  25   2   9         46.03        -63.57        63.57 o                         
   1   3   9      11988.16      12828.53       122.85 o                         
   2   3   9         54.82         29.59        16.38 o                         
   3   3   9       6378.91       6812.62        76.55 o                         
   4   3   9       2438.46       2668.84        43.81 o                         
   5   3   9       1737.37       1925.21        34.84 o                         
   6   3   9        224.28        257.54        18.70 o                         
   7   3   9        194.32        266.91        15.69 o                         
   8   3   9         77.34         56.61        13.61 o                         
   9   3   9        473.86        521.55        18.15 o                         
  10   3   9       1575.11       1566.87        34.64 o                         
  11   3   9       3001.84       2933.89        44.04 o                         
  12   3   9          9.89         29.41        23.12 o                         
  13   3   9       3012.91       2828.27        60.45 o                         
  14   3   9        210.63        165.63        34.71 o                         
  15   3   9         22.61         23.53        32.99 o                         
  16   3   9          9.38        -13.05        29.67 o                         
  17   3   9        676.12        596.71        43.50 o                         
  18   3   9        120.84        178.26        47.02 o                         
  19   3   9          5.15         28.69        45.80 o                         
  20   3   9          9.45         34.26        49.15 o                         
  21   3   9        221.83        344.66        80.08 o                         
  22   3   9         12.83        -47.17        47.17 o                         
  23   3   9        318.38        227.93        71.78 o                         
  24   3   9        205.18        298.05        74.73 o                         
  25   3   9          1.61        -27.03        67.63 o                         
   0   4   9        586.32        568.99        26.76 o                         
   1   4   9          4.56         17.17        15.46 o                         
   2   4   9      12229.28      12504.97       108.31 o                         
   3   4   9        620.02        740.88        21.23 o                         
   4   4   9        179.54        133.81        17.33 o                         
   5   4   9        111.47        101.83        16.68 o                         
   6   4   9          3.89         16.29         9.76 o                         
   7   4   9         98.92        104.72        16.11 o                         
   8   4   9        301.62        314.07        22.62 o                         
   9   4   9        757.50        792.10        42.89 o                         
  10   4   9        851.05        861.77        32.12 o                         
  11   4   9       2058.57       1966.42        49.42 o                         
  12   4   9       1934.33       1895.34        69.41 o                         
  13   4   9       3413.45       3174.99        77.38 o                         
  14   4   9        370.17        348.28        39.42 o                         
  15   4   9        261.63        285.60        38.08 o                         
  16   4   9         24.00         28.93        48.02 o                         
  17   4   9         21.29         40.46        35.47 o                         
  18   4   9        212.76        165.36        47.80 o                         
  19   4   9        268.98        224.98        50.83 o                         
  20   4   9         13.96         11.55        64.99 o                         
  21   4   9        915.54       1088.95       122.79 o                         
  22   4   9         10.73        123.56        66.37 o                         
  23   4   9        401.20        415.41       115.25 o                         
  24   4   9        107.95         62.69        66.03 o                         
   1   5   9         94.91        119.80        16.39 o                         
   2   5   9        114.15        153.88        14.14 o                         
   3   5   9         15.37         29.75        19.09 o                         
   4   5   9       1882.28       1842.49        36.01 o                         
   5   5   9         27.59         37.36        17.43 o                         
   6   5   9        265.35        293.33        20.08 o                         
   7   5   9         16.64         25.07        15.33 o                         
   8   5   9        318.30        340.49        23.36 o                         
   9   5   9       1150.99       1127.61        32.41 o                         
  10   5   9        527.26        493.44        30.70 o                         
  11   5   9       2142.62       2040.52        62.12 o                         
  12   5   9       1128.00       1121.33        43.61 o                         
  13   5   9         18.66         22.44        30.11 o                         
  14   5   9       2204.25       1996.54        66.87 o                         
  15   5   9        609.03        544.01        45.56 o                         
  16   5   9        180.39        182.38        40.50 o                         
  17   5   9          2.31        -54.89        59.50 o                         
  18   5   9         42.50         63.02        60.65 o                         
  19   5   9         21.85         28.87        63.00 o                         
  20   5   9        431.95        351.98        70.51 o                         
  21   5   9        351.45        291.97       171.99 o                         
  22   5   9        189.24        275.72        72.72 o                         
  23   5   9         35.28        -27.26        68.16 o                         
  24   5   9          4.53         10.89        69.27 o                         
   0   6   9        421.35        415.80        25.51 o                         
   1   6   9         81.76         75.31        15.17 o                         
   2   6   9        404.72        422.09        17.47 o                         
   3   6   9       1216.42       1164.90        23.66 o                         
   4   6   9        513.30        534.75        28.05 o                         
   5   6   9        710.96        726.78        24.45 o                         
   6   6   9        447.48        457.69        21.51 o                         
   7   6   9        890.17        949.50        35.52 o                         
   8   6   9        356.32        437.53        43.75 o                         
   9   6   9        866.91        820.79        45.73 o                         
  10   6   9       1064.01       1103.41        39.94 o                         
  11   6   9        498.43        546.33        35.01 o                         
  12   6   9        214.46        183.04        30.28 o                         
  13   6   9        447.36        420.95        37.57 o                         
  14   6   9        294.33        332.61        44.13 o                         
  15   6   9          0.05        -39.93        39.99 o                         
  16   6   9        118.15        127.60        67.69 o                         
  17   6   9         37.38         23.99        50.76 o                         
  18   6   9        757.57        848.95        80.84 o                         
  19   6   9        252.25        196.21       132.54 o                         
  20   6   9         23.10         10.20        64.57 o                         
  21   6   9        210.20        104.95        99.29 o                         
  22   6   9        105.74        205.63        79.30 o                         
  23   6   9         92.09         67.65        68.92 o                         
   1   7   9       1619.64       1550.91        28.70 o                         
   2   7   9        196.71        187.19        19.52 o                         
   3   7   9        444.63        494.09        24.60 o                         
   4   7   9       4035.97       4047.90        50.82 o                         
   5   7   9        752.37        734.86        26.23 o                         
   6   7   9         67.99         73.23        23.64 o                         
   7   7   9         16.03        -13.74        26.38 o                         
   8   7   9        271.87        283.05        30.05 o                         
   9   7   9        153.49        126.06        30.71 o                         
  10   7   9        969.34        925.01        40.71 o                         
  11   7   9        522.84        553.58        36.54 o                         
  12   7   9          5.47         -5.65        30.49 o                         
  13   7   9        556.07        586.90        42.74 o                         
  14   7   9         24.75         20.85        51.82 o                         
  15   7   9         71.68         87.39        41.43 o                         
  16   7   9         47.42         21.30        42.24 o                         
  17   7   9        262.27        143.45        66.08 o                         
  18   7   9          6.40         34.45       117.91 o                         
  19   7   9        293.80        248.78       116.58 o                         
  20   7   9         99.63        -20.18        66.13 o                         
  21   7   9        126.26          4.75       144.51 o                         
  22   7   9         62.61         -3.55        68.96 o                         
   0   8   9       1677.99       1769.37        53.70 o                         
   1   8   9         60.97         58.61        20.41 o                         
   2   8   9        924.24        930.32        37.79 o                         
   3   8   9       5760.45       5486.43        60.28 o                         
   4   8   9        116.63        150.00        23.33 o                         
   5   8   9         29.03          2.21        24.66 o                         
   6   8   9       1523.68       1534.26        45.47 o                         
   7   8   9          0.26         38.76        29.50 o                         
   8   8   9        368.86        331.90        33.42 o                         
   9   8   9          0.20        -18.03        29.18 o                         
  10   8   9        679.65        670.58        39.58 o                         
  11   8   9         19.76         18.22        32.58 o                         
  12   8   9          1.43        -34.02        34.02 o                         
  13   8   9         31.76         58.51        42.20 o                         
  14   8   9         10.89         33.55        42.44 o                         
  15   8   9          0.85          8.19        41.38 o                         
  16   8   9        204.01        217.33        57.33 o                         
  17   8   9         41.48        -55.71        62.35 o                         
  18   8   9          0.24        109.49        68.96 o                         
  19   8   9        397.65        279.09        74.28 o                         
  20   8   9         10.00        -16.15        66.86 o                         
   1   9   9         86.47        102.03        23.64 o                         
   2   9   9          9.46         35.37        23.00 o                         
   3   9   9        724.39        729.13        32.58 o                         
   4   9   9          0.51         -2.93        25.59 o                         
   5   9   9          6.39         12.18        30.36 o                         
   6   9   9        370.27        373.24        34.96 o                         
   7   9   9        112.02        144.61        32.93 o                         
   8   9   9        274.96        277.06        34.69 o                         
   9   9   9        549.11        491.21        36.13 o                         
  10   9   9       1113.28       1064.96        47.59 o                         
  11   9   9        136.96        141.05        39.91 o                         
  12   9   9          3.93          3.38        35.79 o                         
  13   9   9         34.02          9.75        40.09 o                         
  14   9   9         23.54         -8.90        43.40 o                         
  15   9   9          7.67         39.66        65.01 o                         
  16   9   9        332.20        350.24        76.79 o                         
  17   9   9          3.32        -39.80        63.52 o                         
  18   9   9        591.25        682.41        90.89 o                         
  19   9   9        124.30        210.93        73.61 o                         
   0  10   9        234.32        195.95        37.06 o                         
   1  10   9          3.43          6.36        26.36 o                         
   2  10   9        189.45        216.85        29.62 o                         
   3  10   9        461.89        441.67        34.00 o                         
   4  10   9         24.55         12.23        33.29 o                         
   5  10   9         12.79         48.66        33.12 o                         
   6  10   9        310.43        276.24        41.26 o                         
   7  10   9        407.82        416.74        38.01 o                         
   8  10   9        222.92        277.60        37.07 o                         
   9  10   9        154.54        160.33        34.93 o                         
  10  10   9          5.13         31.87        33.05 o                         
  11  10   9          1.02         38.61        43.41 o                         
  12  10   9        273.69        203.47        42.71 o                         
  13  10   9          0.07        -35.12        43.58 o                         
  14  10   9          7.61         31.27        47.64 o                         
  15  10   9         24.22         50.75        64.83 o                         
  16  10   9        531.41        836.96        86.45 o                         
  17  10   9        130.12        160.75        80.18 o                         
   1  11   9        178.99        210.90        36.99 o                         
   2  11   9        253.33        248.91        35.83 o                         
   3  11   9          7.14        -32.94        32.94 o                         
   4  11   9         17.52         34.01        34.65 o                         
   5  11   9         82.78         82.56        35.83 o                         
   6  11   9        490.89        462.64        44.82 o                         
   7  11   9        191.61        183.83        41.26 o                         
   8  11   9         81.25         66.10        41.29 o                         
   9  11   9        213.86        249.11        41.47 o                         
  10  11   9        307.48        377.87        46.15 o                         
  11  11   9         52.09         25.40        39.05 o                         
  12  11   9         39.34          4.07        44.32 o                         
  13  11   9        202.20        185.64        48.71 o                         
  14  11   9        112.87         69.07        53.62 o                         
   0  12   9        267.51        289.06        72.66 o                         
   1  12   9        418.96        594.71        54.47 o                         
   2  12   9         13.14        -34.90        44.21 o                         
   3  12   9        264.43        323.25        50.00 o                         
   4  12   9         37.72         92.67        37.73 o                         
   5  12   9         89.44         83.95        36.04 o                         
   6  12   9          0.06         -2.50        41.22 o                         
   7  12   9         41.55          2.15        38.31 o                         
   8  12   9          1.68        -36.50        36.50 o                         
   9  12   9        451.98        367.37        45.33 o                         
  10  12   9         74.71        127.86        43.34 o                         
  11  12   9         20.18         29.19        53.14 o                         
   1  13   9         14.41        -52.32        52.32 o                         
   2  13   9         25.77         82.25        48.77 o                         
   3  13   9        110.40        122.89        51.85 o                         
   4  13   9        375.17        506.64        57.79 o                         
   5  13   9          3.22         80.75        50.38 o                         
   0   0  10       4447.49       4377.82       145.40 o                         
   1   0  10        257.39        285.15        44.38 o                         
   2   0  10        164.19        123.97        27.97 o                         
   3   0  10        953.77       1065.67        53.08 o                         
   4   0  10       8688.94       9554.36       152.18 o                         
   5   0  10        110.49         96.06        26.38 o                         
   6   0  10       9388.95       9835.47       157.31 o                         
   7   0  10         51.83         67.14        45.82 o                         
   8   0  10       4818.93       4813.48        86.73 o                         
   9   0  10        252.29        294.50        25.05 o                         
  10   0  10       1541.93       1530.39        43.91 o                         
  11   0  10       1437.89       1721.37        43.97 o                         
  12   0  10        151.65        178.44        57.63 o                         
  13   0  10       9196.13       9263.70       158.20 o                         
  14   0  10        119.43         73.70        34.51 o                         
  15   0  10       2401.18       2181.18        66.09 o                         
  16   0  10        828.69        870.51        51.16 o                         
  17   0  10       2097.15       2062.25       152.99 o                         
  18   0  10          7.18        -21.35        50.32 o                         
  19   0  10        425.62        435.04       123.23 o                         
  20   0  10         12.55         31.75        54.20 o                         
  21   0  10          5.27        -59.40        59.40 o                         
  22   0  10         13.03        -27.48        91.32 o                         
  23   0  10        160.12        176.42        90.43 o                         
  24   0  10          2.79        -29.26        86.00 o                         
  25   0  10         57.76         89.54       102.84 o                         
   1   1  10       4537.83       4915.44        63.86 o                         
   2   1  10        397.39        344.46        21.90 o                         
   3   1  10         16.63        -17.17        17.17 o                         
   4   1  10        632.31        687.64        22.23 o                         
   5   1  10       1106.65       1183.39        28.00 o                         
   6   1  10        326.23        326.97        18.71 o                         
   7   1  10       3986.68       4003.79        54.03 o                         
   8   1  10        575.12        549.97        22.02 o                         
   9   1  10       2124.71       2086.04        48.57 o                         
  10   1  10        243.17        297.96        20.17 o                         
  11   1  10          9.68         11.75        14.09 o                         
  12   1  10        520.04        530.98        29.94 o                         
  13   1  10        170.15        194.94        25.24 o                         
  14   1  10       9331.00       9245.07       111.28 o                         
  15   1  10         75.18         80.66        25.22 o                         
  16   1  10       3018.09       3125.19        58.88 o                         
  17   1  10         85.42         52.91        31.62 o                         
  18   1  10         59.86         27.68        36.05 o                         
  19   1  10         11.68        -37.63        37.63 o                         
  20   1  10         36.24         14.04        54.78 o                         
  21   1  10          9.74         -9.09        62.32 o                         
  22   1  10         56.54         80.57        51.84 o                         
  23   1  10         47.84         21.94        52.50 o                         
  24   1  10         20.98         -9.30        72.40 o                         
  25   1  10         72.26         19.03        65.76 o                         
   0   2  10       1817.90       1790.09        44.85 o                         
   1   2  10        161.76        262.98        24.43 o                         
   2   2  10       3375.80       3683.25        48.87 o                         
   3   2  10       2894.73       3340.19        46.18 o                         
   4   2  10       1170.13       1124.71        28.65 o                         
   5   2  10        115.53        145.11        16.77 o                         
   6   2  10        230.26        261.40        25.59 o                         
   7   2  10         86.48        125.43        16.56 o                         
   8   2  10       1285.71       1339.52        29.35 o                         
   9   2  10        342.84        358.86        18.08 o                         
  10   2  10         68.21         80.02        16.20 o                         
  11   2  10        466.22        596.25        42.39 o                         
  12   2  10        762.89        770.65        24.39 o                         
  13   2  10          3.36        -21.21        28.54 o                         
  14   2  10       1308.17       1352.46        44.12 o                         
  15   2  10       1250.57       1291.28        42.94 o                         
  16   2  10        317.25        388.46        50.18 o                         
  17   2  10         26.09         57.22        32.86 o                         
  18   2  10         72.43         70.50        44.67 o                         
  19   2  10         27.86         31.80        74.63 o                         
  20   2  10          7.16         -0.78        48.62 o                         
  21   2  10        786.54        780.87        61.87 o                         
  22   2  10          4.46        -45.17        45.17 o                         
  23   2  10        122.23        145.34        56.79 o                         
  24   2  10         24.11        -44.38        59.15 o                         
  25   2  10         54.88         77.80        55.38 o                         
   1   3  10       6925.75       7129.87        75.31 o                         
   2   3  10        101.60        129.75        18.71 o                         
   3   3  10       2715.19       2636.96        41.24 o                         
   4   3  10       1072.84       1195.10        29.98 o                         
   5   3  10        413.53        431.61        22.91 o                         
   6   3  10          5.08         -7.38        17.29 o                         
   7   3  10       3649.89       3491.01        48.94 o                         
   8   3  10       5172.12       5490.45        60.63 o                         
   9   3  10        148.27        117.03        15.46 o                         
  10   3  10        683.79        731.04        27.72 o                         
  11   3  10       1736.10       1850.44        35.93 o                         
  12   3  10       3496.17       3477.50        51.06 o                         
  13   3  10        392.88        347.50        33.87 o                         
  14   3  10       1094.69       1074.47        47.87 o                         
  15   3  10          2.16        -17.47        32.56 o                         
  16   3  10        159.19        123.76        45.94 o                         
  17   3  10         33.51         34.30        37.07 o                         
  18   3  10         24.53        -11.56        46.25 o                         
  19   3  10        221.35        179.69        54.19 o                         
  20   3  10         42.67        135.84        52.03 o                         
  21   3  10         17.88         20.48        48.78 o                         
  22   3  10        119.40        108.24        54.77 o                         
  23   3  10         53.70         29.54        55.23 o                         
  24   3  10         85.03        -10.74        68.12 o                         
  25   3  10        158.35        144.41       142.29 o                         
   0   4  10        555.31        641.64        33.11 o                         
   1   4  10       2008.13       2080.51        35.77 o                         
   2   4  10       1209.73       1216.30        27.31 o                         
   3   4  10       1678.27       1581.11        33.09 o                         
   4   4  10       1489.59       1356.34        46.42 o                         
   5   4  10       1481.62       1721.57        34.88 o                         
   6   4  10       1794.36       1767.63        34.53 o                         
   7   4  10        964.50        971.33        29.76 o                         
   8   4  10        875.62        843.86        28.33 o                         
   9   4  10       4005.63       3841.24        51.79 o                         
  10   4  10        524.23        540.18        27.37 o                         
  11   4  10        183.84        227.65        32.25 o                         
  12   4  10       1851.07       1872.31        51.27 o                         
  13   4  10       1057.17       1020.93        43.91 o                         
  14   4  10         46.07         15.05        34.92 o                         
  15   4  10        469.82        464.16        42.06 o                         
  16   4  10         13.00        -35.16        63.73 o                         
  17   4  10        219.84        232.89        41.48 o                         
  18   4  10         16.55        -78.73        85.09 o                         
  19   4  10         44.12          0.82        44.47 o                         
  20   4  10        122.16        160.10        51.92 o                         
  21   4  10         88.06         63.30       127.22 o                         
  22   4  10        505.44        409.93        76.49 o                         
  23   4  10         62.02        -13.63        69.80 o                         
  24   4  10         82.23        164.46        69.58 o                         
   1   5  10        723.94        695.44        19.19 o                         
   2   5  10        139.39        139.11        20.37 o                         
   3   5  10        197.32        203.28        15.09 o                         
   4   5  10         11.26         12.37        15.10 o                         
   5   5  10        413.88        418.00        21.83 o                         
   6   5  10        961.05        962.35        27.51 o                         
   7   5  10        693.64        699.08        23.68 o                         
   8   5  10        171.45        153.88        16.69 o                         
   9   5  10        283.82        314.33        30.64 o                         
  10   5  10        973.29        932.93        54.05 o                         
  11   5  10         19.05         48.11        30.34 o                         
  12   5  10        164.42        174.30        40.66 o                         
  13   5  10        873.12        831.87        40.37 o                         
  14   5  10         36.08        -20.31        36.11 o                         
  15   5  10        257.96        185.12        41.06 o                         
  16   5  10        237.88        254.03        42.21 o                         
  17   5  10       1522.04       1587.61        74.18 o                         
  18   5  10         41.60         11.49        79.34 o                         
  19   5  10        470.67        353.53        72.69 o                         
  20   5  10          5.20          6.58        65.68 o                         
  21   5  10         43.69        -42.72        63.31 o                         
  22   5  10        124.89        165.01        68.95 o                         
  23   5  10        411.33        383.19        79.71 o                         
  24   5  10         39.05         22.16        98.41 o                         
   0   6  10       2066.96       1945.73        47.01 o                         
   1   6  10       1943.48       1776.17        29.06 o                         
   2   6  10        204.34        202.21        16.79 o                         
   3   6  10       2825.56       2734.87        34.51 o                         
   4   6  10       1506.02       1520.39        31.67 o                         
   5   6  10       5301.63       5083.85        59.96 o                         
   6   6  10        873.68        861.53        27.80 o                         
   7   6  10         13.02         -2.56        20.07 o                         
   8   6  10        754.28        792.42        37.12 o                         
   9   6  10          6.77         -4.56        28.16 o                         
  10   6  10        320.95        254.97        31.33 o                         
  11   6  10        107.52         23.10        28.88 o                         
  12   6  10          2.03         26.29        32.00 o                         
  13   6  10        252.88        291.02        36.46 o                         
  14   6  10        372.26        390.73        56.82 o                         
  15   6  10        348.23        320.33        44.92 o                         
  16   6  10        177.86        115.93        42.56 o                         
  17   6  10        568.52        707.09        62.10 o                         
  18   6  10        190.87        198.14        67.84 o                         
  19   6  10         32.84         50.09        73.14 o                         
  20   6  10        254.57        180.35        72.98 o                         
  21   6  10        147.38         49.35        90.87 o                         
  22   6  10          2.33         87.38        72.93 o                         
  23   6  10          4.24         59.90        74.75 o                         
   1   7  10       2997.08       2963.43        39.00 o                         
   2   7  10         30.31         49.23        18.82 o                         
   3   7  10        680.55        734.28        32.32 o                         
   4   7  10       1248.90       1271.02        31.06 o                         
   5   7  10        628.44        644.14        26.20 o                         
   6   7  10         14.93         15.56        22.85 o                         
   7   7  10        706.02        613.57        36.27 o                         
   8   7  10        489.62        473.01        34.30 o                         
   9   7  10        216.08        179.26        31.41 o                         
  10   7  10         47.67         11.42        30.40 o                         
  11   7  10         54.99         19.83        30.95 o                         
  12   7  10        225.15        251.67        44.01 o                         
  13   7  10         92.24         85.57        35.52 o                         
  14   7  10        117.49        103.06        41.51 o                         
  15   7  10        363.74        290.51        50.24 o                         
  16   7  10         35.05        110.64        44.63 o                         
  17   7  10        127.35        203.65        76.63 o                         
  18   7  10         62.87         60.25        72.25 o                         
  19   7  10          0.77         73.53        65.45 o                         
  20   7  10         12.55          3.75        71.80 o                         
  21   7  10         75.03        145.54        76.15 o                         
   0   8  10       5897.33       5920.31        96.18 o                         
   1   8  10         69.32         60.33        22.50 o                         
   2   8  10        197.12        203.99        20.93 o                         
   3   8  10       3310.35       3242.05        45.30 o                         
   4   8  10        798.98        784.43        33.84 o                         
   5   8  10        902.48        911.87        32.15 o                         
   6   8  10         80.12        112.32        30.13 o                         
   7   8  10        803.72        850.95        39.01 o                         
   8   8  10          0.01         -0.80        30.69 o                         
   9   8  10         62.95         47.87        33.57 o                         
  10   8  10         14.58         61.71        33.10 o                         
  11   8  10          0.53         27.78        32.62 o                         
  12   8  10        100.70         83.84        33.36 o                         
  13   8  10         26.18         19.76        38.04 o                         
  14   8  10         88.89         75.15        43.70 o                         
  15   8  10        306.93        382.33        80.68 o                         
  16   8  10        114.61         91.38        44.39 o                         
  17   8  10         92.80         64.29        52.28 o                         
  18   8  10         75.08        108.37       101.07 o                         
  19   8  10          1.50         52.37        70.71 o                         
  20   8  10          1.51        126.35        80.23 o                         
   1   9  10       1640.70       1574.74        38.15 o                         
   2   9  10        118.90        139.65        23.91 o                         
   3   9  10          3.43        -16.88        25.74 o                         
   4   9  10        477.08        399.20        32.22 o                         
   5   9  10        910.99        892.28        38.25 o                         
   6   9  10         22.94         18.60        30.54 o                         
   7   9  10       2253.18       2099.04        55.37 o                         
   8   9  10        291.51        278.79        35.07 o                         
   9   9  10         25.39         33.13        32.95 o                         
  10   9  10        216.55        262.49        37.75 o                         
  11   9  10        147.04         84.87        35.78 o                         
  12   9  10         11.15         20.14        40.76 o                         
  13   9  10          1.43        -10.02        38.36 o                         
  14   9  10         25.90        -32.04        42.24 o                         
  15   9  10          7.63         13.41        47.22 o                         
  16   9  10         64.05         84.40        56.55 o                         
  17   9  10        325.54        361.14        79.26 o                         
  18   9  10         18.23         -2.56        66.12 o                         
   0  10  10        248.59        211.93        37.40 o                         
   1  10  10        103.40         72.81        28.10 o                         
   2  10  10          9.78         -4.32        27.26 o                         
   3  10  10         11.40         25.48        36.40 o                         
   4  10  10         93.66        113.70        33.51 o                         
   5  10  10          8.62         30.84        33.29 o                         
   6  10  10          1.55        -23.63        33.62 o                         
   7  10  10         43.66         35.11        37.37 o                         
   8  10  10          0.17        -16.86        34.23 o                         
   9  10  10          0.02         11.10        36.17 o                         
  10  10  10         10.44          9.66        34.95 o                         
  11  10  10        102.91         70.71        37.38 o                         
  12  10  10         53.11         55.43        42.18 o                         
  13  10  10          2.90         78.59        42.07 o                         
  14  10  10          0.07        -20.16        55.73 o                         
  15  10  10        511.25        608.66        59.48 o                         
  16  10  10         61.35         53.64        71.81 o                         
   1  11  10        161.90        143.99        49.93 o                         
   2  11  10          5.01         36.28        33.97 o                         
   3  11  10         63.05         72.97        35.36 o                         
   4  11  10        308.88        312.13        40.27 o                         
   5  11  10        130.27        145.63        36.77 o                         
   6  11  10         12.95         35.92        38.29 o                         
   7  11  10        113.33         46.94        35.57 o                         
   8  11  10         39.71         71.09        39.94 o                         
   9  11  10        248.74        229.82        42.60 o                         
  10  11  10        277.30        217.62        48.27 o                         
  11  11  10         54.73         78.43        45.03 o                         
  12  11  10        617.76        581.60        91.49 o                         
  13  11  10        304.46        309.24        55.18 o                         
  14  11  10         21.47        109.04        58.96 o                         
   0  12  10        293.94        184.10        76.41 o                         
   1  12  10         53.12        125.19        47.49 o                         
   2  12  10          2.36        149.84        48.03 o                         
   3  12  10        193.23        249.63        55.89 o                         
   4  12  10        326.68        357.35        40.13 o                         
   5  12  10         10.59         25.36        36.74 o                         
   6  12  10         30.34         38.95        37.82 o                         
   7  12  10          5.34        -19.54        36.48 o                         
   8  12  10        237.79        229.74        40.52 o                         
   9  12  10         87.81         59.06        41.07 o                         
  10  12  10         32.23        104.80        47.02 o                         
   1  13  10         42.94         54.87        62.06 o                         
   2  13  10        299.61        250.19        51.23 o                         
   3  13  10          0.84        -14.00        46.68 o                         
   4  13  10        220.87        123.24        58.76 o                         
   1   1  11         43.71         56.06        22.01 o                         
   2   1  11        220.10        223.55        21.43 o                         
   3   1  11       2417.08       2548.44        39.01 o                         
   4   1  11       1095.39       1155.44        30.62 o                         
   5   1  11       1178.69       1196.83        28.78 o                         
   6   1  11        388.76        528.73        21.36 o                         
   7   1  11          0.75         10.72        16.06 o                         
   8   1  11       6608.70       6519.19        79.83 o                         
   9   1  11        653.82        724.87        25.22 o                         
  10   1  11          5.20          9.45        22.16 o                         
  11   1  11        205.37        190.93        17.09 o                         
  12   1  11        624.82        613.52        27.43 o                         
  13   1  11         47.41         71.36        22.41 o                         
  14   1  11       2135.24       2153.67        45.20 o                         
  15   1  11        735.11        740.79        37.00 o                         
  16   1  11        391.32        473.26        31.07 o                         
  17   1  11         65.85         84.21        27.08 o                         
  18   1  11        116.17         67.48        39.64 o                         
  19   1  11          2.33         87.09        47.05 o                         
  20   1  11         40.99         59.03        47.60 o                         
  21   1  11         10.00         -3.25        49.80 o                         
  22   1  11        258.06        229.39        72.77 o                         
  23   1  11        139.25        204.65        66.62 o                         
  24   1  11        121.26         48.62        64.49 o                         
  25   1  11         27.27        -41.96        65.87 o                         
   0   2  11        246.45        388.36        28.74 o                         
   1   2  11         97.41        123.86        18.22 o                         
   2   2  11       8952.79       9144.83        98.14 o                         
   3   2  11        808.70        870.10        26.44 o                         
   4   2  11       9909.20      10532.66       111.02 o                         
   5   2  11         59.59         61.17        16.09 o                         
   6   2  11       1232.84       1391.94        30.72 o                         
   7   2  11       1551.96       1534.32        31.91 o                         
   8   2  11         10.50         -2.34        16.85 o                         
   9   2  11        141.03        179.21        18.29 o                         
  10   2  11        805.76        796.73        23.21 o                         
  11   2  11       1709.84       1679.88        32.14 o                         
  12   2  11       1804.84       1896.03        41.35 o                         
  13   2  11         58.85         90.85        22.00 o                         
  14   2  11        770.40        743.41        35.73 o                         
  15   2  11        134.43        164.65        29.38 o                         
  16   2  11        441.77        497.67        36.63 o                         
  17   2  11        117.77        142.91        32.36 o                         
  18   2  11         12.57         68.66        44.42 o                         
  19   2  11        237.75        248.61        57.59 o                         
  20   2  11         27.83         13.43        63.70 o                         
  21   2  11         48.96         78.87        51.87 o                         
  22   2  11         70.06         52.18        49.55 o                         
  23   2  11        336.51        444.49        57.13 o                         
  24   2  11         93.56         76.49        55.42 o                         
  25   2  11          1.66         89.58        53.69 o                         
   1   3  11       3238.11       3300.50        44.86 o                         
   2   3  11       4291.62       4556.28        54.44 o                         
   3   3  11        646.82        672.39        26.61 o                         
   4   3  11       5986.94       6481.33        75.53 o                         
   5   3  11        520.22        573.30        23.40 o                         
   6   3  11       2379.45       2285.89        42.11 o                         
   7   3  11          0.60         11.66        17.98 o                         
   8   3  11        205.85        226.27        26.83 o                         
   9   3  11          0.67         13.91        15.43 o                         
  10   3  11       2966.72       2954.60        41.65 o                         
  11   3  11        199.80        222.29        17.17 o                         
  12   3  11        114.89        169.72        20.84 o                         
  13   3  11         76.88         50.82        33.54 o                         
  14   3  11        159.80        172.82        37.06 o                         
  15   3  11        535.05        495.15        41.94 o                         
  16   3  11        183.20        159.80        37.01 o                         
  17   3  11         41.38         35.33        32.33 o                         
  18   3  11        484.98        477.14        44.60 o                         
  19   3  11         23.10        -13.05        61.29 o                         
  20   3  11        965.37        916.10        63.87 o                         
  21   3  11         25.50         86.28        52.38 o                         
  22   3  11         74.66         32.95        51.63 o                         
  23   3  11         16.70        -33.12        51.98 o                         
  24   3  11          3.29         22.36       106.39 o                         
  25   3  11         10.70         34.39        74.82 o                         
   0   4  11       6631.71       6642.54       103.18 o                         
   1   4  11         12.26         35.58        19.16 o                         
   2   4  11       1020.42       1087.45        28.65 o                         
   3   4  11        863.69        929.45        30.58 o                         
   4   4  11        263.44        247.00        19.86 o                         
   5   4  11         55.08         50.66        18.32 o                         
   6   4  11       4784.76       5080.96        64.31 o                         
   7   4  11        163.81        147.66        19.85 o                         
   8   4  11          0.00         26.09        26.76 o                         
   9   4  11          1.80        -11.20        25.51 o                         
  10   4  11        371.42        359.85        30.51 o                         
  11   4  11        369.99        378.25        32.19 o                         
  12   4  11       1410.55       1423.45        47.32 o                         
  13   4  11        808.16        745.24        44.64 o                         
  14   4  11          1.45         14.81        35.10 o                         
  15   4  11        152.30        100.92        56.99 o                         
  16   4  11         11.03          5.18        38.69 o                         
  17   4  11        589.82        582.23        48.07 o                         
  18   4  11       1107.13       1119.82        56.81 o                         
  19   4  11        297.31        279.77        51.53 o                         
  20   4  11        590.67        668.87       120.46 o                         
  21   4  11        256.20        338.78        63.04 o                         
  22   4  11          0.56        -98.41        98.41 o                         
  23   4  11        198.74        308.73        72.93 o                         
  24   4  11        145.64        125.07        78.02 o                         
   1   5  11       2799.13       2880.22        37.70 o                         
   2   5  11        248.84        301.57        17.27 o                         
   3   5  11        461.53        459.34        18.74 o                         
   4   5  11        821.01        865.42        22.98 o                         
   5   5  11         60.73        102.17        15.33 o                         
   6   5  11        932.03        900.40        29.46 o                         
   7   5  11        922.17        914.60        28.78 o                         
   8   5  11         65.45         39.24        18.86 o                         
   9   5  11         51.14         87.36        24.98 o                         
  10   5  11          6.36         50.05        36.21 o                         
  11   5  11        640.62        582.29        40.80 o                         
  12   5  11        974.54        934.63        42.21 o                         
  13   5  11        378.06        363.30        37.30 o                         
  14   5  11        470.79        429.72        51.83 o                         
  15   5  11          0.67        -30.53        36.94 o                         
  16   5  11         83.19         63.21        39.85 o                         
  17   5  11          9.01        -22.84        47.72 o                         
  18   5  11        273.01        359.35        46.49 o                         
  19   5  11         15.46        -22.37        78.02 o                         
  20   5  11        637.96        645.92        78.98 o                         
  21   5  11         15.51        140.23        67.67 o                         
  22   5  11         19.38        -17.65        67.91 o                         
  23   5  11         20.11         39.24        84.67 o                         
   0   6  11        604.46        628.89        42.89 o                         
   1   6  11       1986.04       1828.01        32.26 o                         
   2   6  11        477.59        453.39        18.97 o                         
   3   6  11       1131.38       1160.64        28.70 o                         
   4   6  11        558.56        589.47        25.00 o                         
   5   6  11        417.54        395.54        23.04 o                         
   6   6  11       3938.69       3924.20        70.12 o                         
   7   6  11        407.30        370.93        22.20 o                         
   8   6  11        461.18        391.92        32.74 o                         
   9   6  11          0.10         23.57        27.59 o                         
  10   6  11         50.10        -18.24        32.37 o                         
  11   6  11         36.28         10.74        32.40 o                         
  12   6  11         85.81         36.40        48.06 o                         
  13   6  11        136.90        137.48        56.39 o                         
  14   6  11         28.25         22.50        39.21 o                         
  15   6  11          0.00          5.53        39.66 o                         
  16   6  11         71.23         82.39        42.37 o                         
  17   6  11          0.21         65.01        50.14 o                         
  18   6  11         98.15        164.09        53.04 o                         
  19   6  11        141.36        115.69        66.41 o                         
  20   6  11          2.17        -62.35        62.35 o                         
  21   6  11         43.05          8.80       169.33 o                         
  22   6  11        475.84        587.68        85.53 o                         
   1   7  11       2592.85       2381.62        38.70 o                         
   2   7  11        365.23        395.26        22.11 o                         
   3   7  11        577.55        546.41        24.16 o                         
   4   7  11          3.41         10.70        20.25 o                         
   5   7  11        147.09        118.01        29.56 o                         
   6   7  11        369.16        417.24        29.90 o                         
   7   7  11        110.75        100.56        30.58 o                         
   8   7  11        536.06        556.52        36.80 o                         
   9   7  11          0.08         56.79        31.09 o                         
  10   7  11        103.16        130.39        34.82 o                         
  11   7  11        131.04        153.70        32.26 o                         
  12   7  11        132.83        112.66        37.69 o                         
  13   7  11        311.07        290.41        38.86 o                         
  14   7  11          0.58         65.52        46.71 o                         
  15   7  11          2.12        -29.17        41.84 o                         
  16   7  11          0.00          8.29        42.06 o                         
  17   7  11         71.66         84.57        51.90 o                         
  18   7  11         34.25         93.94        53.54 o                         
  19   7  11        775.54        954.47        89.64 o                         
  20   7  11          5.49        -35.74       115.25 o                         
  21   7  11        105.89        194.26        73.01 o                         
   0   8  11        138.27        191.85        33.85 o                         
   1   8  11       2875.29       2785.79        52.82 o                         
   2   8  11          3.03         22.08        20.62 o                         
   3   8  11        648.27        613.48        25.28 o                         
   4   8  11         19.12        -24.26        24.26 o                         
   5   8  11        424.91        452.84        28.50 o                         
   6   8  11        110.72        143.81        31.16 o                         
   7   8  11         39.11         59.65        32.77 o                         
   8   8  11        168.09        142.25        37.93 o                         
   9   8  11        185.16        141.62        33.78 o                         
  10   8  11          1.79         13.47        34.20 o                         
  11   8  11         24.38        -12.30        31.75 o                         
  12   8  11         53.68         80.78        39.05 o                         
  13   8  11         92.58        107.90        40.95 o                         
  14   8  11          1.65        -40.93        40.93 o                         
  15   8  11        121.31        181.60        47.43 o                         
  16   8  11         67.26         -6.12        42.83 o                         
  17   8  11        376.05        379.72        65.89 o                         
  18   8  11          1.80         -0.10        65.74 o                         
  19   8  11          0.93        -26.05        65.45 o                         
  20   8  11         94.70         17.98        70.08 o                         
   1   9  11        376.22        388.68        27.60 o                         
   2   9  11        392.98        316.31        26.93 o                         
   3   9  11         27.26          3.00        26.43 o                         
   4   9  11         28.08         33.25        31.12 o                         
   5   9  11          0.00        -13.89        30.20 o                         
   6   9  11        166.32        113.80        30.51 o                         
   7   9  11         55.71         47.07        31.87 o                         
   8   9  11         41.26         90.73        35.08 o                         
   9   9  11        112.95         84.58        37.55 o                         
  10   9  11        965.10       1048.47        49.71 o                         
  11   9  11         10.14          9.51        36.87 o                         
  12   9  11        169.92        211.30        43.09 o                         
  13   9  11        407.65        463.10        65.81 o                         
  14   9  11        143.98         93.09        48.35 o                         
  15   9  11         13.85        -24.37        44.15 o                         
  16   9  11         37.48        112.39        57.03 o                         
  17   9  11         40.31        -46.00        68.54 o                         
  18   9  11        907.48        885.78       108.16 o                         
   0  10  11        307.63        327.30        40.25 o                         
   1  10  11          1.64         54.40        26.05 o                         
   2  10  11         11.55        -20.41        27.29 o                         
   3  10  11        292.75        254.30        32.25 o                         
   4  10  11        138.49        145.68        34.21 o                         
   5  10  11        152.59        143.34        45.10 o                         
   6  10  11        237.56        219.77        36.38 o                         
   7  10  11        389.37        385.51        38.46 o                         
   8  10  11        508.14        522.52        43.33 o                         
   9  10  11        320.60        316.11        40.36 o                         
  10  10  11        616.76        638.47        45.41 o                         
  11  10  11          1.01         33.71        36.75 o                         
  12  10  11         12.72         57.94        46.69 o                         
  13  10  11         31.38         22.79        47.22 o                         
  14  10  11          7.52          4.28        46.40 o                         
  15  10  11         66.25         83.12        47.70 o                         
  16  10  11        199.49        226.17        94.42 o                         
   1  11  11        218.48        262.80        38.16 o                         
   2  11  11         69.40         45.10        46.22 o                         
   3  11  11          2.64        -27.80        33.52 o                         
   4  11  11         35.66         63.00        35.00 o                         
   5  11  11        850.67        956.65        59.46 o                         
   6  11  11          4.77        -33.94        33.94 o                         
   7  11  11         37.24         57.83        36.73 o                         
   8  11  11         94.34         69.44        47.03 o                         
   9  11  11         24.94         32.35        61.59 o                         
  10  11  11        315.25        202.23        45.55 o                         
  11  11  11          0.05         37.93        53.10 o                         
  12  11  11         49.97         72.39        57.20 o                         
  13  11  11         91.40        102.52        51.52 o                         
   0  12  11        300.35        212.60        78.58 o                         
   1  12  11          0.48         -9.97        44.75 o                         
   2  12  11        522.39        522.49        54.20 o                         
   3  12  11         28.74         15.43        65.87 o                         
   4  12  11          9.91         -9.11        36.69 o                         
   5  12  11         22.32         47.16        35.85 o                         
   6  12  11       1076.35       1108.99        50.93 o                         
   7  12  11         82.80        124.19        39.34 o                         
   8  12  11        176.81        175.21        43.46 o                         
   9  12  11        141.46        186.37        43.16 o                         
  10  12  11         52.30         65.87        42.53 o                         
   1  13  11        161.81         33.21        56.44 o                         
   2  13  11        280.79        304.03        60.00 o                         
   0   0  12         35.87         -6.21        52.31 o                         
   1   0  12       2383.50       2214.60        69.58 o                         
   2   0  12          4.66        -26.24        28.33 o                         
   3   0  12        236.61        324.16        31.49 o                         
   4   0  12       4713.68       5436.16        97.92 o                         
   5   0  12       1014.17       1045.48        42.46 o                         
   6   0  12       1998.79       2343.64        58.62 o                         
   7   0  12       2557.37       2563.61        63.64 o                         
   8   0  12         79.11         78.44        24.17 o                         
   9   0  12        790.55        795.43        39.03 o                         
  10   0  12        148.88        226.39        38.01 o                         
  11   0  12       5373.17       5129.32        94.18 o                         
  12   0  12          0.61        -16.90        37.99 o                         
  13   0  12        721.90        623.17        50.23 o                         
  14   0  12        149.56        191.76        52.93 o                         
  15   0  12        751.12        706.14        46.70 o                         
  16   0  12       1588.65       1547.07        54.00 o                         
  17   0  12       3199.63       3399.58       123.41 o                         
  18   0  12        900.03        936.75        71.81 o                         
  19   0  12        615.28        674.18        81.12 o                         
  20   0  12         18.47         19.91        73.58 o                         
  21   0  12       1316.77       1288.17       125.00 o                         
  22   0  12         91.02        141.85       100.18 o                         
  23   0  12        127.84        109.93        92.20 o                         
  24   0  12         95.64        -12.41        87.77 o                         
  25   0  12          0.03        -98.41        98.41 o                         
   1   1  12       6339.03       6643.83        88.97 o                         
   2   1  12        284.17        352.01        22.95 o                         
   3   1  12       1373.26       1420.94        34.81 o                         
   4   1  12        227.45        219.71        19.53 o                         
   5   1  12         12.02        -10.41        16.76 o                         
   6   1  12        195.37        220.04        18.83 o                         
   7   1  12       1832.50       1653.75        32.96 o                         
   8   1  12        834.87        778.22        24.53 o                         
   9   1  12         62.14        146.29        20.22 o                         
  10   1  12        128.23         99.20        18.87 o                         
  11   1  12       2015.85       2032.31        34.69 o                         
  12   1  12        614.41        618.95        30.98 o                         
  13   1  12        442.94        431.62        27.20 o                         
  14   1  12       1633.11       1566.73        65.62 o                         
  15   1  12        961.30       1043.43        41.32 o                         
  16   1  12          6.22        -24.99        26.50 o                         
  17   1  12         12.86         81.12        27.75 o                         
  18   1  12          3.81        -35.96        35.96 o                         
  19   1  12         29.34         44.08        48.42 o                         
  20   1  12        346.14        287.44        54.68 o                         
  21   1  12         97.47        117.31        56.49 o                         
  22   1  12          0.09        -47.08        47.08 o                         
  23   1  12        100.15        149.83        55.74 o                         
  24   1  12        112.37         42.46        71.39 o                         
  25   1  12        189.46        294.88        74.55 o                         
   0   2  12       5536.36       5891.34        93.51 o                         
   1   2  12         43.65         60.84        19.65 o                         
   2   2  12        717.57        735.48        33.48 o                         
   3   2  12        311.32        306.85        21.61 o                         
   4   2  12        520.40        602.88        24.92 o                         
   5   2  12        761.18        886.50        32.62 o                         
   6   2  12       1507.68       1470.94        39.01 o                         
   7   2  12       1717.45       1795.00        57.22 o                         
   8   2  12       2487.83       2518.76        40.57 o                         
   9   2  12         24.35         16.92        17.76 o                         
  10   2  12         48.04         41.63        19.49 o                         
  11   2  12        392.55        417.91        21.02 o                         
  12   2  12        332.29        305.40        20.47 o                         
  13   2  12        145.86        174.39        21.37 o                         
  14   2  12       2253.37       2074.23        79.11 o                         
  15   2  12       1290.40       1218.92        45.01 o                         
  16   2  12         76.96         53.09        35.29 o                         
  17   2  12        135.99        107.07        41.42 o                         
  18   2  12        309.32        254.51        40.00 o                         
  19   2  12        187.84        193.47        49.84 o                         
  20   2  12          0.79         15.87        45.79 o                         
  21   2  12        826.29        679.04        60.05 o                         
  22   2  12          1.07         50.04        52.97 o                         
  23   2  12          0.55        -16.37        49.78 o                         
  24   2  12         91.79         92.66        53.67 o                         
  25   2  12        140.27        108.26        58.43 o                         
   1   3  12       2867.56       2868.08        42.43 o                         
   2   3  12       4703.77       4970.42        63.17 o                         
   3   3  12        841.03        786.83        26.74 o                         
   4   3  12        357.63        338.65        22.10 o                         
   5   3  12        410.11        439.20        31.83 o                         
   6   3  12        126.38        117.31        26.64 o                         
   7   3  12        167.42        216.11        23.46 o                         
   8   3  12       3593.84       3455.12        47.88 o                         
   9   3  12        249.62        229.69        18.50 o                         
  10   3  12        882.66        884.04        25.38 o                         
  11   3  12       1980.23       1975.32        35.01 o                         
  12   3  12        612.97        586.77        29.38 o                         
  13   3  12        425.45        368.38        38.93 o                         
  14   3  12        120.41        130.76        49.27 o                         
  15   3  12        225.61        134.46        37.40 o                         
  16   3  12         31.96        -30.89        35.09 o                         
  17   3  12         35.49         42.08        41.19 o                         
  18   3  12        326.23        310.96        42.29 o                         
  19   3  12       1132.36       1199.54        99.26 o                         
  20   3  12        250.42        261.36        51.40 o                         
  21   3  12         28.30         36.39        48.63 o                         
  22   3  12          0.38         24.86        50.47 o                         
  23   3  12        106.49        106.14        69.64 o                         
  24   3  12        148.39        162.66       183.07 o                         
   0   4  12        378.32        297.18        33.35 o                         
   1   4  12         79.60        104.19        20.05 o                         
   2   4  12        344.88        363.03        22.58 o                         
   3   4  12          6.38          7.35        20.30 o                         
   4   4  12        279.23        293.84        20.67 o                         
   5   4  12        522.62        441.90        22.41 o                         
   6   4  12       1863.58       1886.23        53.36 o                         
   7   4  12        700.72        634.64        30.88 o                         
   8   4  12         96.45         66.98        19.81 o                         
   9   4  12       1970.22       1928.60        43.76 o                         
  10   4  12        154.80        171.75        19.79 o                         
  11   4  12       1631.05       1535.81        60.67 o                         
  12   4  12         51.51         81.85        30.36 o                         
  13   4  12        147.18        157.56        38.54 o                         
  14   4  12         32.80         74.66        38.76 o                         
  15   4  12          5.58        -41.63        41.63 o                         
  16   4  12        110.68         81.50        39.27 o                         
  17   4  12          3.45         47.52        48.88 o                         
  18   4  12          3.16         39.68        45.55 o                         
  19   4  12          1.08        -53.89        68.84 o                         
  20   4  12        403.26        391.11        58.50 o                         
  21   4  12          0.37         -2.84        50.07 o                         
  22   4  12          1.28        -35.01        88.21 o                         
  23   4  12          3.56        105.43       116.58 o                         
  24   4  12         93.45         42.67        73.03 o                         
   1   5  12       6565.82       6394.33        64.54 o                         
   2   5  12       4793.31       4728.29        52.16 o                         
   3   5  12       1264.51       1408.66        28.54 o                         
   4   5  12         15.37         10.25        15.62 o                         
   5   5  12         96.34        117.75        20.95 o                         
   6   5  12        137.50        133.79        22.25 o                         
   7   5  12         90.22         67.17        21.04 o                         
   8   5  12        462.52        522.18        29.58 o                         
   9   5  12       3758.32       3739.78        62.62 o                         
  10   5  12        421.72        415.67        35.95 o                         
  11   5  12        174.92        143.60        33.10 o                         
  12   5  12         21.77         81.19        32.73 o                         
  13   5  12        739.43        746.60        47.57 o                         
  14   5  12          0.66        -48.11        48.11 o                         
  15   5  12         84.01         62.52        46.58 o                         
  16   5  12        319.29        318.37        44.67 o                         
  17   5  12         62.90         -2.98        40.38 o                         
  18   5  12        263.41        306.93        55.47 o                         
  19   5  12        840.89        937.27        67.90 o                         
  20   5  12         77.83        173.39       109.93 o                         
  21   5  12        303.13        270.16        78.92 o                         
  22   5  12          3.63         77.03        71.68 o                         
  23   5  12         58.89        155.47       173.77 o                         
   0   6  12       1390.51       1314.88        41.75 o                         
   1   6  12        137.17         86.81        17.61 o                         
   2   6  12        365.67        416.65        25.74 o                         
   3   6  12        130.82        128.96        29.67 o                         
   4   6  12       1046.29       1058.05        37.44 o                         
   5   6  12        158.66        146.00        22.12 o                         
   6   6  12          0.12         20.00        20.02 o                         
   7   6  12        793.68        750.91        32.06 o                         
   8   6  12        734.71        761.46        41.99 o                         
   9   6  12       1192.24       1207.00        47.88 o                         
  10   6  12       1008.90        931.29        45.44 o                         
  11   6  12       2063.06       1946.92        81.83 o                         
  12   6  12        311.96        267.67        39.73 o                         
  13   6  12          3.32         56.36        42.63 o                         
  14   6  12         43.12         63.07        39.98 o                         
  15   6  12        362.82        435.91        47.86 o                         
  16   6  12         38.45         23.46        41.83 o                         
  17   6  12          0.01         -6.30        55.19 o                         
  18   6  12        282.59        381.31        58.00 o                         
  19   6  12        142.62        116.80        58.12 o                         
  20   6  12        634.30        723.87        86.74 o                         
  21   6  12        399.82        353.77        79.15 o                         
  22   6  12         71.19        139.59        74.84 o                         
   1   7  12       1716.53       1691.19        34.44 o                         
   2   7  12         61.83         69.73        19.85 o                         
   3   7  12        494.93        478.25        24.64 o                         
   4   7  12        195.33        169.54        22.70 o                         
   5   7  12        189.00        236.20        23.40 o                         
   6   7  12          1.64         -1.93        22.82 o                         
   7   7  12       3452.03       3156.83        78.50 o                         
   8   7  12         34.70         72.55        32.11 o                         
   9   7  12         79.97         88.87        46.57 o                         
  10   7  12        416.91        434.96        46.69 o                         
  11   7  12        282.49        260.89        37.94 o                         
  12   7  12         16.20         32.01        36.55 o                         
  13   7  12        126.16        128.03        40.94 o                         
  14   7  12          0.42         49.04        49.73 o                         
  15   7  12         40.36         22.85        46.26 o                         
  16   7  12        154.12        210.87        84.07 o                         
  17   7  12         17.10        -48.00        52.75 o                         
  18   7  12        113.95        148.36        57.33 o                         
  19   7  12          3.01         40.14        67.07 o                         
  20   7  12          8.17        -22.26        71.81 o                         
  21   7  12        178.83        105.85        93.53 o                         
   0   8  12       2046.25       2037.75        58.76 o                         
   1   8  12          2.77         -4.79        22.56 o                         
   2   8  12         97.37        107.46        23.94 o                         
   3   8  12        715.19        706.74        26.99 o                         
   4   8  12          3.92          3.32        21.65 o                         
   5   8  12       1293.07       1273.97        39.42 o                         
   6   8  12          0.06        -28.72        28.72 o                         
   7   8  12         20.37          9.74        30.92 o                         
   8   8  12          8.82         28.74        33.77 o                         
   9   8  12         65.99         26.80        32.07 o                         
  10   8  12         12.13         25.93        31.57 o                         
  11   8  12        361.64        362.93        43.23 o                         
  12   8  12         43.25         89.86        46.51 o                         
  13   8  12         74.49        130.37        43.87 o                         
  14   8  12          0.64         31.01        43.58 o                         
  15   8  12         70.13         11.35        45.34 o                         
  16   8  12         30.63        110.09        47.65 o                         
  17   8  12          3.07         24.63        54.66 o                         
  18   8  12         65.73         87.54        83.22 o                         
  19   8  12         83.76        -43.00        89.99 o                         
   1   9  12        133.02        172.45        26.14 o                         
   2   9  12        209.91        220.44        26.39 o                         
   3   9  12         22.75         60.37        26.83 o                         
   4   9  12         28.87         29.94        31.23 o                         
   5   9  12         34.01         37.22        32.38 o                         
   6   9  12        225.21        218.10        33.44 o                         
   7   9  12         14.81         13.90        31.72 o                         
   8   9  12          8.59         23.84        48.37 o                         
   9   9  12         57.30         24.08        46.92 o                         
  10   9  12        105.76         65.18        35.66 o                         
  11   9  12         25.09         29.74        34.96 o                         
  12   9  12         55.00         54.53        40.04 o                         
  13   9  12        225.91        237.97        48.92 o                         
  14   9  12         12.76         -7.86        44.96 o                         
  15   9  12        138.05        261.24        51.95 o                         
  16   9  12         34.66         80.46        53.87 o                         
  17   9  12          7.66         46.45        56.28 o                         
  18   9  12          2.26         48.57       155.15 o                         
   0  10  12       1860.14       1908.68        62.46 o                         
   1  10  12         69.23         86.19        29.28 o                         
   2  10  12          3.29         29.02        27.92 o                         
   3  10  12        487.50        524.07        36.02 o                         
   4  10  12        216.06        225.80        35.68 o                         
   5  10  12        708.96        654.83        42.40 o                         
   6  10  12        285.58        438.83        41.83 o                         
   7  10  12        278.68        308.96        40.35 o                         
   8  10  12        118.45         92.11        37.59 o                         
   9  10  12        423.74        549.74        44.11 o                         
  10  10  12         17.79        -16.20        36.26 o                         
  11  10  12         39.71         35.78        40.96 o                         
  12  10  12          3.75        -12.84        42.18 o                         
  13  10  12         26.58         -5.21        49.15 o                         
  14  10  12         26.23         47.49        49.17 o                         
  15  10  12        212.56        286.79        53.37 o                         
  16  10  12        149.50        140.11       112.64 o                         
   1  11  12         23.97         29.82        32.58 o                         
   2  11  12         16.08         20.73        34.50 o                         
   3  11  12         85.25         72.92        35.12 o                         
   4  11  12        182.14        182.06        37.53 o                         
   5  11  12         51.77         76.23        35.43 o                         
   6  11  12         82.00         38.94        40.86 o                         
   7  11  12         70.17        160.47        41.50 o                         
   8  11  12         17.02        -12.63        39.18 o                         
   9  11  12          0.61        -14.33        38.59 o                         
  10  11  12        997.46       1114.52        55.96 o                         
  11  11  12         48.32         94.92        52.14 o                         
  12  11  12        388.92        498.44       113.69 o                         
  13  11  12         92.64         71.78        60.00 o                         
   0  12  12         28.25        -26.35       117.91 o                         
   1  12  12        135.45        114.40        56.30 o                         
   2  12  12         17.86         69.51        47.67 o                         
   3  12  12         13.60        -40.98        40.98 o                         
   4  12  12         91.23         75.85        36.45 o                         
   5  12  12         72.55         81.83        38.41 o                         
   6  12  12         67.98         72.25        41.23 o                         
   7  12  12         23.36         33.03        40.96 o                         
   8  12  12         86.76         85.60        42.09 o                         
   9  12  12         43.75        104.94        41.92 o                         
   1   1  13       1948.36       1994.49        46.25 o                         
   2   1  13        170.21        185.90        22.07 o                         
   3   1  13       1663.51       1670.45        36.84 o                         
   4   1  13          3.95         16.65        19.22 o                         
   5   1  13        352.39        452.31        21.88 o                         
   6   1  13        259.19        342.63        21.45 o                         
   7   1  13        528.68        620.63        23.79 o                         
   8   1  13        227.33        212.92        26.55 o                         
   9   1  13        215.13        298.17        25.51 o                         
  10   1  13        813.08        796.94        25.05 o                         
  11   1  13          4.48        -17.37        17.37 o                         
  12   1  13          3.64        -19.89        22.23 o                         
  13   1  13       1679.51       1690.63        52.01 o                         
  14   1  13        642.71        648.50        31.24 o                         
  15   1  13       2656.57       2606.30        59.53 o                         
  16   1  13        808.63        797.68        48.24 o                         
  17   1  13        321.04        316.05        32.08 o                         
  18   1  13         82.56         62.02        45.67 o                         
  19   1  13         43.21         80.12        47.89 o                         
  20   1  13         16.43         29.90        47.76 o                         
  21   1  13          0.02        -85.33        85.33 o                         
  22   1  13         64.61         67.72        48.47 o                         
  23   1  13          1.67        -56.58        64.25 o                         
  24   1  13         68.25        -15.42        94.86 o                         
  25   1  13        207.93        177.39        74.27 o                         
   0   2  13        277.03        285.48        29.52 o                         
   1   2  13        405.73        317.33        22.50 o                         
   2   2  13      10367.07      10443.36       123.61 o                         
   3   2  13         11.44        -14.89        23.26 o                         
   4   2  13        490.90        595.12        25.30 o                         
   5   2  13        211.36        205.03        27.60 o                         
   6   2  13        329.36        336.78        20.22 o                         
   7   2  13        685.94        762.45        24.80 o                         
   8   2  13         85.76         49.53        17.93 o                         
   9   2  13         15.58         38.32        18.02 o                         
  10   2  13       1675.34       1739.64        35.84 o                         
  11   2  13        982.57       1011.80        28.35 o                         
  12   2  13        328.16        252.27        21.53 o                         
  13   2  13       2756.01       2786.07        47.50 o                         
  14   2  13        746.43        747.91        38.82 o                         
  15   2  13        446.23        377.65        39.79 o                         
  16   2  13        648.48        660.74        44.79 o                         
  17   2  13        393.95        381.62        38.51 o                         
  18   2  13        381.36        450.43        53.63 o                         
  19   2  13        349.17        359.90        54.31 o                         
  20   2  13        456.43        446.65        56.28 o                         
  21   2  13        349.08        318.72        56.00 o                         
  22   2  13         24.30        -47.49        47.49 o                         
  23   2  13        215.92        211.65        57.11 o                         
  24   2  13         13.70         17.03        54.43 o                         
   1   3  13          0.13        -19.76        19.76 o                         
   2   3  13        177.99        259.56        21.95 o                         
   3   3  13       2442.00       2548.55        43.04 o                         
   4   3  13         71.40         54.52        20.13 o                         
   5   3  13        470.07        509.82        35.17 o                         
   6   3  13        391.59        425.72        30.28 o                         
   7   3  13        923.53        920.70        29.11 o                         
   8   3  13        345.00        417.07        23.79 o                         
   9   3  13         46.07         74.26        17.97 o                         
  10   3  13        204.34        205.51        19.39 o                         
  11   3  13         65.52         80.90        18.00 o                         
  12   3  13        512.35        522.24        51.01 o                         
  13   3  13        715.16        689.77        45.17 o                         
  14   3  13       1096.83       1089.56        51.59 o                         
  15   3  13         49.63         72.76        35.47 o                         
  16   3  13        222.38        217.69        39.79 o                         
  17   3  13        103.40        168.51        42.25 o                         
  18   3  13          2.05         37.09        39.39 o                         
  19   3  13        291.80        226.94        44.35 o                         
  20   3  13        176.22        230.41        57.41 o                         
  21   3  13        369.89        521.60        62.92 o                         
  22   3  13          2.03         -8.54        51.50 o                         
  23   3  13        194.72        154.54        56.31 o                         
  24   3  13          0.30         -6.24        68.30 o                         
   0   4  13        424.21        469.48        36.47 o                         
   1   4  13        546.14        527.57        24.62 o                         
   2   4  13         72.44         92.48        20.14 o                         
   3   4  13        209.54        167.81        22.54 o                         
   4   4  13       1125.11       1086.11        32.35 o                         
   5   4  13        117.05        198.99        20.80 o                         
   6   4  13         90.88         49.62        19.65 o                         
   7   4  13        366.10        369.58        22.58 o                         
   8   4  13       3774.19       3935.32        56.89 o                         
   9   4  13          3.37        -18.00        19.98 o                         
  10   4  13         82.41         22.34        20.24 o                         
  11   4  13        334.29        345.94        34.76 o                         
  12   4  13       1530.95       1486.26        49.47 o                         
  13   4  13         19.47         85.15        38.53 o                         
  14   4  13         26.45         35.91        36.78 o                         
  15   4  13          1.21        -16.53        38.89 o                         
  16   4  13         84.58        175.45        40.95 o                         
  17   4  13        369.39        335.57        45.25 o                         
  18   4  13        137.85        203.56       111.50 o                         
  19   4  13         54.26         73.76        41.08 o                         
  20   4  13        272.99        284.41        75.81 o                         
  21   4  13         68.41         61.46        55.65 o                         
  22   4  13         14.96         88.60        69.44 o                         
  23   4  13          8.95         47.31        71.73 o                         
   1   5  13        350.88        415.71        20.23 o                         
   2   5  13        372.88        341.75        22.24 o                         
   3   5  13        584.88        700.06        27.02 o                         
   4   5  13       1140.81       1144.89        31.53 o                         
   5   5  13        964.43        949.76        29.39 o                         
   6   5  13         96.84         88.33        21.59 o                         
   7   5  13       1143.26       1112.11        31.61 o                         
   8   5  13          5.29         -1.08        20.66 o                         
   9   5  13        375.73        381.28        30.66 o                         
  10   5  13       2123.84       2275.34        59.83 o                         
  11   5  13       1934.08       1880.47        56.95 o                         
  12   5  13        331.44        293.27        36.29 o                         
  13   5  13         79.91         41.28        37.70 o                         
  14   5  13          0.79        -18.79        38.37 o                         
  15   5  13        351.29        361.57        45.47 o                         
  16   5  13         96.71        111.45        40.73 o                         
  17   5  13         12.59         88.61        42.48 o                         
  18   5  13         54.28         -4.06        78.27 o                         
  19   5  13         33.80         14.75        42.64 o                         
  20   5  13         98.34        179.14        67.67 o                         
  21   5  13          2.65        -29.70        65.82 o                         
  22   5  13         24.89        -25.35        65.45 o                         
  23   5  13         12.89        -67.87        67.87 o                         
   0   6  13        433.68        490.18        30.64 o                         
   1   6  13       2014.18       2002.72        41.02 o                         
   2   6  13         52.93         44.44        17.54 o                         
   3   6  13        398.61        408.77        23.99 o                         
   4   6  13        308.67        301.06        24.58 o                         
   5   6  13        433.83        418.46        25.68 o                         
   6   6  13        130.61        102.16        24.88 o                         
   7   6  13        538.42        544.51        26.65 o                         
   8   6  13        140.12        234.39        34.86 o                         
   9   6  13       1578.18       1554.30        52.85 o                         
  10   6  13          0.06         43.28        33.36 o                         
  11   6  13       1252.59       1231.51        51.59 o                         
  12   6  13         25.21         13.92        48.91 o                         
  13   6  13          3.98          4.51        39.17 o                         
  14   6  13        246.19        177.86        43.92 o                         
  15   6  13          2.93         49.96        42.57 o                         
  16   6  13          0.80          2.30        41.35 o                         
  17   6  13         47.21        -30.06        42.25 o                         
  18   6  13         14.75          6.27        50.46 o                         
  19   6  13        148.01        140.06        54.44 o                         
  20   6  13          3.81        -15.62        68.41 o                         
  21   6  13         19.65        -24.09        67.37 o                         
  22   6  13         16.44         68.70        69.51 o                         
   1   7  13          1.42        -21.57        21.57 o                         
   2   7  13         24.04         31.45        21.89 o                         
   3   7  13        424.52        429.67        25.30 o                         
   4   7  13        439.09        457.50        27.51 o                         
   5   7  13        112.67         92.89        23.70 o                         
   6   7  13        441.68        405.36        35.45 o                         
   7   7  13        242.94        257.64        34.26 o                         
   8   7  13        463.78        523.97        41.17 o                         
   9   7  13        516.54        560.11        42.64 o                         
  10   7  13          1.45        -33.17        33.17 o                         
  11   7  13         26.04         26.20        36.38 o                         
  12   7  13         28.97         30.41        38.63 o                         
  13   7  13          6.92         73.75        40.96 o                         
  14   7  13         41.64         40.51        44.84 o                         
  15   7  13         62.70         30.90        44.00 o                         
  16   7  13         22.38        -25.16        42.52 o                         
  17   7  13         61.07        124.84        54.51 o                         
  18   7  13          0.07         19.28        55.97 o                         
  19   7  13        197.60         90.03        89.74 o                         
  20   7  13          3.13         -5.94        71.39 o                         
  21   7  13          6.24        -13.25        68.92 o                         
   0   8  13       1101.50       1088.26        51.73 o                         
   1   8  13        161.91        214.99        26.29 o                         
   2   8  13        101.33        113.73        24.73 o                         
   3   8  13        164.76        127.95        22.72 o                         
   4   8  13       1407.39       1416.72        37.28 o                         
   5   8  13        402.58        470.40        31.53 o                         
   6   8  13        345.79        322.35        33.88 o                         
   7   8  13        357.89        397.06        41.87 o                         
   8   8  13       1862.89       1856.40        57.89 o                         
   9   8  13        471.99        560.31        72.36 o                         
  10   8  13       1834.72       1807.16        62.53 o                         
  11   8  13         97.42         91.98        38.60 o                         
  12   8  13        129.55        146.16        40.59 o                         
  13   8  13        272.64        267.96        48.34 o                         
  14   8  13         83.15        108.72        48.98 o                         
  15   8  13        175.28        228.76        50.30 o                         
  16   8  13         45.61        160.63        47.89 o                         
  17   8  13          5.34         51.00        57.95 o                         
  18   8  13        775.00        920.62       124.24 o                         
  19   8  13        102.63        -21.26        81.12 o                         
   1   9  13        330.81        282.74        27.48 o                         
   2   9  13         57.23         61.34        24.30 o                         
   3   9  13        633.74        737.85        44.44 o                         
   4   9  13       1482.92       1493.39        53.26 o                         
   5   9  13        436.14        473.56        40.62 o                         
   6   9  13        247.85        302.11        34.16 o                         
   7   9  13        313.43        425.18        36.37 o                         
   8   9  13          1.02         18.53        31.79 o                         
   9   9  13        209.85        172.67        37.30 o                         
  10   9  13         18.76         33.75        39.75 o                         
  11   9  13        202.86        190.11        42.77 o                         
  12   9  13         49.10         75.66        41.21 o                         
  13   9  13        476.24        352.84        52.55 o                         
  14   9  13         32.38        -14.86        45.35 o                         
  15   9  13        145.27        141.59        49.21 o                         
  16   9  13        600.22        588.06        58.48 o                         
  17   9  13         18.78        -49.67        62.48 o                         
   0  10  13       2531.79       2524.02        70.60 o                         
   1  10  13         43.30         41.97        28.46 o                         
   2  10  13        142.78        132.67        29.39 o                         
   3  10  13        437.70        563.71        40.62 o                         
   4  10  13         20.82         52.38        37.97 o                         
   5  10  13         99.22         61.65        37.27 o                         
   6  10  13        111.41        173.81        39.11 o                         
   7  10  13        883.05        823.20        47.13 o                         
   8  10  13         38.17         31.41        46.19 o                         
   9  10  13        127.87        154.58        40.83 o                         
  10  10  13          0.96         38.03        38.11 o                         
  11  10  13        111.20        158.98        42.40 o                         
  12  10  13         65.46        111.36        45.00 o                         
  13  10  13         71.08        169.77        50.61 o                         
  14  10  13          0.80         22.99        50.51 o                         
  15  10  13          1.47        -48.03        48.03 o                         
   1  11  13          2.06         32.95        33.13 o                         
   2  11  13        114.45        132.39        35.48 o                         
   3  11  13         23.27         57.32        36.02 o                         
   4  11  13        168.33        146.09        39.10 o                         
   5  11  13         62.47        127.54        40.78 o                         
   6  11  13          0.79        -15.50        38.44 o                         
   7  11  13          0.42         30.42        39.14 o                         
   8  11  13        211.03        177.90        42.25 o                         
   9  11  13        164.03        233.32        42.32 o                         
  10  11  13          6.01         53.15        41.17 o                         
  11  11  13        379.97        260.99        52.20 o                         
  12  11  13         11.33         81.55        47.58 o                         
   0  12  13         15.17        -75.80        75.80 o                         
   1  12  13        218.47        158.96        47.91 o                         
   2  12  13          0.18         17.64        49.82 o                         
   3  12  13         93.87         26.87        50.60 o                         
   4  12  13          2.62         38.10        41.44 o                         
   5  12  13          3.15          7.73        38.81 o                         
   6  12  13         56.28         40.00        41.70 o                         
   7  12  13        230.44        208.84        43.53 o                         
   8  12  13        534.58        614.88        64.11 o                         
   0   0  14        281.06        367.03        63.83 o                         
   1   0  14       4743.87       4753.03       112.53 o                         
   2   0  14       3908.08       4378.90       108.40 o                         
   3   0  14         10.01         39.99        28.81 o                         
   4   0  14        482.83        491.17        49.11 o                         
   5   0  14        890.68        874.08        51.18 o                         
   6   0  14       2251.68       2252.89       109.32 o                         
   7   0  14          7.78         -5.03        32.95 o                         
   8   0  14        269.23        330.82        28.63 o                         
   9   0  14        196.81        241.09        27.38 o                         
  10   0  14        344.22        323.50        28.74 o                         
  11   0  14         19.68        -10.20        25.04 o                         
  12   0  14       2115.28       2198.56        66.58 o                         
  13   0  14       2578.01       2385.40        79.69 o                         
  14   0  14       1765.11       1633.85        75.93 o                         
  15   0  14        441.14        463.19        55.05 o                         
  16   0  14         11.26         29.02        38.52 o                         
  17   0  14        404.35        424.20        71.98 o                         
  18   0  14       1503.08       1582.70        72.07 o                         
  19   0  14         38.14        -17.11        57.30 o                         
  20   0  14        150.65         14.18        90.43 o                         
  21   0  14        145.76         17.73        99.29 o                         
  22   0  14         17.51         42.55        90.43 o                         
  23   0  14         60.13         10.64        88.66 o                         
  24   0  14          0.08         52.31       103.73 o                         
   1   1  14        950.70       1101.78        38.41 o                         
   2   1  14        762.76        854.29        30.86 o                         
   3   1  14         44.06         63.01        21.65 o                         
   4   1  14       3654.50       3524.13        50.45 o                         
   5   1  14       2542.05       2556.09        42.51 o                         
   6   1  14       2326.87       2402.91        41.27 o                         
   7   1  14          7.86        -18.69        18.69 o                         
   8   1  14        717.99        715.89        26.07 o                         
   9   1  14        363.12        383.07        23.09 o                         
  10   1  14       2588.18       2561.37        41.66 o                         
  11   1  14        808.70        856.00        24.55 o                         
  12   1  14       6050.80       5898.47        80.28 o                         
  13   1  14         38.81         51.50        24.70 o                         
  14   1  14         79.36         99.98        30.90 o                         
  15   1  14        144.43        185.78        28.42 o                         
  16   1  14       2137.48       2136.71        58.42 o                         
  17   1  14          5.84        -20.01        27.73 o                         
  18   1  14        144.04        129.53        49.08 o                         
  19   1  14        194.83        247.59        52.96 o                         
  20   1  14        154.96        120.19        53.45 o                         
  21   1  14         18.61         46.73        50.54 o                         
  22   1  14         18.97         62.95        56.10 o                         
  23   1  14        358.81        348.62        75.47 o                         
  24   1  14         72.06        214.93        68.82 o                         
   0   2  14       1757.15       1935.62        50.65 o                         
   1   2  14          0.14         14.44        20.64 o                         
   2   2  14       2102.98       2129.06        40.50 o                         
   3   2  14         56.71         14.93        19.50 o                         
   4   2  14        395.32        510.20        25.24 o                         
   5   2  14        210.82        292.93        29.07 o                         
   6   2  14         75.58         83.20        20.96 o                         
   7   2  14        571.58        538.92        25.76 o                         
   8   2  14         83.62         45.72        18.66 o                         
   9   2  14         18.49         23.05        18.82 o                         
  10   2  14       2826.74       2845.41        46.40 o                         
  11   2  14         27.66         29.88        20.50 o                         
  12   2  14        344.12        357.80        24.81 o                         
  13   2  14         93.39        156.79        23.28 o                         
  14   2  14        160.67        124.12        30.13 o                         
  15   2  14         88.04         44.67        36.86 o                         
  16   2  14          0.44         52.24        37.09 o                         
  17   2  14        326.04        354.44        86.76 o                         
  18   2  14        140.73        132.47        49.01 o                         
  19   2  14        102.56         46.37        47.42 o                         
  20   2  14          8.36        -19.98        48.74 o                         
  21   2  14          3.91        -29.09        49.88 o                         
  22   2  14         65.32         36.62        69.10 o                         
  23   2  14        180.75         32.02        89.41 o                         
  24   2  14        191.37        200.95        59.95 o                         
   1   3  14        826.82        917.19        29.61 o                         
   2   3  14        106.16        124.84        22.25 o                         
   3   3  14        253.96        279.95        23.05 o                         
   4   3  14         17.89         -2.23        20.60 o                         
   5   3  14          4.26         12.85        20.63 o                         
   6   3  14         32.01          9.36        21.01 o                         
   7   3  14        210.08        224.07        22.84 o                         
   8   3  14        166.47        172.45        22.49 o                         
   9   3  14        769.88        796.52        26.63 o                         
  10   3  14       2305.81       2372.08        40.09 o                         
  11   3  14         26.62         50.11        21.52 o                         
  12   3  14        508.39        563.73        28.13 o                         
  13   3  14        264.72        270.27        67.44 o                         
  14   3  14        547.79        470.38        44.06 o                         
  15   3  14        680.51        687.40        60.14 o                         
  16   3  14        304.16        323.68        43.46 o                         
  17   3  14        739.47        753.99        66.67 o                         
  18   3  14         38.52         92.43        40.81 o                         
  19   3  14        199.65        258.53        44.63 o                         
  20   3  14         10.22         49.53        50.93 o                         
  21   3  14        115.75        102.35        67.19 o                         
  22   3  14        200.55        161.68        74.73 o                         
  23   3  14          0.76         84.79        54.88 o                         
  24   3  14         39.25          8.17        53.14 o                         
   0   4  14       3248.20       3073.68        66.20 o                         
   1   4  14       2005.13       2071.39        39.88 o                         
   2   4  14        472.35        454.82        26.56 o                         
   3   4  14        237.55        304.70        24.76 o                         
   4   4  14       1604.63       1558.45        38.59 o                         
   5   4  14          5.26        -20.85        20.85 o                         
   6   4  14         10.62        -10.00        20.11 o                         
   7   4  14          3.88          6.46        25.28 o                         
   8   4  14       1216.48       1241.40        36.13 o                         
   9   4  14          8.84         29.06        38.68 o                         
  10   4  14          7.36         28.22        24.93 o                         
  11   4  14          1.78         -0.07        29.69 o                         
  12   4  14        724.19        643.10        38.57 o                         
  13   4  14         11.68         56.70        41.19 o                         
  14   4  14          4.06         47.12        39.88 o                         
  15   4  14          9.93        -28.51        37.27 o                         
  16   4  14        371.34        447.72        51.95 o                         
  17   4  14        189.47        243.88        43.06 o                         
  18   4  14        100.05        105.10       110.24 o                         
  19   4  14          8.44          8.70        43.04 o                         
  20   4  14         52.31         41.11        44.43 o                         
  21   4  14         16.04          9.00        53.42 o                         
  22   4  14        301.09        267.14        68.04 o                         
  23   4  14         22.67        -30.11        67.13 o                         
   1   5  14         38.11         25.93        20.09 o                         
   2   5  14       2168.94       2234.02        39.48 o                         
   3   5  14       1757.25       1851.41        39.05 o                         
   4   5  14        767.67        770.09        29.08 o                         
   5   5  14        284.42        351.64        29.25 o                         
   6   5  14        361.07        398.21        27.74 o                         
   7   5  14        129.59        105.21        22.12 o                         
   8   5  14        745.80        769.92        28.45 o                         
   9   5  14         19.83         73.68        21.63 o                         
  10   5  14        461.93        516.12        39.13 o                         
  11   5  14          0.49         10.00        35.44 o                         
  12   5  14        870.18        821.28        48.73 o                         
  13   5  14         78.86         63.17        38.54 o                         
  14   5  14        266.12        286.84        43.01 o                         
  15   5  14         12.07         -0.31        39.50 o                         
  16   5  14         23.79        181.14        44.03 o                         
  17   5  14          1.93        -37.85        37.85 o                         
  18   5  14         47.29        123.97        52.20 o                         
  19   5  14        640.45        624.77        53.35 o                         
  20   5  14        537.41        492.60        82.25 o                         
  21   5  14         20.09         60.71        89.99 o                         
  22   5  14          4.21         72.25        70.21 o                         
   0   6  14         32.29         39.13        27.65 o                         
   1   6  14        241.63        203.15        20.19 o                         
   2   6  14       3560.83       3584.44        47.65 o                         
   3   6  14        388.08        373.82        26.04 o                         
   4   6  14       4056.44       3957.26        57.03 o                         
   5   6  14          0.06         -1.68        22.38 o                         
   6   6  14        126.50        118.17        23.45 o                         
   7   6  14       1531.70       1531.02        38.84 o                         
   8   6  14        301.21        361.12        46.30 o                         
   9   6  14        448.70        505.42        45.09 o                         
  10   6  14        417.58        492.77        41.74 o                         
  11   6  14         13.66         85.64        47.38 o                         
  12   6  14        173.72        157.99        37.43 o                         
  13   6  14        309.41        335.19        46.57 o                         
  14   6  14        126.11         65.48        47.70 o                         
  15   6  14         81.25         91.27        52.47 o                         
  16   6  14         22.72         44.27        66.41 o                         
  17   6  14          0.82         52.64        44.74 o                         
  18   6  14        134.26        178.15        56.64 o                         
  19   6  14          0.66         -4.91        53.40 o                         
  20   6  14         74.81        116.29        57.69 o                         
  21   6  14          3.22         14.92        68.64 o                         
   1   7  14       4094.04       3784.50        53.83 o                         
   2   7  14        105.12         96.48        23.42 o                         
   3   7  14        141.16        139.25        24.84 o                         
   4   7  14        532.67        542.02        29.11 o                         
   5   7  14        238.19        267.25        26.49 o                         
   6   7  14        676.01        647.69        30.32 o                         
   7   7  14         51.72         11.99        31.25 o                         
   8   7  14         15.23          2.60        31.86 o                         
   9   7  14        287.72        290.51        53.61 o                         
  10   7  14        230.94        307.18        55.24 o                         
  11   7  14          9.45         43.14        35.94 o                         
  12   7  14         84.11         37.94        46.77 o                         
  13   7  14         28.23        -40.04        40.04 o                         
  14   7  14        174.29         85.32        42.94 o                         
  15   7  14       1173.82       1156.35        61.88 o                         
  16   7  14        630.85        757.11        58.40 o                         
  17   7  14        105.84         92.03        70.38 o                         
  18   7  14        130.26        128.56        57.88 o                         
  19   7  14         58.33         30.78        55.94 o                         
  20   7  14        429.84        571.40       136.09 o                         
   0   8  14        908.44        802.23        48.30 o                         
   1   8  14       1183.19       1235.80        38.61 o                         
   2   8  14        191.77        171.31        28.02 o                         
   3   8  14        731.24        739.06        35.97 o                         
   4   8  14        514.05        535.99        30.33 o                         
   5   8  14         52.04         58.48        29.05 o                         
   6   8  14        125.73        128.77        34.02 o                         
   7   8  14       1532.49       1502.04        51.08 o                         
   8   8  14        411.98        449.52        39.41 o                         
   9   8  14         17.86         90.70        35.25 o                         
  10   8  14         82.57         83.68        41.44 o                         
  11   8  14        153.67        256.83        40.62 o                         
  12   8  14        353.62        428.20        45.15 o                         
  13   8  14         36.87         53.60        45.18 o                         
  14   8  14         96.87        130.20        55.66 o                         
  15   8  14        342.38        437.29        75.82 o                         
  16   8  14         24.88        -29.97        46.58 o                         
  17   8  14        187.89        189.04       105.16 o                         
  18   8  14        121.04         50.62        58.17 o                         
  19   8  14          0.48         -4.67        57.89 o                         
   1   9  14        376.63        392.62        31.45 o                         
   2   9  14         45.15         19.65        26.48 o                         
   3   9  14        277.30        324.29        40.21 o                         
   4   9  14        349.94        439.10        49.05 o                         
   5   9  14          0.73        -38.03        38.03 o                         
   6   9  14         79.88        173.26        41.69 o                         
   7   9  14         48.50         71.38        34.83 o                         
   8   9  14        128.51        162.57        36.94 o                         
   9   9  14          0.00        -20.91        35.18 o                         
  10   9  14        317.15        311.51        41.03 o                         
  11   9  14          0.51         31.09        41.94 o                         
  12   9  14        123.74        118.83        43.07 o                         
  13   9  14         42.61         21.08        46.42 o                         
  14   9  14          1.18         20.42        48.91 o                         
  15   9  14         56.74         43.14        50.12 o                         
  16   9  14          3.34         74.66        49.19 o                         
  17   9  14         52.33         18.89        60.46 o                         
   0  10  14         12.28         48.78        42.10 o                         
   1  10  14        165.84        188.05        41.59 o                         
   2  10  14        283.16        225.43        33.50 o                         
   3  10  14         46.85        102.77        37.00 o                         
   4  10  14        126.65        106.34        39.83 o                         
   5  10  14        130.25        128.56        38.56 o                         
   6  10  14        115.89         41.06        56.80 o                         
   7  10  14        529.01        593.07        49.84 o                         
   8  10  14        634.73        625.50        51.73 o                         
   9  10  14          3.96         94.26        44.89 o                         
  10  10  14       1129.23       1161.29        60.51 o                         
  11  10  14        214.93        262.61        49.16 o                         
  12  10  14          9.07        -34.48        51.52 o                         
  13  10  14        302.43        402.55        55.70 o                         
  14  10  14          0.55         35.27        50.04 o                         
  15  10  14         93.65        134.57        52.17 o                         
   1  11  14         91.68         69.48        42.98 o                         
   2  11  14        382.57        420.87        48.17 o                         
   3  11  14          9.01         -2.51        37.16 o                         
   4  11  14         16.73        118.16        40.40 o                         
   5  11  14         20.04          4.58        37.96 o                         
   6  11  14          0.26         56.74        47.34 o                         
   7  11  14         15.64         25.16        46.07 o                         
   8  11  14         49.60         12.47        44.77 o                         
   9  11  14         60.80         30.78        43.08 o                         
  10  11  14        441.71        420.90        51.36 o                         
  11  11  14         48.92         73.40        46.49 o                         
  12  11  14         33.25         10.08        49.59 o                         
   0  12  14         76.96         23.05       109.93 o                         
   1  12  14          0.83          6.94        80.69 o                         
   2  12  14         17.27         45.43        48.22 o                         
   3  12  14         35.68         83.05        52.91 o                         
   4  12  14          0.02          7.42        46.38 o                         
   5  12  14          0.43         36.88        45.44 o                         
   6  12  14        116.99        225.86        47.37 o                         
   7  12  14        313.49        356.99        49.90 o                         
   1   1  15       7164.17       7525.03       113.70 o                         
   2   1  15       1130.09       1117.55        33.49 o                         
   3   1  15         42.82         47.63        22.23 o                         
   4   1  15        704.26        682.35        29.07 o                         
   5   1  15        187.69        183.22        29.04 o                         
   6   1  15        148.96        163.37        21.79 o                         
   7   1  15        280.94        301.22        23.39 o                         
   8   1  15       1221.98       1308.11        33.56 o                         
   9   1  15        698.49        679.41        38.24 o                         
  10   1  15         22.55        -19.23        19.23 o                         
  11   1  15        143.64        134.56        19.36 o                         
  12   1  15        201.57        162.76        24.11 o                         
  13   1  15        340.94        387.64        28.83 o                         
  14   1  15        537.17        577.54        27.63 o                         
  15   1  15        805.29        800.38        33.47 o                         
  16   1  15        871.58        836.49        42.37 o                         
  17   1  15        104.42         59.16        34.44 o                         
  18   1  15         62.41         60.92        40.93 o                         
  19   1  15          5.51         54.65        55.72 o                         
  20   1  15          0.06         25.86        49.22 o                         
  21   1  15         87.53        111.67        62.70 o                         
  22   1  15          3.03        -57.26        71.37 o                         
  23   1  15         58.97        -16.33        89.54 o                         
  24   1  15          0.24         40.73        68.41 o                         
   0   2  15        787.24        689.07        36.49 o                         
   1   2  15        101.84         99.87        21.76 o                         
   2   2  15       1793.05       2065.79        42.68 o                         
   3   2  15       1304.64       1356.52        61.16 o                         
   4   2  15         74.24         45.89        21.73 o                         
   5   2  15        350.04        402.05        25.09 o                         
   6   2  15       1585.19       1665.06        39.30 o                         
   7   2  15        230.73        213.19        20.96 o                         
   8   2  15        325.46        323.06        24.24 o                         
   9   2  15       5580.34       5468.41        65.80 o                         
  10   2  15        293.60        269.93        22.35 o                         
  11   2  15        820.75        801.29        27.60 o                         
  12   2  15         64.21         45.04        23.84 o                         
  13   2  15        657.86        657.92        29.46 o                         
  14   2  15        517.28        489.39        43.26 o                         
  15   2  15        103.66        179.26        38.18 o                         
  16   2  15        126.23        198.07        40.23 o                         
  17   2  15        411.00        464.85        44.95 o                         
  18   2  15         21.14        -11.78        48.17 o                         
  19   2  15        112.88        206.79        52.96 o                         
  20   2  15        493.32        486.71        59.83 o                         
  21   2  15          0.85         61.94        52.63 o                         
  22   2  15          0.18         -0.31        62.76 o                         
  23   2  15         56.00         45.64        56.43 o                         
  24   2  15         44.21         44.58        65.96 o                         
   1   3  15        122.40        135.57        22.80 o                         
   2   3  15        165.25        191.50        23.64 o                         
   3   3  15        595.41        589.70        27.49 o                         
   4   3  15         84.68         77.99        22.35 o                         
   5   3  15         44.67         51.58        21.40 o                         
   6   3  15        263.74        292.70        24.16 o                         
   7   3  15         38.45         48.44        22.70 o                         
   8   3  15        211.09        141.27        23.89 o                         
   9   3  15        480.35        452.23        27.14 o                         
  10   3  15        719.54        754.75        25.79 o                         
  11   3  15         83.20         38.96        25.03 o                         
  12   3  15       1372.10       1289.84        59.87 o                         
  13   3  15       1449.31       1443.83        56.63 o                         
  14   3  15        180.02        130.17        69.87 o                         
  15   3  15        471.19        496.11        59.50 o                         
  16   3  15        153.52        129.51        58.35 o                         
  17   3  15        227.52        287.67        43.18 o                         
  18   3  15         47.50         54.14        47.60 o                         
  19   3  15        493.03        582.52        49.62 o                         
  20   3  15         94.27        134.13        51.93 o                         
  21   3  15          0.71        -27.36        67.52 o                         
  22   3  15         58.62        132.01        54.98 o                         
  23   3  15          1.72          3.72        52.19 o                         
   0   4  15       1572.94       1643.93        58.74 o                         
   1   4  15         63.09          4.65        21.31 o                         
   2   4  15       1658.96       1615.02        44.66 o                         
   3   4  15       1079.16       1045.68        35.55 o                         
   4   4  15        438.31        462.21        27.38 o                         
   5   4  15       1559.68       1520.99        39.53 o                         
   6   4  15        133.19        149.24        24.44 o                         
   7   4  15        389.12        534.78        26.81 o                         
   8   4  15        268.30        235.59        24.43 o                         
   9   4  15        327.55        365.76        25.29 o                         
  10   4  15        432.64        368.15        44.21 o                         
  11   4  15        256.16        254.74        53.77 o                         
  12   4  15       1790.83       1736.21        56.61 o                         
  13   4  15        297.22        340.79        42.73 o                         
  14   4  15        724.81        739.75        51.28 o                         
  15   4  15         75.57         62.71        40.88 o                         
  16   4  15        473.29        446.15        47.44 o                         
  17   4  15         17.43        104.38        70.00 o                         
  18   4  15         38.78         -5.38        54.14 o                         
  19   4  15         24.04         28.38        43.31 o                         
  20   4  15        221.65        158.11        45.10 o                         
  21   4  15         95.78         77.03        56.05 o                         
  22   4  15        135.67        196.09        57.95 o                         
  23   4  15          1.43          8.38        68.54 o                         
   1   5  15       1319.82       1223.86        34.23 o                         
   2   5  15        136.33        118.49        21.77 o                         
   3   5  15          0.83         26.72        21.60 o                         
   4   5  15       2560.41       2466.34        45.16 o                         
   5   5  15         12.21         -5.76        21.83 o                         
   6   5  15        629.52        601.04        28.42 o                         
   7   5  15         40.07         63.23        22.75 o                         
   8   5  15        119.40        143.43        23.69 o                         
   9   5  15        237.01        150.60        23.58 o                         
  10   5  15        545.83        586.12        46.12 o                         
  11   5  15       2021.01       2010.09        59.30 o                         
  12   5  15        995.25        990.30        46.58 o                         
  13   5  15          3.00        -39.84        39.84 o                         
  14   5  15        132.06        210.54        44.55 o                         
  15   5  15        363.52        327.34        57.26 o                         
  16   5  15          1.93         49.22        40.44 o                         
  17   5  15         21.77         27.08        50.42 o                         
  18   5  15          6.70         52.13        51.68 o                         
  19   5  15         95.54         35.83        53.55 o                         
  20   5  15          0.32        -14.34        71.01 o                         
  21   5  15        195.83        241.46        74.24 o                         
  22   5  15         44.89         13.69        76.41 o                         
   0   6  15        881.91        919.16        38.52 o                         
   1   6  15        163.19        177.42        26.25 o                         
   2   6  15        166.40        175.58        23.33 o                         
   3   6  15         10.30         18.44        23.41 o                         
   4   6  15       3085.16       2894.01        49.61 o                         
   5   6  15         61.27         48.18        23.94 o                         
   6   6  15       1977.31       1827.64        42.13 o                         
   7   6  15        202.86        155.48        24.80 o                         
   8   6  15       1233.98       1222.20        45.08 o                         
   9   6  15         42.14         10.48        30.93 o                         
  10   6  15       1457.94       1443.01        97.16 o                         
  11   6  15          0.06         65.14        51.74 o                         
  12   6  15        239.14        254.54        38.73 o                         
  13   6  15        402.33        435.37        48.54 o                         
  14   6  15        244.43        288.65        46.35 o                         
  15   6  15          2.19        -17.55        43.43 o                         
  16   6  15         35.17         73.13        45.65 o                         
  17   6  15          4.27          5.15        44.57 o                         
  18   6  15          0.11        -54.00        54.00 o                         
  19   6  15        171.14        137.05        55.50 o                         
  20   6  15        341.31        311.09        59.32 o                         
  21   6  15        130.74        147.15        72.71 o                         
   1   7  15        408.13        408.97        27.24 o                         
   2   7  15        576.53        628.03        28.37 o                         
   3   7  15          0.13         42.54        25.80 o                         
   4   7  15         21.25         -0.67        24.62 o                         
   5   7  15         54.82         73.20        24.95 o                         
   6   7  15        310.58        300.31        26.80 o                         
   7   7  15        146.97        209.93        34.99 o                         
   8   7  15        429.03        474.39        53.80 o                         
   9   7  15         26.27          6.28        32.68 o                         
  10   7  15        579.60        688.91        85.00 o                         
  11   7  15        392.88        457.77        44.00 o                         
  12   7  15        145.81        117.41        39.61 o                         
  13   7  15          2.46         31.37        43.35 o                         
  14   7  15         11.03        -45.08        45.08 o                         
  15   7  15        238.40        183.36        54.72 o                         
  16   7  15        118.51        277.98        48.12 o                         
  17   7  15         27.35        131.86        49.30 o                         
  18   7  15         75.71         43.13        55.15 o                         
  19   7  15        297.41        183.57        61.44 o                         
  20   7  15          6.25         19.26        54.93 o                         
   0   8  15       1666.17       1619.66        62.05 o                         
   1   8  15        998.95       1049.04        37.54 o                         
   2   8  15         86.62         77.17        27.14 o                         
   3   8  15         77.23        111.56        29.15 o                         
   4   8  15        852.62        767.09        33.21 o                         
   5   8  15       1657.48       1691.95        56.07 o                         
   6   8  15        639.01        628.64        40.86 o                         
   7   8  15       1458.06       1425.27        51.30 o                         
   8   8  15        337.87        353.52        38.07 o                         
   9   8  15         33.17         59.26        35.05 o                         
  10   8  15        323.39        321.47        39.37 o                         
  11   8  15        121.63        305.05       105.22 o                         
  12   8  15          5.51         15.94        41.25 o                         
  13   8  15        199.68        275.57        49.88 o                         
  14   8  15        146.86         97.50        48.61 o                         
  15   8  15        270.86        272.39        88.36 o                         
  16   8  15        116.42        136.40        50.40 o                         
  17   8  15         15.03         47.32        57.51 o                         
  18   8  15         60.22          1.00        57.86 o                         
   1   9  15         77.60        100.86        28.83 o                         
   2   9  15         27.23          4.71        27.89 o                         
   3   9  15        602.72        504.41        40.92 o                         
   4   9  15        234.45        186.23        42.36 o                         
   5   9  15         13.26         -5.83        41.73 o                         
   6   9  15         50.22         91.35        41.43 o                         
   7   9  15         65.52         61.99        37.35 o                         
   8   9  15       1564.33       1554.19        77.59 o                         
   9   9  15         40.56         13.00        37.32 o                         
  10   9  15        120.90        219.20        38.69 o                         
  11   9  15        900.09        948.35        50.38 o                         
  12   9  15         16.96         10.53        42.36 o                         
  13   9  15         23.07         39.51        47.40 o                         
  14   9  15          6.85         56.52        47.16 o                         
  15   9  15        222.07        209.79        51.58 o                         
  16   9  15         31.02          8.88        48.78 o                         
   0  10  15         31.51         86.97        41.48 o                         
   1  10  15       1036.47       1113.89        46.12 o                         
   2  10  15          0.22        -27.01        31.54 o                         
   3  10  15        166.69        217.26        44.38 o                         
   4  10  15        209.24        184.14        43.22 o                         
   5  10  15         34.52         19.04        39.91 o                         
   6  10  15          1.86         27.03        42.77 o                         
   7  10  15         78.06        174.50        44.44 o                         
   8  10  15         35.68         38.18        42.76 o                         
   9  10  15        317.56        372.44        50.10 o                         
  10  10  15         75.77        114.99        43.59 o                         
  11  10  15         66.34         20.99        40.33 o                         
  12  10  15        384.52        359.24        48.65 o                         
  13  10  15        191.81        189.58        46.74 o                         
  14  10  15         49.07         10.28        59.63 o                         
   1  11  15        205.14        250.82        44.28 o                         
   2  11  15         56.35         90.56        41.67 o                         
   3  11  15          0.64          5.81        49.08 o                         
   4  11  15        191.04        200.51        44.69 o                         
   5  11  15          0.04         74.88        43.89 o                         
   6  11  15        124.12        152.81        45.08 o                         
   7  11  15        121.61        200.39        46.76 o                         
   8  11  15        290.76        290.18        66.64 o                         
   9  11  15         39.56        102.05        46.27 o                         
  10  11  15        707.34        874.62        84.00 o                         
  11  11  15          4.51         73.87        47.33 o                         
   0  12  15         36.49        168.45       116.14 o                         
   1  12  15          2.57        -59.79        59.79 o                         
   2  12  15          4.59        -12.50        51.40 o                         
   3  12  15         18.66         24.68        49.91 o                         
   4  12  15         26.48         53.62        84.97 o                         
   5  12  15        338.04        263.69        61.49 o                         
   6  12  15        186.67        284.40        50.59 o                         
   0   0  16          6.22         -6.21        57.63 o                         
   1   0  16          1.62         36.84        38.81 o                         
   2   0  16       5245.81       5297.80       127.22 o                         
   3   0  16         24.50          4.58        30.24 o                         
   4   0  16       6973.33       7084.75       126.93 o                         
   5   0  16          0.68         -8.98        30.16 o                         
   6   0  16       4481.36       4637.52        96.13 o                         
   7   0  16      11389.01      10978.77       211.76 o                         
   8   0  16       1567.47       1410.34        47.65 o                         
   9   0  16          0.06         45.17        28.82 o                         
  10   0  16       9635.32       9335.97       138.56 o                         
  11   0  16        214.77        267.60        33.82 o                         
  12   0  16        346.33        340.83        41.25 o                         
  13   0  16       1410.19       1463.72        60.19 o                         
  14   0  16        213.13        171.55        50.88 o                         
  15   0  16        339.21        387.70        44.86 o                         
  16   0  16        201.13        180.82        34.06 o                         
  17   0  16        497.35        404.15        60.15 o                         
  18   0  16         66.12        -21.14        44.97 o                         
  19   0  16         78.19        -29.26        86.88 o                         
  20   0  16         82.85        148.94        94.86 o                         
  21   0  16        225.44        137.42        98.41 o                         
  22   0  16          0.00        117.91       106.39 o                         
  23   0  16        177.30        -37.24        93.09 o                         
  24   0  16        154.93        169.33       113.48 o                         
   1   1  16        486.10        558.27        34.72 o                         
   2   1  16        575.41        653.36        29.70 o                         
   3   1  16        123.70        133.99        29.98 o                         
   4   1  16          3.75         -3.35        22.87 o                         
   5   1  16         30.27          8.49        20.61 o                         
   6   1  16        169.25        185.21        22.44 o                         
   7   1  16       1234.68       1254.59        34.03 o                         
   8   1  16          7.03          4.29        21.17 o                         
   9   1  16        498.94        531.12        41.22 o                         
  10   1  16       1005.12        961.35        29.84 o                         
  11   1  16        348.18        385.92        22.82 o                         
  12   1  16       2513.33       2200.22        45.65 o                         
  13   1  16          1.06         11.98        23.64 o                         
  14   1  16         13.76         -1.28        28.77 o                         
  15   1  16        507.41        611.46        38.01 o                         
  16   1  16          3.73         32.28        32.25 o                         
  17   1  16        453.59        460.07        39.10 o                         
  18   1  16        209.81        192.45        43.47 o                         
  19   1  16         17.55         -1.57        50.09 o                         
  20   1  16         28.50         36.73        54.42 o                         
  21   1  16          3.67          9.94        61.18 o                         
  22   1  16         13.92         51.48        70.08 o                         
  23   1  16          5.13         30.11        71.81 o                         
  24   1  16          0.20         17.18        75.44 o                         
   0   2  16       2672.19       2901.17        76.25 o                         
   1   2  16       1900.52       1839.12        41.70 o                         
   2   2  16        113.61        103.69        26.27 o                         
   3   2  16        598.01        581.79        28.10 o                         
   4   2  16        179.65        207.03        23.45 o                         
   5   2  16        468.94        419.92        25.94 o                         
   6   2  16        105.07        103.87        23.42 o                         
   7   2  16        289.71        320.65        25.60 o                         
   8   2  16         84.87         61.31        20.44 o                         
   9   2  16        571.38        564.01        26.26 o                         
  10   2  16        617.98        552.66        26.32 o                         
  11   2  16       1330.46       1197.66        32.74 o                         
  12   2  16        206.85        176.58        24.65 o                         
  13   2  16         67.90         74.27        28.27 o                         
  14   2  16         79.31        100.53        37.51 o                         
  15   2  16         74.83         78.01        38.94 o                         
  16   2  16         45.90         77.48        47.35 o                         
  17   2  16          0.36        -50.42        50.42 o                         
  18   2  16        854.67        878.16        47.06 o                         
  19   2  16        234.80        164.87        55.19 o                         
  20   2  16          0.95        -47.09        47.09 o                         
  21   2  16        188.34         95.70        53.12 o                         
  22   2  16         54.13         40.37        53.27 o                         
  23   2  16          8.70        -50.76        53.80 o                         
   1   3  16        712.25        752.35        32.45 o                         
   2   3  16        123.45        169.91        24.51 o                         
   3   3  16        828.38        821.23        30.69 o                         
   4   3  16       2263.16       2447.23        67.20 o                         
   5   3  16        774.54        706.03        39.48 o                         
   6   3  16        251.68        248.84        26.01 o                         
   7   3  16          0.58         -0.43        23.17 o                         
   8   3  16        572.65        602.01        29.68 o                         
   9   3  16        466.23        433.61        42.56 o                         
  10   3  16       1430.03       1396.40        45.71 o                         
  11   3  16        193.91        198.72        24.42 o                         
  12   3  16        437.39        487.93        36.94 o                         
  13   3  16        114.31         72.00        39.80 o                         
  14   3  16          1.15         56.17        37.69 o                         
  15   3  16        320.48        289.56        42.67 o                         
  16   3  16        356.66        467.01        49.78 o                         
  17   3  16        321.98        385.10        46.58 o                         
  18   3  16         43.80         96.17        43.29 o                         
  19   3  16        795.96        873.39        55.65 o                         
  20   3  16          4.74          1.94        77.28 o                         
  21   3  16        426.60        459.04        61.20 o                         
  22   3  16         19.02        -15.10        73.76 o                         
  23   3  16         44.31         70.82        58.17 o                         
   0   4  16        269.66        263.02        34.06 o                         
   1   4  16        959.90        988.24        32.06 o                         
   2   4  16          8.99         -4.92        23.58 o                         
   3   4  16        142.12        164.69        30.91 o                         
   4   4  16       1093.53       1127.95        40.42 o                         
   5   4  16          1.03         -7.42        23.15 o                         
   6   4  16       1835.72       1788.76        43.49 o                         
   7   4  16          1.17        -25.96        25.96 o                         
   8   4  16         12.69         29.97        26.68 o                         
   9   4  16         22.40        -22.26        22.26 o                         
  10   4  16        541.13        503.78        32.11 o                         
  11   4  16       1340.81       1338.81        52.07 o                         
  12   4  16         52.55         85.42        46.45 o                         
  13   4  16         39.46         40.84        39.34 o                         
  14   4  16         73.10        114.27        48.37 o                         
  15   4  16          6.41        -41.44        51.44 o                         
  16   4  16         88.86        106.42        41.02 o                         
  17   4  16          0.54         80.79        43.00 o                         
  18   4  16         12.66        -55.97        55.97 o                         
  19   4  16         14.84        -50.39        50.39 o                         
  20   4  16        139.48        122.61        47.73 o                         
  21   4  16        569.04        644.19       107.69 o                         
  22   4  16          0.44         87.23        59.01 o                         
   1   5  16        248.08        229.38        25.73 o                         
   2   5  16        180.03        179.29        27.18 o                         
   3   5  16       1887.58       1723.56        40.45 o                         
   4   5  16         18.67          0.51        22.88 o                         
   5   5  16        593.86        608.18        29.01 o                         
   6   5  16        657.16        676.15        29.64 o                         
   7   5  16        421.91        431.50        27.45 o                         
   8   5  16         34.95         16.97        22.95 o                         
   9   5  16        328.54        315.51        27.90 o                         
  10   5  16        575.81        499.01        43.81 o                         
  11   5  16       1149.77       1248.34        76.41 o                         
  12   5  16          0.23         -6.29        41.31 o                         
  13   5  16       1614.46       1762.59       145.87 o                         
  14   5  16         36.03          4.64        50.16 o                         
  15   5  16        181.00        126.31        43.90 o                         
  16   5  16          6.04         -7.22        44.88 o                         
  17   5  16         68.44        142.53        47.28 o                         
  18   5  16         10.66         12.63        50.92 o                         
  19   5  16         40.99         74.00        53.30 o                         
  20   5  16          1.25        -44.72        53.23 o                         
  21   5  16        306.52        195.44        59.05 o                         
   0   6  16        114.35         66.13        28.51 o                         
   1   6  16       2484.09       2367.30        44.24 o                         
   2   6  16        133.50        110.80        23.51 o                         
   3   6  16          0.01        -20.06        24.60 o                         
   4   6  16        171.91        201.65        27.06 o                         
   5   6  16       1212.44       1148.18        36.27 o                         
   6   6  16       1224.29       1298.69        37.38 o                         
   7   6  16        207.07        235.87        26.16 o                         
   8   6  16         78.30         84.01        33.49 o                         
   9   6  16        378.24        352.88        37.34 o                         
  10   6  16         27.73         22.23        31.92 o                         
  11   6  16          2.16         77.88        45.33 o                         
  12   6  16        201.23        256.15        42.22 o                         
  13   6  16        140.79        172.86        50.80 o                         
  14   6  16        177.35        144.39        44.98 o                         
  15   6  16         81.46          4.84        68.72 o                         
  16   6  16          9.95          2.64        45.95 o                         
  17   6  16          3.16         13.15        43.83 o                         
  18   6  16        336.01        258.64        58.14 o                         
  19   6  16         90.43        110.72        58.21 o                         
  20   6  16        239.02        261.75        95.13 o                         
   1   7  16       1030.98        981.35        35.96 o                         
   2   7  16        501.64        475.09        27.67 o                         
   3   7  16       1672.11       1728.95        49.63 o                         
   4   7  16        289.56        334.17        28.08 o                         
   5   7  16        265.64        298.48        27.77 o                         
   6   7  16        222.35        271.37        28.10 o                         
   7   7  16        718.73        620.13        39.38 o                         
   8   7  16        936.85        939.13        49.73 o                         
   9   7  16        398.18        317.52        38.82 o                         
  10   7  16          0.27        -32.90        32.90 o                         
  11   7  16         10.96        -14.72        33.35 o                         
  12   7  16        307.74        546.31        86.95 o                         
  13   7  16         13.51         19.77        59.63 o                         
  14   7  16         12.73         92.19        45.86 o                         
  15   7  16         76.68        139.13        53.23 o                         
  16   7  16         13.53         47.04        65.76 o                         
  17   7  16         33.38         57.54        47.08 o                         
  18   7  16         20.80         10.72        54.59 o                         
  19   7  16        179.33        158.14        58.18 o                         
   0   8  16         61.37          1.30        40.81 o                         
   1   8  16         21.84         32.84        27.54 o                         
   2   8  16         54.63         86.33        31.19 o                         
   3   8  16       1708.15       1768.08        49.45 o                         
   4   8  16          7.61         12.11        28.54 o                         
   5   8  16        294.91        305.59        33.53 o                         
   6   8  16         82.99         78.67        34.13 o                         
   7   8  16        540.95        598.81        41.38 o                         
   8   8  16          8.30          0.24        33.66 o                         
   9   8  16        293.16        294.96        39.73 o                         
  10   8  16          7.12         20.50        35.41 o                         
  11   8  16         45.52         11.58        37.31 o                         
  12   8  16         10.98         85.95        40.22 o                         
  13   8  16        130.96         67.08        48.09 o                         
  14   8  16          1.23         48.46        47.39 o                         
  15   8  16          0.50        113.94        50.50 o                         
  16   8  16         28.39        -47.12        47.12 o                         
  17   8  16        114.24        184.56        61.90 o                         
  18   8  16        125.51        135.88        59.23 o                         
   1   9  16        384.58        367.67        32.61 o                         
   2   9  16         40.13         27.95        28.90 o                         
   3   9  16          0.01         51.40        52.14 o                         
   4   9  16         58.82         73.29        39.57 o                         
   5   9  16        196.39        198.80        43.33 o                         
   6   9  16         11.04         22.54        39.87 o                         
   7   9  16         56.89        120.80        42.31 o                         
   8   9  16        559.66        605.67        44.56 o                         
   9   9  16         32.45         10.90        35.50 o                         
  10   9  16        222.87        137.80        42.89 o                         
  11   9  16         17.00         50.76        38.17 o                         
  12   9  16        239.04        288.00        45.79 o                         
  13   9  16         47.70         38.96        43.46 o                         
  14   9  16        159.69        147.43        49.59 o                         
  15   9  16          0.02         -8.43        48.87 o                         
  16   9  16         24.06        107.88        52.70 o                         
   0  10  16        236.40        182.95        45.20 o                         
   1  10  16        158.27        172.84        35.78 o                         
   2  10  16         76.08        125.05        36.65 o                         
   3  10  16         71.79         31.88        41.27 o                         
   4  10  16         73.75        134.45        43.01 o                         
   5  10  16       1272.63       1091.27        58.19 o                         
   6  10  16        312.99        390.31        49.52 o                         
   7  10  16       1752.16       1786.93       106.26 o                         
   8  10  16         71.35        134.98        46.45 o                         
   9  10  16          2.87         35.35        44.32 o                         
  10  10  16          2.97          8.35        44.37 o                         
  11  10  16          0.51         52.57        43.50 o                         
  12  10  16         31.46         10.57        44.46 o                         
  13  10  16         28.03         11.49        45.52 o                         
   1  11  16          0.75         45.50        43.95 o                         
   2  11  16        105.48        138.10        43.95 o                         
   3  11  16         20.10         18.88        42.95 o                         
   4  11  16        217.61        326.32        48.67 o                         
   5  11  16         29.73         79.94        45.90 o                         
   6  11  16         14.18         40.47        49.38 o                         
   7  11  16         10.61        -27.12        45.98 o                         
   8  11  16        177.31        159.92        47.76 o                         
   9  11  16        637.32        684.68        56.19 o                         
  10  11  16        402.79        512.73        55.82 o                         
   0  12  16         83.12        221.64       119.69 o                         
   1  12  16          7.01        -52.19        52.19 o                         
   2  12  16         56.51         91.09        52.97 o                         
   3  12  16         48.14         42.29        53.01 o                         
   4  12  16         78.79         66.09        55.15 o                         
   1   1  17         99.37         98.39        26.83 o                         
   2   1  17       2188.72       2160.01        48.37 o                         
   3   1  17        648.09        687.06        34.49 o                         
   4   1  17          0.71        -17.73        23.14 o                         
   5   1  17        935.13        934.98        34.56 o                         
   6   1  17         13.25         46.62        22.06 o                         
   7   1  17         44.92         53.14        21.68 o                         
   8   1  17         51.47         84.16        23.04 o                         
   9   1  17       1828.94       1930.23        40.47 o                         
  10   1  17        227.78        210.28        23.23 o                         
  11   1  17       2398.12       2294.96        40.58 o                         
  12   1  17       1513.09       1375.92        47.57 o                         
  13   1  17          0.22        -25.24        25.24 o                         
  14   1  17        410.39        407.73        29.66 o                         
  15   1  17       1357.47       1419.19        39.31 o                         
  16   1  17         60.82         70.71        38.19 o                         
  17   1  17        529.05        546.12        40.66 o                         
  18   1  17          0.18        -34.38        34.38 o                         
  19   1  17        340.99        321.91        68.98 o                         
  20   1  17          8.35         67.31        54.27 o                         
  21   1  17          9.60         -9.64        80.68 o                         
  22   1  17         96.97         22.44        72.40 o                         
  23   1  17        151.96         17.16        94.86 o                         
   0   2  17          5.30         40.15        41.64 o                         
   1   2  17        313.87        336.44        26.29 o                         
   2   2  17        138.29        115.99        25.22 o                         
   3   2  17         54.51         55.65        23.47 o                         
   4   2  17        274.96        249.40        25.18 o                         
   5   2  17        157.73        196.43        25.43 o                         
   6   2  17         33.46         44.14        23.25 o                         
   7   2  17       1105.63       1149.23        35.40 o                         
   8   2  17        125.04         83.04        22.03 o                         
   9   2  17        252.77        273.51        28.31 o                         
  10   2  17          5.98         26.97        25.47 o                         
  11   2  17       2293.77       2110.54        42.50 o                         
  12   2  17        177.61        166.78        25.49 o                         
  13   2  17        180.47        161.06        27.20 o                         
  14   2  17         17.30         -3.32        34.00 o                         
  15   2  17        306.26        355.43        58.06 o                         
  16   2  17        339.37        244.86        43.16 o                         
  17   2  17        351.06        349.29        44.99 o                         
  18   2  17          4.03          2.38        42.74 o                         
  19   2  17         78.44         11.41        90.30 o                         
  20   2  17         76.82         97.56        51.71 o                         
  21   2  17         23.30          2.43        54.78 o                         
  22   2  17        139.26        158.39        58.73 o                         
  23   2  17         29.41          0.44        67.70 o                         
   1   3  17       1928.55       1889.27        43.35 o                         
   2   3  17          2.11         17.56        23.55 o                         
   3   3  17        391.65        395.69        27.75 o                         
   4   3  17        200.16        139.05        24.72 o                         
   5   3  17        236.78        232.38        25.57 o                         
   6   3  17        374.02        315.94        26.80 o                         
   7   3  17        153.18        157.60        30.68 o                         
   8   3  17         11.87         45.04        24.35 o                         
   9   3  17        684.44        508.08        30.77 o                         
  10   3  17         79.31         85.13        25.86 o                         
  11   3  17       3279.04       3082.76        51.36 o                         
  12   3  17       1132.77       1085.42        42.03 o                         
  13   3  17         50.97         90.95        35.72 o                         
  14   3  17         61.28         32.07        54.90 o                         
  15   3  17        317.08        271.88        44.21 o                         
  16   3  17        569.40        579.89        49.91 o                         
  17   3  17         84.13        102.36        42.74 o                         
  18   3  17         14.81         69.83        43.41 o                         
  19   3  17         49.92        -22.66        41.45 o                         
  20   3  17         89.24        112.13        68.43 o                         
  21   3  17          0.02        -38.69        70.91 o                         
  22   3  17         46.01         60.45        56.17 o                         
   0   4  17        667.84        687.85        57.42 o                         
   1   4  17       3379.04       3457.53        56.99 o                         
   2   4  17       1633.16       1628.71        51.93 o                         
   3   4  17        829.67        847.51        32.82 o                         
   4   4  17         48.65         93.12        25.21 o                         
   5   4  17         31.88         24.52        24.57 o                         
   6   4  17        270.87        277.03        27.43 o                         
   7   4  17        623.62        598.13        31.78 o                         
   8   4  17         11.08         48.09        23.65 o                         
   9   4  17       1163.67       1122.11        44.04 o                         
  10   4  17          8.50         14.22        24.96 o                         
  11   4  17        638.13        628.02        38.29 o                         
  12   4  17        526.50        543.43        43.74 o                         
  13   4  17         64.88         94.17        36.72 o                         
  14   4  17          2.10         14.27        41.94 o                         
  15   4  17        194.55        142.63        41.94 o                         
  16   4  17        259.51        291.71        47.37 o                         
  17   4  17        102.60         44.73        42.92 o                         
  18   4  17        446.98        545.67        63.34 o                         
  19   4  17        380.25        346.73        56.59 o                         
  20   4  17        335.36        457.29        52.95 o                         
  21   4  17          6.16         55.03        57.44 o                         
  22   4  17        243.22        211.14        61.25 o                         
   1   5  17        354.37        262.13        27.49 o                         
   2   5  17          3.69         10.33        26.49 o                         
   3   5  17       3033.35       2729.15        52.51 o                         
   4   5  17        198.38        179.16        25.90 o                         
   5   5  17        609.63        592.38        29.43 o                         
   6   5  17         88.74         94.48        24.99 o                         
   7   5  17        692.97        522.68        29.38 o                         
   8   5  17        993.39        940.46        34.49 o                         
   9   5  17       1195.76       1148.37        47.15 o                         
  10   5  17          5.72        -31.14        31.14 o                         
  11   5  17        973.00        982.28        44.06 o                         
  12   5  17        182.03        139.82        39.74 o                         
  13   5  17        431.66        435.44        49.42 o                         
  14   5  17        230.21        324.70        64.05 o                         
  15   5  17        470.74        454.15        73.58 o                         
  16   5  17         15.41         10.51        49.01 o                         
  17   5  17        100.88         60.31        46.41 o                         
  18   5  17          0.64         34.59        54.48 o                         
  19   5  17        501.11        467.72        65.29 o                         
  20   5  17        177.86        269.61        49.81 o                         
  21   5  17          9.46        -52.95        52.95 o                         
   0   6  17        373.14        337.63        33.46 o                         
   1   6  17       1051.44       1036.97        32.88 o                         
   2   6  17        476.53        472.16        28.92 o                         
   3   6  17        302.94        294.99        29.15 o                         
   4   6  17        598.73        580.79        30.83 o                         
   5   6  17        177.10        159.95        26.19 o                         
   6   6  17        131.06        129.04        26.03 o                         
   7   6  17         66.81         57.40        25.85 o                         
   8   6  17          4.31         -5.05        30.91 o                         
   9   6  17         56.56         28.99        32.53 o                         
  10   6  17         45.98         28.72        33.96 o                         
  11   6  17        103.50        106.64        34.36 o                         
  12   6  17        335.49        321.00        42.63 o                         
  13   6  17         65.57        121.08        54.13 o                         
  14   6  17          2.81         34.61        43.24 o                         
  15   6  17         22.34          8.14        42.48 o                         
  16   6  17          4.76        -12.67        45.40 o                         
  17   6  17         55.68         62.87        46.94 o                         
  18   6  17        452.58        427.40        92.17 o                         
  19   6  17        422.75        438.35        73.02 o                         
  20   6  17        299.42        322.22        64.07 o                         
   1   7  17          6.19         15.50        26.07 o                         
   2   7  17        407.35        422.39        30.50 o                         
   3   7  17        398.60        390.78        28.88 o                         
   4   7  17        273.19        272.02        28.02 o                         
   5   7  17          0.13         23.31        25.70 o                         
   6   7  17          9.27         23.73        25.71 o                         
   7   7  17        899.13        947.00        45.56 o                         
   8   7  17          0.46         35.51        33.62 o                         
   9   7  17         37.23         23.64        32.97 o                         
  10   7  17          2.43        -33.34        33.34 o                         
  11   7  17         76.46        107.59        35.83 o                         
  12   7  17        158.04        147.05        42.37 o                         
  13   7  17        522.44        630.93        72.64 o                         
  14   7  17          0.37        -45.36        45.36 o                         
  15   7  17         86.27         94.46        48.25 o                         
  16   7  17          4.97        -27.87        46.58 o                         
  17   7  17        180.68        218.78        52.43 o                         
  18   7  17         11.37        -19.47        54.71 o                         
  19   7  17          0.09         78.39        57.15 o                         
   0   8  17         32.29         85.49        40.58 o                         
   1   8  17         18.91         31.12        27.94 o                         
   2   8  17        918.60        863.25        40.04 o                         
   3   8  17          4.64        -29.82        29.82 o                         
   4   8  17         10.42         64.05        30.29 o                         
   5   8  17       1005.01        988.82        46.85 o                         
   6   8  17         10.51         81.74        36.61 o                         
   7   8  17         11.75         25.22        34.91 o                         
   8   8  17        104.15        156.75        38.03 o                         
   9   8  17        117.34        137.89        39.65 o                         
  10   8  17          2.70         15.87        36.08 o                         
  11   8  17          0.00         16.26        36.74 o                         
  12   8  17        102.66         87.33        41.10 o                         
  13   8  17         18.40         71.31        43.26 o                         
  14   8  17        401.51        497.34        50.32 o                         
  15   8  17         34.40         98.64        48.51 o                         
  16   8  17         19.46         16.18        48.09 o                         
  17   8  17         47.49          6.49        86.04 o                         
   1   9  17        108.51        137.90        31.29 o                         
   2   9  17        185.29        169.11        41.02 o                         
   3   9  17       1315.33       1300.38        51.84 o                         
   4   9  17        105.83        133.56        40.17 o                         
   5   9  17          3.87         84.10        41.75 o                         
   6   9  17        187.80        259.57        45.22 o                         
   7   9  17        796.28        733.51        51.95 o                         
   8   9  17        101.93        123.37        43.88 o                         
   9   9  17        115.90        152.40        40.51 o                         
  10   9  17         73.49         97.86        38.60 o                         
  11   9  17         12.03         16.77        39.01 o                         
  12   9  17          1.09        -34.54        39.38 o                         
  13   9  17        227.68        133.76        45.15 o                         
  14   9  17        290.40        363.70        48.88 o                         
  15   9  17         52.51         52.02        45.75 o                         
   0  10  17       1141.86       1105.19        60.04 o                         
   1  10  17        200.84        251.43        39.83 o                         
   2  10  17         77.34        113.88        38.82 o                         
   3  10  17        273.42        256.66        45.12 o                         
   4  10  17        137.89        186.78        44.38 o                         
   5  10  17       1278.72       1398.97        62.63 o                         
   6  10  17         10.65          8.89        42.39 o                         
   7  10  17        275.88        291.91        51.76 o                         
   8  10  17        270.58        240.92        47.93 o                         
   9  10  17          9.71         -6.95        48.07 o                         
  10  10  17         53.56         96.59        47.08 o                         
  11  10  17         33.36        -39.85        61.80 o                         
  12  10  17        264.20        283.71        56.64 o                         
  13  10  17          8.74          3.03        46.03 o                         
   1  11  17          0.68        -50.75        50.75 o                         
   2  11  17          3.07        -35.14        47.11 o                         
   3  11  17         27.62         36.70        44.18 o                         
   4  11  17        473.01        487.04        51.24 o                         
   5  11  17        125.69        185.34        46.03 o                         
   6  11  17        158.35        108.50        46.24 o                         
   7  11  17         90.84        119.12        47.28 o                         
   8  11  17        157.97        208.59        50.18 o                         
   9  11  17         93.31         43.84        57.31 o                         
   0  12  17         20.26         15.96       112.59 o                         
   1  12  17         89.16        115.49       112.48 o                         
   0   0  18       1310.67       1234.97        94.86 o                         
   1   0  18        118.06        208.81        68.71 o                         
   2   0  18        752.15        742.14        57.42 o                         
   3   0  18        445.24        303.89        52.75 o                         
   4   0  18         23.07         18.85        34.95 o                         
   5   0  18       2139.88       2023.92        66.99 o                         
   6   0  18        663.76        689.36        60.93 o                         
   7   0  18        655.77        677.58        38.66 o                         
   8   0  18        794.28        735.22        40.40 o                         
   9   0  18       1245.85       1034.65        50.53 o                         
  10   0  18       4981.93       4558.47        85.93 o                         
  11   0  18        803.75        784.47        44.49 o                         
  12   0  18       1679.88       1724.75        68.15 o                         
  13   0  18         95.39        115.72        40.59 o                         
  14   0  18          5.51         22.36        56.79 o                         
  15   0  18       1681.95       1450.29        55.81 o                         
  16   0  18        123.77        133.80        38.14 o                         
  17   0  18        212.02        271.48        56.38 o                         
  18   0  18        465.12        422.32        72.02 o                         
  19   0  18        627.33        708.36       114.37 o                         
  20   0  18         59.34        146.28        97.52 o                         
  21   0  18        250.83        357.28       106.39 o                         
  22   0  18        151.57        110.82       101.07 o                         
  23   0  18        282.00        244.69       106.39 o                         
   1   1  18       5897.36       5816.79        93.97 o                         
   2   1  18         18.52         21.19        27.75 o                         
   3   1  18        278.09        255.27        38.85 o                         
   4   1  18        263.60        233.25        26.82 o                         
   5   1  18        211.07        292.71        28.50 o                         
   6   1  18        107.14        125.65        24.15 o                         
   7   1  18       3368.99       3420.18        55.68 o                         
   8   1  18        344.24        324.18        26.42 o                         
   9   1  18        513.74        566.82        28.08 o                         
  10   1  18       2132.76       2081.26        42.71 o                         
  11   1  18        621.64        529.69        27.97 o                         
  12   1  18         48.93         19.92        24.96 o                         
  13   1  18        287.98        321.77        28.92 o                         
  14   1  18         39.39         82.59        26.30 o                         
  15   1  18         46.27         63.13        26.32 o                         
  16   1  18         38.29         46.81        49.10 o                         
  17   1  18         88.89        125.63        37.87 o                         
  18   1  18          0.08         14.95        35.92 o                         
  19   1  18          0.37          1.29        52.02 o                         
  20   1  18         89.97        119.06        57.38 o                         
  21   1  18          1.35        -63.91        63.91 o                         
  22   1  18          2.55        -70.63        70.63 o                         
  23   1  18         20.51        -69.92        69.92 o                         
   0   2  18       2607.91       2431.64        73.27 o                         
   1   2  18        782.58        736.67        34.67 o                         
   2   2  18         10.05        -15.23        23.99 o                         
   3   2  18        673.22        604.75        29.75 o                         
   4   2  18       3650.09       3596.84        57.71 o                         
   5   2  18        383.07        402.10        27.69 o                         
   6   2  18        220.13        188.49        26.16 o                         
   7   2  18          0.19         -1.12        25.02 o                         
   8   2  18        208.04        163.89        26.74 o                         
   9   2  18         59.64         38.51        22.81 o                         
  10   2  18        437.31        404.62        26.34 o                         
  11   2  18       1217.17       1201.32        34.43 o                         
  12   2  18       2308.30       2280.80        48.75 o                         
  13   2  18        258.88        290.82        31.51 o                         
  14   2  18         97.51        106.19        35.11 o                         
  15   2  18        104.64        177.20        38.10 o                         
  16   2  18          7.90         41.05        36.26 o                         
  17   2  18          2.51        -29.38        35.17 o                         
  18   2  18        112.10        119.25        38.70 o                         
  19   2  18        178.99        207.90        46.24 o                         
  20   2  18         78.48        122.33        55.78 o                         
  21   2  18        165.73        128.90        56.46 o                         
  22   2  18          3.54         20.28        63.08 o                         
   1   3  18        496.47        452.74        29.24 o                         
   2   3  18        235.39        201.11        26.91 o                         
   3   3  18       2366.39       2135.64        46.61 o                         
   4   3  18        574.23        547.26        30.83 o                         
   5   3  18        198.59        192.51        26.51 o                         
   6   3  18          0.24         -6.24        25.06 o                         
   7   3  18        343.46        326.74        28.00 o                         
   8   3  18       1834.20       1623.04        42.77 o                         
   9   3  18       1872.01       1634.68        43.13 o                         
  10   3  18        668.02        662.55        32.17 o                         
  11   3  18        788.56        862.31        43.45 o                         
  12   3  18        163.77        170.32        29.46 o                         
  13   3  18        325.28        322.58        41.42 o                         
  14   3  18          6.65          8.47        71.86 o                         
  15   3  18        537.55        555.58        44.31 o                         
  16   3  18        956.31        977.06        51.86 o                         
  17   3  18        113.32        191.88        43.69 o                         
  18   3  18        195.77        235.39        51.95 o                         
  19   3  18        139.24        106.66        50.86 o                         
  20   3  18         65.38         34.39        54.22 o                         
  21   3  18         59.14         -1.39        55.19 o                         
  22   3  18        178.83        192.60        59.95 o                         
   0   4  18         12.77         16.80        49.91 o                         
   1   4  18        613.47        625.92        32.16 o                         
   2   4  18       4625.45       4723.60        69.43 o                         
   3   4  18       1251.04       1369.41        53.50 o                         
   4   4  18        123.92         99.74        26.17 o                         
   5   4  18       1170.82       1051.23        37.33 o                         
   6   4  18       1464.82       1430.40        41.44 o                         
   7   4  18          3.17          3.70        26.07 o                         
   8   4  18         31.07         51.15        26.04 o                         
   9   4  18        772.16        658.80        30.54 o                         
  10   4  18        350.92        389.43        38.41 o                         
  11   4  18         26.58         53.08        31.44 o                         
  12   4  18        539.22        511.38        42.50 o                         
  13   4  18        356.16        358.89        41.40 o                         
  14   4  18         99.15         70.35        38.63 o                         
  15   4  18         90.30        146.84        41.10 o                         
  16   4  18        514.67        514.19        69.87 o                         
  17   4  18        108.83         90.32        59.92 o                         
  18   4  18        191.84        171.40        47.59 o                         
  19   4  18          0.66        113.05        54.90 o                         
  20   4  18        160.06        142.35        47.60 o                         
  21   4  18        102.12        123.43        59.30 o                         
   1   5  18        312.65        359.52        30.62 o                         
   2   5  18       1806.94       1844.22        47.19 o                         
   3   5  18        359.66        401.70        30.36 o                         
   4   5  18        383.07        343.98        32.42 o                         
   5   5  18          0.37        -24.19        24.19 o                         
   6   5  18        167.53        134.60        26.37 o                         
   7   5  18        132.67         78.19        25.33 o                         
   8   5  18       1147.35       1050.36        36.25 o                         
   9   5  18         77.28        111.47        28.90 o                         
  10   5  18        476.06        445.72        62.45 o                         
  11   5  18         65.77          8.93        33.60 o                         
  12   5  18        144.09        171.72        39.45 o                         
  13   5  18         15.19         -8.98        37.42 o                         
  14   5  18          2.85         54.63        40.00 o                         
  15   5  18         14.99         57.08        47.38 o                         
  16   5  18         44.72         71.54        44.28 o                         
  17   5  18         51.97        129.79        47.01 o                         
  18   5  18          6.45         57.85        50.60 o                         
  19   5  18          1.32        -38.74        78.72 o                         
  20   5  18         61.72        123.18        57.88 o                         
  21   5  18          8.77        -10.48        61.47 o                         
   0   6  18        682.50        683.35        44.43 o                         
   1   6  18          1.23        -14.04        23.27 o                         
   2   6  18        456.61        423.07        29.88 o                         
   3   6  18        261.30        253.72        28.21 o                         
   4   6  18          2.43         53.86        25.59 o                         
   5   6  18       2502.11       2366.84        48.72 o                         
   6   6  18         25.28         33.31        25.06 o                         
   7   6  18         43.36         73.70        26.18 o                         
   8   6  18          0.12        -28.58        33.09 o                         
   9   6  18        238.96        235.35        35.43 o                         
  10   6  18        306.27        355.77        37.47 o                         
  11   6  18        256.69        268.38        48.97 o                         
  12   6  18          8.03         54.38        39.30 o                         
  13   6  18         41.53          5.08        37.98 o                         
  14   6  18         61.19         15.38        38.80 o                         
  15   6  18         88.84         99.74        40.30 o                         
  16   6  18        152.74        178.27        49.36 o                         
  17   6  18         76.88        133.16        48.15 o                         
  18   6  18        408.05        440.62       119.69 o                         
  19   6  18         79.10         97.17        56.15 o                         
  20   6  18        122.81        116.19        59.39 o                         
   1   7  18         22.17        -24.75        27.06 o                         
   2   7  18        161.14        115.98        30.90 o                         
   3   7  18         23.94         47.62        26.49 o                         
   4   7  18        309.79        256.06        29.06 o                         
   5   7  18          2.28         19.08        26.27 o                         
   6   7  18        364.67        353.98        40.00 o                         
   7   7  18        875.03        843.23        43.38 o                         
   8   7  18        125.10        186.42        35.32 o                         
   9   7  18         47.54        142.90        37.00 o                         
  10   7  18          7.72          8.44        35.70 o                         
  11   7  18        226.19        143.93        37.38 o                         
  12   7  18          8.51         -2.13        39.11 o                         
  13   7  18        242.01        306.31        71.15 o                         
  14   7  18        194.48        279.99        45.62 o                         
  15   7  18       1097.20       1218.32        59.92 o                         
  16   7  18         91.58        161.79        45.12 o                         
  17   7  18        121.92         79.47        51.34 o                         
  18   7  18          1.45        -54.84        54.84 o                         
   0   8  18        173.58        229.39        45.03 o                         
   1   8  18         86.17        134.20        31.19 o                         
   2   8  18        121.26        163.19        31.92 o                         
   3   8  18         77.86        126.74        31.79 o                         
   4   8  18        162.67        130.33        31.16 o                         
   5   8  18        306.04        398.96        45.04 o                         
   6   8  18          3.27         33.20        34.53 o                         
   7   8  18        426.26        443.68        61.51 o                         
   8   8  18         57.92         61.68        36.24 o                         
   9   8  18        125.70        122.23        43.28 o                         
  10   8  18        286.28        328.54        41.58 o                         
  11   8  18        423.83        449.89        42.45 o                         
  12   8  18         54.33         13.14        41.69 o                         
  13   8  18         38.00        -14.83        43.16 o                         
  14   8  18         17.29        -21.34        42.91 o                         
  15   8  18        170.08        211.66        47.81 o                         
  16   8  18          0.42         55.30        44.63 o                         
  17   8  18          2.71         83.22        47.77 o                         
   1   9  18         97.36        111.20        30.72 o                         
   2   9  18        150.84        166.91        33.13 o                         
   3   9  18         24.78         59.62        36.02 o                         
   4   9  18        561.47        563.01        49.75 o                         
   5   9  18        351.58        413.19        48.44 o                         
   6   9  18        365.59        373.32        47.60 o                         
   7   9  18          1.53         61.44        44.00 o                         
   8   9  18          1.52         69.49        43.30 o                         
   9   9  18         97.84         94.78        45.41 o                         
  10   9  18        231.81        177.95        39.09 o                         
  11   9  18         17.54        -28.08        38.53 o                         
  12   9  18         39.44         65.12        42.70 o                         
  13   9  18         80.26         90.40        44.60 o                         
  14   9  18          8.66         10.70        43.68 o                         
  15   9  18         60.81          6.29        46.15 o                         
   0  10  18        178.17        213.26        46.43 o                         
   1  10  18         39.86         61.37        33.58 o                         
   2  10  18        635.83        648.35        51.06 o                         
   3  10  18         10.59          9.58        41.97 o                         
   4  10  18        114.76         83.65        43.41 o                         
   5  10  18        346.98        385.33        48.36 o                         
   6  10  18        115.23        141.68        46.55 o                         
   7  10  18         40.47         72.77        50.79 o                         
   8  10  18         65.57        149.53        46.43 o                         
   9  10  18          5.61         -7.12        43.93 o                         
  10  10  18         52.64         45.75        45.17 o                         
  11  10  18         20.03         44.28        51.97 o                         
  12  10  18         10.87        -38.92        51.09 o
[truncated: 158,358 more chars]
