# Supplementary material for: Azetidin-2-ones: structures of anti­mitotic compounds based on the 1-(3,4,5-tri­meth­oxy­phen­yl)azetidin-2-one core
Source: Acta Crystallogr E Crystallogr Commun. 2020 Jul 3;76(Pt 8):1187–94. doi: 10.1107/S2056989020008555 (PMC7405576; doi:10.1107/S2056989020008555)
Supplement: Supplementary file 3 [file e-76-01187-2sup3.hkl]

data_2                                                                          
_shelx_title ' TCD1452 in P2(1)/c'                                              
_shelx_refln_list_code          4                                               
_shelx_F_calc_maximum      317.97                                               
_exptl_crystal_F_000      1728.00                                               
_reflns_d_resolution_high  0.8079                                               
                                                                                
loop_                                                                           
 _space_group_symop_operation_xyz                                               
 'x, y, z'                                                                      
 '-x, y+1/2, -z+1/2'                                                            
 '-x, -y, -z'                                                                   
 'x, -y-1/2, z-1/2'                                                             
                                                                                
_cell_length_a    19.7938                                                       
_cell_length_b     9.1396                                                       
_cell_length_c    23.1607                                                       
_cell_angle_alpha  90.000                                                       
_cell_angle_beta  101.071                                                       
_cell_angle_gamma  90.000                                                       
                                                                                
_shelx_F_squared_multiplier     1.000                                           
                                                                                
loop_                                                                           
 _refln_index_h                                                                 
 _refln_index_k                                                                 
 _refln_index_l                                                                 
 _refln_F_squared_calc                                                          
 _refln_F_squared_meas                                                          
 _refln_F_squared_sigma                                                         
 _refln_observed_status                                                         
   2   0   0      14292.42      14875.33       108.12 o                         
   3   0   0      32481.23      30422.20       229.69 o                         
   4   0   0       3096.78       2842.19        38.83 o                         
   5   0   0       1359.24       1538.42        21.38 o                         
   6   0   0       3548.50       3889.57        45.43 o                         
   7   0   0       1288.71       1232.54        18.83 o                         
   8   0   0       1220.04       1248.65        23.06 o                         
   9   0   0       8772.24       9163.16        86.61 o                         
  10   0   0        385.06        416.77        13.33 o                         
  11   0   0       2593.49       2576.82        33.56 o                         
  12   0   0       4643.17       4699.82        56.17 o                         
  13   0   0          1.19         29.34         9.45 o                         
  14   0   0        250.05        248.92        13.42 o                         
  15   0   0        110.39        106.43         9.90 o                         
  16   0   0       1394.55       1435.85        43.59 o                         
  17   0   0          3.31        -11.10        24.02 o                         
  18   0   0        737.41        609.40        33.49 o                         
  19   0   0        213.34        201.20        43.47 o                         
  20   0   0          0.32        -31.32        42.99 o                         
  21   0   0        261.61        232.75        50.56 o                         
  22   0   0        174.71        101.83        54.45 o                         
  23   0   0          5.59         10.75        55.06 o                         
  24   0   0         16.50         73.51        81.93 o                         
   1   1   0        256.79        174.20         5.25 o                         
   2   1   0       1642.21       1804.31        20.49 o                         
   3   1   0       1148.68       1188.34        17.68 o                         
   4   1   0        916.00       1041.65        19.00 o                         
   5   1   0      30857.16      30067.29       187.94 o                         
   6   1   0       1453.95       1319.96        15.62 o                         
   7   1   0         61.46         70.50         7.54 o                         
   8   1   0        228.86        323.51         9.57 o                         
   9   1   0       1175.59       1237.83        18.97 o                         
  10   1   0       8745.47       9007.67        65.51 o                         
  11   1   0          0.59         39.95         8.81 o                         
  12   1   0       3233.36       3559.33        34.46 o                         
  13   1   0         55.01         55.33        10.01 o                         
  14   1   0         12.53          2.45        10.19 o                         
  15   1   0        102.27        127.13         9.57 o                         
  16   1   0       2038.97       1930.51        34.31 o                         
  17   1   0        297.32        239.29        17.80 o                         
  18   1   0        654.45        645.66        29.04 o                         
  19   1   0        613.15        532.59        32.30 o                         
  20   1   0         16.20          4.18        25.13 o                         
  21   1   0          2.34         -6.91        34.98 o                         
  22   1   0          0.34        -28.61        37.59 o                         
  23   1   0          6.98          5.84        39.57 o                         
   0   2   0      26733.65      28295.09       232.08 o                         
   1   2   0        149.34        207.12        11.34 o                         
   2   2   0      32323.84      32185.57       191.05 o                         
   3   2   0        351.46        400.48        12.09 o                         
   4   2   0       7761.86       7319.20        51.05 o                         
   5   2   0         31.72         72.36         8.81 o                         
   6   2   0       5442.99       5279.59        39.76 o                         
   7   2   0       4645.74       4878.06        36.94 o                         
   8   2   0       1330.74       1341.63        17.19 o                         
   9   2   0        300.98        252.88         9.65 o                         
  10   2   0         13.54         13.28         8.23 o                         
  11   2   0          4.62         41.58         8.17 o                         
  12   2   0         36.87         39.87         7.96 o                         
  13   2   0       1113.88       1198.66        16.84 o                         
  14   2   0        540.23        545.10        18.60 o                         
  15   2   0        949.35        872.51        21.15 o                         
  16   2   0         34.48         34.17        15.47 o                         
  17   2   0          0.00        -16.18        16.79 o                         
  18   2   0         15.93         14.40        18.00 o                         
  19   2   0          0.32          8.23        19.79 o                         
  20   2   0        415.93        347.77        30.40 o                         
  21   2   0        210.21        210.25        29.17 o                         
  22   2   0        425.61        411.81        32.87 o                         
  23   2   0        205.08        229.78        44.18 o                         
   1   3   0         14.46         17.54         9.93 o                         
   2   3   0       1556.42       1525.72        19.90 o                         
   3   3   0        825.86        808.29        15.14 o                         
   4   3   0        576.66        540.29        13.56 o                         
   5   3   0        665.72        676.30        14.74 o                         
   6   3   0        461.91        438.18        13.37 o                         
   7   3   0        743.90        673.95        14.96 o                         
   8   3   0        885.21        956.49        16.12 o                         
   9   3   0       5528.47       5965.08        45.35 o                         
  10   3   0       2765.68       2898.97        28.98 o                         
  11   3   0         46.04         94.23        10.09 o                         
  12   3   0         25.08         24.52         9.76 o                         
  13   3   0        752.73        754.58        18.31 o                         
  14   3   0         12.31          4.51        10.85 o                         
  15   3   0         69.31         57.66        13.04 o                         
  16   3   0       1736.17       1680.15        32.57 o                         
  17   3   0       1179.62       1195.28        31.78 o                         
  18   3   0         57.75         90.66        21.36 o                         
  19   3   0        148.78        137.81        22.06 o                         
  20   3   0         20.14         55.11        21.16 o                         
  21   3   0        114.72        157.54        29.49 o                         
  22   3   0          0.00         -4.69        29.18 o                         
  23   3   0         57.64         62.43        33.09 o                         
   0   4   0       4564.81       4900.45        53.20 o                         
   1   4   0       1450.64       1379.94        22.22 o                         
   2   4   0       3013.57       3185.81        29.82 o                         
   3   4   0          9.81         18.17         9.78 o                         
   4   4   0       4570.77       4475.52        38.33 o                         
   5   4   0        716.51        810.44        18.04 o                         
   6   4   0       2132.66       2136.79        23.86 o                         
   7   4   0        166.00        179.58        11.34 o                         
   8   4   0       2494.64       2563.82        26.86 o                         
   9   4   0        391.84        359.51        12.41 o                         
  10   4   0        741.07        748.67        17.28 o                         
  11   4   0        354.54        409.64        13.72 o                         
  12   4   0        197.11        195.69        12.64 o                         
  13   4   0          8.92         18.83        11.73 o                         
  14   4   0          9.48          1.39        11.59 o                         
  15   4   0        206.02        244.48        15.61 o                         
  16   4   0       1804.52       1731.49        35.79 o                         
  17   4   0        752.67        777.97        40.29 o                         
  18   4   0        490.06        547.35        27.45 o                         
  19   4   0       1066.13       1166.37        36.41 o                         
  20   4   0        193.87        152.56        24.46 o                         
  21   4   0         31.70         39.82        27.32 o                         
  22   4   0        192.32        264.36        34.21 o                         
   1   5   0         46.18         51.61        10.04 o                         
   2   5   0       2214.99       2520.75        24.77 o                         
   3   5   0        485.42        501.93        13.65 o                         
   4   5   0        687.28        713.36        15.94 o                         
   5   5   0         10.71          6.10        11.19 o                         
   6   5   0        113.33        112.86        11.55 o                         
   7   5   0        759.69        671.43        16.65 o                         
   8   5   0       3137.85       3053.03        31.41 o                         
   9   5   0       1236.56       1263.87        21.36 o                         
  10   5   0         12.54          7.18        11.87 o                         
  11   5   0        407.86        372.74        14.57 o                         
  12   5   0         77.59         82.66        13.66 o                         
  13   5   0       1408.71       1330.39        24.47 o                         
  14   5   0        119.76        118.44        13.78 o                         
  15   5   0        469.40        446.36        18.99 o                         
  16   5   0        911.64        935.27        28.20 o                         
  17   5   0        208.40        214.60        25.25 o                         
  18   5   0          0.56         26.37        24.22 o                         
  19   5   0        327.68        342.30        28.16 o                         
  20   5   0          9.90          8.96        27.31 o                         
  21   5   0        183.50        134.39        28.78 o                         
   0   6   0       1551.84       1723.17        30.36 o                         
   1   6   0        121.60        134.33        11.62 o                         
   2   6   0          0.24         -0.05        10.82 o                         
   3   6   0        241.86        208.66        12.36 o                         
   4   6   0         58.12         54.69        11.59 o                         
   5   6   0         47.89         71.56        15.31 o                         
   6   6   0        253.73        256.26        12.80 o                         
   7   6   0         47.00         31.00        11.82 o                         
   8   6   0        127.24        145.44        12.20 o                         
   9   6   0       2890.89       2881.95        30.77 o                         
  10   6   0          4.30          9.09        11.85 o                         
  11   6   0       3134.81       3201.64        34.50 o                         
  12   6   0        134.61        118.07        14.64 o                         
  13   6   0         29.81         15.19        15.67 o                         
  14   6   0          2.18          3.88        15.84 o                         
  15   6   0        110.13         86.47        18.19 o                         
  16   6   0        219.14        244.38        20.31 o                         
  17   6   0         14.28         -7.86        24.45 o                         
  18   6   0         35.51         41.52        25.36 o                         
  19   6   0         12.46         50.79        49.02 o                         
  20   6   0        287.83        300.46        35.04 o                         
   1   7   0        151.96        167.08        13.64 o                         
   2   7   0        266.55        250.71        14.27 o                         
   3   7   0         36.61         30.45        12.94 o                         
   4   7   0        169.15        170.54        14.40 o                         
   5   7   0        273.61        226.46        14.49 o                         
   6   7   0         70.22         79.75        13.42 o                         
   7   7   0         33.97          7.74        14.61 o                         
   8   7   0        308.52        287.11        18.36 o                         
   9   7   0       1931.96       1929.16        31.73 o                         
  10   7   0        886.80        898.19        25.49 o                         
  11   7   0         47.37         42.84        16.41 o                         
  12   7   0        233.01        182.05        20.07 o                         
  13   7   0        238.35        222.22        18.35 o                         
  14   7   0          8.72         10.50        21.46 o                         
  15   7   0        531.34        553.76        30.87 o                         
  16   7   0         23.19        260.87       130.07 o                         
  17   7   0          5.95        221.65       191.43 o                         
  18   7   0        136.38         85.84        33.38 o                         
   0   8   0         39.89         60.32        20.68 o                         
   1   8   0        232.45        241.27        16.19 o                         
   2   8   0        298.96        282.87        15.99 o                         
   3   8   0         52.85         64.04        14.98 o                         
   4   8   0         33.76         23.98        15.06 o                         
   5   8   0        645.71        602.77        22.06 o                         
   6   8   0         57.95         31.41        14.87 o                         
   7   8   0        365.96        377.60        20.53 o                         
   8   8   0       1825.55       1838.03        41.78 o                         
   9   8   0       1054.01       1060.16        31.43 o                         
  10   8   0        998.03       1015.01        32.90 o                         
  11   8   0        191.06        206.30        29.94 o                         
  12   8   0          0.37          5.04        24.13 o                         
  13   8   0          2.73        -19.68        19.68 o                         
  14   8   0        913.53        932.42        31.08 o                         
  15   8   0          0.17         16.78        29.47 o                         
  16   8   0         67.53         91.34        32.95 o                         
  17   8   0        179.46        172.55       108.23 o                         
   1   9   0         88.13         94.15        16.73 o                         
   2   9   0         13.40         42.53        16.36 o                         
   3   9   0        148.00        130.24        20.51 o                         
   4   9   0        156.42        182.78        26.00 o                         
   5   9   0         74.06         59.43        25.08 o                         
   6   9   0        102.37        142.52        24.68 o                         
   7   9   0        135.35         77.15        24.56 o                         
   8   9   0        874.26        897.84        46.84 o                         
   9   9   0        616.92        592.73        26.63 o                         
  10   9   0         80.58         65.88        23.26 o                         
  11   9   0          1.57         -6.67        20.91 o                         
  12   9   0         30.39         24.40        23.16 o                         
  13   9   0        218.04        176.10        22.42 o                         
  14   9   0         13.31         57.69        38.25 o                         
   0  10   0        846.74        803.71        59.59 o                         
   1  10   0        110.86         74.29        32.15 o                         
   2  10   0          5.22         -9.75        18.62 o                         
   3  10   0          6.26         17.98        21.39 o                         
   4  10   0          1.25          0.11        29.13 o                         
   5  10   0        177.61        157.27        37.00 o                         
   6  10   0         19.00         19.18        24.40 o                         
   7  10   0          0.26        -23.32        23.93 o                         
   8  10   0          7.12        -16.92        22.73 o                         
   9  10   0        305.36        301.54        29.49 o                         
  10  10   0        934.37        925.73        48.63 o                         
  11  10   0         41.58         45.18        34.07 o                         
   1  11   0         54.42         36.05        25.30 o                         
   2  11   0        244.87        183.86        27.92 o                         
   3  11   0         74.67         67.33        33.11 o                         
   4  11   0        203.63        176.33        39.07 o                         
   5  11   0        298.66        318.24        33.00 o                         
 -24   1   1        199.37        169.61        51.34 o                         
 -23   1   1          0.00         32.06        41.65 o                         
 -22   1   1         62.53         66.54        35.89 o                         
 -21   1   1        217.48        213.46        27.75 o                         
 -20   1   1         97.20         78.73        25.17 o                         
 -19   1   1        902.48        854.05        35.37 o                         
 -18   1   1       1113.73       1063.30        36.17 o                         
 -17   1   1          2.42         -7.27        14.90 o                         
 -16   1   1         59.00         34.98        14.05 o                         
 -15   1   1       1043.95       1074.79        22.88 o                         
 -14   1   1        376.80        395.46        13.81 o                         
 -13   1   1        382.20        388.94        12.79 o                         
 -12   1   1          0.56         11.89         8.89 o                         
 -11   1   1        644.10        678.41        15.22 o                         
 -10   1   1         84.83        114.66         8.76 o                         
  -9   1   1       1271.15       1367.09        17.38 o                         
  -8   1   1       2913.36       2939.58        25.26 o                         
  -7   1   1          0.20          0.49         6.08 o                         
  -6   1   1       4769.46       4414.73        31.82 o                         
  -5   1   1       1129.12       1019.37        22.55 o                         
  -4   1   1       4682.35       4353.49        42.45 o                         
  -3   1   1       5943.38       5163.01        54.88 o                         
  -2   1   1       1368.03       1565.00        19.64 o                         
  -1   1   1        546.32        402.98         6.60 o                         
   0   1   1        156.06        190.46         6.62 o                         
   1   1   1         29.37         73.37         4.40 o                         
   2   1   1       1524.17       1208.52        13.33 o                         
   3   1   1      30128.97      29389.85       182.99 o                         
   4   1   1         74.73        138.53         9.16 o                         
   5   1   1       1456.32       1476.20        15.00 o                         
   6   1   1       1699.83       1570.17        15.92 o                         
   7   1   1         43.03         64.79         7.68 o                         
   8   1   1        634.25        597.01        11.84 o                         
   9   1   1       7233.32       7759.14        56.82 o                         
  10   1   1        562.58        558.35        12.42 o                         
  11   1   1        813.31        808.93        13.81 o                         
  12   1   1         18.97         41.68         7.48 o                         
  13   1   1       2832.86       2834.71        30.14 o                         
  14   1   1         15.91          9.93        10.73 o                         
  15   1   1        588.24        618.13        18.88 o                         
  16   1   1       3400.16       3596.89        45.78 o                         
  17   1   1         43.64         44.04        16.11 o                         
  18   1   1          4.24         -7.39        21.60 o                         
  19   1   1        681.09        671.17        30.52 o                         
  20   1   1        102.91         93.03        26.24 o                         
  21   1   1        106.86         86.64        35.01 o                         
  22   1   1        287.08        291.71        41.94 o                         
  23   1   1         15.99         23.76        39.33 o                         
 -23   2   1        353.55        385.85        41.19 o                         
 -22   2   1         58.22         26.84        28.44 o                         
 -21   2   1         19.18         39.16        27.56 o                         
 -20   2   1          0.54         19.70        25.74 o                         
 -19   2   1         72.36         77.02        24.34 o                         
 -18   2   1        222.26        198.16        19.73 o                         
 -17   2   1         22.04         20.09        16.69 o                         
 -16   2   1        783.77        823.23        24.62 o                         
 -15   2   1          0.34         -1.59        11.47 o                         
 -14   2   1        203.85        197.88        10.67 o                         
 -13   2   1        150.31        169.21        10.88 o                         
 -12   2   1        184.23        188.42         8.35 o                         
 -11   2   1         28.39         55.77         8.01 o                         
 -10   2   1        515.86        564.61        12.84 o                         
  -9   2   1       6603.75       7047.13        51.84 o                         
  -8   2   1        804.91        777.24        14.73 o                         
  -7   2   1        746.22        728.39        14.32 o                         
  -6   2   1         26.31         19.67         9.47 o                         
  -5   2   1         90.94         76.67         8.87 o                         
  -4   2   1        373.73        471.94        12.43 o                         
  -3   2   1        121.76        206.46         9.10 o                         
  -2   2   1        873.55       1046.49        29.29 o                         
  -1   2   1       4276.27       4543.41        38.87 o                         
   0   2   1      65150.29      70371.20       418.80 o                         
   1   2   1          9.42         -8.76         8.76 o                         
   2   2   1       3679.53       3399.02        30.57 o                         
   3   2   1       8017.21       8235.52        57.40 o                         
   4   2   1       1037.84       1072.26        19.01 o                         
   5   2   1       3534.38       3412.50        28.08 o                         
   6   2   1       5271.25       5391.86        42.12 o                         
   7   2   1       3006.75       3087.89        27.91 o                         
   8   2   1        427.71        365.52        10.88 o                         
   9   2   1        295.97        427.60        11.81 o                         
  10   2   1       2264.55       2133.48        22.54 o                         
  11   2   1       2990.95       3313.35        30.90 o                         
  12   2   1        243.95        277.06         9.94 o                         
  13   2   1       3839.28       3827.13        35.19 o                         
  14   2   1        765.32        745.78        18.31 o                         
  15   2   1        766.53        765.20        20.29 o                         
  16   2   1        284.19        253.89        18.44 o                         
  17   2   1        957.81        882.64        27.63 o                         
  18   2   1        330.96        319.91        21.46 o                         
  19   2   1        562.39        529.12        25.99 o                         
  20   2   1        111.35         83.35        27.42 o                         
  21   2   1         58.81         83.80        27.98 o                         
  22   2   1         14.05        -27.22        36.34 o                         
  23   2   1          0.80        -37.64        38.08 o                         
 -23   3   1          5.88         13.24        31.20 o                         
 -22   3   1         88.12         84.62        30.69 o                         
 -21   3   1        102.87        113.86        29.78 o                         
 -20   3   1        497.98        522.78        27.01 o                         
 -19   3   1        220.45        194.75        22.00 o                         
 -18   3   1        138.98        125.92        20.42 o                         
 -17   3   1        410.08        428.84        23.14 o                         
 -16   3   1        393.35        378.33        20.61 o                         
 -15   3   1        306.29        332.57        13.82 o                         
 -14   3   1        207.51        257.14        13.43 o                         
 -13   3   1         28.11         42.43         9.78 o                         
 -12   3   1       3733.43       3829.54        34.84 o                         
 -11   3   1        111.91        154.93        10.16 o                         
 -10   3   1       3059.75       3287.88        29.88 o                         
  -9   3   1        394.07        450.56        12.43 o                         
  -8   3   1        215.89        235.29        10.75 o                         
  -7   3   1       1676.56       1775.51        20.81 o                         
  -6   3   1        909.31        913.61        16.76 o                         
  -5   3   1        546.99        494.36        13.12 o                         
  -4   3   1         75.08        134.41        10.32 o                         
  -3   3   1       5328.81       4887.21        37.62 o                         
  -2   3   1        106.51         96.00         8.66 o                         
  -1   3   1          1.38          0.95        10.28 o                         
   0   3   1         26.08         18.52        11.35 o                         
   1   3   1       1141.33       1062.30        19.19 o                         
   2   3   1        264.05        287.44        14.89 o                         
   3   3   1       7923.03       7716.20        51.42 o                         
   4   3   1       4341.71       4161.53        33.94 o                         
   5   3   1       1444.17       1568.89        20.47 o                         
   6   3   1       4064.73       3830.38        32.85 o                         
   7   3   1        198.78        185.06        10.27 o                         
   8   3   1        218.42        202.56        11.04 o                         
   9   3   1       1210.48       1245.61        19.01 o                         
  10   3   1       1070.51       1042.32        18.03 o                         
  11   3   1       1589.54       1625.96        21.15 o                         
  12   3   1        216.82        292.37        11.61 o                         
  13   3   1         64.92         67.39        10.54 o                         
  14   3   1         91.13         93.67        10.97 o                         
  15   3   1          9.66         14.20        12.90 o                         
  16   3   1        401.27        382.05        19.78 o                         
  17   3   1       1585.28       1620.74        37.34 o                         
  18   3   1       1194.98       1194.86        34.78 o                         
  19   3   1          2.45         20.02        20.84 o                         
  20   3   1         12.19        -11.30        21.42 o                         
  21   3   1        558.19        594.17        36.69 o                         
  22   3   1        215.95        221.29        31.97 o                         
 -22   4   1         52.01         63.32        31.04 o                         
 -21   4   1          0.39          2.76        22.81 o                         
 -20   4   1        330.65        356.58        27.50 o                         
 -19   4   1        327.80        306.54        25.15 o                         
 -18   4   1        373.48        401.52        30.08 o                         
 -17   4   1        575.37        626.72        25.92 o                         
 -16   4   1        308.33        292.64        22.02 o                         
 -15   4   1          0.04        -13.59        13.59 o                         
 -14   4   1          2.26          1.41        11.80 o                         
 -13   4   1        104.62        109.38        11.88 o                         
 -12   4   1       1764.61       1764.80        24.07 o                         
 -11   4   1         53.74         51.65        10.60 o                         
 -10   4   1          0.33         10.63        10.50 o                         
  -9   4   1        163.42        184.50        11.51 o                         
  -8   4   1        145.32        171.03        11.21 o                         
  -7   4   1          9.68          1.50        10.38 o                         
  -6   4   1       1552.80       1536.52        20.34 o                         
  -5   4   1        103.81         86.69        10.34 o                         
  -4   4   1       1333.85       1312.56        19.29 o                         
  -3   4   1        150.61        151.11        10.77 o                         
  -2   4   1        505.06        507.70        15.55 o                         
  -1   4   1       2387.56       2328.41        29.64 o                         
   0   4   1       6917.02       7839.26        53.52 o                         
   1   4   1       3380.74       3358.30        28.77 o                         
   2   4   1          9.02          1.43        11.68 o                         
   3   4   1       2041.96       2089.65        28.39 o                         
   4   4   1        708.05        692.72        17.31 o                         
   5   4   1        336.24        298.39        10.51 o                         
   6   4   1        906.48        858.69        17.48 o                         
   7   4   1        399.99        471.68        13.45 o                         
   8   4   1       1887.71       2031.01        23.51 o                         
   9   4   1        773.06        783.31        17.07 o                         
  10   4   1         70.18         65.01        11.38 o                         
  11   4   1         72.75         85.81        11.94 o                         
  12   4   1         15.37          6.72        11.14 o                         
  13   4   1        602.52        582.61        16.68 o                         
  14   4   1        129.31        130.91        13.18 o                         
  15   4   1        197.50        171.67        15.82 o                         
  16   4   1        425.09        445.87        21.48 o                         
  17   4   1          2.91         13.73        21.14 o                         
  18   4   1        306.77        309.46        24.97 o                         
  19   4   1         51.72         37.81        22.75 o                         
  20   4   1        443.06        418.34        28.75 o                         
  21   4   1         61.40         64.47        25.08 o                         
  22   4   1          6.52         14.29        31.44 o                         
 -21   5   1         37.62         33.03        25.47 o                         
 -20   5   1         89.24        117.27        26.53 o                         
 -19   5   1        101.43        153.81        27.52 o                         
 -18   5   1        191.81        234.15        26.01 o                         
 -17   5   1       1049.06       1074.28        35.73 o                         
 -16   5   1         19.74         28.83        17.92 o                         
 -15   5   1        141.54        153.76        15.92 o                         
 -14   5   1        306.78        306.84        15.51 o                         
 -13   5   1       1047.72        992.09        22.29 o                         
 -12   5   1         12.09         -3.10        12.21 o                         
 -11   5   1        539.32        557.90        15.93 o                         
 -10   5   1        472.38        477.22        15.65 o                         
  -9   5   1       1412.16       1377.11        22.17 o                         
  -8   5   1        886.44        899.35        19.12 o                         
  -7   5   1        892.57        880.22        18.59 o                         
  -6   5   1         37.19         28.24        11.05 o                         
  -5   5   1        457.27        423.88        14.10 o                         
  -4   5   1        864.63        828.38        16.07 o                         
  -3   5   1        116.41        144.53         9.50 o                         
  -2   5   1        515.36        647.32        14.62 o                         
  -1   5   1          2.84          0.13         9.73 o                         
   0   5   1        276.47        322.66        11.39 o                         
   1   5   1        125.22        112.03        10.36 o                         
   2   5   1       3216.76       3175.27        27.56 o                         
   3   5   1       1095.40       1041.41        18.91 o                         
   4   5   1        240.74        244.24        12.24 o                         
   5   5   1       3191.17       3433.80        32.50 o                         
   6   5   1         73.13         49.01        10.49 o                         
   7   5   1         25.31         57.76        10.45 o                         
   8   5   1        158.59        180.24        11.04 o                         
   9   5   1       1400.59       1343.55        19.57 o                         
  10   5   1        589.09        601.71        14.87 o                         
  11   5   1          3.95         17.35        13.58 o                         
  12   5   1        258.58        282.34        15.41 o                         
  13   5   1          1.25         -0.62        13.94 o                         
  14   5   1        387.16        389.66        18.83 o                         
  15   5   1         86.06         81.69        17.47 o                         
  16   5   1        274.30        251.37        18.82 o                         
  17   5   1        311.39        334.74        29.21 o                         
  18   5   1         11.77         23.26        31.00 o                         
  19   5   1        267.84        289.51        28.17 o                         
  20   5   1         21.79         32.83        25.01 o                         
  21   5   1         23.45         40.51        29.21 o                         
 -20   6   1         20.38         37.26        27.01 o                         
 -19   6   1       1368.84       1456.07        45.16 o                         
 -18   6   1        338.90        369.98        34.56 o                         
 -17   6   1         86.03         70.94        24.24 o                         
 -16   6   1         69.15         79.75        20.54 o                         
 -15   6   1         27.20         57.24        17.54 o                         
 -14   6   1        345.64        343.04        17.48 o                         
 -13   6   1        316.36        335.63        16.30 o                         
 -12   6   1       1433.89       1494.15        25.53 o                         
 -11   6   1        431.64        439.57        16.84 o                         
 -10   6   1       2025.53       2045.74        27.78 o                         
  -9   6   1        249.97        259.89        14.75 o                         
  -8   6   1       1023.00       1054.40        22.42 o                         
  -7   6   1        133.38        124.86        13.63 o                         
  -6   6   1        119.88        143.68        13.45 o                         
  -5   6   1          0.04        -10.06        10.06 o                         
  -4   6   1       1577.13       1519.35        21.27 o                         
  -3   6   1        329.88        317.59        12.79 o                         
  -2   6   1        133.08        133.49        11.50 o                         
  -1   6   1        224.63        205.90        12.22 o                         
   0   6   1        456.43        525.94        16.73 o                         
   1   6   1        809.89        856.81        17.70 o                         
   2   6   1         36.14         34.12        11.12 o                         
   3   6   1         34.07         25.64        11.35 o                         
   4   6   1       2206.40       2211.28        28.53 o                         
   5   6   1          1.96        -12.13        12.13 o                         
   6   6   1         17.90         33.06        12.08 o                         
   7   6   1         79.59         74.62        12.12 o                         
   8   6   1        792.51        720.43        17.51 o                         
   9   6   1          0.26          2.73        11.25 o                         
  10   6   1       1662.95       1649.29        26.00 o                         
  11   6   1       1988.46       1961.83        28.92 o                         
  12   6   1          0.75        -16.22        16.22 o                         
  13   6   1        299.43        314.03        17.99 o                         
  14   6   1         74.96         60.70        16.73 o                         
  15   6   1        270.67        245.82        21.97 o                         
  16   6   1         55.69         72.70        20.41 o                         
  17   6   1        192.38        190.01        28.69 o                         
  18   6   1        645.35        679.71        33.21 o                         
  19   6   1         27.73        132.58        52.92 o                         
  20   6   1         38.03         62.21        35.46 o                         
 -18   7   1         94.15        168.46       108.23 o                         
 -17   7   1          1.44        266.10       106.93 o                         
 -16   7   1        802.03        797.32        30.85 o                         
 -15   7   1        340.91        416.23        29.13 o                         
 -14   7   1        313.93        288.75        21.14 o                         
 -13   7   1        865.49        944.05        33.23 o                         
 -12   7   1          8.04         24.27        16.38 o                         
 -11   7   1          0.45          1.95        16.17 o                         
 -10   7   1          6.21         25.37        16.18 o                         
  -9   7   1         25.51         30.61        14.91 o                         
  -8   7   1        124.33        115.94        15.09 o                         
  -7   7   1         32.23          5.35        12.67 o                         
  -6   7   1        715.35        686.29        20.93 o                         
  -5   7   1          4.63         -6.76        13.03 o                         
  -4   7   1         13.57         -3.34        13.17 o                         
  -3   7   1          0.36         -5.87        12.96 o                         
  -2   7   1        349.29        366.48        14.72 o                         
  -1   7   1       1096.02       1097.81        20.97 o                         
   0   7   1        951.58        924.83        20.95 o                         
   1   7   1        705.43        741.87        18.97 o                         
   2   7   1         59.76         55.86        12.62 o                         
   3   7   1          0.89        -12.50        12.78 o                         
   4   7   1        876.60        868.67        20.80 o                         
   5   7   1        901.39        904.41        20.71 o                         
   6   7   1          7.51          2.75        14.52 o                         
   7   7   1       1193.36       1183.54        27.11 o                         
   8   7   1        498.22        476.32        19.57 o                         
   9   7   1        563.37        569.74        23.73 o                         
  10   7   1         69.75         63.74        16.51 o                         
  11   7   1        964.69        965.76        25.44 o                         
  12   7   1        887.29        901.63        28.95 o                         
  13   7   1         15.27          8.76        18.99 o                         
  14   7   1        795.89        783.70        33.60 o                         
  15   7   1         17.87         18.71        20.70 o                         
  16   7   1        591.54        585.10        28.97 o                         
  17   7   1        338.24        277.53        32.14 o                         
  18   7   1         22.58        -15.96        28.64 o                         
 -17   8   1         78.08        102.31        48.15 o                         
 -16   8   1        435.42        324.12        38.59 o                         
 -15   8   1        210.62        200.05        33.74 o                         
 -14   8   1          1.53         -8.15        20.51 o                         
 -13   8   1        292.81        285.34        22.69 o                         
 -12   8   1         13.76         18.82        23.08 o                         
 -11   8   1        165.89        182.91        24.67 o                         
 -10   8   1          2.57        -14.04        24.52 o                         
  -9   8   1        603.46        618.61        25.19 o                         
  -8   8   1         75.02         72.70        20.76 o                         
  -7   8   1        226.71        229.12        22.45 o                         
  -6   8   1         27.57         -0.53        14.73 o                         
  -5   8   1        256.00        250.94        16.28 o                         
  -4   8   1        564.77        557.59        18.50 o                         
  -3   8   1        381.94        380.31        17.27 o                         
  -2   8   1        195.10        181.25        15.44 o                         
  -1   8   1        823.40        796.10        21.06 o                         
   0   8   1         36.47         25.05        14.57 o                         
   1   8   1        630.88        597.78        19.09 o                         
   2   8   1          5.50         16.93        14.34 o                         
   3   8   1          0.87         -4.59        14.53 o                         
   4   8   1         31.46         13.48        15.43 o                         
   5   8   1        141.54        101.49        15.79 o                         
   6   8   1        198.59        178.12        16.00 o                         
   7   8   1        262.86        235.76        16.28 o                         
   8   8   1         10.83         29.57        21.30 o                         
   9   8   1         41.65         46.99        25.05 o                         
  10   8   1        731.79        653.42        26.45 o                         
  11   8   1        852.39        884.89        32.60 o                         
  12   8   1        315.76        294.46        24.12 o                         
  13   8   1        272.03        232.27        33.74 o                         
  14   8   1        150.67         93.29        28.67 o                         
  15   8   1          0.00        -30.83        38.82 o                         
  16   8   1         10.20        -13.79        24.10 o                         
 -14   9   1        145.54        150.82        29.67 o                         
 -13   9   1         39.26         60.89        35.98 o                         
 -12   9   1         35.77         35.05        21.40 o                         
 -11   9   1        718.65        765.02        40.57 o                         
 -10   9   1        214.53        222.49        28.53 o                         
  -9   9   1        152.60        177.82        36.27 o                         
  -8   9   1         41.64         50.91        21.34 o                         
  -7   9   1         16.01         -4.94        17.71 o                         
  -6   9   1          0.02        -21.31        23.87 o                         
  -5   9   1        271.16        256.20        27.69 o                         
  -4   9   1       1508.38       1538.04        34.83 o                         
  -3   9   1        128.25        125.86        22.18 o                         
  -2   9   1       2678.59       2500.34        47.74 o                         
  -1   9   1        979.53        958.33        24.82 o                         
   0   9   1        342.14        370.73        27.79 o                         
   1   9   1         26.33          7.59        17.45 o                         
   2   9   1        214.47        186.87        22.36 o                         
   3   9   1        233.27        210.05        25.10 o                         
   4   9   1         27.03        -19.50        21.78 o                         
   5   9   1         14.55        -19.67        23.67 o                         
   6   9   1          2.09         10.85        20.54 o                         
   7   9   1         63.41         45.27        20.37 o                         
   8   9   1        705.41        714.62        37.38 o                         
   9   9   1         20.08         11.84        23.03 o                         
  10   9   1         68.17         23.78        20.86 o                         
  11   9   1         97.74         60.10        21.46 o                         
  12   9   1        193.72        223.01        29.02 o                         
  13   9   1        104.08         84.13        30.06 o                         
  14   9   1        124.74        142.35        28.09 o                         
 -11  10   1        127.60        121.36        28.64 o                         
 -10  10   1        809.33        885.32        51.40 o                         
  -9  10   1         48.84         58.73        30.07 o                         
  -8  10   1          0.06        -15.04        22.23 o                         
  -7  10   1        855.42        934.08        47.40 o                         
  -6  10   1          0.87         36.35        30.63 o                         
  -5  10   1         11.98         11.50        23.91 o                         
  -4  10   1         43.98         48.27        18.69 o                         
  -3  10   1          1.34         -9.00        18.56 o                         
  -2  10   1         69.40         48.47        18.37 o                         
  -1  10   1        163.51        167.96        35.85 o                         
   0  10   1        699.10        694.63        36.66 o                         
   1  10   1         10.48         16.23        19.38 o                         
   2  10   1        133.25        101.43        27.96 o                         
   3  10   1        567.40        552.17        32.19 o                         
   4  10   1          0.04        -14.42        19.49 o                         
   5  10   1         60.93         49.61        37.63 o                         
   6  10   1          8.18         44.49        32.22 o                         
   7  10   1          5.59         19.25        27.17 o                         
   8  10   1         85.34         63.78        22.95 o                         
   9  10   1        392.79        423.74        26.92 o                         
  10  10   1          5.98         50.71        27.79 o                         
  11  10   1        154.14        170.22        38.53 o                         
  -5  11   1          4.77         49.08        24.08 o                         
  -4  11   1        133.18        217.74        30.36 o                         
  -3  11   1        260.82        242.35        35.40 o                         
  -2  11   1         13.44         22.48        29.59 o                         
  -1  11   1          1.49         -0.57        22.69 o                         
   0  11   1         92.54         68.47        22.84 o                         
   1  11   1         96.45        103.72        29.54 o                         
   2  11   1         48.54         47.04        19.74 o                         
   3  11   1         62.66         47.87        28.84 o                         
   4  11   1         18.51         38.72        24.06 o                         
   5  11   1         46.26         60.35        36.85 o                         
 -24   0   2        269.25        241.02        71.10 o                         
 -23   0   2          0.03         19.82        59.02 o                         
 -22   0   2        602.43        624.21        75.08 o                         
 -21   0   2       1450.85       1478.44        74.76 o                         
 -20   0   2        725.31        698.78        55.97 o                         
 -19   0   2        929.76        859.65        58.26 o                         
 -18   0   2        204.38        242.93        43.82 o                         
 -17   0   2         25.41         17.89        38.76 o                         
 -16   0   2          0.08        -13.40        34.99 o                         
 -15   0   2       3557.44       3517.93        62.90 o                         
 -14   0   2        103.50        127.07        19.47 o                         
 -13   0   2       1311.48       1263.22        32.37 o                         
 -12   0   2        738.64        833.61        18.38 o                         
 -11   0   2         15.35         11.58         7.11 o                         
 -10   0   2      11611.30      11709.62       107.60 o                         
  -9   0   2        129.66        174.18         8.91 o                         
  -8   0   2       4794.58       4708.54        49.03 o                         
  -7   0   2       4104.42       3658.46        41.44 o                         
  -6   0   2       5208.15       5143.67        51.83 o                         
  -5   0   2       1280.84       1457.57        17.58 o                         
  -4   0   2        187.55        140.27         6.91 o                         
  -3   0   2      46774.82      45313.89       414.02 o                         
  -2   0   2      23148.14      21689.10       172.96 o                         
  -1   0   2      12621.20      11035.99       100.50 o                         
   0   0   2      16966.25      16255.87       169.95 o                         
   1   0   2       3681.11       3626.75        39.12 o                         
   2   0   2      21167.93      20361.33       206.71 o                         
   3   0   2      10870.24      10829.57       183.28 o                         
   4   0   2         17.76        101.22        12.49 o                         
   5   0   2      34344.46      34684.59       333.15 o                         
   6   0   2        512.52        516.96        17.62 o                         
   7   0   2        343.63        319.65        13.90 o                         
   8   0   2        710.48        763.91        22.28 o                         
   9   0   2       7577.33       7667.13        85.84 o                         
  10   0   2       7211.65       7595.22        79.64 o                         
  11   0   2        671.97        592.42        17.70 o                         
  12   0   2         15.94         38.19        10.50 o                         
  13   0   2         18.06         26.31        11.16 o                         
  14   0   2        869.28        938.92        18.56 o                         
  15   0   2       2857.34       2894.55        42.90 o                         
  16   0   2       2419.75       2381.59        42.70 o                         
  17   0   2        320.23        343.42        26.71 o                         
  18   0   2         34.08         44.80        26.58 o                         
  19   0   2        693.10        511.97        46.78 o                         
  20   0   2        225.42        195.85        51.97 o                         
  21   0   2         29.57          5.76        49.56 o                         
  22   0   2       1060.09       1061.32        86.37 o                         
  23   0   2        293.62        265.22        65.88 o                         
 -24   1   2        167.20        220.02        44.40 o                         
 -23   1   2         37.69          0.08        35.35 o                         
 -22   1   2          0.20        -14.86        35.18 o                         
 -21   1   2        910.78        932.80        44.58 o                         
 -20   1   2        117.59         71.09        25.94 o                         
 -19   1   2        301.78        305.78        26.76 o                         
 -18   1   2        938.27        897.11        32.67 o                         
 -17   1   2        294.30        281.70        17.85 o                         
 -16   1   2         90.81         84.84        13.40 o                         
 -15   1   2        358.43        398.76        17.42 o                         
 -14   1   2        997.82       1034.64        16.14 o                         
 -13   1   2          6.43         13.69         8.46 o                         
 -12   1   2        235.71        243.21        11.40 o                         
 -11   1   2          0.24         -7.55         8.15 o                         
 -10   1   2        861.41        980.55        14.15 o                         
  -9   1   2        154.10        170.74        10.19 o                         
  -8   1   2        999.50       1217.43        18.28 o                         
  -7   1   2         35.54         40.20         6.10 o                         
  -6   1   2       6133.24       5444.50        39.48 o                         
  -5   1   2      14130.28      14062.07        94.87 o                         
  -4   1   2       1274.58       1137.89        17.96 o                         
  -3   1   2      10201.27      10484.18        69.06 o                         
  -2   1   2       1860.09       1662.61        16.47 o                         
  -1   1   2       2286.96       2040.61        19.28 o                         
   0   1   2         39.94         58.53         6.64 o                         
   1   1   2       2060.19       1988.95        30.37 o                         
   2   1   2       2453.00       2559.49        31.78 o                         
   3   1   2       6080.46       6517.38        45.98 o                         
   4   1   2       6372.97       6118.17        42.63 o                         
   5   1   2        500.36        430.33         9.99 o                         
   6   1   2        463.59        481.64         9.57 o                         
   7   1   2       2587.39       2717.10        25.59 o                         
   8   1   2         60.16         59.72         6.70 o                         
   9   1   2      11968.81      12269.65        76.28 o                         
  10   1   2        129.88        129.95         6.16 o                         
  11   1   2        265.07        268.28         8.60 o                         
  12   1   2       2008.16       2102.49        24.88 o                         
  13   1   2       1540.60       1628.58        21.44 o                         
  14   1   2         62.18         56.83        11.29 o                         
  15   1   2        739.69        749.98        20.63 o                         
  16   1   2        100.50         93.10        16.12 o                         
  17   1   2        628.04        598.89        22.72 o                         
  18   1   2        147.39        137.75        23.76 o                         
  19   1   2        216.12        174.12        25.56 o                         
  20   1   2          3.21        -11.74        31.95 o                         
  21   1   2        296.40        272.63        39.45 o                         
  22   1   2          7.21         -3.78        38.17 o                         
  23   1   2        161.30        214.31        41.47 o                         
 -23   2   2         91.17        119.12        30.95 o                         
 -22   2   2         15.24         55.46        27.62 o                         
 -21   2   2        168.29        182.05        28.80 o                         
 -20   2   2        417.36        429.94        28.68 o                         
 -19   2   2        121.12         86.74        24.33 o                         
 -18   2   2        392.10        390.56        21.35 o                         
 -17   2   2        684.81        604.78        27.09 o                         
 -16   2   2          6.05         23.36        14.51 o                         
 -15   2   2         91.60         92.66        15.85 o                         
 -14   2   2        753.54        793.22        16.72 o                         
 -13   2   2         71.10         72.08         9.52 o                         
 -12   2   2          0.00         -1.97         7.06 o                         
 -11   2   2       2673.52       2640.21        26.34 o                         
 -10   2   2       5801.15       6566.67        47.83 o                         
  -9   2   2        947.20        941.18        14.41 o                         
  -8   2   2        829.05        950.30        19.80 o                         
  -7   2   2       2825.78       2738.69        25.20 o                         
  -6   2   2      12179.32      12106.40        86.61 o                         
  -5   2   2        383.44        567.51        12.84 o                         
  -4   2   2        116.19         77.37        12.06 o                         
  -3   2   2      12178.69      12586.26        81.85 o                         
  -2   2   2      10607.98      10277.62        64.41 o                         
  -1   2   2      35187.11      36749.49       223.25 o                         
   0   2   2       3757.57       3475.62        37.61 o                         
   1   2   2      55647.74      57422.11       325.00 o                         
   2   2   2         83.55        171.39        22.26 o                         
   3   2   2      57789.83      60464.78       360.47 o                         
   4   2   2      12932.92      13293.62        84.27 o                         
   5   2   2       4751.33       4804.65        36.92 o                         
   6   2   2        164.61        170.54        10.17 o                         
   7   2   2         50.43         38.26         9.03 o                         
   8   2   2       1157.85       1287.91        17.43 o                         
   9   2   2        820.94        776.45        14.64 o                         
  10   2   2        871.71        882.63        16.10 o                         
  11   2   2        591.97        603.92        14.37 o                         
  12   2   2         35.73         46.28        10.20 o                         
  13   2   2          0.30          7.87        10.02 o                         
  14   2   2        386.22        386.93        13.80 o                         
  15   2   2        114.08        103.17        14.01 o                         
  16   2   2       2501.69       2521.16        35.65 o                         
  17   2   2        930.04        979.94        31.00 o                         
  18   2   2         50.59         82.54        19.28 o                         
  19   2   2        455.96        465.64        25.50 o                         
  20   2   2         14.43         17.13        27.20 o                         
  21   2   2         12.60        -17.43        28.38 o                         
  22   2   2         64.97         61.78        39.10 o                         
  23   2   2        143.33        105.86        40.87 o                         
 -23   3   2        117.81        121.29        31.62 o                         
 -22   3   2          0.23        -19.39        29.11 o                         
 -21   3   2         97.13         61.01        28.99 o                         
 -20   3   2         76.90         67.20        21.10 o                         
 -19   3   2        291.57        259.90        21.67 o                         
 -18   3   2       1046.25       1056.88        32.23 o                         
 -17   3   2         93.15         82.46        18.20 o                         
 -16   3   2        825.92        872.00        25.76 o                         
 -15   3   2        136.25        155.17        12.38 o                         
 -14   3   2       2549.89       2523.06        29.59 o                         
 -13   3   2        715.45        788.72        16.40 o                         
 -12   3   2       5795.10       5955.51        47.26 o                         
 -11   3   2        166.35        175.77         9.73 o                         
 -10   3   2       2263.24       2127.17        22.66 o                         
  -9   3   2       1595.44       1633.05        20.59 o                         
  -8   3   2       2012.94       2003.37        23.18 o                         
  -7   3   2         46.49         29.91         9.78 o                         
  -6   3   2        924.05       1005.17        17.96 o                         
  -5   3   2         88.65         86.11        10.00 o                         
  -4   3   2         22.63         11.15         9.31 o                         
  -3   3   2          0.00         10.67         8.45 o                         
  -2   3   2      21573.19      20846.50       126.72 o                         
  -1   3   2      15764.45      16187.85        99.54 o                         
   0   3   2        674.42        574.73        11.78 o                         
   1   3   2       8897.68       9376.36        58.70 o                         
   2   3   2       8459.50       8184.59        55.29 o                         
   3   3   2       2616.29       2423.13        22.90 o                         
   4   3   2        927.17        975.43        19.01 o                         
   5   3   2          2.33         -3.44         8.04 o                         
   6   3   2        387.58        355.86        12.50 o                         
   7   3   2        918.47        943.83        15.32 o                         
   8   3   2        937.83        986.63        17.77 o                         
   9   3   2        839.53        959.40        17.99 o                         
  10   3   2        111.53        152.43        10.64 o                         
  11   3   2        160.10        179.79        11.29 o                         
  12   3   2       1148.82       1120.92        19.61 o                         
  13   3   2        311.26        273.05        12.46 o                         
  14   3   2        625.43        609.19        21.22 o                         
  15   3   2         22.70         25.36        15.21 o                         
  16   3   2         37.60         37.84        16.79 o                         
  17   3   2        242.62        263.01        22.50 o                         
  18   3   2          2.82         10.32        20.56 o                         
  19   3   2         38.08         41.98        21.27 o                         
  20   3   2        101.50        117.38        22.18 o                         
  21   3   2         22.79         19.89        28.09 o                         
  22   3   2          6.64        -22.77        28.54 o                         
 -22   4   2        237.46        220.70        33.81 o                         
 -21   4   2         63.85         84.61        30.72 o                         
 -20   4   2        124.66        136.45        27.04 o                         
 -19   4   2          0.04         15.15        22.79 o                         
 -18   4   2        188.38        181.51        27.74 o                         
 -17   4   2       2209.84       2215.55        38.26 o                         
 -16   4   2        239.99        251.52        20.28 o                         
 -15   4   2         10.17         38.33        13.81 o                         
 -14   4   2         92.13        102.33        12.21 o                         
 -13   4   2        296.82        291.60        13.21 o                         
 -12   4   2        681.86        644.62        16.33 o                         
 -11   4   2        640.95        691.24        16.54 o                         
 -10   4   2         58.01         50.78        10.83 o                         
  -9   4   2         37.62         47.71        10.75 o                         
  -8   4   2        290.67        304.86        11.77 o                         
  -7   4   2        216.72        252.06        11.39 o                         
  -6   4   2         37.60         33.21        10.43 o                         
  -5   4   2        693.47        763.71        16.67 o                         
  -4   4   2        602.52        539.51        14.30 o                         
  -3   4   2        341.28        334.16        11.52 o                         
  -2   4   2        105.36        145.24        11.51 o                         
  -1   4   2       1091.17       1085.92        19.50 o                         
   0   4   2       3043.07       3334.25        28.48 o                         
   1   4   2          4.99         14.72        15.10 o                         
   2   4   2        983.41       1013.23        20.02 o                         
   3   4   2        919.08        842.99        21.64 o                         
   4   4   2        565.94        532.27        23.12 o                         
   5   4   2        529.83        552.19        14.97 o                         
   6   4   2       1586.60       1710.98        20.94 o                         
   7   4   2        788.02        782.80        14.96 o                         
   8   4   2        168.59        180.01         9.34 o                         
   9   4   2          5.36          4.84         7.91 o                         
  10   4   2        946.73        976.89        19.91 o                         
  11   4   2        125.99        149.42        12.95 o                         
  12   4   2        124.83        119.96        12.74 o                         
  13   4   2       1057.60       1047.76        21.27 o                         
  14   4   2         16.28         29.48        12.69 o                         
  15   4   2        401.26        358.72        18.66 o                         
  16   4   2         17.10         16.65        17.83 o                         
  17   4   2        415.78        448.96        25.04 o                         
  18   4   2        484.15        405.61        26.04 o                         
  19   4   2          7.72          9.90        22.63 o                         
  20   4   2        107.74        116.03        26.38 o                         
  21   4   2        148.48        127.51        25.34 o                         
  22   4   2         10.84        -17.58        32.51 o                         
 -21   5   2         86.41         87.81        25.85 o                         
 -20   5   2          9.49         21.01        25.52 o                         
 -19   5   2        359.68        336.70        27.19 o                         
 -18   5   2         21.61         42.47        22.92 o                         
 -17   5   2        964.39        935.12        32.77 o                         
 -16   5   2          1.43          6.55        17.58 o                         
 -15   5   2          0.04         -2.18        14.69 o                         
 -14   5   2          2.82          3.44        13.13 o                         
 -13   5   2          1.07          7.90        12.29 o                         
 -12   5   2         40.02         39.94        12.45 o                         
 -11   5   2         88.37         74.69        12.71 o                         
 -10   5   2         57.81         67.11        12.49 o                         
  -9   5   2         73.29         73.07        12.03 o                         
  -8   5   2        222.00        181.84        12.21 o                         
  -7   5   2        918.06        914.32        18.71 o                         
  -6   5   2        700.04        776.27        17.96 o                         
  -5   5   2        199.64        154.28        10.67 o                         
  -4   5   2       1960.57       1999.24        22.89 o                         
  -3   5   2       3880.33       4039.59        34.47 o                         
  -2   5   2       1285.45       1443.94        18.64 o                         
  -1   5   2        602.49        617.18        15.11 o                         
   0   5   2          0.84         -3.24         9.35 o                         
   1   5   2        771.20        805.02        15.24 o                         
   2   5   2        156.93        147.33        11.69 o                         
   3   5   2       3342.82       3665.80        32.30 o                         
   4   5   2        533.12        513.20        16.65 o                         
   5   5   2        107.41        128.33        11.24 o                         
   6   5   2        704.14        761.18        16.71 o                         
   7   5   2        192.26        174.25        11.30 o                         
   8   5   2        336.24        313.30        12.29 o                         
   9   5   2         30.42         57.05         9.99 o                         
  10   5   2        299.30        338.92        15.85 o                         
  11   5   2        253.85        258.34        14.69 o                         
  12   5   2        801.77        749.52        20.82 o                         
  13   5   2        458.16        451.47        20.90 o                         
  14   5   2          0.91         -6.83        14.47 o                         
  15   5   2        265.65        260.85        19.42 o                         
  16   5   2        689.42        670.08        31.33 o                         
  17   5   2         11.76         61.61        23.83 o                         
  18   5   2          5.41         50.20        27.12 o                         
  19   5   2          1.86         24.82        26.70 o                         
  20   5   2         61.95         55.13        32.60 o                         
 -20   6   2        130.58        144.67        27.94 o                         
 -19   6   2         15.49         65.67        26.07 o                         
 -18   6   2       1124.48       1109.81        38.54 o                         
 -17   6   2        262.60        278.61        27.19 o                         
 -16   6   2         62.07         83.14        20.14 o                         
 -15   6   2        144.34        114.71        17.77 o                         
 -14   6   2         67.17         86.12        14.47 o                         
 -13   6   2        328.57        324.42        15.89 o                         
 -12   6   2          3.00         -6.85        14.18 o                         
 -11   6   2         25.60         28.74        14.16 o                         
 -10   6   2       2029.54       1920.22        27.10 o                         
  -9   6   2         38.90         44.90        13.55 o                         
  -8   6   2        558.06        554.28        17.12 o                         
  -7   6   2        109.64         97.37        11.90 o                         
  -6   6   2        316.42        307.65        13.26 o                         
  -5   6   2         17.56         14.98        11.01 o                         
  -4   6   2        168.09        160.67        12.52 o                         
  -3   6   2         15.34         19.05        12.20 o                         
  -2   6   2        166.52        166.20        11.67 o                         
  -1   6   2          0.29         -0.50        10.97 o                         
   0   6   2        308.74        431.80        13.52 o                         
   1   6   2        529.50        476.85        14.11 o                         
   2   6   2       1438.94       1508.54        20.12 o                         
   3   6   2       1012.03       1008.46        21.01 o                         
   4   6   2        268.17        246.39        14.02 o                         
   5   6   2        589.09        561.54        16.11 o                         
   6   6   2        182.20        178.48        13.30 o                         
   7   6   2       1597.40       1607.74        24.24 o                         
   8   6   2        628.58        638.17        16.36 o                         
   9   6   2        169.62        157.74        14.73 o                         
  10   6   2          0.01         -1.17        14.59 o                         
  11   6   2         54.33         72.19        16.66 o                         
  12   6   2          5.44         -1.52        16.18 o                         
  13   6   2        848.50        869.79        24.31 o                         
  14   6   2        318.80        312.08        19.86 o                         
  15   6   2        221.12        220.25        20.66 o                         
  16   6   2          1.04          4.64        23.93 o                         
  17   6   2       1282.49       1342.69        44.11 o                         
  18   6   2         12.36         68.36        36.42 o                         
  19   6   2        136.16        115.98        32.81 o                         
 -19   7   2         81.38         23.49        28.98 o                         
 -18   7   2        330.37        347.47        31.85 o                         
 -17   7   2         62.66        112.49        33.30 o                         
 -16   7   2        460.60        496.30        32.76 o                         
 -15   7   2        224.93        192.12        24.07 o                         
 -14   7   2        268.33        240.34        18.75 o                         
 -13   7   2         52.18         73.72        17.27 o                         
 -12   7   2        286.74        281.21        17.85 o                         
 -11   7   2          9.66         46.40        16.33 o                         
 -10   7   2       1779.29       1870.72        30.01 o                         
  -9   7   2        426.11        412.10        19.19 o                         
  -8   7   2        848.02        891.59        23.33 o                         
  -7   7   2        264.49        276.05        15.78 o                         
  -6   7   2         63.59         59.14        13.44 o                         
  -5   7   2        280.02        255.69        15.08 o                         
  -4   7   2        354.07        353.49        15.14 o                         
  -3   7   2         73.91         41.02        13.33 o                         
  -2   7   2          0.42        -12.45        12.45 o                         
  -1   7   2        119.07        123.22        14.22 o                         
   0   7   2        107.45        131.46        13.52 o                         
   1   7   2         69.30         93.13        13.34 o                         
   2   7   2         47.64         48.57        12.98 o                         
   3   7   2         15.71          8.10        13.09 o                         
   4   7   2        130.68        113.14        13.97 o                         
   5   7   2         18.39         15.98        13.95 o                         
   6   7   2         36.07         44.99        14.16 o                         
   7   7   2       1591.35       1631.43        27.05 o                         
   8   7   2         34.54         39.10        18.54 o                         
   9   7   2       2895.83       2857.31        42.84 o                         
  10   7   2        274.11        253.47        18.18 o                         
  11   7   2        522.38        489.29        20.85 o                         
  12   7   2        705.19        699.92        38.30 o                         
  13   7   2          1.36         -6.71        23.43 o                         
  14   7   2        366.93        373.80        34.94 o                         
  15   7   2         14.23        -13.14        26.11 o                         
  16   7   2         19.94         99.57        66.03 o                         
  17   7   2        261.46        345.01        34.21 o                         
  18   7   2        150.02        187.49        32.52 o                         
 -17   8   2          1.10          0.28        31.65 o                         
 -16   8   2         34.60         18.41        28.60 o                         
 -15   8   2         94.17         63.86        21.96 o                         
 -14   8   2        699.45        620.71        33.25 o                         
 -13   8   2         12.26         40.65        23.03 o                         
 -12   8   2        970.58        983.07        30.90 o                         
 -11   8   2       1379.06       1405.85        42.26 o                         
 -10   8   2       1750.90       1725.39        47.58 o                         
  -9   8   2        178.69        194.10        21.22 o                         
  -8   8   2        190.80        167.29        18.39 o                         
  -7   8   2         40.72          0.39        16.06 o                         
  -6   8   2         12.11        -14.88        14.88 o                         
  -5   8   2        141.12        109.56        15.57 o                         
  -4   8   2         26.43          6.43        14.98 o                         
  -3   8   2        106.00        111.12        15.52 o                         
  -2   8   2         45.22         55.28        14.94 o                         
  -1   8   2        142.95        168.98        15.21 o                         
   0   8   2        347.29        347.05        17.02 o                         
   1   8   2          2.58         23.97        14.61 o                         
   2   8   2        411.63        463.06        17.57 o                         
   3   8   2          0.32         -6.73        14.84 o                         
   4   8   2         80.17         54.46        16.00 o                         
   5   8   2        156.97        161.82        16.06 o                         
   6   8   2          0.08         -8.09        14.74 o                         
   7   8   2         31.16         16.29        18.27 o                         
   8   8   2         21.70         24.58        19.88 o                         
   9   8   2        675.03        681.22        28.06 o                         
  10   8   2        829.40        841.35        27.64 o                         
  11   8   2        639.12        691.72        37.82 o                         
  12   8   2         46.29         15.27        27.46 o                         
  13   8   2        489.80        460.22        27.54 o                         
  14   8   2         61.79         20.97        35.85 o                         
  15   8   2         49.93         -1.16        23.71 o                         
  16   8   2        188.51        176.59        25.79 o                         
 -14   9   2         41.62         23.98        26.25 o                         
 -13   9   2         59.74         49.10        23.07 o                         
 -12   9   2        199.56        180.97        23.31 o                         
 -11   9   2        357.72        317.84        29.77 o                         
 -10   9   2          0.28         48.65        23.63 o                         
  -9   9   2         16.05         11.33        20.73 o                         
  -8   9   2         50.13         34.24        24.46 o                         
  -7   9   2        327.37        405.73        30.56 o                         
  -6   9   2        591.68        564.96        34.07 o                         
  -5   9   2         70.24         64.07        20.37 o                         
  -4   9   2          3.18         18.04        23.60 o                         
  -3   9   2        335.20        321.04        26.26 o                         
  -2   9   2          5.09        -15.50        19.64 o                         
  -1   9   2         24.16         18.06        16.87 o                         
   0   9   2         86.13         67.69        16.06 o                         
   1   9   2         13.37        -13.95        15.93 o                         
   2   9   2        938.87        957.35        32.49 o                         
   3   9   2          2.35         -4.90        24.64 o                         
   4   9   2         73.66         67.44        27.29 o                         
   5   9   2         22.30          3.76        21.49 o                         
   6   9   2        106.14         85.22        18.96 o                         
   7   9   2         28.14         26.11        20.29 o                         
   8   9   2         84.35         24.18        26.15 o                         
   9   9   2         75.61         44.16        21.87 o                         
  10   9   2         84.49         61.21        31.04 o                         
  11   9   2        479.19        471.75        24.38 o                         
  12   9   2        392.66        370.23        34.38 o                         
  13   9   2          7.34         26.80        30.15 o                         
  14   9   2        127.63        124.08        27.47 o                         
 -11  10   2         30.00          6.50        29.40 o                         
 -10  10   2        483.13        546.99        28.49 o                         
  -9  10   2        104.89         82.31        25.32 o                         
  -8  10   2        263.33        260.27        34.96 o                         
  -7  10   2        406.55        380.45        46.40 o                         
  -6  10   2          7.64         77.22        22.84 o                         
  -5  10   2        149.76        136.54        43.93 o                         
  -4  10   2        146.81        142.47        27.15 o                         
  -3  10   2          6.29         15.65        23.10 o                         
  -2  10   2          0.41          2.84        18.60 o                         
  -1  10   2         26.17         25.24        18.29 o                         
   0  10   2          0.17          8.36        24.13 o                         
   1  10   2         17.96         11.00        19.13 o                         
   2  10   2          1.78         -3.79        22.53 o                         
   3  10   2         62.38         70.36        28.45 o                         
   4  10   2         86.86        104.13        38.63 o                         
   5  10   2        435.41        391.53        41.61 o                         
   6  10   2         69.62         79.39        30.99 o                         
   7  10   2        260.22        291.15        32.67 o                         
   8  10   2          3.47        -11.78        22.54 o                         
   9  10   2        297.62        325.06        24.22 o                         
  10  10   2         28.40         12.71        28.49 o                         
  -5  11   2        372.02        402.19        38.82 o                         
  -4  11   2          1.05         -5.47        22.61 o                         
  -3  11   2        123.12         96.11        35.40 o                         
  -2  11   2          0.23        -19.51        19.51 o                         
  -1  11   2         37.13         32.61        22.01 o                         
   0  11   2         16.08         29.12        20.38 o                         
   1  11   2         76.95         78.57        26.04 o                         
   2  11   2       1089.35       1139.90        48.52 o                         
   3  11   2         23.25         21.56        26.18 o                         
   4  11   2        382.10        387.30        27.16 o                         
 -24   1   3         23.39         35.97        38.39 o                         
 -23   1   3        320.80        294.61        41.54 o                         
 -22   1   3        529.81        618.22        56.46 o                         
 -21   1   3        499.01        541.14        38.23 o                         
 -20   1   3         10.15        -17.82        30.44 o                         
 -19   1   3          3.97         26.15        23.60 o                         
 -18   1   3        972.32       1018.97        35.01 o                         
 -17   1   3        472.07        466.67        24.85 o                         
 -16   1   3       1912.41       1734.48        29.39 o                         
 -15   1   3          4.24        -12.41        12.41 o                         
 -14   1   3       1799.27       1891.25        28.82 o                         
 -13   1   3         13.79         12.20        11.94 o                         
 -12   1   3        102.42         91.44         8.64 o                         
 -11   1   3          8.12         -0.28         5.71 o                         
 -10   1   3       1716.37       1849.74        19.24 o                         
  -9   1   3       2440.28       2514.89        22.90 o                         
  -8   1   3       1522.65       1649.71        16.93 o                         
  -7   1   3        575.10        651.60        11.81 o                         
  -6   1   3        276.01        279.86         8.12 o                         
  -5   1   3         74.82        152.74         7.10 o                         
  -4   1   3          6.32         10.68         8.23 o                         
  -3   1   3      23416.21      23704.46       147.45 o                         
  -2   1   3         59.82         17.04         6.57 o                         
  -1   1   3       7668.73       7040.54        76.85 o                         
   0   1   3          0.22          0.99         9.80 o                         
   1   1   3       2491.02       2092.16        21.22 o                         
   2   1   3       6597.30       6234.57        68.20 o                         
   3   1   3      21366.95      21455.02       139.32 o                         
   4   1   3       2826.22       3017.32        24.15 o                         
   5   1   3       4536.98       4184.15        33.07 o                         
   6   1   3        105.62         69.37         6.54 o                         
   7   1   3       6426.63       6281.82        45.81 o                         
   8   1   3          1.74         -5.44         6.59 o                         
   9   1   3       1712.26       1607.07        19.85 o                         
  10   1   3          4.07          2.51         6.77 o                         
  11   1   3       1008.11        941.14        13.70 o                         
  12   1   3       3330.14       3456.07        29.98 o                         
  13   1   3        484.35        504.20        17.03 o                         
  14   1   3        374.21        410.28        12.70 o                         
  15   1   3        158.36        190.85        14.39 o                         
  16   1   3        503.07        514.15        17.01 o                         
  17   1   3       1996.35       1980.96        35.21 o                         
  18   1   3       2126.66       2129.21        39.96 o                         
  19   1   3         21.94         32.37        24.32 o                         
  20   1   3         11.89        -18.37        34.54 o                         
  21   1   3        170.07        183.95        40.16 o                         
  22   1   3         75.52         65.89        39.46 o                         
  23   1   3         13.07        -29.09        40.10 o                         
 -24   2   3        228.14          6.13       105.17 o                         
 -23   2   3        415.84        434.23        35.28 o                         
 -22   2   3        589.69        651.54        35.06 o                         
 -21   2   3        184.47        223.05        27.37 o                         
 -20   2   3         71.32        100.68        25.83 o                         
 -19   2   3        930.06        777.24        34.74 o                         
 -18   2   3       1559.40       1424.48        34.54 o                         
 -17   2   3          4.53        -11.16        16.05 o                         
 -16   2   3       1648.89       1628.79        29.44 o                         
 -15   2   3        485.40        495.25        19.87 o                         
 -14   2   3        584.42        598.21        18.68 o                         
 -13   2   3        523.26        514.03        16.88 o                         
 -12   2   3        262.05        255.96        11.35 o                         
 -11   2   3        489.11        557.04        12.84 o                         
 -10   2   3         20.65         40.60         7.15 o                         
  -9   2   3       1139.35       1301.71        16.13 o                         
  -8   2   3       1898.65       1842.97        19.72 o                         
  -7   2   3       4290.37       4081.06        34.56 o                         
  -6   2   3         13.35         28.84         8.48 o                         
  -5   2   3        477.84        476.97        12.20 o                         
  -4   2   3      10149.08       9873.78        68.01 o                         
  -3   2   3       2105.01       1852.41        22.22 o                         
  -2   2   3      46171.20      47678.20       305.27 o                         
  -1   2   3       4215.96       3756.17        37.72 o                         
   0   2   3     101102.07     109663.11       652.78 o                         
   1   2   3      21022.40      20137.60       115.51 o                         
   2   2   3      19602.55      20563.97       126.76 o                         
   3   2   3       7989.27       7855.62        52.49 o                         
   4   2   3        462.80        448.79        13.83 o                         
   5   2   3        980.94        990.64        14.88 o                         
   6   2   3       2738.22       2726.82        25.17 o                         
   7   2   3        779.81       1031.54        16.60 o                         
   8   2   3       3616.04       4033.99        33.36 o                         
   9   2   3          3.13         12.76         8.88 o                         
  10   2   3        457.49        506.58        13.66 o                         
  11   2   3         74.11         75.13        10.32 o                         
  12   2   3          1.51         -8.28        10.28 o                         
  13   2   3        274.82        308.94        12.76 o                         
  14   2   3        117.21        115.87        12.41 o                         
  15   2   3       1170.46       1207.26        26.78 o                         
  16   2   3         23.57         28.09        15.40 o                         
  17   2   3        151.03        164.72        20.01 o                         
  18   2   3        474.93        496.03        23.66 o                         
  19   2   3        131.42         97.17        20.09 o                         
  20   2   3          0.30          3.21        24.96 o                         
  21   2   3         45.34        -18.34        37.00 o                         
  22   2   3         79.45         57.88        40.05 o                         
  23   2   3          0.96         -1.34        75.01 o                         
 -23   3   3          0.00          2.76        29.75 o                         
 -22   3   3          3.07        -15.41        28.19 o                         
 -21   3   3        138.28         89.10        28.63 o                         
 -20   3   3        293.91        282.29        24.14 o                         
 -19   3   3        410.51        403.62        28.21 o                         
 -18   3   3          3.44         36.11        18.48 o                         
 -17   3   3        265.01        237.87        23.16 o                         
 -16   3   3          4.34         -0.82        16.47 o                         
 -15   3   3         35.28         38.20        12.69 o                         
 -14   3   3       3009.58       2942.67        31.91 o                         
 -13   3   3        142.52        146.12        10.20 o                         
 -12   3   3       1893.82       2073.48        24.31 o                         
 -11   3   3        292.66        288.80        10.53 o                         
 -10   3   3       4238.86       4436.80        38.61 o                         
  -9   3   3        510.73        520.46        14.09 o                         
  -8   3   3       2483.30       2501.68        26.09 o                         
  -7   3   3        958.67       1046.77        17.53 o                         
  -6   3   3         91.54         55.80        10.93 o                         
  -5   3   3        467.77        544.94        13.43 o                         
  -4   3   3       2340.80       2126.64        20.01 o                         
  -3   3   3        935.46       1143.23        15.97 o                         
  -2   3   3        245.64        268.87         9.46 o                         
  -1   3   3       9726.29       9612.44        65.34 o                         
   0   3   3         22.22         15.81         8.32 o                         
   1   3   3        201.54        266.29        11.74 o                         
   2   3   3        778.12        866.92        20.32 o                         
   3   3   3         72.00         95.68         8.42 o                         
   4   3   3       3356.08       3295.22        26.40 o                         
   5   3   3        415.35        360.61        12.16 o                         
   6   3   3       5758.85       5679.75        46.63 o                         
   7   3   3        385.54        416.09        13.16 o                         
   8   3   3         51.79         45.01        10.31 o                         
   9   3   3         55.11         84.05        10.84 o                         
  10   3   3        131.39        148.20        10.76 o                         
  11   3   3        251.62        280.18        13.90 o                         
  12   3   3        468.88        452.16        14.12 o                         
  13   3   3          2.97         12.60        11.24 o                         
  14   3   3        797.51        792.58        25.21 o                         
  15   3   3       2099.81       2070.89        34.28 o                         
  16   3   3        768.69        813.19        25.97 o                         
  17   3   3        148.19         89.31        20.60 o                         
  18   3   3         82.75         67.61        21.45 o                         
  19   3   3         91.97        100.62        22.34 o                         
  20   3   3        110.64         82.34        22.43 o                         
  21   3   3        176.54        190.92        30.86 o                         
  22   3   3         22.94          5.06        40.46 o                         
 -22   4   3         36.75         54.01        29.86 o                         
 -21   4   3         13.28         14.14        23.09 o                         
 -20   4   3       1201.70       1182.26        38.97 o                         
 -19   4   3        353.40        328.31        24.10 o                         
 -18   4   3        307.14        379.88        23.00 o                         
 -17   4   3         79.75         95.11        19.41 o                         
 -16   4   3        109.03         69.74        18.03 o                         
 -15   4   3        133.12        114.58        14.14 o                         
 -14   4   3        397.48        385.56        18.32 o                         
 -13   4   3        105.88         86.51        11.23 o                         
 -12   4   3        564.01        582.53        15.55 o                         
 -11   4   3         19.44         37.59        10.52 o                         
 -10   4   3       1061.57       1244.10        19.50 o                         
  -9   4   3       2726.07       2767.71        28.44 o                         
  -8   4   3        938.34        865.49        17.14 o                         
  -7   4   3        271.88        262.83        11.77 o                         
  -6   4   3         46.85         45.48        10.42 o                         
  -5   4   3         16.97          5.72         8.93 o                         
  -4   4   3          0.48         10.69         9.62 o                         
  -3   4   3      19423.03      19335.87       123.00 o                         
  -2   4   3       6787.72       6759.15        47.80 o                         
  -1   4   3          0.74         -0.51         8.88 o                         
   0   4   3        773.30        800.71        16.90 o                         
   1   4   3         31.01         30.94        10.37 o                         
   2   4   3       9998.26      10631.58        71.19 o                         
   3   4   3       2021.30       2116.85        31.40 o                         
   4   4   3         21.96         35.75         9.93 o                         
   5   4   3      10179.92      10808.27        73.15 o                         
   6   4   3        579.53        570.56        13.08 o                         
   7   4   3       1784.86       1675.38        20.10 o                         
   8   4   3         30.26         36.14        11.32 o                         
   9   4   3          3.62          4.07        12.08 o                         
  10   4   3         34.98         59.59        12.40 o                         
  11   4   3       1248.37       1197.77        22.32 o                         
  12   4   3          2.44          1.14        12.14 o                         
  13   4   3        141.54        168.73        13.25 o                         
  14   4   3        366.60        398.00        15.93 o                         
  15   4   3         33.75         32.50        15.98 o                         
  16   4   3       2330.83       2289.68        37.49 o                         
  17   4   3         24.25         28.11        22.47 o                         
  18   4   3        351.89        358.15        29.87 o                         
  19   4   3         16.45         15.06        23.53 o                         
  20   4   3         91.02        105.12        32.92 o                         
  21   4   3         71.05         68.57        24.85 o                         
 -21   5   3        179.17        201.03        26.98 o                         
 -20   5   3        609.85        607.91        30.28 o                         
 -19   5   3         63.51        110.92        24.09 o                         
 -18   5   3       1635.18       1667.99        37.35 o                         
 -17   5   3        269.45        254.24        24.00 o                         
 -16   5   3        136.03        129.68        17.90 o                         
 -15   5   3         20.08         15.89        15.04 o                         
 -14   5   3         37.18         23.25        12.65 o                         
 -13   5   3       1343.07       1274.81        21.80 o                         
 -12   5   3         24.45         12.54        12.24 o                         
 -11   5   3        543.89        598.61        16.40 o                         
 -10   5   3         42.61         39.42        12.05 o                         
  -9   5   3        791.29        719.74        17.88 o                         
  -8   5   3         17.58         21.54        11.76 o                         
  -7   5   3       2297.83       2422.55        27.50 o                         
  -6   5   3        850.52        815.26        16.68 o                         
  -5   5   3        505.01        449.00        13.44 o                         
  -4   5   3        713.90        738.47        16.31 o                         
  -3   5   3       1361.11       1344.91        19.58 o                         
  -2   5   3       1047.26        919.44        16.07 o                         
  -1   5   3       1031.86       1140.29        18.26 o                         
   0   5   3        183.39        220.72        11.78 o                         
   1   5   3        268.23        298.62        15.86 o                         
   2   5   3       2589.67       2670.68        27.12 o                         
   3   5   3         81.08         91.92        10.34 o                         
   4   5   3        703.13        699.63        15.76 o                         
   5   5   3          0.21         14.37        10.79 o                         
   6   5   3         18.30         41.44         9.98 o                         
   7   5   3       2248.42       2173.38        24.05 o                         
   8   5   3        916.19       1008.52        18.54 o                         
   9   5   3        922.30        978.30        18.72 o                         
  10   5   3        444.12        457.41        17.32 o                         
  11   5   3        203.41        207.10        14.89 o                         
  12   5   3       1201.87       1235.66        25.19 o                         
  13   5   3        677.53        642.72        19.86 o                         
  14   5   3        869.10        884.04        26.06 o                         
  15   5   3        225.35        241.90        19.52 o                         
  16   5   3         27.11         31.95        18.15 o                         
  17   5   3         15.91         10.05        26.19 o                         
  18   5   3         24.07         29.69        25.72 o                         
  19   5   3         27.20         77.81        25.61 o                         
  20   5   3        198.25        193.38        28.72 o                         
 -20   6   3         12.19         86.17        27.23 o                         
 -19   6   3         22.77         39.12        25.24 o                         
 -18   6   3        504.29        515.50        29.94 o                         
 -17   6   3        171.45        147.94        23.43 o                         
 -16   6   3        182.34        202.49        20.30 o                         
 -15   6   3        549.21        574.86        21.30 o                         
 -14   6   3       1126.03       1119.85        22.87 o                         
 -13   6   3        162.60        186.96        15.05 o                         
 -12   6   3        483.32        427.36        16.91 o                         
 -11   6   3        624.29        588.24        17.67 o                         
 -10   6   3       2987.29       3046.83        33.40 o                         
  -9   6   3         26.15         46.64        13.45 o                         
  -8   6   3       3328.36       3327.95        33.16 o                         
  -7   6   3        239.80        236.75        12.76 o                         
  -6   6   3        190.38        171.76        11.99 o                         
  -5   6   3         91.88        106.19        12.86 o                         
  -4   6   3         42.42         69.76        11.72 o                         
  -3   6   3        790.33        763.07        18.75 o                         
  -2   6   3        231.32        320.14        13.68 o                         
  -1   6   3        449.97        394.11        14.35 o                         
   0   6   3        312.57        364.87        12.99 o                         
   1   6   3         54.53         46.40        11.56 o                         
   2   6   3        260.89        286.28        13.44 o                         
   3   6   3        219.59        208.72        13.55 o                         
   4   6   3          2.63         17.60        11.14 o                         
   5   6   3         50.43         32.71        12.76 o                         
   6   6   3         87.01         59.22        12.52 o                         
   7   6   3        383.68        395.71        14.71 o                         
   8   6   3        471.82        432.89        15.01 o                         
   9   6   3        564.76        567.24        19.73 o                         
  10   6   3        289.49        273.56        17.44 o                         
  11   6   3         27.13         44.40        16.83 o                         
  12   6   3       1956.16       1957.62        30.93 o                         
  13   6   3        761.28        799.76        23.50 o                         
  14   6   3         24.31         30.30        17.38 o                         
  15   6   3         83.23         63.25        19.69 o                         
  16   6   3          7.38         34.68        22.32 o                         
  17   6   3        442.79        437.89        31.23 o                         
  18   6   3        216.56        277.72       110.27 o                         
  19   6   3          1.83          1.70        29.92 o                         
 -19   7   3         45.45        126.22        66.56 o                         
 -18   7   3        452.02        457.35        33.49 o                         
 -17   7   3          4.58          6.98        25.83 o                         
 -16   7   3         26.60         33.14        26.39 o                         
 -15   7   3         37.89         17.57        21.42 o                         
 -14   7   3        621.36        629.05        21.35 o                         
 -13   7   3         24.38         28.84        16.16 o                         
 -12   7   3       1326.38       1308.71        30.73 o                         
 -11   7   3       2003.13       2020.55        31.79 o                         
 -10   7   3        998.92        963.86        24.63 o                         
  -9   7   3          6.36          6.39        15.24 o                         
  -8   7   3       2811.71       2906.33        35.18 o                         
  -7   7   3        123.53        129.03        14.55 o                         
  -6   7   3          0.38         -8.04        14.24 o                         
  -5   7   3         99.38         97.02        14.47 o                         
  -4   7   3         34.78         41.29        14.46 o                         
  -3   7   3          2.33        -12.53        12.53 o                         
  -2   7   3         48.00         33.65        12.80 o                         
  -1   7   3        274.53        259.74        13.82 o                         
   0   7   3        394.51        406.65        15.55 o                         
   1   7   3       2655.84       2745.82        29.63 o                         
   2   7   3       1169.81       1237.44        22.73 o                         
   3   7   3         10.18         10.32        12.92 o                         
   4   7   3         31.71         21.48        13.83 o                         
   5   7   3        839.78        829.95        21.32 o                         
   6   7   3       1265.59       1286.22        27.31 o                         
   7   7   3         16.41         22.57        15.31 o                         
   8   7   3        740.38        732.97        22.48 o                         
   9   7   3       2631.01       2600.35        37.06 o                         
  10   7   3          4.14         30.03        21.75 o                         
  11   7   3        340.26        373.39        26.90 o                         
  12   7   3         16.32         14.81        19.07 o                         
  13   7   3          4.10         -5.56        24.96 o                         
  14   7   3        314.86        332.53        23.30 o                         
  15   7   3         58.90         13.66        27.38 o                         
  16   7   3         26.44          4.42        22.27 o                         
  17   7   3        101.62         79.83        34.53 o                         
  18   7   3        503.40        524.54        59.92 o                         
 -17   8   3          4.65        -23.31        46.29 o                         
 -16   8   3        200.15        224.64        54.28 o                         
 -15   8   3          0.91         46.05        25.39 o                         
 -14   8   3        348.34        354.24        22.21 o                         
 -13   8   3        100.47        148.33        28.36 o                         
 -12   8   3         87.80         62.81        20.53 o                         
 -11   8   3        512.01        580.16        27.54 o                         
 -10   8   3          9.52         11.09        21.29 o                         
  -9   8   3        145.19        125.81        18.72 o                         
  -8   8   3          2.34         -4.77        16.38 o                         
  -7   8   3         23.98         31.34        17.23 o                         
  -6   8   3        267.26        260.34        17.40 o                         
  -5   8   3        145.97        164.52        15.95 o                         
  -4   8   3         61.93         31.20        14.92 o                         
  -3   8   3         24.30          4.04        14.92 o                         
  -2   8   3        264.52        292.29        16.51 o                         
  -1   8   3        319.79        306.27        16.27 o                         
   0   8   3        105.11        115.99        15.74 o                         
   1   8   3         12.15         35.81        14.76 o                         
   2   8   3        453.55        480.68        20.14 o                         
   3   8   3         20.54         26.99        14.69 o                         
   4   8   3          0.20          1.90        14.55 o                         
   5   8   3        206.50        230.19        18.14 o                         
   6   8   3         80.29         69.63        18.85 o                         
   7   8   3        805.49        746.99        25.15 o                         
   8   8   3        255.61        281.00        25.83 o                         
   9   8   3         45.90         22.92        25.27 o                         
  10   8   3          5.72        -19.71        19.71 o                         
  11   8   3        153.95        121.39        37.35 o                         
  12   8   3        136.21        122.85        23.09 o                         
  13   8   3         14.01          1.64        32.13 o                         
  14   8   3          3.78          9.50        36.61 o                         
  15   8   3        370.57        294.74        30.05 o                         
  16   8   3        186.85        173.22        25.43 o                         
 -14   9   3        160.70        134.02        24.79 o                         
 -13   9   3         24.71         39.51        20.99 o                         
 -12   9   3         43.78         42.29        21.65 o                         
 -11   9   3         27.59         40.42        29.51 o                         
 -10   9   3        148.88        101.47        23.20 o                         
  -9   9   3        124.32        139.84        24.83 o                         
  -8   9   3          5.69          0.92        23.85 o                         
  -7   9   3          3.99         19.78        24.14 o                         
  -6   9   3         57.29         10.30        18.70 o                         
  -5   9   3         36.65         40.54        18.84 o                         
  -4   9   3         17.02          6.45        21.56 o                         
  -3   9   3        167.88        111.84        25.77 o                         
  -2   9   3        164.22         94.45        19.66 o                         
  -1   9   3          2.39        -21.47        21.47 o                         
   0   9   3        151.62        149.57        23.22 o                         
   1   9   3        720.09        745.28        31.09 o                         
   2   9   3        144.11        163.49        18.95 o                         
   3   9   3        638.76        609.68        31.76 o                         
   4   9   3         51.73         42.17        27.62 o                         
   5   9   3        996.65        953.22        28.31 o                         
   6   9   3         94.25         91.05        19.27 o                         
   7   9   3         53.19         35.86        20.66 o                         
   8   9   3        183.28        169.34        27.39 o                         
   9   9   3         16.29          0.49        20.62 o                         
  10   9   3        726.37        781.27        42.58 o                         
  11   9   3         27.77          0.20        29.48 o                         
  12   9   3        167.78        159.57        36.10 o                         
  13   9   3          8.46         11.39        40.43 o                         
 -11  10   3         47.23         75.90        34.69 o                         
 -10  10   3         34.70         34.41        29.80 o                         
  -9  10   3        317.03        317.98        25.00 o                         
  -8  10   3        529.64        561.97        48.78 o                         
  -7  10   3        149.59        230.61        37.94 o                         
  -6  10   3          2.54         42.57        28.55 o                         
  -5  10   3        170.81        138.62        26.20 o                         
  -4  10   3        313.06        323.27        23.20 o                         
  -3  10   3        283.34        261.86        29.26 o                         
  -2  10   3          3.34          5.63        20.03 o                         
  -1  10   3          0.28         11.17        20.47 o                         
   0  10   3        797.96        818.63        42.23 o                         
   1  10   3          0.10         28.85        22.15 o                         
   2  10   3          5.70         12.47        17.50 o                         
   3  10   3         31.98         51.18        22.68 o                         
   4  10   3        133.38        112.14        36.51 o                         
   5  10   3        634.72        620.48        27.29 o                         
   6  10   3        287.02        287.49        35.21 o                         
   7  10   3          8.29         60.24        27.00 o                         
   8  10   3        101.92         63.20        28.39 o                         
   9  10   3         85.18         69.13        28.17 o                         
  10  10   3         58.63         71.65        25.33 o                         
  -5  11   3         17.19         16.19        22.50 o                         
  -4  11   3          4.42         18.11        27.91 o                         
  -3  11   3         40.60         30.66        34.22 o                         
  -2  11   3         77.40         82.25        32.40 o                         
  -1  11   3        241.46        255.40        43.13 o                         
   0  11   3         19.00        -19.27        19.27 o                         
   1  11   3         72.08         68.74        20.46 o                         
   2  11   3        118.08        112.22        33.90 o                         
   3  11   3         54.79         46.56        25.36 o                         
   4  11   3          3.43         32.43        25.94 o                         
 -24   0   4       1595.69       1805.89       100.17 o                         
 -23   0   4          0.14         21.03        50.64 o                         
 -22   0   4        872.15        848.44        62.38 o                         
 -21   0   4        269.37        345.18        49.71 o                         
 -20   0   4         93.60         83.94        46.09 o                         
 -19   0   4        311.38        261.23        45.95 o                         
 -18   0   4        227.65        162.42        40.76 o                         
 -17   0   4       1412.62       1450.64        73.17 o                         
 -16   0   4       1576.09       1710.00        62.47 o                         
 -15   0   4       2807.85       2679.61        61.40 o                         
 -14   0   4        853.12        768.07        30.84 o                         
 -13   0   4       2251.21       2296.35        45.19 o                         
 -12   0   4        722.76        671.40        27.92 o                         
 -11   0   4       4655.55       4900.09        70.99 o                         
 -10   0   4        284.01        375.94        15.81 o                         
  -9   0   4      11635.93      11533.88       110.04 o                         
  -8   0   4       7928.30       7853.95        76.73 o                         
  -7   0   4          7.91         40.05         7.81 o                         
  -6   0   4       4654.05       4091.16        44.31 o                         
  -5   0   4      25486.45      25193.68       259.79 o                         
  -4   0   4       1706.54       1812.68        47.56 o                         
  -3   0   4      18086.11      17757.74       275.34 o                         
  -2   0   4      16064.82      15287.17       170.23 o                         
  -1   0   4       2768.86       2875.41        72.68 o                         
   0   0   4      54760.64      56940.22       651.12 o                         
   1   0   4       8821.20       9278.40       150.25 o                         
   2   0   4      26448.81      25702.59       391.41 o                         
   3   0   4      94344.20      99121.48       958.74 o                         
   4   0   4        471.09        379.08        18.11 o                         
   5   0   4       6087.20       6231.79        79.85 o                         
   6   0   4         29.73         39.33        12.77 o                         
   7   0   4          1.85         12.15        16.83 o                         
   8   0   4       1243.31       1327.47        26.88 o                         
   9   0   4       2063.05       2077.43        33.46 o                         
  10   0   4        920.02        975.82        24.36 o                         
  11   0   4        859.28        948.15        22.05 o                         
  12   0   4         12.44          1.35        12.05 o                         
  13   0   4       1855.64       1912.65        31.48 o                         
  14   0   4       2046.72       2124.89        34.05 o                         
  15   0   4       1638.00       1569.93        36.49 o                         
  16   0   4          7.77         24.47        13.67 o                         
  17   0   4        395.62        441.41        42.81 o                         
  18   0   4       1236.21       1197.18        73.46 o                         
  19   0   4        352.66        436.96        57.85 o                         
  20   0   4         19.40        -13.23        51.28 o                         
  21   0   4         98.05         81.50        55.72 o                         
  22   0   4         56.74         -0.26        54.24 o                         
  23   0   4         13.03        -21.54        67.11 o                         
 -24   1   4        192.80        221.81        40.95 o                         
 -23   1   4        108.09         96.18        36.23 o                         
 -22   1   4        192.90        240.61        41.28 o                         
 -21   1   4          1.32         -5.81        31.19 o                         
 -20   1   4        132.99        133.96        32.34 o                         
 -19   1   4        203.61        222.85        31.50 o                         
 -18   1   4        930.31        873.34        33.65 o                         
 -17   1   4        473.46        474.05        26.88 o                         
 -16   1   4        117.35        122.59        13.70 o                         
 -15   1   4        122.82        160.56        13.95 o                         
 -14   1   4       3042.90       2990.49        34.18 o                         
 -13   1   4        807.36        752.43        17.13 o                         
 -12   1   4        607.82        613.43        13.40 o                         
 -11   1   4        282.13        223.31         8.90 o                         
 -10   1   4       4253.30       4408.10        38.14 o                         
  -9   1   4         71.17        103.23         8.07 o                         
  -8   1   4       2038.00       2050.87        20.33 o                         
  -7   1   4         90.99         60.96         6.20 o                         
  -6   1   4       3051.43       2890.67        24.66 o                         
  -5   1   4        413.04        267.85        11.61 o                         
  -4   1   4       6100.58       6106.98        44.86 o                         
  -3   1   4       8741.92       8233.92        64.62 o                         
  -2   1   4       1094.79       1252.47        26.77 o                         
  -1   1   4        436.93        304.62        12.47 o                         
   0   1   4        977.77        799.45        23.72 o                         
   1   1   4          1.09          2.98        13.06 o                         
   2   1   4        131.73        136.87        12.18 o                         
   3   1   4       8157.05       7592.85        54.47 o                         
   4   1   4       3803.38       3626.85        31.80 o                         
   5   1   4        583.19        588.36        11.25 o                         
   6   1   4       6229.31       6118.78        41.50 o                         
   7   1   4         73.25        135.99         8.55 o                         
   8   1   4        585.82        522.36        19.85 o                         
   9   1   4       4485.57       4287.20        36.03 o                         
  10   1   4        459.36        427.37        13.07 o                         
  11   1   4         13.09         34.57         6.92 o                         
  12   1   4         32.12         17.42         7.60 o                         
  13   1   4        493.66        502.87        16.98 o                         
  14   1   4       2538.63       2451.10        26.21 o                         
  15   1   4       1356.12       1318.04        23.63 o                         
  16   1   4       1074.82       1156.14        23.48 o                         
  17   1   4        499.14        509.42        22.07 o                         
  18   1   4         52.78         99.54        18.75 o                         
  19   1   4         79.09         73.32        35.41 o                         
  20   1   4         43.44         25.11        37.35 o                         
  21   1   4         22.19         -7.68        38.06 o                         
  22   1   4         15.19         -8.93        40.58 o                         
  23   1   4        285.46        296.78        57.74 o                         
 -24   2   4         20.04          0.30        39.73 o                         
 -23   2   4          6.56          9.57        38.16 o                         
 -22   2   4          7.53         43.17        27.84 o                         
 -21   2   4        115.81        101.11        26.87 o                         
 -20   2   4        793.24        749.11        42.24 o                         
 -19   2   4          0.04          0.34        24.28 o                         
 -18   2   4        279.55        288.45        19.12 o                         
 -17   2   4          1.23         -6.06        15.56 o                         
 -16   2   4         18.63         21.16        15.25 o                         
 -15   2   4         85.84         68.48        14.93 o                         
 -14   2   4         50.32         51.08         9.48 o                         
 -13   2   4        972.50        977.52        16.10 o                         
 -12   2   4       3499.57       3386.38        29.64 o                         
 -11   2   4       1044.04        962.43        13.49 o                         
 -10   2   4        450.96        497.86        11.07 o                         
  -9   2   4          6.93          6.39         7.59 o                         
  -8   2   4          7.82          9.28         9.34 o                         
  -7   2   4        423.30        509.23        12.18 o                         
  -6   2   4          4.96         31.77         8.81 o                         
  -5   2   4       1013.08       1062.88        14.94 o                         
  -4   2   4       9314.55       9039.76        59.35 o                         
  -3   2   4      28807.42      28514.33       178.75 o                         
  -2   2   4       9274.94       9083.29        59.66 o                         
  -1   2   4      27373.42      25739.25       153.26 o                         
   0   2   4       1136.79       1106.62        19.49 o                         
   1   2   4      33667.98      32574.07       193.19 o                         
   2   2   4        719.38        821.92        18.36 o                         
   3   2   4       2469.64       2700.84        22.73 o                         
   4   2   4         40.12         48.14         8.90 o                         
   5   2   4        379.42        277.89         9.73 o                         
   6   2   4        776.28        867.12        16.49 o                         
   7   2   4       1384.55       1214.68        19.81 o                         
   8   2   4        190.15        155.19         8.50 o                         
   9   2   4        361.29        393.37        11.72 o                         
  10   2   4         14.64          4.29         7.92 o                         
  11   2   4       1759.57       1895.95        24.91 o                         
  12   2   4        346.56        291.35        12.67 o                         
  13   2   4         27.76         27.52        11.26 o                         
  14   2   4       1863.95       2001.40        29.21 o                         
  15   2   4        872.00        880.95        24.94 o                         
  16   2   4        862.44        845.22        25.27 o                         
  17   2   4         26.75         39.55        19.00 o                         
  18   2   4        651.34        694.12        31.22 o                         
  19   2   4         10.81         11.77        19.63 o                         
  20   2   4         17.18         16.81        30.26 o                         
  21   2   4          3.77        -30.51        37.18 o                         
  22   2   4        865.52        863.05        61.48 o                         
 -23   3   4         58.01         96.57        30.07 o                         
 -22   3   4         50.55          5.86        28.71 o                         
 -21   3   4         39.00         45.43        26.71 o                         
 -20   3   4         20.11         34.36        24.96 o                         
 -19   3   4          0.23         -5.60        19.40 o                         
 -18   3   4        785.22        859.00        29.70 o                         
 -17   3   4        140.11        161.82        18.46 o                         
 -16   3   4          6.56         26.59        16.54 o                         
 -15   3   4         20.38         30.38        13.70 o                         
 -14   3   4        387.83        395.05        19.51 o                         
 -13   3   4        633.25        667.79        16.27 o                         
 -12   3   4        162.61        179.02        11.73 o                         
 -11   3   4        217.77        270.10        10.74 o                         
 -10   3   4        495.78        464.93        12.77 o                         
  -9   3   4       3818.95       3963.21        35.71 o                         
  -8   3   4       2449.78       2632.41        26.70 o                         
  -7   3   4        245.89        283.27        12.41 o                         
  -6   3   4         60.30         58.45         9.81 o                         
  -5   3   4         52.97         73.76         8.58 o                         
  -4   3   4       3340.77       3208.16        26.95 o                         
  -3   3   4       9949.12       9781.38        66.40 o                         
  -2   3   4       4093.07       3839.24        30.57 o                         
  -1   3   4       5014.71       5551.82        42.58 o                         
   0   3   4        568.78        608.72        18.65 o                         
   1   3   4      11407.05      10973.02        73.99 o                         
   2   3   4        879.13        794.84        18.81 o                         
   3   3   4       4805.18       4728.10        36.29 o                         
   4   3   4       1738.71       1622.45        25.07 o                         
   5   3   4       1082.32       1188.35        17.84 o                         
   6   3   4        161.29        202.17        10.50 o                         
   7   3   4        618.10        689.57        14.92 o                         
   8   3   4         90.72        131.26         8.60 o                         
   9   3   4       1468.70       1397.76        20.18 o                         
  10   3   4       6238.61       6475.90        51.55 o                         
  11   3   4        133.83        148.21        11.40 o                         
  12   3   4        979.08        944.84        19.20 o                         
  13   3   4       3670.78       3622.65        38.61 o                         
  14   3   4        144.26        164.42        14.60 o                         
  15   3   4        325.15        317.66        18.95 o                         
  16   3   4        325.35        301.26        19.82 o                         
  17   3   4        692.80        696.33        36.62 o                         
  18   3   4         59.86         77.73        21.63 o                         
  19   3   4         56.72         43.08        21.34 o                         
  20   3   4          0.37        -21.52        21.52 o                         
  21   3   4         54.56         19.09        33.47 o                         
  22   3   4        263.41        271.71        45.61 o                         
 -22   4   4         65.07         66.91        32.01 o                         
 -21   4   4         15.44         68.76        30.37 o                         
 -20   4   4          2.38         39.70        21.85 o                         
 -19   4   4        115.72         95.17        21.87 o                         
 -18   4   4       2281.44       2275.05        39.78 o                         
 -17   4   4        691.52        755.50        26.20 o                         
 -16   4   4         69.27         70.26        18.11 o                         
 -15   4   4        121.54        117.92        14.33 o                         
 -14   4   4        205.54        230.57        11.97 o                         
 -13   4   4        276.49        264.38        12.27 o                         
 -12   4   4       1155.22       1105.84        19.55 o                         
 -11   4   4         28.41         29.54        10.87 o                         
 -10   4   4        445.24        497.32        14.67 o                         
  -9   4   4       3172.05       3306.31        31.32 o                         
  -8   4   4         13.34         33.88        10.19 o                         
  -7   4   4          0.12          3.33        10.02 o                         
  -6   4   4       1614.28       1631.79        18.71 o                         
  -5   4   4        312.59        288.42        10.99 o                         
  -4   4   4        467.82        459.83        15.12 o                         
  -3   4   4         34.18         63.17        14.55 o                         
  -2   4   4       7090.34       7314.21        52.02 o                         
  -1   4   4       1409.52       1363.24        23.28 o                         
   0   4   4       3923.00       4095.59        33.18 o                         
   1   4   4        484.16        394.87        14.33 o                         
   2   4   4       3242.84       3191.86        28.96 o                         
   3   4   4       3223.70       3118.37        28.34 o                         
   4   4   4        220.11        226.50         9.37 o                         
   5   4   4        500.90        510.63        12.27 o                         
   6   4   4        755.52        807.11        15.30 o                         
   7   4   4        718.29        689.29        17.99 o                         
   8   4   4        882.81        931.84        19.70 o                         
   9   4   4        853.73        817.40        19.38 o                         
  10   4   4          2.24         -7.73        12.10 o                         
  11   4   4         42.00         45.88        12.09 o                         
  12   4   4       3173.91       3207.13        34.33 o                         
  13   4   4        973.53        988.06        22.94 o                         
  14   4   4        469.62        569.56        22.30 o                         
  15   4   4        117.51        105.32        18.72 o                         
  16   4   4        425.74        441.06        28.72 o                         
  17   4   4         11.70         13.25        22.71 o                         
  18   4   4          5.63         18.47        22.97 o                         
  19   4   4        361.87        366.53        30.74 o                         
  20   4   4        479.98        472.14        38.48 o                         
  21   4   4         67.10         61.47        36.78 o                         
 -21   5   4         82.48         45.88        24.20 o                         
 -20   5   4        862.04        857.60        38.46 o                         
 -19   5   4        205.94        221.33        24.03 o                         
 -18   5   4        322.87        361.56        23.79 o                         
 -17   5   4         78.59         91.08        20.49 o                         
 -16   5   4         51.73         74.59        17.61 o                         
 -15   5   4        214.18        208.47        15.63 o                         
 -14   5   4        555.46        583.23        16.73 o                         
 -13   5   4        578.70        636.41        16.92 o                         
 -12   5   4         32.73         33.56        12.61 o                         
 -11   5   4         41.01         53.39        12.55 o                         
 -10   5   4       1002.30       1000.07        20.14 o                         
  -9   5   4         17.60         18.34        12.02 o                         
  -8   5   4         12.90          4.97         9.87 o                         
  -7   5   4       3863.13       3824.18        34.96 o                         
  -6   5   4         31.07         24.87        10.18 o                         
  -5   5   4       4987.45       5207.03        43.09 o                         
  -4   5   4         34.82         16.87        10.51 o                         
  -3   5   4       4458.86       4928.37        40.03 o                         
  -2   5   4        161.96        200.76        11.16 o                         
  -1   5   4       2592.15       2668.08        26.42 o                         
   0   5   4        157.06        162.78        11.24 o                         
   1   5   4       3604.26       3807.97        33.97 o                         
   2   5   4          0.32         -2.90        11.12 o                         
   3   5   4       2081.79       2131.83        23.40 o                         
   4   5   4       1465.61       1373.00        20.38 o                         
   5   5   4       2207.47       2062.38        24.05 o                         
   6   5   4       2517.56       2422.60        25.01 o                         
   7   5   4        387.51        435.95        16.78 o                         
   8   5   4        145.93        155.01        10.55 o                         
   9   5   4         11.11         23.18        13.13 o                         
  10   5   4        174.43        219.80        14.89 o                         
  11   5   4        315.21        291.92        16.17 o                         
  12   5   4        354.04        336.75        17.47 o                         
  13   5   4        757.10        735.96        22.33 o                         
  14   5   4         15.43          0.69        15.80 o                         
  15   5   4        222.11        224.97        25.68 o                         
  16   5   4         14.11         21.80        19.04 o                         
  17   5   4       1100.22       1128.73        44.81 o                         
  18   5   4        379.94        421.23        36.48 o                         
  19   5   4         76.08         58.57        25.98 o                         
  20   5   4        101.28        100.07        31.11 o                         
 -20   6   4       1491.50       1606.05        43.53 o                         
 -19   6   4          3.15         13.85        24.17 o                         
 -18   6   4        169.24        162.82        25.71 o                         
 -17   6   4        289.45        301.64        24.20 o                         
 -16   6   4        158.60        161.34        21.10 o                         
 -15   6   4        432.04        420.88        20.64 o                         
 -14   6   4       1066.85       1100.07        23.27 o                         
 -13   6   4         76.80         58.27        14.49 o                         
 -12   6   4         25.81         22.03        14.16 o                         
 -11   6   4        125.69        139.32        14.37 o                         
 -10   6   4        135.95        135.45        14.27 o                         
  -9   6   4        534.87        537.03        17.20 o                         
  -8   6   4        526.44        466.48        15.54 o                         
  -7   6   4        215.38        169.74        12.78 o                         
  -6   6   4       1830.24       1798.30        24.10 o                         
  -5   6   4          9.47         12.13        11.99 o                         
  -4   6   4        197.64        207.40        12.74 o                         
  -3   6   4        934.40        939.28        19.27 o                         
  -2   6   4        387.72        374.16        14.38 o                         
  -1   6   4        171.23        193.29        12.51 o                         
   0   6   4       1684.50       1746.37        22.81 o                         
   1   6   4        897.06        956.39        19.54 o                         
   2   6   4       1304.01       1399.95        21.90 o                         
   3   6   4        232.84        241.71        13.30 o                         
   4   6   4         38.29         41.79        11.63 o                         
   5   6   4          0.45         15.67        12.55 o                         
   6   6   4          1.13          6.42        12.19 o                         
   7   6   4        195.90        217.76        13.12 o                         
   8   6   4         18.25         22.30        14.84 o                         
   9   6   4         78.50        103.16        16.99 o                         
  10   6   4        144.31        133.55        16.66 o                         
  11   6   4       1321.51       1237.15        27.70 o                         
  12   6   4       1151.68       1236.98        27.24 o                         
  13   6   4         34.33         25.38        17.19 o                         
  14   6   4        868.72        815.94        33.02 o                         
  15   6   4        115.77        134.90        30.79 o                         
  16   6   4          8.59         39.30        26.88 o                         
  17   6   4        110.30         63.51        39.58 o                         
  18   6   4          1.78         98.85        40.89 o                         
  19   6   4          7.50        119.51        48.55 o                         
 -19   7   4         25.99         47.80        28.72 o                         
 -18   7   4          5.86         75.20        32.47 o                         
 -17   7   4        110.99        120.67        26.13 o                         
 -16   7   4         99.02        125.33        31.45 o                         
 -15   7   4         15.44        -13.47        21.65 o                         
 -14   7   4         92.90         83.60        17.45 o                         
 -13   7   4         66.07         76.31        16.41 o                         
 -12   7   4       1858.82       1858.27        30.60 o                         
 -11   7   4          0.91         10.55        17.09 o                         
 -10   7   4        190.98        214.09        17.08 o                         
  -9   7   4        258.59        225.63        17.04 o                         
  -8   7   4         75.60         62.45        15.54 o                         
  -7   7   4          0.15         16.37        14.17 o                         
  -6   7   4        526.60        518.63        20.38 o                         
  -5   7   4        207.27        181.50        15.70 o                         
  -4   7   4        347.99        294.53        16.08 o                         
  -3   7   4        198.51        166.30        15.21 o                         
  -2   7   4        141.65        119.04        14.01 o                         
  -1   7   4          0.75         12.14        12.61 o                         
   0   7   4        628.77        703.41        17.61 o                         
   1   7   4        239.04        273.11        15.11 o                         
   2   7   4         22.90         17.41        13.03 o                         
   3   7   4        558.46        590.52        21.69 o                         
   4   7   4        119.00        128.05        14.54 o                         
   5   7   4       3529.77       3641.02        41.33 o                         
   6   7   4        127.30        150.44        15.27 o                         
   7   7   4        612.21        578.43        25.12 o                         
   8   7   4        135.79        147.91        18.11 o                         
   9   7   4          1.36         18.68        17.23 o                         
  10   7   4         11.25          9.54        18.44 o                         
  11   7   4         12.07          7.26        19.47 o                         
  12   7   4        236.62        234.52        31.63 o                         
  13   7   4        375.16        368.31        23.58 o                         
  14   7   4        417.16        366.31        22.05 o                         
  15   7   4         13.50         20.48        26.68 o                         
  16   7   4         70.26         77.70        27.05 o                         
  17   7   4        230.59        267.62        37.14 o                         
 -17   8   4        138.69         91.49        40.19 o                         
 -16   8   4         34.35         69.94        40.72 o                         
 -15   8   4        191.18        220.90        27.83 o                         
 -14   8   4        459.31        432.47        23.73 o                         
 -13   8   4          1.65         40.35        22.15 o                         
 -12   8   4        258.66        301.46        26.86 o                         
 -11   8   4       1034.01       1035.59        30.94 o                         
 -10   8   4         34.11         41.24        27.19 o                         
  -9   8   4        586.90        504.89        27.35 o                         
  -8   8   4        808.01        803.25        24.46 o                         
  -7   8   4          0.04        -13.35        17.84 o                         
  -6   8   4         19.83          7.74        17.27 o                         
  -5   8   4        176.83        157.64        16.92 o                         
  -4   8   4          1.51        -15.89        15.89 o                         
  -3   8   4         21.61         29.13        16.47 o                         
  -2   8   4         51.89         55.78        14.35 o                         
  -1   8   4        329.85        355.10        17.21 o                         
   0   8   4        154.56        173.08        16.00 o                         
   1   8   4        583.05        622.24        23.01 o                         
   2   8   4         43.99         59.46        15.12 o                         
   3   8   4        149.87        158.10        15.52 o                         
   4   8   4        192.61        223.64        15.85 o                         
   5   8   4          1.17          8.05        16.15 o                         
   6   8   4        135.28         60.84        19.87 o                         
   7   8   4        731.98        700.37        24.79 o                         
   8   8   4         62.11         34.60        23.11 o                         
   9   8   4        654.09        619.93        25.09 o                         
  10   8   4          1.98         34.24        29.04 o                         
  11   8   4        420.91        392.34        25.48 o                         
  12   8   4          3.42         23.56        31.29 o                         
  13   8   4        211.91        214.71        23.56 o                         
  14   8   4         60.42         72.52        34.99 o                         
  15   8   4         48.36         36.67        25.11 o                         
  16   8   4         33.54        -86.78        86.78 o                         
 -14   9   4        174.24        135.85        29.68 o                         
 -13   9   4         92.63         82.47        35.74 o                         
 -12   9   4          1.62        225.23       145.49 o                         
 -11   9   4        127.06        176.79        22.92 o                         
 -10   9   4        154.66        162.47        31.27 o                         
  -9   9   4        151.91        141.22        27.30 o                         
  -8   9   4        458.87        530.19        32.00 o                         
  -7   9   4          3.12         -4.97        18.19 o                         
  -6   9   4         66.23         40.11        29.31 o                         
  -5   9   4         50.71         34.32        18.17 o                         
  -4   9   4         27.08          9.47        17.23 o                         
  -3   9   4        104.70         83.61        24.03 o                         
  -2   9   4         37.60         40.54        27.11 o                         
  -1   9   4         26.04          2.78        21.66 o                         
   0   9   4         55.57         19.46        23.50 o                         
   1   9   4        104.42         83.85        17.97 o                         
   2   9   4        139.53        160.14        26.17 o                         
   3   9   4        564.06        608.09        30.74 o                         
   4   9   4         24.03         10.06        19.09 o                         
   5   9   4         35.55         19.75        19.29 o                         
   6   9   4        318.18        323.09        29.55 o                         
   7   9   4         12.74          6.48        20.12 o                         
   8   9   4        357.74        321.50        24.33 o                         
   9   9   4        359.29        328.99        30.51 o                         
  10   9   4         12.08          8.78        22.29 o                         
  11   9   4         22.50         10.59        28.63 o                         
  12   9   4        378.75        359.76        42.33 o                         
  13   9   4         72.70        101.82        34.20 o                         
 -11  10   4        205.19        170.97        23.85 o                         
 -10  10   4         94.88         73.96        34.57 o                         
  -9  10   4         52.12         20.00        33.02 o                         
  -8  10   4          8.62        -22.42        22.42 o                         
  -7  10   4        684.81        755.42        37.98 o                         
  -6  10   4         23.64         11.61        28.80 o                         
  -5  10   4        152.39        184.38        22.39 o                         
  -4  10   4         30.80         28.91        21.17 o                         
  -3  10   4        404.17        430.87        21.39 o                         
  -2  10   4         70.30          5.60        19.68 o                         
  -1  10   4         64.22         57.73        19.02 o                         
   0  10   4          6.47         -8.02        20.76 o                         
   1  10   4         92.06         23.09        29.82 o                         
   2  10   4          0.46         23.59        18.03 o                         
   3  10   4         32.74         41.92        35.05 o                         
   4  10   4         20.72          1.94        31.47 o                         
   5  10   4        191.22        204.24        26.17 o                         
   6  10   4          8.16        -21.41        22.47 o                         
   7  10   4         20.59         22.59        22.88 o                         
   8  10   4        236.02        234.87        26.80 o                         
   9  10   4         52.34         89.71        24.12 o                         
  10  10   4         36.16         77.14        31.97 o                         
  -5  11   4        374.46        411.07        32.63 o                         
  -4  11   4         14.32         19.56        30.06 o                         
  -3  11   4        104.95         68.52        32.34 o                         
  -2  11   4         16.45         26.55        31.55 o                         
  -1  11   4         73.39         36.65        22.93 o                         
   0  11   4          8.74         -1.95        32.37 o                         
   1  11   4         62.41         67.56        22.08 o                         
   2  11   4        262.44        296.04        40.10 o                         
   3  11   4         71.82         65.94        22.06 o                         
 -24   1   5          0.47         21.58        38.82 o                         
 -23   1   5         20.99         26.11        35.29 o                         
 -22   1   5       1579.39       1603.31        55.41 o                         
 -21   1   5        953.16       1018.23        46.46 o                         
 -20   1   5        586.85        464.45        38.30 o                         
 -19   1   5        179.08        180.01        30.92 o                         
 -18   1   5       1648.14       1650.30        41.05 o                         
 -17   1   5         18.44        -17.01        19.01 o                         
 -16   1   5          4.60          4.74        12.69 o                         
 -15   1   5       1751.07       1762.28        25.00 o                         
 -14   1   5         77.19         77.87        10.99 o                         
 -13   1   5         30.77         32.28         7.94 o                         
 -12   1   5       1619.99       1682.88        21.01 o                         
 -11   1   5       2577.09       2555.91        26.43 o                         
 -10   1   5        172.36        178.15         8.85 o                         
  -9   1   5       2648.22       2785.40        25.60 o                         
  -8   1   5         63.69         63.46         8.96 o                         
  -7   1   5        495.09        503.08        11.01 o                         
  -6   1   5        654.06        577.62        11.92 o                         
  -5   1   5          1.02          7.67         9.34 o                         
  -4   1   5       6080.96       5832.10        40.47 o                         
  -3   1   5       8486.62       8319.48        59.13 o                         
  -2   1   5       3533.78       2814.81        66.30 o                         
  -1   1   5        386.66        359.40        17.14 o                         
   0   1   5         34.10         54.82        16.09 o                         
   1   1   5         57.98         52.66        12.94 o                         
   2   1   5       5791.09       5361.42        40.45 o                         
   3   1   5       3076.39       3283.19        28.54 o                         
   4   1   5       2590.12       2601.88        24.71 o                         
   5   1   5      42268.30      42739.55       274.90 o                         
   6   1   5        597.69        619.59        13.35 o                         
   7   1   5       3892.47       3898.51        30.94 o                         
   8   1   5        746.77        751.49        14.65 o                         
   9   1   5        839.17        938.83        15.17 o                         
  10   1   5          0.18         -2.53         7.82 o                         
  11   1   5        684.34        622.03        14.16 o                         
  12   1   5         47.28         44.08         8.25 o                         
  13   1   5        174.46        196.60         9.43 o                         
  14   1   5       1037.35       1035.16        17.37 o                         
  15   1   5        135.85        155.69        12.53 o                         
  16   1   5       4392.23       4310.04        47.15 o                         
  17   1   5        263.45        252.98        20.11 o                         
  18   1   5         20.73         55.61        20.75 o                         
  19   1   5         93.97         87.24        36.38 o                         
  20   1   5          0.17        -35.50        35.50 o                         
  21   1   5          6.27        -38.02        39.10 o                         
  22   1   5         19.65        -16.69        41.37 o                         
 -24   2   5          0.13        -21.88        42.09 o                         
 -23   2   5         32.03         25.40        38.30 o                         
 -22   2   5       1028.19       1029.39        52.43 o                         
 -21   2   5         70.53         67.08        28.05 o                         
 -20   2   5          0.05          5.08        25.36 o                         
 -19   2   5         29.30         22.25        23.79 o                         
 -18   2   5       1534.67       1330.28        31.78 o                         
 -17   2   5        541.27        534.17        29.00 o                         
 -16   2   5         19.72         25.97        15.34 o                         
 -15   2   5          9.49          2.83        14.53 o                         
 -14   2   5        184.66        213.17        10.92 o                         
 -13   2   5        764.84        784.80        16.20 o                         
 -12   2   5       1006.22        995.09        16.87 o                         
 -11   2   5       3604.30       3774.80        31.14 o                         
 -10   2   5        584.08        621.13        13.07 o                         
  -9   2   5       5429.43       5637.47        42.74 o                         
  -8   2   5        743.10        899.15        18.90 o                         
  -7   2   5        134.98        102.26         8.61 o                         
  -6   2   5        582.33        540.35        10.65 o                         
  -5   2   5        187.20        238.79         8.44 o                         
  -4   2   5         10.97         16.22         7.68 o                         
  -3   2   5       3769.96       3503.53        27.80 o                         
  -2   2   5       4018.08       3744.40        30.06 o                         
  -1   2   5        483.64        445.98        20.21 o                         
   0   2   5      42108.65      42064.55       268.50 o                         
   1   2   5         14.70         28.96        12.04 o                         
   2   2   5       5021.24       4773.04        37.26 o                         
   3   2   5       2660.41       2789.09        25.12 o                         
   4   2   5        431.90        422.07        16.34 o                         
   5   2   5       1945.85       2122.79        23.79 o                         
   6   2   5       9495.64       9873.25        66.89 o                         
   7   2   5        920.57        942.89        15.88 o                         
   8   2   5       2534.27       2538.96        25.91 o                         
   9   2   5          2.23          6.67         9.08 o                         
  10   2   5       5122.24       5063.52        41.86 o                         
  11   2   5       1078.99       1009.64        18.13 o                         
  12   2   5         70.00        105.57         9.84 o                         
  13   2   5        711.38        749.31        20.20 o                         
  14   2   5       1817.59       1786.79        27.72 o                         
  15   2   5       1350.34       1285.89        28.15 o                         
  16   2   5       2073.67       2055.19        34.81 o                         
  17   2   5        406.89        384.28        23.01 o                         
  18   2   5          4.87         12.00        19.10 o                         
  19   2   5          2.18        -21.27        21.27 o                         
  20   2   5          5.85        -31.30        37.26 o                         
  21   2   5        104.82         67.79        42.52 o                         
  22   2   5         88.55         24.62        44.07 o                         
 -23   3   5         80.83         79.45        30.64 o                         
 -22   3   5         72.22         52.07        30.27 o                         
 -21   3   5          0.01         16.90        27.66 o                         
 -20   3   5         34.55         71.84        26.21 o                         
 -19   3   5         70.83         91.88        19.82 o                         
 -18   3   5        403.36        339.46        23.48 o                         
 -17   3   5       1000.29       1042.40        28.13 o                         
 -16   3   5        685.94        668.98        27.75 o                         
 -15   3   5        190.01        193.50        14.72 o                         
 -14   3   5          5.94          6.05        11.24 o                         
 -13   3   5       1532.10       1485.67        18.89 o                         
 -12   3   5          0.01         -8.14         8.65 o                         
 -11   3   5       2518.82       2464.45        25.37 o                         
 -10   3   5         25.64         46.71         9.18 o                         
  -9   3   5         77.82         86.85         9.68 o                         
  -8   3   5        496.14        479.06        12.56 o                         
  -7   3   5         77.04         50.24         9.41 o                         
  -6   3   5        358.92        363.39        10.19 o                         
  -5   3   5        118.26        132.79         8.92 o                         
  -4   3   5        212.44        172.14         9.65 o                         
  -3   3   5       1930.08       1943.45        20.51 o                         
  -2   3   5          2.27          8.52         9.39 o                         
  -1   3   5        468.53        532.74        13.79 o                         
   0   3   5       2533.51       2404.71        23.07 o                         
   1   3   5       5105.09       4881.27        36.66 o                         
   2   3   5       4251.42       4414.89        33.50 o                         
   3   3   5        721.81        881.97        23.50 o                         
   4   3   5        181.40        191.15        11.19 o                         
   5   3   5       2448.82       2510.46        25.64 o                         
   6   3   5        602.43        606.20        17.57 o                         
   7   3   5         68.12        139.65        10.25 o                         
   8   3   5         53.74         24.02         9.39 o                         
   9   3   5        830.89        786.65        15.01 o                         
  10   3   5        108.97         81.62        10.55 o                         
  11   3   5        636.11        599.19        16.92 o                         
  12   3   5        387.44        381.06        14.35 o                         
  13   3   5       1089.20       1088.47        24.37 o                         
  14   3   5        179.96        190.29        15.18 o                         
  15   3   5        253.63        209.84        18.33 o                         
  16   3   5         51.13         42.03        17.20 o                         
  17   3   5         49.87         41.59        20.93 o                         
  18   3   5         16.75         18.88        21.26 o                         
  19   3   5          0.75        -18.80        23.91 o                         
  20   3   5         75.05         54.06        24.07 o                         
  21   3   5        195.41        246.49        44.60 o                         
 -22   4   5         10.36         -4.53        30.50 o                         
 -21   4   5         60.56         49.92        28.49 o                         
 -20   4   5        561.17        522.53        29.23 o                         
 -19   4   5         73.16         98.96        21.19 o                         
 -18   4   5       2888.82       2835.88        44.07 o                         
 -17   4   5         32.62         56.34        18.99 o                         
 -16   4   5        203.72        155.81        18.93 o                         
 -15   4   5         45.34         50.70        14.51 o                         
 -14   4   5        102.62         88.09        11.32 o                         
 -13   4   5       1170.10       1182.83        20.76 o                         
 -12   4   5          0.27         20.33        10.87 o                         
 -11   4   5       2555.12       2477.92        26.89 o                         
 -10   4   5         15.99          7.06        10.48 o                         
  -9   4   5        426.27        439.89        13.95 o                         
  -8   4   5        452.62        469.48        11.49 o                         
  -7   4   5         94.24        101.39         8.97 o                         
  -6   4   5        969.44        963.14        16.39 o                         
  -5   4   5       4792.08       5103.89        38.86 o                         
  -4   4   5       7301.38       7434.81        53.17 o                         
  -3   4   5        899.94        983.69        20.51 o                         
  -2   4   5        931.59       1039.21        24.87 o                         
  -1   4   5         54.01         48.28        16.31 o                         
   0   4   5         46.38         26.19        14.60 o                         
   1   4   5       1853.13       1638.75        21.10 o                         
   2   4   5       4687.10       5204.72        38.82 o                         
   3   4   5       4816.24       4697.51        35.46 o                         
   4   4   5      10188.75      10388.04        67.47 o                         
   5   4   5       2491.65       2553.64        25.30 o                         
   6   4   5       4585.99       4601.97        36.98 o                         
   7   4   5       1304.32       1229.37        20.00 o                         
   8   4   5       1435.68       1470.46        23.29 o                         
   9   4   5         36.88         52.80        12.83 o                         
  10   4   5        420.56        398.70        16.93 o                         
  11   4   5       5006.00       4969.06        45.02 o                         
  12   4   5       1075.71       1138.17        23.87 o                         
  13   4   5        139.23        134.95        15.03 o                         
  14   4   5       1741.71       1729.56        30.53 o                         
  15   4   5         33.89         16.26        17.49 o                         
  16   4   5        283.36        291.71        25.77 o                         
  17   4   5          0.71         11.67        22.55 o                         
  18   4   5         22.41         18.54        35.26 o                         
  19   4   5         24.59         18.23        31.67 o                         
  20   4   5         77.03        123.95        36.47 o                         
  21   4   5         66.91        134.53        69.77 o                         
 -21   5   5        167.44        106.08        25.45 o                         
 -20   5   5          9.86         28.57        31.29 o                         
 -19   5   5          3.71         12.85        21.46 o                         
 -18   5   5        130.57        179.71        21.81 o                         
 -17   5   5        602.10        671.20        30.24 o                         
 -16   5   5        153.68        173.73        17.95 o                         
 -15   5   5        198.38        212.76        15.19 o                         
 -14   5   5        242.40        272.06        14.12 o                         
 -13   5   5        303.38        312.51        14.36 o                         
 -12   5   5        403.70        382.78        14.76 o                         
 -11   5   5        867.92        827.78        19.37 o                         
 -10   5   5       1383.50       1415.67        22.81 o                         
  -9   5   5        684.56        640.03        15.50 o                         
  -8   5   5        405.50        456.27        12.91 o                         
  -7   5   5        157.79        139.63        10.52 o                         
  -6   5   5        908.07        930.12        17.26 o                         
  -5   5   5       1038.62       1024.53        17.59 o                         
  -4   5   5       1312.41       1275.66        18.92 o                         
  -3   5   5       2962.82       3039.90        29.04 o                         
  -2   5   5        171.48        237.10        11.49 o                         
  -1   5   5       1821.08       1923.56        22.52 o                         
   0   5   5       4740.08       4859.80        40.08 o                         
   1   5   5       8356.29       8558.51        60.36 o                         
   2   5   5       1485.88       1400.91        19.59 o                         
   3   5   5        278.70        296.46        10.92 o                         
   4   5   5       2689.76       2701.20        25.83 o                         
   5   5   5        758.70        725.73        17.07 o                         
   6   5   5        651.70        629.93        15.83 o                         
   7   5   5        332.92        303.38        12.73 o                         
   8   5   5         40.48         35.54        14.05 o                         
   9   5   5         24.29          4.18        14.31 o                         
  10   5   5         29.82         27.86        14.88 o                         
  11   5   5        190.90        192.25        16.40 o                         
  12   5   5       1382.76       1379.92        27.87 o                         
  13   5   5          3.59          5.61        15.74 o                         
  14   5   5       1713.91       1740.87        35.32 o                         
  15   5   5          0.59         27.65        17.86 o                         
  16   5   5          1.61          1.64        22.32 o                         
  17   5   5       1015.94       1114.70        43.38 o                         
  18   5   5          1.85         28.23        30.82 o                         
  20   5   5        245.77        173.67        41.89 o                         
 -20   6   5          0.00         36.90        24.90 o                         
 -19   6   5        306.68        292.79        26.41 o                         
 -18   6   5         63.81         74.80        26.71 o                         
 -17   6   5         11.12          7.54        20.67 o                         
 -16   6   5        449.94        462.15        21.89 o                         
 -15   6   5        132.88        112.47        15.96 o                         
 -14   6   5        710.36        691.67        19.44 o                         
 -13   6   5          9.24         -0.14        14.16 o                         
 -12   6   5          7.98         -3.70        13.76 o                         
 -11   6   5         31.12         34.94        14.03 o                         
 -10   6   5         69.26         58.84        14.33 o                         
  -9   6   5         34.25         24.23        14.21 o                         
  -8   6   5        140.85        133.94        12.81 o                         
  -7   6   5        181.41        171.53        12.95 o                         
  -6   6   5        175.77        219.85        12.91 o                         
  -5   6   5        241.96        211.21        12.97 o                         
  -4   6   5       4306.13       4124.23        38.22 o                         
  -3   6   5        452.15        432.05        15.13 o                         
  -2   6   5       4078.02       3991.14        37.70 o                         
  -1   6   5       1145.92       1209.72        20.66 o                         
   0   6   5          0.17         22.76        11.72 o                         
   1   6   5         11.06         21.79        13.12 o                         
   2   6   5          9.21         27.77        12.45 o                         
   3   6   5        459.06        475.87        14.71 o                         
   4   6   5        204.31        211.95        12.50 o                         
   5   6   5        283.06        306.24        14.73 o                         
   6   6   5        135.33        117.67        12.87 o                         
   7   6   5        533.97        516.89        17.00 o                         
   8   6   5       1718.15       1634.87        29.48 o                         
   9   6   5       1531.70       1560.49        29.50 o                         
  10   6   5       1817.40       1795.59        31.91 o                         
  11   6   5       2194.37       2139.05        33.32 o                         
  12   6   5        211.06        228.03        18.33 o                         
  13   6   5        641.93        612.02        22.52 o                         
  14   6   5         17.83         31.87        21.38 o                         
  15   6   5        176.35        189.49        28.14 o                         
  16   6   5        485.53        451.03        28.88 o                         
  17   6   5          9.29        134.96        70.05 o                         
  18   6   5         98.34        122.35        29.90 o                         
  19   6   5        130.64        119.27        40.86 o                         
 -19   7   5         18.23         84.66        34.92 o                         
 -18   7   5         82.75        115.48        32.02 o                         
 -17   7   5          0.01         -4.97        27.49 o                         
 -16   7   5         45.21         70.93        26.46 o                         
 -15   7   5        593.14        621.32        22.19 o                         
 -14   7   5          1.17         -8.41        16.19 o                         
 -13   7   5        557.00        569.95        20.40 o                         
 -12   7   5         14.63         27.28        16.28 o                         
 -11   7   5        657.80        689.42        21.50 o                         
 -10   7   5        138.53        125.32        16.50 o                         
  -9   7   5         62.83         28.86        15.68 o                         
  -8   7   5        663.55        655.01        20.14 o                         
  -7   7   5       2219.10       2304.13        30.67 o                         
  -6   7   5          4.52          7.03        15.52 o                         
  -5   7   5        225.39        213.58        15.74 o                         
  -4   7   5          8.04         -5.22        14.40 o                         
  -3   7   5        370.37        388.05        16.81 o                         
  -2   7   5          0.81         -5.62        13.71 o                         
  -1   7   5          0.64         11.33        13.20 o                         
   0   7   5        783.45        766.96        19.34 o                         
   1   7   5         51.96         75.30        13.65 o                         
   2   7   5        130.61        120.19        14.71 o                         
   3   7   5        395.87        405.78        16.60 o                         
   4   7   5       1582.41       1547.90        29.03 o                         
   5   7   5        444.86        430.16        17.86 o                         
   6   7   5         11.47         25.56        17.16 o                         
   7   7   5       1599.79       1589.18        32.32 o                         
   8   7   5        515.56        534.56        25.59 o                         
   9   7   5         35.76         35.12        20.51 o                         
  10   7   5        221.23        197.85        20.34 o                         
  11   7   5        456.70        446.83        23.57 o                         
  12   7   5        499.82        566.00        29.83 o                         
  13   7   5          6.14        -21.08        21.08 o                         
  14   7   5         41.95         14.26        21.02 o                         
  15   7   5          8.39         -6.93        23.59 o                         
  16   7   5         84.61         58.88        25.53 o                         
  17   7   5         11.48         46.59        29.65 o                         
 -17   8   5         53.62         51.48        47.10 o                         
 -16   8   5         33.12        269.72        76.09 o                         
 -15   8   5         23.15        132.88        60.25 o                         
 -14   8   5        138.73        152.39        24.04 o                         
 -13   8   5       1483.49       1609.90        33.59 o                         
 -12   8   5         18.08         -1.22        20.79 o                         
 -11   8   5        351.88        393.28        23.88 o                         
 -10   8   5          0.50        -18.34        18.34 o                         
  -9   8   5          1.78          1.53        18.82 o                         
  -8   8   5        688.67        723.89        33.80 o                         
  -7   8   5        430.76        383.29        21.46 o                         
  -6   8   5         95.57         65.44        20.49 o                         
  -5   8   5        160.73        107.02        17.21 o                         
  -4   8   5        330.53        262.56        17.70 o                         
  -3   8   5        134.37        106.61        15.57 o                         
  -2   8   5       1483.06       1536.12        27.64 o                         
  -1   8   5        462.27        433.98        18.18 o                         
   0   8   5          0.00          5.03        14.40 o                         
   1   8   5       1065.62        967.80        23.52 o                         
   2   8   5        406.95        418.26        19.16 o                         
   3   8   5         60.08         72.61        15.14 o                         
   4   8   5        928.77        914.54        24.34 o                         
   5   8   5        563.73        645.10        28.35 o                         
   6   8   5         39.56         40.24        20.87 o                         
   7   8   5         22.47         34.84        20.25 o                         
   8   8   5        310.11        347.60        25.23 o                         
   9   8   5          8.98          6.71        28.41 o                         
  10   8   5         28.53         54.71        29.16 o                         
  11   8   5          0.68         27.83        35.71 o                         
  12   8   5         40.96         70.28        29.59 o                         
  13   8   5         36.60         57.60        31.74 o                         
  14   8   5        212.82        191.83        38.48 o                         
  15   8   5         47.43         82.99        30.36 o                         
 -14   9   5         29.76         15.30        28.86 o                         
 -13   9   5         33.11         18.99        28.38 o                         
 -12   9   5         18.44         42.69        29.29 o                         
 -11   9   5        206.84        221.66        32.02 o                         
 -10   9   5        115.30        118.64        26.78 o                         
  -9   9   5        264.99        257.41        21.07 o                         
  -8   9   5          1.17          0.47        19.92 o                         
  -7   9   5          4.25          1.46        19.40 o                         
  -6   9   5         76.52         50.57        20.08 o                         
  -5   9   5        624.14        663.09        28.42 o                         
  -4   9   5        187.62        170.69        22.33 o                         
  -3   9   5        740.90        771.09        27.72 o                         
  -2   9   5        855.18        863.08        33.68 o                         
  -1   9   5        145.35        111.39        22.43 o                         
   0   9   5         46.91         37.63        27.45 o                         
   1   9   5         81.43         87.44        29.48 o                         
   2   9   5          6.38         17.12        25.64 o                         
   3   9   5        378.01        361.09        27.30 o                         
   4   9   5         42.42         37.47        26.46 o                         
   5   9   5        287.16        235.71        25.02 o                         
   6   9   5         49.69         55.40        19.31 o                         
   7   9   5          5.62         13.17        21.67 o                         
   8   9   5         19.56        -20.08        22.06 o                         
   9   9   5         38.06        -28.13        28.13 o                         
  10   9   5          3.57         -7.25        23.44 o                         
  11   9   5         14.27         -0.82        29.27 o                         
  12   9   5        419.04        423.11        33.63 o                         
  13   9   5        117.87        157.53        39.12 o                         
 -11  10   5         27.07         -3.34        40.51 o                         
 -10  10   5        149.35        131.21        39.14 o                         
  -9  10   5         24.55        -20.71        34.83 o                         
  -8  10   5        245.07        212.17        45.42 o                         
  -7  10   5        328.34        414.15        27.30 o                         
  -6  10   5         11.55         17.73        23.34 o                         
  -5  10   5        528.79        531.45        26.64 o                         
  -4  10   5          0.05         12.02        22.13 o                         
  -3  10   5          0.34        -18.58        18.58 o                         
  -2  10   5        162.16        184.76        26.65 o                         
  -1  10   5         48.30         46.05        29.22 o                         
   0  10   5         36.56         19.69        31.41 o                         
   1  10   5        293.29        273.47        29.00 o                         
   2  10   5          2.43          2.43        21.86 o                         
   3  10   5        303.06        248.68        42.41 o                         
   4  10   5          9.11          2.92        27.02 o                         
   5  10   5        228.32        211.81        26.65 o                         
   6  10   5        494.57        517.53        33.09 o                         
   7  10   5        120.04        103.04        29.18 o                         
   8  10   5         12.59         25.83        31.02 o                         
   9  10   5        164.42        170.95        30.72 o                         
  -4  11   5        100.46        100.45        36.44 o                         
  -3  11   5          8.59        -25.25        32.60 o                         
  -2  11   5         65.80         17.14        30.64 o                         
  -1  11   5         64.00         83.50        20.48 o                         
   0  11   5          0.20        -19.46        19.46 o                         
   1  11   5         19.27         36.14        34.15 o                         
   2  11   5         29.90         52.93        25.13 o                         
 -24   0   6        396.93        418.18        80.41 o                         
 -23   0   6         29.92         76.14        48.06 o                         
 -22   0   6       2738.04       2846.98        90.61 o                         
 -21   0   6        458.19        444.12        52.87 o                         
 -20   0   6        393.03        370.00        49.92 o                         
 -19   0   6       1103.04       1147.13        61.48 o                         
 -18   0   6        902.88        750.26        60.61 o                         
 -17   0   6         72.09         32.26        22.97 o                         
 -16   0   6        269.48        255.00        25.59 o                         
 -15   0   6       1637.05       1584.23        42.46 o                         
 -14   0   6       2116.09       1947.68        44.54 o                         
 -13   0   6       2745.18       2828.35        52.01 o                         
 -12   0   6       5192.61       5227.29        67.33 o                         
 -11   0   6         22.74         -1.99         9.80 o                         
 -10   0   6       1457.99       1485.22        20.77 o                         
  -9   0   6       4560.11       4681.47        58.65 o                         
  -8   0   6        113.64         46.84        11.90 o                         
  -7   0   6       1135.19        959.81        17.45 o                         
  -6   0   6        292.79        204.17        12.34 o                         
  -5   0   6       8683.44       8472.09        83.54 o                         
  -4   0   6      15690.88      14525.55       161.58 o                         
  -3   0   6      57843.30      57382.73       523.03 o                         
  -2   0   6       3114.46       3096.36        55.21 o                         
  -1   0   6       4344.77       4276.26        84.52 o                         
   0   0   6        149.74        195.85        32.19 o                         
   1   0   6        504.62        475.53        32.51 o                         
   2   0   6        470.60        398.67        22.60 o                         
   3   0   6          6.45         16.73        22.11 o                         
   4   0   6        126.49        110.81        16.30 o                         
   5   0   6        316.50        262.05        15.26 o                         
   6   0   6       2211.06       1972.83        42.20 o                         
   7   0   6          2.57        -11.48        11.71 o                         
   8   0   6       1666.50       1887.36        41.16 o                         
   9   0   6        380.22        493.23        19.70 o                         
  10   0   6        917.83        914.19        24.49 o                         
  11   0   6         74.53         69.07        12.63 o                         
  12   0   6         10.80          4.28        12.58 o                         
  13   0   6       3326.35       3440.29        45.62 o                         
  14   0   6       4843.78       4914.81        59.78 o                         
  15   0   6       1768.78       1633.06        31.63 o                         
  16   0   6       4423.45       4459.32        69.74 o                         
  17   0   6          0.87         16.13        26.28 o                         
  18   0   6        126.29        126.76        52.54 o                         
  19   0   6        261.24        179.85        53.78 o                         
  20   0   6        292.89        265.05        60.90 o                         
  21   0   6        461.64        492.60        72.15 o                         
  22   0   6          7.23        -12.91        64.60 o                         
 -24   1   6        127.33        124.55        37.88 o                         
 -23   1   6        500.53        518.16        41.66 o                         
 -22   1   6         11.18         41.78        33.22 o                         
 -21   1   6          5.75         19.88        32.94 o                         
 -20   1   6          0.17         27.40        28.47 o                         
 -19   1   6        169.78        198.56        29.52 o                         
 -18   1   6         90.91         49.85        24.36 o                         
 -17   1   6       1029.13       1030.12        35.71 o                         
 -16   1   6       1482.44       1341.13        26.82 o                         
 -15   1   6       1408.39       1379.13        24.54 o                         
 -14   1   6          2.43         -2.35         8.08 o                         
 -13   1   6       1644.51       1530.40        20.66 o                         
 -12   1   6       2964.73       3045.27        30.48 o                         
 -11   1   6         98.06        115.24         8.85 o                         
 -10   1   6        584.44        562.69        12.56 o                         
  -9   1   6       4382.67       4641.82        37.80 o                         
  -8   1   6        662.26        611.17        16.28 o                         
  -7   1   6       5487.56       5203.43        39.36 o                         
  -6   1   6       2881.15       2916.63        25.39 o                         
  -5   1   6         20.60         20.15         8.89 o                         
  -4   1   6       3737.97       3962.60        35.20 o                         
  -3   1   6       1872.47       1688.98        35.60 o                         
  -2   1   6        271.21        312.97        18.27 o                         
  -1   1   6       8635.32       8279.61        62.62 o                         
   0   1   6       1665.15       1503.43        28.77 o                         
   1   1   6       8937.45       8482.94        59.82 o                         
   2   1   6      10543.80      10148.26        70.41 o                         
   3   1   6         33.95         46.05         9.65 o                         
   4   1   6       2291.41       2286.04        24.02 o                         
   5   1   6       3243.59       3626.71        32.30 o                         
   6   1   6       4716.02       5020.85        41.42 o                         
   7   1   6        163.43        148.62         9.24 o                         
   8   1   6          0.01          3.46         8.42 o                         
   9   1   6        149.07        141.10         9.31 o                         
  10   1   6       1085.73       1150.99        17.06 o                         
  11   1   6        102.99        107.58         9.19 o                         
  12   1   6       1787.75       1749.05        22.42 o                         
  13   1   6       1125.34       1045.98        17.38 o                         
  14   1   6       2079.71       2121.91        27.75 o                         
  15   1   6       2107.44       2052.11        30.11 o                         
  16   1   6       1570.53       1594.98        27.92 o                         
  17   1   6         66.36        107.50        18.60 o                         
  18   1   6       1098.55        968.02        36.59 o                         
  19   1   6          2.09          6.33        33.82 o                         
  20   1   6          1.09        -39.15        39.15 o                         
  21   1   6          4.58        -37.22        37.22 o                         
  22   1   6          3.27        -43.25        43.25 o                         
 -24   2   6          6.69          3.30        41.85 o                         
 -23   2   6          0.45          0.31        35.95 o                         
 -22   2   6        121.76        110.35        35.47 o                         
 -21   2   6          7.51         -0.56        31.93 o                         
 -20   2   6         51.92         43.36        25.71 o                         
 -19   2   6         79.00         55.89        22.85 o                         
 -18   2   6        710.11        681.36        36.75 o                         
 -17   2   6       1059.13       1038.30        26.82 o                         
 -16   2   6         29.87         25.76        15.49 o                         
 -15   2   6         24.82         15.15        14.51 o                         
 -14   2   6        547.08        560.52        15.89 o                         
 -13   2   6        231.74        235.50        11.06 o                         
 -12   2   6       1206.93       1186.43        17.05 o                         
 -11   2   6         31.86         45.14         7.19 o                         
 -10   2   6        778.09        737.69        13.50 o                         
  -9   2   6       1497.73       1437.05        18.03 o                         
  -8   2   6       5814.31       6133.96        47.95 o                         
  -7   2   6          4.98         11.51         8.56 o                         
  -6   2   6        153.30        266.47         9.87 o                         
  -5   2   6       4658.11       4568.53        35.00 o                         
  -4   2   6       2880.13       2876.19        25.28 o                         
  -3   2   6       2010.66       1886.94        23.79 o                         
  -2   2   6        821.16        896.01        22.63 o                         
  -1   2   6         94.23         96.89        10.96 o                         
   0   2   6       6047.54       6039.47        45.14 o                         
   1   2   6       3223.09       3051.78        29.17 o                         
   2   2   6       4921.73       5053.55        41.02 o                         
   3   2   6        195.84        211.50         9.89 o                         
   4   2   6       2028.81       1880.26        27.49 o                         
   5   2   6        179.69        133.08        11.68 o                         
   6   2   6      14250.91      14524.27       100.65 o                         
   7   2   6       2848.83       2659.70        26.68 o                         
   8   2   6        565.34        659.13        15.98 o                         
   9   2   6        178.08        160.47         9.98 o                         
  10   2   6        168.57        189.17         9.67 o                         
  11   2   6          2.50         -8.94         8.94 o                         
  12   2   6        749.97        760.65        17.00 o                         
  13   2   6          4.46         26.05        10.45 o                         
  14   2   6        147.02        183.00        14.41 o                         
  15   2   6         16.41         22.42        16.11 o                         
  16   2   6          1.50         14.25        16.30 o                         
  17   2   6         91.54         90.09        19.12 o                         
  18   2   6         22.02          7.12        20.77 o                         
  19   2   6         88.88         56.55        31.82 o                         
  20   2   6         89.78         32.74        36.07 o                         
  21   2   6         36.35        -40.08        42.84 o                         
  22   2   6        189.96        212.90        54.85 o                         
 -23   3   6          8.85         12.00        30.78 o                         
 -22   3   6         74.85         82.27        28.63 o                         
 -21   3   6         61.92         31.58        26.94 o                         
 -20   3   6         95.45        103.85        26.58 o                         
 -19   3   6        268.29        236.84        21.27 o                         
 -18   3   6        360.01        482.79        27.48 o                         
 -17   3   6       1835.17       1901.71        34.54 o                         
 -16   3   6       1028.79       1066.33        28.35 o                         
 -15   3   6         53.01         39.22        13.96 o                         
 -14   3   6        153.34        125.18        10.59 o                         
 -13   3   6          4.98         27.09         9.97 o                         
 -12   3   6       1028.36       1002.31        16.92 o                         
 -11   3   6          4.51         19.69         9.14 o                         
 -10   3   6         18.45         14.06         9.24 o                         
  -9   3   6       4690.63       4957.27        40.36 o                         
  -8   3   6       3888.87       4087.40        33.81 o                         
  -7   3   6        507.01        541.05        12.03 o                         
  -6   3   6       2075.94       2194.18        25.56 o                         
  -5   3   6        164.20        143.00        12.51 o                         
  -4   3   6        316.97        323.87        12.72 o                         
  -3   3   6        145.30        207.23        13.73 o                         
  -2   3   6       1834.03       1907.63        24.15 o                         
  -1   3   6          0.00          7.08        13.68 o                         
   0   3   6       2788.32       2412.09        31.94 o                         
   1   3   6       1231.21       1265.86        19.87 o                         
   2   3   6       3526.84       3739.71        31.41 o                         
   3   3   6       1664.33       1628.21        30.87 o                         
   4   3   6          8.99         33.24        12.76 o                         
   5   3   6          0.04         34.99        10.76 o                         
   6   3   6          1.29         21.76        10.02 o                         
   7   3   6       6994.98       7413.42        53.99 o                         
   8   3   6        492.72        444.52        11.86 o                         
   9   3   6        180.16        212.01        11.06 o                         
  10   3   6       1164.52       1172.56        19.75 o                         
  11   3   6        340.54        325.20        13.17 o                         
  12   3   6       2636.12       2628.86        33.46 o                         
  13   3   6          9.07         18.94        13.86 o                         
  14   3   6       1216.76       1204.71        25.64 o                         
  15   3   6         97.79        118.02        17.92 o                         
  16   3   6         60.93         66.02        18.54 o                         
  17   3   6        235.30        241.56        28.87 o                         
  18   3   6        213.78        240.12        31.81 o                         
  19   3   6        195.33        143.15        32.46 o                         
  20   3   6         35.69         16.93        26.14 o                         
  21   3   6         78.56         83.18        47.08 o                         
 -22   4   6          1.51          6.52        28.83 o                         
 -21   4   6         86.34        117.20        27.92 o                         
 -20   4   6        128.04        166.76        22.92 o                         
 -19   4   6         58.29         87.00        21.31 o                         
 -18   4   6        137.39        106.69        19.65 o                         
 -17   4   6       1003.93        945.03        29.79 o                         
 -16   4   6        385.70        381.26        20.79 o                         
 -15   4   6        786.69        787.14        22.88 o                         
 -14   4   6         59.40         65.00        11.47 o                         
 -13   4   6         13.62         -3.08        11.01 o                         
 -12   4   6        227.86        221.26        12.10 o                         
 -11   4   6       1879.19       1906.39        23.44 o                         
 -10   4   6        183.71        197.16        11.42 o                         
  -9   4   6        278.78        285.86        10.35 o                         
  -8   4   6       1721.83       1713.72        19.73 o                         
  -7   4   6        710.07        685.41        14.00 o                         
  -6   4   6         11.15         16.35         9.21 o                         
  -5   4   6        967.95        907.47        15.87 o                         
  -4   4   6        442.69        401.14        11.29 o                         
  -3   4   6       7411.17       7605.58        55.31 o                         
  -2   4   6       5401.69       5251.63        41.81 o                         
  -1   4   6         85.40        111.61        13.61 o                         
   0   4   6        608.74        666.68        15.38 o                         
   1   4   6        752.27        593.60        14.69 o                         
   2   4   6          0.14         26.44        10.01 o                         
   3   4   6       4773.44       4826.15        37.39 o                         
   4   4   6       1930.20       1853.61        20.85 o                         
   5   4   6        144.94         90.83         9.35 o                         
   6   4   6        654.25        667.59        16.30 o                         
   7   4   6        192.24        159.24        11.09 o                         
   8   4   6        155.67        179.81        11.62 o                         
   9   4   6         42.28         27.02        10.40 o                         
  10   4   6         61.95         74.05        12.22 o                         
  11   4   6        245.84        262.47        15.60 o                         
  12   4   6         26.57         31.42        14.56 o                         
  13   4   6         87.06        103.49        16.34 o                         
  14   4   6        125.80        116.84        16.68 o                         
  15   4   6          5.00          2.90        22.24 o                         
  16   4   6        261.44        251.25        22.81 o                         
  17   4   6          3.66         12.08        24.02 o                         
  18   4   6          9.77        -11.56        23.98 o                         
  19   4   6         33.29         14.22        36.63 o                         
  20   4   6         10.61        263.65       200.11 o                         
 -21   5   6         89.36        117.73        25.31 o                         
 -20   5   6          1.67          0.54        22.85 o                         
 -19   5   6         19.46          9.40        21.53 o                         
 -18   5   6       1251.76       1313.22        33.64 o                         
 -17   5   6         45.40         85.96        19.32 o                         
 -16   5   6        115.74        144.13        17.19 o                         
 -15   5   6        383.29        452.84        17.93 o                         
 -14   5   6        495.21        479.26        15.71 o                         
 -13   5   6        141.62        117.36        13.19 o                         
 -12   5   6         19.49         23.71        12.53 o                         
 -11   5   6       3304.38       3272.74        33.55 o                         
 -10   5   6       2590.73       2626.59        28.61 o                         
  -9   5   6       1065.91       1111.27        18.19 o                         
  -8   5   6       3986.74       4172.12        35.80 o                         
  -7   5   6       1490.45       1542.74        20.19 o                         
  -6   5   6       5604.67       5502.11        43.59 o                         
  -5   5   6       4245.68       4136.90        35.29 o                         
  -4   5   6        323.69        322.63        11.54 o                         
  -3   5   6       2630.45       2325.53        25.02 o                         
  -2   5   6         91.12        109.15        10.96 o                         
  -1   5   6       1058.12       1225.45        20.22 o                         
   0   5   6         56.71         55.47        10.89 o                         
   1   5   6        766.01        824.28        17.61 o                         
   2   5   6          1.17         22.48        10.70 o                         
   3   5   6       2512.19       2500.55        24.17 o                         
   4   5   6       3457.87       3221.04        28.96 o                         
   5   5   6        859.05        888.88        15.91 o                         
   6   5   6        855.90        834.57        16.22 o                         
   7   5   6       1539.35       1604.03        26.30 o                         
   8   5   6         63.18         71.63        14.89 o                         
   9   5   6       2326.40       2375.92        32.35 o                         
  10   5   6        625.09        618.33        19.00 o                         
  11   5   6        239.84        244.83        16.51 o                         
  12   5   6        634.15        656.43        20.37 o                         
  13   5   6        183.53        181.69        16.84 o                         
  14   5   6        380.71        346.69        20.59 o                         
  15   5   6         43.18         69.67        28.26 o                         
  16   5   6          6.53         22.17        23.90 o                         
  17   5   6          8.62         27.73        33.70 o                         
  18   5   6        104.01        115.27        36.27 o                         
  19   5   6        121.94        173.08        38.12 o                         
 -20   6   6        223.98        214.64        25.57 o                         
 -19   6   6        116.15        111.29        22.87 o                         
 -18   6   6         46.38         41.89        20.88 o                         
 -17   6   6          0.55          5.69        20.51 o                         
 -16   6   6        704.74        677.78        30.18 o                         
 -15   6   6          1.55         -1.67        15.66 o                         
 -14   6   6        797.61        811.45        21.53 o                         
 -13   6   6         88.61         92.66        14.56 o                         
 -12   6   6       1113.10       1051.92        23.44 o                         
 -11   6   6       1271.53       1283.02        24.09 o                         
 -10   6   6       1535.43       1537.89        26.56 o                         
  -9   6   6        103.20         97.55        14.28 o                         
  -8   6   6        766.48        741.54        18.65 o                         
  -7   6   6         98.81         91.85        12.58 o                         
  -6   6   6         36.84         56.18        11.80 o                         
  -5   6   6       1149.53       1230.73        21.14 o                         
  -4   6   6         56.48         45.97        12.08 o                         
  -3   6   6       1410.53       1417.95        22.29 o                         
  -2   6   6       1985.88       2006.20        24.95 o                         
  -1   6   6       3133.00       3176.50        30.93 o                         
   0   6   6        278.03        304.33        14.54 o                         
   1   6   6        785.23        763.35        18.95 o                         
   2   6   6       1093.09       1083.04        20.43 o                         
   3   6   6         10.72         31.76        11.59 o                         
   4   6   6        270.50        268.67        12.32 o                         
   5   6   6       2409.05       2348.83        27.50 o                         
   6   6   6         53.00         59.24        12.52 o                         
   7   6   6        529.53        474.04        18.62 o                         
   8   6   6        731.94        727.61        21.71 o                         
   9   6   6         20.44         26.02        16.25 o                         
  10   6   6         69.66         33.72        17.13 o                         
  11   6   6         29.49         20.97        16.83 o                         
  12   6   6          0.25         -3.54        17.53 o                         
  13   6   6        728.18        762.61        27.11 o                         
  14   6   6        114.93        106.21        18.57 o                         
  15   6   6         33.48         34.50        22.56 o                         
  16   6   6        209.30        253.08        27.55 o                         
  17   6   6         11.92         55.05        31.16 o                         
  18   6   6          9.67         14.57        28.95 o                         
 -19   7   6         37.03        173.48        50.72 o                         
 -18   7   6         11.07         30.05        24.83 o                         
 -17   7   6         63.27         75.76        26.66 o                         
 -16   7   6         82.01         99.16        22.08 o                         
 -15   7   6          4.11         -3.65        24.57 o                         
 -14   7   6        195.87        199.34        18.89 o                         
 -13   7   6          0.01         17.74        16.29 o                         
 -12   7   6        202.28        191.43        17.59 o                         
 -11   7   6        202.07        216.46        17.86 o                         
 -10   7   6        461.42        499.84        19.50 o                         
  -9   7   6          4.30         23.77        16.48 o                         
  -8   7   6        113.12        108.38        16.20 o                         
  -7   7   6        225.61        211.97        16.80 o                         
  -6   7   6        250.17        290.42        21.14 o                         
  -5   7   6        370.04        394.69        17.21 o                         
  -4   7   6       1620.11       1599.76        26.49 o                         
  -3   7   6        667.14        640.58        18.69 o                         
  -2   7   6        495.89        463.25        17.20 o                         
  -1   7   6          3.25         12.92        13.44 o                         
   0   7   6          3.15         10.54        14.44 o                         
   1   7   6        963.49       1015.36        22.91 o                         
   2   7   6         20.70         24.15        14.08 o                         
   3   7   6        426.97        428.05        16.35 o                         
   4   7   6       1242.24       1324.13        24.95 o                         
   5   7   6        169.34        212.73        15.29 o                         
   6   7   6         29.96         56.16        17.88 o                         
   7   7   6       1095.99       1086.25        30.08 o                         
   8   7   6        518.21        516.63        25.78 o                         
   9   7   6        153.60        114.20        23.30 o                         
  10   7   6        384.87        381.35        29.19 o                         
  11   7   6          0.00        -17.25        26.26 o                         
  12   7   6        725.09        635.90        29.20 o                         
  13   7   6          0.19         -4.21        24.01 o                         
  14   7   6        484.26        420.63        24.96 o                         
  15   7   6          0.00        -22.09        22.09 o                         
  16   7   6        470.22        491.43        29.65 o                         
  17   7   6          4.75         88.00        31.31 o                         
 -17   8   6         10.07        140.13        45.20 o                         
 -16   8   6         36.64         72.79        32.77 o                         
 -15   8   6          7.69         36.31        26.15 o                         
 -14   8   6        680.73        669.11        25.40 o                         
 -13   8   6        171.93        143.18        22.32 o                         
 -12   8   6        120.48        153.23        23.79 o                         
 -11   8   6        830.10        887.11        33.87 o                         
 -10   8   6        286.35        311.85        20.85 o                         
  -9   8   6        504.97        525.00        32.97 o                         
  -8   8   6       2453.44       2492.04        45.95 o                         
  -7   8   6        186.48        194.97        19.25 o                         
  -6   8   6        786.96        755.29        22.23 o                         
  -5   8   6         77.82         67.72        20.16 o                         
  -4   8   6       1497.15       1495.78        29.42 o                         
  -3   8   6         45.01         52.50        16.70 o                         
  -2   8   6        126.70        157.49        17.31 o                         
  -1   8   6          0.05         -1.92        16.08 o                         
   0   8   6        674.99        633.08        19.57 o                         
   1   8   6         59.19         65.25        16.35 o                         
   2   8   6          9.92         -0.32        14.39 o                         
   3   8   6        810.38        758.42        22.88 o                         
   4   8   6         14.71         31.61        16.00 o                         
   5   8   6        232.03        232.12        20.71 o                         
   6   8   6        533.47        552.05        33.03 o                         
   7   8   6         91.81        115.73        23.41 o                         
   8   8   6          0.28         18.68        27.44 o                         
   9   8   6         42.84         10.29        24.87 o                         
  10   8   6         43.04         34.47        31.10 o                         
  11   8   6         47.89         44.24        22.56 o                         
  12   8   6          2.43         -9.97        29.13 o                         
  13   8   6         73.12         38.69        26.01 o                         
  14   8   6        110.64        125.75        36.22 o                         
  15   8   6          4.40         41.73        25.21 o                         
 -14   9   6         68.48         40.80        34.69 o                         
 -13   9   6         10.43         16.25        25.94 o                         
 -12   9   6        179.79        351.41       106.41 o                         
 -11   9   6          6.11          6.32        29.43 o                         
 -10   9   6        717.38        783.46        40.44 o                         
  -9   9   6          5.59         -5.80        32.22 o                         
  -8   9   6         35.88         68.70        21.02 o                         
  -7   9   6        524.05        564.19        36.30 o                         
  -6   9   6          4.60        -23.11        23.11 o                         
  -5   9   6          5.29          2.36        20.14 o                         
  -4   9   6        455.50        442.96        22.76 o                         
  -3   9   6        370.45        344.92        27.95 o                         
  -2   9   6        282.26        236.82        28.80 o                         
  -1   9   6        283.70        274.81        20.93 o                         
   0   9   6          8.34          7.86        18.47 o                         
   1   9   6        165.44        173.42        25.54 o                         
   2   9   6         24.40          0.88        17.75 o                         
   3   9   6         43.24         18.47        27.01 o                         
   4   9   6        966.00        993.23        31.58 o                         
   5   9   6         86.90        100.32        24.13 o                         
   6   9   6        325.22        331.39        33.43 o                         
   7   9   6         98.96         76.75        23.96 o                         
   8   9   6         41.20         33.51        23.14 o                         
   9   9   6         51.70         30.24        23.11 o                         
  10   9   6        210.48        231.52        25.49 o                         
  11   9   6         93.09        131.31        24.33 o                         
  12   9   6        115.69        107.06        35.86 o                         
 -11  10   6         11.00        189.90       110.26 o                         
 -10  10   6        139.02        123.78        47.32 o                         
  -9  10   6        568.49        595.52        47.98 o                         
  -8  10   6        706.67        755.75        49.99 o                         
  -7  10   6         23.52         36.10        24.47 o                         
  -6  10   6        325.45        326.95        30.27 o                         
  -5  10   6         13.06         34.08        20.40 o                         
  -4  10   6        128.52         91.15        22.60 o                         
  -3  10   6         89.85         46.27        18.97 o                         
  -2  10   6         40.97         34.07        24.18 o                         
  -1  10   6         18.65         10.69        20.45 o                         
   0  10   6         50.03         42.30        23.23 o                         
   1  10   6         26.88          3.38        27.59 o                         
   2  10   6         54.10         62.97        28.42 o                         
   3  10   6        130.99        132.63        28.27 o                         
   4  10   6         13.88         -1.75        26.17 o                         
   5  10   6         93.49        104.07        27.61 o                         
   6  10   6        219.30        240.75        31.43 o                         
   7  10   6         61.37         71.67        35.44 o                         
   8  10   6        132.98        143.22        33.45 o                         
   9  10   6        204.85        289.99        49.81 o                         
  -3  11   6        376.01        355.84        47.76 o                         
  -2  11   6          1.60         12.13        28.88 o                         
  -1  11   6         11.99         20.86        19.66 o                         
   0  11   6          0.87         -4.07        20.33 o                         
   1  11   6         25.71         13.67        26.54 o                         
 -24   1   7         36.12         43.82        36.91 o                         
 -23   1   7         53.07         47.48        34.94 o                         
 -22   1   7          1.69          1.43        34.75 o                         
 -21   1   7        378.82        442.03        37.76 o                         
 -20   1   7        183.13        214.49        33.43 o                         
 -19   1   7        497.78        450.11        31.42 o                         
 -18   1   7        518.74        500.98        29.97 o                         
 -17   1   7         44.54         58.39        21.02 o                         
 -16   1   7        430.86        458.15        19.20 o                         
 -15   1   7         90.74        114.89        12.55 o                         
 -14   1   7        760.99        704.74        16.46 o                         
 -13   1   7       1426.42       1364.30        18.90 o                         
 -12   1   7       2726.83       2772.99        30.01 o                         
 -11   1   7       1282.95       1208.61        16.72 o                         
 -10   1   7        440.25        470.00        11.51 o                         
  -9   1   7        650.26        644.14        14.27 o                         
  -8   1   7       3681.09       3623.00        31.56 o                         
  -7   1   7        600.73        563.46        12.47 o                         
  -6   1   7       1018.59        825.18        15.85 o                         
  -5   1   7      26159.44      26355.69       187.40 o                         
  -4   1   7         41.34         12.07         9.41 o                         
  -3   1   7        459.74        481.75        14.37 o                         
  -2   1   7       3431.09       3022.90        28.87 o                         
  -1   1   7        402.14        392.33        19.58 o                         
   0   1   7       3925.27       3764.63        33.01 o                         
   1   1   7        225.15        239.12        11.30 o                         
   2   1   7        489.88        491.65        13.98 o                         
   3   1   7       2486.51       2448.98        24.56 o                         
   4   1   7        182.31        193.27         9.70 o                         
   5   1   7       2683.92       2679.25        32.29 o                         
   6   1   7       3186.17       3113.47        30.83 o                         
   7   1   7       2952.56       2812.95        28.65 o                         
   8   1   7        420.94        466.38        12.19 o                         
   9   1   7         69.68         94.35         9.22 o                         
  10   1   7       1387.50       1411.78        19.08 o                         
  11   1   7        356.39        381.21        12.95 o                         
  12   1   7        101.67        100.24        10.58 o                         
  13   1   7        315.91        347.60        12.91 o                         
  14   1   7       1215.64       1204.41        22.34 o                         
  15   1   7       1508.35       1533.99        27.01 o                         
  16   1   7        107.50         91.82        15.55 o                         
  17   1   7         63.76         51.20        17.21 o                         
  18   1   7          0.25        -23.42        23.42 o                         
  19   1   7         58.04         43.43        37.73 o                         
  20   1   7        113.70         14.91        41.85 o                         
  21   1   7        208.30        145.34        43.67 o                         
  22   1   7         56.27        141.90        61.06 o                         
 -24   2   7         62.29         27.72        38.31 o                         
 -23   2   7        693.08        690.02        47.93 o                         
 -22   2   7        143.39        133.90        34.55 o                         
 -21   2   7        198.47        205.52        33.87 o                         
 -20   2   7          0.73          1.12        30.26 o                         
 -19   2   7        140.38        116.41        27.05 o                         
 -18   2   7         89.10         70.40        19.12 o                         
 -17   2   7       2479.83       2313.65        34.18 o                         
 -16   2   7        672.24        743.09        23.69 o                         
 -15   2   7       2982.29       2968.89        35.41 o                         
 -14   2   7         27.63         60.00        11.88 o                         
 -13   2   7       3140.29       3161.55        30.25 o                         
 -12   2   7          1.19          9.03         7.57 o                         
 -11   2   7         56.03         92.45         7.91 o                         
 -10   2   7       1123.12       1111.78        16.22 o                         
  -9   2   7        151.77        168.10         8.47 o                         
  -8   2   7       7545.54       7996.30        58.56 o                         
  -7   2   7       1679.69       1862.33        21.10 o                         
  -6   2   7       1648.53       1879.47        20.16 o                         
  -5   2   7         31.23         63.01         9.99 o                         
  -4   2   7       2077.81       2081.74        23.06 o                         
  -3   2   7       1759.71       1681.89        20.05 o                         
  -2   2   7       2271.80       2537.98        29.65 o                         
  -1   2   7       2268.46       2209.05        23.66 o                         
   0   2   7         19.87         55.36        10.22 o                         
   1   2   7       5917.44       5535.65        45.71 o                         
   2   2   7        628.07        707.45        21.61 o                         
   3   2   7        886.73        855.20        19.76 o                         
   4   2   7       1429.36       1467.27        29.29 o                         
   5   2   7       3885.95       4323.43        37.50 o                         
   6   2   7          0.09         31.15        10.24 o                         
   7   2   7       1380.73       1422.31        19.91 o                         
   8   2   7       1086.13       1016.83        16.52 o                         
   9   2   7        698.28        644.72        15.28 o                         
  10   2   7         57.84         53.40        10.75 o                         
  11   2   7        262.86        278.15        12.59 o                         
  12   2   7       5107.42       4909.75        46.08 o                         
  13   2   7        418.82        385.29        15.92 o                         
  14   2   7       1100.94       1202.76        22.73 o                         
  15   2   7       3024.46       2989.64        40.89 o                         
  16   2   7         21.05         26.63        19.85 o                         
  17   2   7         19.06        -17.81        17.81 o                         
  18   2   7         31.98         -4.82        27.52 o                         
  19   2   7        644.30        602.37        47.58 o                         
  20   2   7         16.36         44.99        41.23 o                         
  21   2   7         12.71         63.35        50.61 o                         
 -23   3   7         80.56         84.91        34.44 o                         
 -22   3   7          1.68         -3.51        27.90 o                         
 -21   3   7        755.65        723.01        48.85 o                         
 -20   3   7        677.23        742.56        35.52 o                         
 -19   3   7        279.29        269.61        25.81 o                         
 -18   3   7        603.41        661.37        27.50 o                         
 -17   3   7        949.43        923.42        28.21 o                         
 -16   3   7       1623.45       1546.18        30.08 o                         
 -15   3   7         10.25         19.16        13.63 o                         
 -14   3   7         94.67         94.90        11.88 o                         
 -13   3   7         17.25         17.08        11.12 o                         
 -12   3   7        630.41        641.62        18.98 o                         
 -11   3   7          2.96         15.70        11.01 o                         
 -10   3   7         61.73         49.89         9.35 o                         
  -9   3   7        676.94        658.47        12.98 o                         
  -8   3   7        581.30        613.05        12.70 o                         
  -7   3   7       1384.22       1498.89        17.64 o                         
  -6   3   7       1915.44       1719.46        19.56 o                         
  -5   3   7       3968.47       4111.34        33.64 o                         
  -4   3   7        458.45        420.02        17.72 o                         
  -3   3   7       2001.45       2114.86        27.27 o                         
  -2   3   7         25.31         56.90        14.90 o                         
  -1   3   7       1141.65       1100.31        24.96 o                         
   0   3   7       3093.80       2900.93        36.48 o                         
   1   3   7        122.24        132.84        10.41 o                         
   2   3   7        289.87        404.81        14.13 o                         
   3   3   7       1283.71       1510.86        30.92 o                         
   4   3   7       5320.90       5488.92        44.40 o                         
   5   3   7         10.86          6.60        11.61 o                         
   6   3   7       5695.36       5631.10        44.77 o                         
   7   3   7        139.68        111.45        10.32 o                         
   8   3   7       2001.58       2046.54        23.46 o                         
   9   3   7        152.11        149.18        11.75 o                         
  10   3   7         28.32         19.34        11.03 o                         
  11   3   7        157.75        144.70        11.61 o                         
  12   3   7          0.80         19.48        11.12 o                         
  13   3   7        986.99       1050.85        24.86 o                         
  14   3   7       1506.81       1473.05        28.85 o                         
  15   3   7        381.55        423.13        21.77 o                         
  16   3   7         15.57         -5.79        18.85 o                         
  17   3   7        748.46        778.41        38.15 o                         
  18   3   7         66.04         39.20        24.14 o                         
  19   3   7        129.09        107.36        33.45 o                         
  20   3   7         16.55          7.42        40.36 o                         
  21   3   7         22.55        209.30       104.14 o                         
 -22   4   7         73.52         52.13        28.14 o                         
 -21   4   7         68.02         72.65        27.96 o                         
 -20   4   7          0.98          2.11        20.82 o                         
 -19   4   7       1385.44       1341.39        36.12 o                         
 -18   4   7         26.87         48.98        19.72 o                         
 -17   4   7         22.06         23.00        18.66 o                         
 -16   4   7         81.38        115.87        19.15 o                         
 -15   4   7        142.98        134.69        16.68 o                         
 -14   4   7        279.33        276.26        12.73 o                         
 -13   4   7          6.79          2.45        10.73 o                         
 -12   4   7         13.43          7.57        10.96 o                         
 -11   4   7        970.60        933.87        18.43 o                         
 -10   4   7        597.46        632.06        13.57 o                         
  -9   4   7         35.69         30.23         8.78 o                         
  -8   4   7         25.43         17.65         8.70 o                         
  -7   4   7        133.49        137.04         9.84 o                         
  -6   4   7       3097.52       3176.14        28.82 o                         
  -5   4   7       2322.18       2317.11        23.76 o                         
  -4   4   7        430.12        487.05        12.66 o                         
  -3   4   7       1188.67       1142.84        25.63 o                         
  -2   4   7        293.77        346.62        14.24 o                         
  -1   4   7        105.00         84.62         9.90 o                         
   0   4   7       3966.97       3747.00        34.77 o                         
   1   4   7       5007.75       4687.91        41.35 o                         
   2   4   7        671.18        679.61        16.40 o                         
   3   4   7       2376.38       2142.81        23.32 o                         
   4   4   7        752.61        744.00        16.70 o                         
   5   4   7        171.10        198.43        11.60 o                         
   6   4   7          3.32         -8.22        11.42 o                         
   7   4   7          1.23         -2.68        10.28 o                         
   8   4   7        133.28        125.81        11.70 o                         
   9   4   7        511.80        510.96        14.59 o                         
  10   4   7          3.97          0.96        10.68 o                         
  11   4   7         17.65         31.87        14.25 o                         
  12   4   7       5084.06       5098.77        51.17 o                         
  13   4   7       3717.33       3613.72        44.15 o                         
  14   4   7       3182.27       3098.14        41.23 o                         
  15   4   7        622.98        613.24        28.30 o                         
  16   4   7         60.84         57.52        20.93 o                         
  17   4   7          8.75        -14.14        27.02 o                         
  18   4   7         76.64         64.14        38.94 o                         
  19   4   7         11.43         75.97        35.91 o                         
  20   4   7          0.51        277.01       181.22 o                         
 -21   5   7         23.29         32.70        23.30 o                         
 -20   5   7         23.03         28.15        21.30 o                         
 -19   5   7        583.10        613.23        29.61 o                         
 -18   5   7       1611.81       1646.01        33.72 o                         
 -17   5   7         45.47         45.63        18.53 o                         
 -16   5   7         32.55         25.47        16.41 o                         
 -15   5   7        196.81        215.89        19.11 o                         
 -14   5   7          6.08          0.85        12.76 o                         
 -13   5   7         16.79         12.11        12.97 o                         
 -12   5   7        327.62        316.37        14.36 o                         
 -11   5   7         25.68         26.52        12.22 o                         
 -10   5   7         76.90         74.02        12.48 o                         
  -9   5   7        123.25        144.78        10.79 o                         
  -8   5   7       2217.09       2287.70        25.24 o                         
  -7   5   7       1060.85       1102.62        18.20 o                         
  -6   5   7         25.71         46.35        10.33 o                         
  -5   5   7        445.86        425.64        12.64 o                         
  -4   5   7        451.42        474.54        12.80 o                         
  -3   5   7        212.74        213.86        11.69 o                         
  -2   5   7       3301.23       3334.75        31.90 o                         
  -1   5   7         93.90         96.51        11.01 o                         
   0   5   7        278.65        245.96        12.28 o                         
   1   5   7        507.68        574.04        15.41 o                         
   2   5   7       2645.22       2829.15        28.75 o                         
   3   5   7       4445.05       4501.91        38.85 o                         
   4   5   7        700.71        757.19        16.25 o                         
   5   5   7       3981.72       3933.16        34.09 o                         
   6   5   7       4726.08       4737.02        41.13 o                         
   7   5   7        134.46        133.83        12.57 o                         
   8   5   7       1248.55       1180.80        22.06 o                         
   9   5   7        274.36        332.28        16.78 o                         
  10   5   7        415.22        397.27        17.58 o                         
  11   5   7        605.33        585.91        19.55 o                         
  12   5   7        634.58        623.18        20.59 o                         
  13   5   7        372.11        362.96        23.59 o                         
  14   5   7        201.19        172.09        23.89 o                         
  15   5   7         45.86         30.90        30.51 o                         
  16   5   7        254.69        291.79        27.61 o                         
  17   5   7        106.25        167.28        31.43 o                         
  18   5   7        279.92        322.61        31.30 o                         
  19   5   7          3.13         66.39        29.62 o                         
 -20   6   7          9.68         39.03        22.80 o                         
 -19   6   7          1.85         11.94        21.44 o                         
 -18   6   7          7.71         39.51        20.12 o                         
 -17   6   7          1.08         33.53        20.19 o                         
 -16   6   7         43.89         52.52        19.49 o                         
 -15   6   7        875.20        942.15        26.96 o                         
 -14   6   7         14.49         54.50        14.55 o                         
 -13   6   7       1518.05       1481.75        26.49 o                         
 -12   6   7         83.11         96.89        14.84 o                         
 -11   6   7       2512.25       2526.37        32.24 o                         
 -10   6   7          0.00          4.45        14.26 o                         
  -9   6   7       1142.02       1136.58        23.19 o                         
  -8   6   7        221.00        229.15        13.26 o                         
  -7   6   7        238.50        246.21        13.10 o                         
  -6   6   7         18.41         18.02        12.10 o                         
  -5   6   7        321.34        332.14        14.18 o                         
  -4   6   7       1984.62       1913.02        25.12 o                         
  -3   6   7        451.92        435.20        14.31 o                         
  -2   6   7        640.77        700.28        21.01 o                         
  -1   6   7        174.98        214.88        13.96 o                         
   0   6   7          0.77        -10.34        12.35 o                         
   1   6   7          3.30          6.37        12.09 o                         
   2   6   7          2.12         11.70        11.83 o                         
   3   6   7        147.01        139.63        12.68 o                         
   4   6   7       1389.16       1322.65        21.64 o                         
   5   6   7         76.06         79.00        11.88 o                         
   6   6   7         53.87         47.62        13.98 o                         
   7   6   7          2.99         11.77        15.92 o                         
   8   6   7         52.92         27.49        16.07 o                         
   9   6   7        173.68        191.86        18.14 o                         
  10   6   7        129.31        137.38        19.90 o                         
  11   6   7         65.38         48.79        17.93 o                         
  12   6   7        396.91        386.95        20.67 o                         
  13   6   7          0.25          9.89        18.39 o                         
  14   6   7         87.10        120.87        22.23 o                         
  15   6   7        457.17        514.38        27.31 o                         
  16   6   7        369.40        268.89        26.06 o                         
  17   6   7          5.20         56.89        32.60 o                         
  18   6   7         89.73        114.51        31.20 o                         
 -19   7   7         92.20         95.22        25.38 o                         
 -18   7   7          4.32         44.26        25.90 o                         
 -17   7   7         17.41         44.91        29.27 o                         
 -16   7   7        127.21        156.18        28.58 o                         
 -15   7   7         18.16         11.68        22.04 o                         
 -14   7   7         23.85         21.44        21.63 o                         
 -13   7   7          4.86        -12.11        19.37 o                         
 -12   7   7        173.93        157.30        18.08 o                         
 -11   7   7        359.59        379.40        19.20 o                         
 -10   7   7         10.55          7.91        16.77 o                         
  -9   7   7        160.28        194.40        18.09 o                         
  -8   7   7        937.92        922.12        24.44 o                         
  -7   7   7         57.30         68.30        16.23 o                         
  -6   7   7       3680.65       3642.41        39.49 o                         
  -5   7   7       4444.42       4350.60        43.69 o                         
  -4   7   7        113.48        185.19        20.59 o                         
  -3   7   7        854.04        797.07        21.57 o                         
  -2   7   7          0.01         12.03        14.18 o                         
  -1   7   7         39.56         30.61        15.06 o                         
   0   7   7        127.05        141.65        15.08 o                         
   1   7   7         32.85         51.84        15.15 o                         
   2   7   7        833.22        893.92        23.61 o                         
   3   7   7       1957.60       1945.73        29.32 o                         
   4   7   7       7727.51       7722.11        64.44 o                         
   5   7   7       2655.49       2660.79        36.19 o                         
   6   7   7        202.17        198.56        20.55 o                         
   7   7   7        279.28        290.60        21.92 o                         
   8   7   7        351.80        336.48        22.17 o                         
   9   7   7         13.05         -2.40        26.19 o                         
  10   7   7         39.43         44.99        27.87 o                         
  11   7   7          4.70        -17.70        19.66 o                         
  12   7   7         44.96         16.51        24.33 o                         
  13   7   7          5.64         12.54        22.16 o                         
  14   7   7          0.75         -2.39        22.84 o                         
  15   7   7         81.97         92.66        23.56 o                         
  16   7   7        107.93        116.44        28.35 o                         
 -17   8   7        113.66        156.97        45.57 o                         
 -16   8   7         90.84        129.96        35.64 o                         
 -15   8   7         54.99         35.06        30.11 o                         
 -14   8   7        222.92        216.02        20.97 o                         
 -13   8   7        781.49        808.92        32.14 o                         
 -12   8   7        206.05        178.60        27.65 o                         
 -11   8   7          0.93        -19.05        22.72 o                         
 -10   8   7        424.72        393.92        26.92 o                         
  -9   8   7        652.66        675.94        33.94 o                         
  -8   8   7         37.89         53.33        23.41 o                         
  -7   8   7         87.06         88.85        24.72 o                         
  -6   8   7         12.82         -5.53        17.32 o                         
  -5   8   7        226.47        214.11        19.73 o                         
  -4   8   7        776.50        792.43        24.34 o                         
  -3   8   7       2209.20       2216.94        32.95 o                         
  -2   8   7        189.51        221.00        17.44 o                         
  -1   8   7        135.92        134.10        19.29 o                         
   0   8   7        146.19        148.48        18.09 o                         
   1   8   7        190.72        204.69        16.08 o                         
   2   8   7         18.00         33.38        14.90 o                         
   3   8   7        383.33        386.02        18.72 o                         
   4   8   7         94.12         61.56        18.08 o                         
   5   8   7         85.32         58.73        22.87 o                         
   6   8   7        393.73        332.59        26.13 o                         
   7   8   7        178.35        162.97        23.40 o                         
   8   8   7        819.97        815.09        37.42 o                         
   9   8   7          1.08         -9.09        21.61 o                         
  10   8   7        691.20        723.39        34.83 o                         
  11   8   7        108.46         89.61        37.33 o                         
  12   8   7          0.70         21.59        28.34 o                         
  13   8   7          0.00        -26.23        32.68 o                         
  14   8   7         12.91         27.07        40.46 o                         
 -14   9   7        180.21        141.04        38.09 o                         
 -13   9   7        146.51        201.76        27.39 o                         
 -12   9   7        406.77        405.19        25.87 o                         
 -11   9   7          6.02         32.75        29.55 o                         
 -10   9   7        546.70        587.43        35.86 o                         
  -9   9   7        459.57        455.52        38.32 o                         
  -8   9   7        247.49        309.72        23.70 o                         
  -7   9   7        161.27        212.44        22.68 o                         
  -6   9   7        260.82        273.60        24.03 o                         
  -5   9   7        253.76        198.96        26.65 o                         
  -4   9   7        265.98        261.00        23.32 o                         
  -3   9   7         12.59         18.50        16.79 o                         
  -2   9   7        245.26        205.63        26.95 o                         
  -1   9   7         41.14         20.48        18.85 o                         
   0   9   7         15.82         15.60        19.43 o                         
   1   9   7         38.35         45.84        25.92 o                         
   2   9   7          0.15        -11.54        25.73 o                         
   3   9   7         37.29         38.69        19.50 o                         
   4   9   7         27.54         74.78        30.33 o                         
   5   9   7        203.58        241.93        33.17 o                         
   6   9   7          9.06         -4.35        28.97 o                         
   7   9   7        268.71        226.43        46.87 o                         
   8   9   7         33.86         65.31        23.37 o                         
   9   9   7         32.38         48.12        23.28 o                         
  10   9   7         54.66         88.41        27.53 o                         
  11   9   7         14.68         13.22        26.45 o                         
  12   9   7        221.96        199.05        27.84 o                         
 -10  10   7        178.01        235.42        35.68 o                         
  -9  10   7         54.49        162.95        75.92 o                         
  -8  10   7          0.13        134.85        91.46 o                         
  -7  10   7         30.58         34.30        26.38 o                         
  -6  10   7          7.45         16.39        29.50 o                         
  -5  10   7        266.73        247.31        24.36 o                         
  -4  10   7         66.17         78.84        24.72 o                         
  -3  10   7         98.42        102.74        23.42 o                         
  -2  10   7         48.24         33.46        25.92 o                         
  -1  10   7          1.42        -19.47        22.57 o                         
   0  10   7         18.84         17.05        18.90 o                         
   1  10   7          0.07         -1.43        29.35 o                         
   2  10   7         25.74         46.07        20.27 o                         
   3  10   7         23.07         16.20        29.32 o                         
   4  10   7         28.54         35.29        21.50 o                         
   5  10   7        193.17        170.91        29.37 o                         
   6  10   7         17.12         31.30        29.89 o                         
   7  10   7         34.86         72.80        27.87 o                         
   8  10   7         16.62         54.81        42.19 o                         
 -24   0   8        151.38        164.01        57.21 o                         
 -23   0   8        286.45        238.47        51.56 o                         
 -22   0   8          8.41         25.27        45.45 o                         
 -21   0   8        179.52        169.28        50.42 o                         
 -20   0   8       1353.03       1279.61        68.58 o                         
 -19   0   8        775.43        791.68        48.54 o                         
 -18   0   8       2039.43       1851.84        66.40 o                         
 -17   0   8        779.41        726.03        41.27 o                         
 -16   0   8         84.64        119.44        24.44 o                         
 -15   0   8       3910.34       3761.83        65.51 o                         
 -14   0   8        680.22        705.77        21.52 o                         
 -13   0   8        498.23        548.41        19.00 o                         
 -12   0   8        960.57        920.11        22.96 o                         
 -11   0   8       1627.69       1775.20        21.31 o                         
 -10   0   8        629.03        707.50        16.22 o                         
  -9   0   8       4520.10       4588.54        52.57 o                         
  -8   0   8       2756.75       2776.85        36.53 o                         
  -7   0   8       4716.84       4194.17        50.61 o                         
  -6   0   8       4077.43       4016.58        46.46 o                         
  -5   0   8      12680.32      11492.48       135.72 o                         
  -4   0   8         56.64         -0.59        23.21 o                         
  -3   0   8      13787.72      13265.25       136.83 o                         
  -2   0   8         36.85        100.41        19.31 o                         
  -1   0   8       1632.44       1517.39        31.88 o                         
   0   0   8      32202.30      31792.56       308.55 o                         
   1   0   8        979.77        949.66        43.47 o                         
   2   0   8        226.37        240.56        17.53 o                         
   3   0   8       6634.19       6477.18        81.50 o                         
   4   0   8       4566.87       5080.08        73.26 o                         
   5   0   8        183.42        191.47        28.23 o                         
   6   0   8      13943.16      14797.67       176.72 o                         
   7   0   8       2265.18       2104.05        39.72 o                         
   8   0   8       7537.66       7482.66        86.12 o                         
   9   0   8         22.37         32.23        13.84 o                         
  10   0   8       1201.23       1276.55        28.45 o                         
  11   0   8       4265.82       4522.00        54.88 o                         
  12   0   8       1859.94       1798.24        31.75 o                         
  13   0   8       1632.69       1642.95        31.09 o                         
  14   0   8       1835.37       1817.35        36.21 o                         
  15   0   8        606.26        514.89        29.64 o                         
  16   0   8        403.31        392.00        24.55 o                         
  17   0   8        902.24        934.74        66.54 o                         
  18   0   8        153.17         68.85        51.95 o                         
  19   0   8       1217.66       1176.37        74.22 o                         
  20   0   8         12.30        -28.93        62.87 o                         
  21   0   8        288.15        260.84        72.66 o                         
 -24   1   8          1.56        -24.27        35.31 o                         
 -23   1   8        297.20        312.42        39.63 o                         
 -22   1   8         37.75         39.92        32.57 o                         
 -21   1   8          1.59         -5.47        31.24 o                         
 -20   1   8         83.28         76.48        29.32 o                         
 -19   1   8        178.78        182.17        23.85 o                         
 -18   1   8        996.49        967.65        34.99 o                         
 -17   1   8         79.31         55.36        21.26 o                         
 -16   1   8         66.84         64.12        20.21 o                         
 -15   1   8        512.18        546.44        21.61 o                         
 -14   1   8       3199.83       3025.12        33.79 o                         
 -13   1   8        489.79        538.86        21.53 o                         
 -12   1   8        382.84        485.89        14.15 o                         
 -11   1   8        458.59        423.77        11.42 o                         
 -10   1   8        121.98        103.78         8.04 o                         
  -9   1   8        747.92        775.19        14.25 o                         
  -8   1   8        218.89        224.07         9.20 o                         
  -7   1   8        684.22        634.56        12.32 o                         
  -6   1   8        644.32        703.13        15.71 o                         
  -5   1   8      12100.88      12199.72        88.57 o                         
  -4   1   8        198.67        184.72        12.39 o                         
  -3   1   8        367.66        313.11        14.05 o                         
  -2   1   8        114.18         91.46        11.90 o                         
  -1   1   8         66.98         78.69        11.40 o                         
   0   1   8       1031.00        958.41        19.22 o                         
   1   1   8       2255.77       2000.39        27.17 o                         
   2   1   8        685.42        678.10        17.93 o                         
   3   1   8         13.75         30.32        12.47 o                         
   4   1   8      14119.71      14481.82        99.74 o                         
   5   1   8       4214.48       4474.67        45.34 o                         
   6   1   8         83.68        109.46        10.67 o                         
   7   1   8        194.48        215.09        11.32 o                         
   8   1   8       2758.61       2844.46        29.62 o                         
   9   1   8       2761.26       2713.46        27.51 o                         
  10   1   8        113.17        134.01        10.44 o                         
  11   1   8         59.84         64.59        10.23 o                         
  12   1   8         21.87         14.55        10.45 o                         
  13   1   8          0.67          0.07        12.84 o                         
  14   1   8         56.19         90.07        12.61 o                         
  15   1   8       1065.28       1090.94        25.87 o                         
  16   1   8         86.85         88.28        16.06 o                         
  17   1   8        127.19        136.48        25.65 o                         
  18   1   8          3.03         -4.48        25.99 o                         
  19   1   8        143.85         91.09        43.33 o                         
  20   1   8         82.37         52.74        44.35 o                         
  21   1   8          5.51         68.05        54.55 o                         
 -23   2   8         14.63         25.57        34.10 o                         
 -22   2   8         75.64         63.80        34.05 o                         
 -21   2   8          2.43         -2.11        30.37 o                         
 -20   2   8        386.09        340.68        32.19 o                         
 -19   2   8         35.15         17.15        25.58 o                         
 -18   2   8        397.77        401.34        25.80 o                         
 -17   2   8        520.51        546.22        20.97 o                         
 -16   2   8        781.92        768.31        23.85 o                         
 -15   2   8        695.89        716.59        20.24 o                         
 -14   2   8          1.85         15.08        11.95 o                         
 -13   2   8        665.19        590.50        16.06 o                         
 -12   2   8        684.67        592.78        13.38 o                         
 -11   2   8         20.11         38.58         7.98 o                         
 -10   2   8        145.52        103.83         8.43 o                         
  -9   2   8       5780.02       5924.68        47.40 o                         
  -8   2   8        621.20        561.32        13.22 o                         
  -7   2   8        270.15        338.32        13.52 o                         
  -6   2   8       2421.68       2408.67        26.45 o                         
  -5   2   8         11.67         21.69         7.99 o                         
  -4   2   8          0.19          2.58        13.62 o                         
  -3   2   8       1245.47       1069.33        26.58 o                         
  -2   2   8       5540.40       5743.75        45.66 o                         
  -1   2   8          0.33          3.10        13.45 o                         
   0   2   8      12885.22      12898.96        94.38 o                         
   1   2   8       3719.44       3623.57        34.66 o                         
   2   2   8       1198.66       1640.93        32.75 o                         
   3   2   8        158.17        217.63        13.57 o                         
   4   2   8        967.38        978.89        18.42 o                         
   5   2   8         33.89         25.04        10.12 o                         
   6   2   8        538.15        535.81        14.69 o                         
   7   2   8        801.44        807.84        17.19 o                         
   8   2   8        189.79        221.55         9.03 o                         
   9   2   8         33.30         26.11         9.45 o                         
  10   2   8         13.12          6.15        10.72 o                         
  11   2   8          1.42         12.72        11.50 o                         
  12   2   8       1555.81       1643.76        25.11 o                         
  13   2   8       1663.30       1650.61        26.17 o                         
  14   2   8         30.73         51.24        12.49 o                         
  15   2   8        335.34        339.65        23.51 o                         
  16   2   8         32.87         26.57        25.30 o                         
  17   2   8          1.66          1.93        22.18 o                         
  18   2   8         55.01         27.80        29.79 o                         
  19   2   8        212.58        117.52        38.99 o                         
  20   2   8         18.07         76.48        46.20 o                         
  21   2   8         45.00         28.93        56.20 o                         
 -23   3   8        319.40        360.49        39.37 o                         
 -22   3   8         57.99         68.58        34.26 o                         
 -21   3   8         12.22          6.64        27.22 o                         
 -20   3   8        133.25        164.60        26.66 o                         
 -19   3   8         92.62         87.42        19.43 o                         
 -18   3   8       1275.57       1222.32        31.19 o                         
 -17   3   8        434.42        455.50        20.31 o                         
 -16   3   8        122.58        139.84        17.43 o                         
 -15   3   8         13.40         15.49        13.77 o                         
 -14   3   8        452.45        431.57        16.59 o                         
 -13   3   8        126.71        126.45        12.14 o                         
 -12   3   8        191.03        211.53        12.75 o                         
 -11   3   8        289.78        256.89        10.63 o                         
 -10   3   8        235.63        251.25        10.59 o                         
  -9   3   8         35.66         53.90         8.40 o                         
  -8   3   8         49.01         52.95         8.62 o                         
  -7   3   8       3269.55       3409.89        29.94 o                         
  -6   3   8       5414.98       5909.73        46.71 o                         
  -5   3   8       4201.87       4467.22        37.36 o                         
  -4   3   8        928.09        798.24        16.50 o                         
  -3   3   8        228.70        319.63        16.16 o                         
  -2   3   8       2409.22       2587.03        33.03 o                         
  -1   3   8        929.71        798.53        23.99 o                         
   0   3   8       3289.07       3278.75        33.87 o                         
   1   3   8       3981.70       3751.23        36.83 o                         
   2   3   8       5996.56       6404.69        52.99 o                         
   3   3   8       2566.20       2508.89        32.29 o                         
   4   3   8        184.50        265.03        11.99 o                         
   5   3   8        640.56        589.37        15.44 o                         
   6   3   8        117.85        110.68        10.93 o                         
   7   3   8       1430.88       1293.59        21.50 o                         
   8   3   8        303.51        382.01        13.52 o                         
   9   3   8        358.39        363.63        13.43 o                         
  10   3   8       1001.83        963.14        20.51 o                         
  11   3   8        605.16        602.29        17.69 o                         
  12   3   8       3483.38       3506.40        37.69 o                         
  13   3   8       3891.26       3711.73        42.67 o                         
  14   3   8          0.82         16.01        15.49 o                         
  15   3   8        893.08        889.53        30.73 o                         
  16   3   8        330.67        344.94        23.32 o                         
  17   3   8        258.95        307.92        29.85 o                         
  18   3   8          0.57         10.91        26.16 o                         
  19   3   8         40.77          9.52        32.50 o                         
  20   3   8         91.80         62.10        35.12 o                         
 -22   4   8         87.26         77.21        32.78 o                         
 -21   4   8        182.62        209.27        30.28 o                         
 -20   4   8         32.70         48.40        21.15 o                         
 -19   4   8        147.95        156.30        20.89 o                         
 -18   4   8        305.87        356.45        23.22 o                         
 -17   4   8        318.61        363.68        21.77 o                         
 -16   4   8        260.73        222.45        18.94 o                         
 -15   4   8        160.44        161.24        16.60 o                         
 -14   4   8        349.94        380.77        16.05 o                         
 -13   4   8       2794.85       2779.11        31.35 o                         
 -12   4   8        299.59        278.80        12.71 o                         
 -11   4   8         82.89         83.73        11.78 o                         
 -10   4   8        673.39        648.09        14.43 o                         
  -9   4   8         35.68         43.89         9.23 o                         
  -8   4   8          0.01         -8.73         8.73 o                         
  -7   4   8        121.03        140.85         9.85 o                         
  -6   4   8          0.22          3.12         9.49 o                         
  -5   4   8        221.70        194.79        10.55 o                         
  -4   4   8       1878.23       1800.61        22.43 o                         
  -3   4   8       1078.54       1047.73        17.73 o                         
  -2   4   8       3108.89       2982.27        29.88 o                         
  -1   4   8        822.67        769.51        17.42 o                         
   0   4   8       1716.48       1949.13        22.94 o                         
   1   4   8       1349.91       1362.49        19.62 o                         
   2   4   8       2851.31       3109.33        33.31 o                         
   3   4   8       1918.77       2010.20        24.38 o                         
   4   4   8       1038.32        945.43        19.38 o                         
   5   4   8         85.80         55.51        11.10 o                         
   6   4   8         17.98         48.29        12.18 o                         
   7   4   8         34.07         28.00        11.48 o                         
   8   4   8        177.97        159.15        11.77 o                         
   9   4   8         80.64         78.17        12.25 o                         
  10   4   8         45.88         49.81        12.53 o                         
  11   4   8         93.52         99.45        13.33 o                         
  12   4   8         75.91        101.32        17.04 o                         
  13   4   8        218.51        278.78        18.74 o                         
  14   4   8        240.55        243.49        19.43 o                         
  15   4   8         13.97         26.24        19.66 o                         
  16   4   8        658.40        692.39        47.80 o                         
  17   4   8         85.22         93.02        32.19 o                         
  18   4   8        168.39        159.34        29.81 o                         
  19   4   8        175.56        271.46        44.56 o                         
  20   4   8        102.97        126.63        30.02 o                         
 -21   5   8        122.42        169.30        24.22 o                         
 -20   5   8        309.61        344.10        23.89 o                         
 -19   5   8         97.31        128.36        21.14 o                         
 -18   5   8         50.92         50.15        19.43 o                         
 -17   5   8         30.56         49.55        18.93 o                         
 -16   5   8        315.12        312.70        20.31 o                         
 -15   5   8         15.82         29.31        17.74 o                         
 -14   5   8        265.72        259.57        14.56 o                         
 -13   5   8          0.37         -4.92        12.83 o                         
 -12   5   8        542.30        538.20        16.24 o                         
 -11   5   8        335.45        343.61        14.80 o                         
 -10   5   8        411.69        431.72        15.10 o                         
  -9   5   8        116.29        121.03        11.24 o                         
  -8   5   8        106.61        154.00        11.44 o                         
  -7   5   8        292.34        292.14        12.08 o                         
  -6   5   8        527.00        486.60        13.50 o                         
  -5   5   8        462.90        463.16        13.11 o                         
  -4   5   8       1205.67       1223.03        19.14 o                         
  -3   5   8        451.80        547.90        15.50 o                         
  -2   5   8       2158.07       2020.29        24.27 o                         
  -1   5   8        176.54        171.10        11.68 o                         
   0   5   8         32.87         41.40        11.49 o                         
   1   5   8         45.49         50.91        11.40 o                         
   2   5   8          0.74         24.19        11.58 o                         
   3   5   8        768.78        750.15        18.34 o                         
   4   5   8        244.24        289.53        12.37 o                         
   5   5   8        139.83        127.25        12.54 o                         
   6   5   8          3.31         19.52        12.37 o                         
   7   5   8        220.68        208.59        13.52 o                         
   8   5   8        242.94        247.24        14.42 o                         
   9   5   8        187.81        167.57        13.56 o                         
  10   5   8        118.05        129.45        16.78 o                         
  11   5   8        151.12        132.34        16.53 o                         
  12   5   8        260.81        279.84        18.62 o                         
  13   5   8        455.18        502.83        27.37 o                         
  14   5   8         31.10         75.80        23.23 o                         
  15   5   8        409.42        390.39        31.74 o                         
  16   5   8        245.54        281.99        39.68 o                         
  17   5   8         67.81         92.04        24.08 o                         
  18   5   8          0.39        117.83        37.12 o                         
  19   5   8        511.82        630.87        49.66 o                         
 -20   6   8         31.93         19.61        22.01 o                         
 -19   6   8          3.64         14.17        21.39 o                         
 -18   6   8        101.57        132.94        21.23 o                         
 -17   6   8        415.69        395.23        22.38 o                         
 -16   6   8          0.87         15.59        22.59 o                         
 -15   6   8        528.64        567.28        25.18 o                         
 -14   6   8        746.90        740.39        23.59 o                         
 -13   6   8        233.21        241.94        16.29 o                         
 -12   6   8        383.97        384.01        17.27 o                         
 -11   6   8       1132.17       1121.43        23.41 o                         
 -10   6   8         88.97         58.74        13.86 o                         
  -9   6   8         14.38         16.16        13.42 o                         
  -8   6   8         33.95         31.15        12.07 o                         
  -7   6   8        819.90        859.38        19.17 o                         
  -6   6   8       2325.44       2260.25        27.18 o                         
  -5   6   8        508.86        503.19        15.83 o                         
  -4   6   8        539.20        563.92        15.67 o                         
  -3   6   8       1678.44       1583.50        23.06 o                         
  -2   6   8       2270.24       2251.49        26.36 o                         
  -1   6   8        275.23        289.59        14.96 o                         
   0   6   8          4.18          2.25        13.01 o                         
   1   6   8         43.65         63.25        12.58 o                         
   2   6   8        109.92        122.61        13.92 o                         
   3   6   8        231.54        265.54        14.58 o                         
   4   6   8       2898.76       2888.01        32.99 o                         
   5   6   8        653.40        644.78        22.79 o                         
   6   6   8         27.70         33.67        14.48 o                         
   7   6   8        294.33        294.40        16.58 o                         
   8   6   8         65.56         64.91        18.63 o                         
   9   6   8         86.40         92.58        18.17 o                         
  10   6   8        799.23        754.36        24.56 o                         
  11   6   8        249.40        272.18        20.20 o                         
  12   6   8        113.64         84.09        19.11 o                         
  13   6   8        103.53        105.66        22.39 o                         
  14   6   8        826.31        794.98        41.18 o                         
  15   6   8         32.90         74.31        34.98 o                         
  16   6   8         28.23         66.19        38.08 o                         
  17   6   8        401.79        377.51        47.86 o                         
 -18   7   8          1.60         23.77        23.03 o                         
 -17   7   8          1.27         54.43        31.19 o                         
 -16   7   8         27.08        182.24        86.36 o                         
 -15   7   8         34.59         61.16        29.28 o                         
 -14   7   8        201.53        185.33        24.12 o                         
 -13   7   8         12.75          9.05        17.64 o                         
 -12   7   8        100.18         87.40        17.37 o                         
 -11   7   8        142.34        159.53        17.97 o                         
 -10   7   8        731.33        688.18        21.61 o                         
  -9   7   8        744.31        703.41        22.71 o                         
  -8   7   8        790.58        805.47        24.86 o                         
  -7   7   8          4.08         28.43        16.10 o                         
  -6   7   8         45.00         96.47        14.48 o                         
  -5   7   8       4674.64       4701.19        44.35 o                         
  -4   7   8        260.30        305.85        15.69 o                         
  -3   7   8       2496.47       2481.42        30.60 o                         
  -2   7   8         82.45         98.31        14.15 o                         
  -1   7   8         69.02         81.73        17.24 o                         
   0   7   8        667.89        623.26        23.39 o                         
   1   7   8         26.47         32.11        14.42 o                         
   2   7   8       2593.46       2619.67        32.03 o                         
   3   7   8       2293.82       2306.92        32.23 o                         
   4   7   8       2697.97       2735.97        35.14 o                         
   5   7   8          7.09         25.26        17.53 o                         
   6   7   8          8.09         -9.64        19.62 o                         
   7   7   8        185.57        149.94        21.00 o                         
   8   7   8        250.79        194.73        20.98 o                         
   9   7   8          7.98         -1.29        19.81 o                         
  10   7   8        509.32        534.43        26.53 o                         
  11   7   8         38.17         19.81        23.90 o                         
  12   7   8         75.72         72.20        25.60 o                         
  13   7   8         49.06         52.18        25.89 o                         
  14   7   8        243.45        275.19        23.30 o                         
  15   7   8          2.98         13.24        27.92 o                         
  16   7   8        400.43        389.21        29.23 o                         
 -16   8   8         33.91        194.81        62.34 o                         
 -15   8   8          4.40         13.65        45.22 o                         
 -14   8   8        326.40        306.66        32.48 o                         
 -13   8   8         22.80         38.76        21.04 o                         
 -12   8   8        871.20        969.89        45.20 o                         
 -11   8   8        115.53        121.74        33.08 o                         
 -10   8   8        206.61        192.01        22.63 o                         
  -9   8   8         21.76         31.43        30.77 o                         
  -8   8   8        320.75        334.31        23.77 o                         
  -7   8   8         48.25         87.05        22.16 o                         
  -6   8   8        206.07        226.79        27.37 o                         
  -5   8   8        655.96        599.43        21.04 o                         
  -4   8   8        172.82        209.84        18.59 o                         
  -3   8   8        266.91        270.92        18.84 o                         
  -2   8   8        293.74        305.03        22.99 o                         
  -1   8   8          1.90         19.22        22.28 o                         
   0   8   8         68.97         68.69        18.84 o                         
   1   8   8        171.80        186.54        19.16 o                         
   2   8   8        177.69        181.20        17.20 o                         
   3   8   8        921.07        904.46        26.21 o                         
   4   8   8        148.32        126.03        19.98 o                         
   5   8   8        681.99        687.19        36.42 o                         
   6   8   8        214.53        204.70        33.74 o                         
   7   8   8       1266.88       1197.41        46.41 o                         
   8   8   8        420.15        375.70        25.83 o                         
   9   8   8          0.31         -4.15        29.58 o                         
  10   8   8         62.96         41.07        31.59 o                         
  11   8   8          4.31        -24.76        32.15 o                         
  12   8   8         58.43         21.63        35.73 o                         
  13   8   8          1.19         -7.51        30.61 o                         
  14   8   8        103.01        117.39        30.46 o                         
 -14   9   8        313.80        332.30        35.36 o                         
 -13   9   8        261.64        241.37        22.58 o                         
 -12   9   8          0.26         74.80        41.73 o                         
 -11   9   8         22.51         48.79        26.98 o                         
 -10   9   8          0.02         11.48        25.53 o                         
  -9   9   8        168.82        181.07        25.53 o                         
  -8   9   8         64.54         95.69        27.46 o                         
  -7   9   8         31.60         51.91        20.56 o                         
  -6   9   8       1171.03       1177.66        44.40 o                         
  -5   9   8        444.01        484.84        24.79 o                         
  -4   9   8        106.63         54.93        20.04 o                         
  -3   9   8         68.17         62.65        18.43 o                         
  -2   9   8          1.38          6.61        17.03 o                         
  -1   9   8         44.35         39.34        21.20 o                         
   0   9   8         16.24         -9.93        26.17 o                         
   1   9   8        137.71        138.04        32.55 o                         
   2   9   8         77.52         40.34        24.37 o                         
   3   9   8        173.90        154.12        39.19 o                         
   4   9   8       1467.14       1378.25        59.05 o                         
   5   9   8        672.30        687.22        56.61 o                         
   6   9   8         14.60         24.98        29.74 o                         
   7   9   8         35.14         64.00        32.55 o                         
   8   9   8          1.47         42.89        23.90 o                         
   9   9   8        177.20        203.20        25.12 o                         
  10   9   8         31.66         55.74        24.48 o                         
  11   9   8        165.04        168.55        36.77 o                         
 -10  10   8         69.65        278.24        92.78 o                         
  -9  10   8         62.62         59.76        29.02 o                         
  -8  10   8        472.07        495.96        41.29 o                         
  -7  10   8        842.44        825.32        43.34 o                         
  -6  10   8        869.40        853.62        38.66 o                         
  -5  10   8         63.54         59.24        21.91 o                         
  -4  10   8        449.95        429.27        28.85 o                         
  -3  10   8         15.66         -7.20        18.60 o                         
  -2  10   8         18.31          0.52        22.68 o                         
  -1  10   8         12.43         36.75        34.86 o                         
   0  10   8        169.76        133.54        34.99 o                         
   1  10   8         37.38         35.48        20.21 o                         
   2  10   8         19.35         23.34        22.19 o                         
   3  10   8        113.81         32.19        26.81 o                         
   4  10   8        188.39        224.97        24.36 o                         
   5  10   8        370.13        407.71        38.09 o                         
   6  10   8        452.79        360.71        36.37 o                         
   7  10   8        124.16        125.16        37.95 o                         
 -24   1   9         35.92         53.21        37.69 o                         
 -23   1   9         43.53         91.57        33.62 o                         
 -22   1   9        578.33        560.66        39.72 o                         
 -21   1   9          1.17         24.92        33.41 o                         
 -20   1   9         54.01         32.72        26.87 o                         
 -19   1   9       1574.55       1478.33        42.13 o                         
 -18   1   9        383.53        396.32        25.68 o                         
 -17   1   9         25.90         34.72        21.62 o                         
 -16   1   9       1396.32       1472.17        34.08 o                         
 -15   1   9         12.12         19.33        12.02 o                         
 -14   1   9        733.04        755.35        17.78 o                         
 -13   1   9        216.81        220.33        11.27 o                         
 -12   1   9        796.03        871.93        15.52 o                         
 -11   1   9        297.20        318.70        10.42 o                         
 -10   1   9        410.44        418.39        11.91 o                         
  -9   1   9        210.61        287.75         9.77 o                         
  -8   1   9       1207.63       1298.93        16.95 o                         
  -7   1   9        260.46        261.51         9.17 o                         
  -6   1   9         13.25          0.88        11.88 o                         
  -5   1   9       1563.51       1608.86        35.62 o                         
  -4   1   9         75.25         95.04        16.56 o                         
  -3   1   9       2671.28       2559.29        36.44 o                         
  -2   1   9        214.91        260.02        14.50 o                         
  -1   1   9       6204.54       6065.12        46.89 o                         
   0   1   9         77.11         96.32        15.33 o                         
   1   1   9       5082.76       5219.58        41.19 o                         
   2   1   9         31.84         45.19        12.58 o                         
   3   1   9          8.41         -0.04        11.78 o                         
   4   1   9        164.71        178.73        10.98 o                         
   5   1   9        949.08        927.68        19.38 o                         
   6   1   9       1441.17       1505.12        22.61 o                         
   7   1   9       1961.56       1809.11        23.67 o                         
   8   1   9       2776.55       2521.62        28.96 o                         
   9   1   9          0.00         12.13         8.51 o                         
  10   1   9          5.08         12.39        10.15 o                         
  11   1   9          1.59          3.60        10.44 o                         
  12   1   9        461.96        455.73        15.18 o                         
  13   1   9       2573.09       2487.79        33.71 o                         
  14   1   9       2241.95       2217.83        33.95 o                         
  15   1   9        448.25        457.17        25.16 o                         
  16   1   9          2.08         14.39        15.90 o                         
  17   1   9          4.86          1.14        19.49 o                         
  18   1   9        130.24         97.24        35.28 o                         
  19   1   9         19.18         41.39        44.21 o                         
  20   1   9         62.05        101.19        60.73 o                         
  21   1   9         41.26        -17.93        50.85 o                         
 -23   2   9        142.37        197.31        37.06 o                         
 -22   2   9         18.70         22.90        33.03 o                         
 -21   2   9         13.46         -2.11        31.17 o                         
 -20   2   9        230.32        184.20        29.90 o                         
 -19   2   9         17.29         35.33        22.80 o                         
 -18   2   9        319.27        347.45        25.90 o                         
 -17   2   9       1601.67       1672.88        33.40 o                         
 -16   2   9         13.26         40.30        16.38 o                         
 -15   2   9        742.86        837.39        22.15 o                         
 -14   2   9         69.21         59.19        13.26 o                         
 -13   2   9          6.07          3.60         8.59 o                         
 -12   2   9         60.33         51.68         8.78 o                         
 -11   2   9        259.37        253.89        10.08 o                         
 -10   2   9          0.76         11.45         8.20 o                         
  -9   2   9        229.63        256.24         9.88 o                         
  -8   2   9        115.25        112.19         8.97 o                         
  -7   2   9         20.97         21.83         8.96 o                         
  -6   2   9        729.05        820.15        14.33 o                         
  -5   2   9          0.13         18.93        13.85 o                         
  -4   2   9       3853.05       3913.98        38.44 o                         
  -3   2   9       1364.26       1412.47        32.51 o                         
  -2   2   9       6222.81       6492.10        50.80 o                         
  -1   2   9       4774.34       4742.97        43.42 o                         
   0   2   9         12.23         18.63        13.34 o                         
   1   2   9        160.11        188.77        13.35 o                         
   2   2   9      11613.98      12043.30        90.30 o                         
   3   2   9        303.64        254.00        12.35 o                         
   4   2   9       2316.82       2600.58        34.12 o                         
   5   2   9       1664.25       1728.40        24.84 o                         
   6   2   9        404.53        402.61        14.06 o                         
   7   2   9        492.21        481.15        14.44 o                         
   8   2   9       1753.31       1721.05        23.02 o                         
   9   2   9        121.28        130.39         8.35 o                         
  10   2   9          5.26         11.93        11.49 o                         
  11   2   9       1560.62       1589.44        24.64 o                         
  12   2   9        274.35        243.25        13.68 o                         
  13   2   9        113.51        119.87        13.59 o                         
  14   2   9         50.29         41.36        13.42 o                         
  15   2   9       1723.97       1592.81        46.43 o                         
  16   2   9        363.89        361.20        30.58 o                         
  17   2   9          0.24          4.60        25.96 o                         
  18   2   9          2.57        -25.64        30.11 o                         
  19   2   9         28.55         61.70        36.59 o                         
  20   2   9          0.07         80.92        50.49 o                         
 -23   3   9         36.62         27.30        34.27 o                         
 -22   3   9        109.47        139.73        35.88 o                         
 -21   3   9         19.70         57.60        33.02 o                         
 -20   3   9          7.17        -13.80        28.91 o                         
 -19   3   9        108.71         80.82        19.99 o                         
 -18   3   9        357.83        365.13        19.97 o                         
 -17   3   9        453.57        437.25        20.54 o                         
 -16   3   9       1841.57       1780.72        31.27 o                         
 -15   3   9       1527.86       1520.48        26.40 o                         
 -14   3   9        373.67        351.58        15.35 o                         
 -13   3   9        234.15        232.25        13.20 o                         
 -12   3   9          5.64         -2.93        11.59 o                         
 -11   3   9         92.37        119.10         9.47 o                         
 -10   3   9       1438.72       1400.00        19.90 o                         
  -9   3   9        659.45        656.08        15.22 o                         
  -8   3   9       2625.75       2845.74        27.39 o                         
  -7   3   9       3772.65       3726.67        31.41 o                         
  -6   3   9       3353.65       3104.84        29.36 o                         
  -5   3   9        360.12        419.31        11.89 o                         
  -4   3   9       3140.41       3075.01        29.66 o                         
  -3   3   9       4138.97       3811.22        37.76 o                         
  -2   3   9       1092.29       1165.09        25.04 o                         
  -1   3   9       1402.17       1429.98        29.45 o                         
   0   3   9        837.27        718.75        20.08 o                         
   1   3   9       1670.95       1561.32        25.19 o                         
   2   3   9         48.39         94.52        11.78 o                         
   3   3   9        641.26        672.70        17.55 o                         
   4   3   9        741.07        871.32        18.04 o                         
   5   3   9       1463.54       1548.76        22.65 o                         
   6   3   9       2839.91       2803.86        31.14 o                         
   7   3   9       2298.92       2412.99        28.91 o                         
   8   3   9         19.56         17.20        11.88 o                         
   9   3   9       1715.77       1700.54        23.00 o                         
  10   3   9        300.75        317.90        13.55 o                         
  11   3   9         50.98         42.83        12.55 o                         
  12   3   9        345.21        332.70        15.07 o                         
  13   3   9        136.81        130.54        14.59 o                         
  14   3   9          0.09         16.14        16.06 o                         
  15   3   9         31.28         28.62        23.92 o                         
  16   3   9         92.35         95.73        27.15 o                         
  17   3   9        705.84        797.44        43.50 o                         
  18   3   9        273.63        301.94        29.16 o                         
  19   3   9        158.21        107.12        43.41 o                         
 -22   4   9         43.18         46.87        29.58 o                         
 -21   4   9        206.54        234.71        28.51 o                         
 -20   4   9        129.21        119.54        22.44 o                         
 -19   4   9        286.93        291.67        22.97 o                         
 -18   4   9         16.03         24.51        19.40 o                         
 -17   4   9        715.74        716.43        32.23 o                         
 -16   4   9         17.70         11.54        17.80 o                         
 -15   4   9         70.50         61.56        15.66 o                         
 -14   4   9       2204.23       2289.32        30.93 o                         
 -13   4   9          4.53         31.52        13.71 o                         
 -12   4   9        617.55        647.43        18.86 o                         
 -11   4   9         42.53         24.01        11.95 o                         
 -10   4   9        933.35        912.25        17.52 o                         
  -9   4   9        454.56        456.19        14.02 o                         
  -8   4   9        707.18        706.12        16.30 o                         
  -7   4   9        326.86        274.72        13.53 o                         
  -6   4   9        412.56        419.06        13.03 o                         
  -5   4   9        954.84        928.83        17.25 o                         
  -4   4   9         23.43         -0.54        10.71 o                         
  -3   4   9       3835.91       3997.75        35.58 o                         
  -2   4   9        683.00        781.92        16.94 o                         
  -1   4   9       1454.26       1461.92        20.66 o                         
   0   4   9        366.62        352.97        12.18 o                         
   1   4   9       1627.60       1662.37        21.89 o                         
   2   4   9        504.00        527.22        16.16 o                         
   3   4   9        234.12        290.99        13.54 o                         
   4   4   9        286.04        315.32        13.45 o                         
   5   4   9       2115.61       2228.98        27.58 o                         
   6   4   9        367.97        417.95        15.53 o                         
   7   4   9        383.01        368.30        14.66 o                         
   8   4   9        950.08        909.11        19.06 o                         
   9   4   9        121.67        113.32        13.33 o                         
  10   4   9          0.99          3.84        13.37 o                         
  11   4   9       2343.73       2278.83        31.21 o                         
  12   4   9        676.08        743.45        23.97 o                         
  13   4   9       2261.35       2135.52        37.34 o                         
  14   4   9         28.50         57.57        21.11 o                         
  15   4   9          1.74         24.70        21.28 o                         
  16   4   9        293.51        405.94        25.23 o                         
  17   4   9         39.05         67.99        27.41 o                         
  18   4   9        227.51        266.93        31.06 o                         
  19   4   9         22.50        281.66       179.69 o                         
 -21   5   9         49.91         60.81        22.13 o                         
 -20   5   9        118.05        111.17        22.04 o                         
 -19   5   9          7.62         51.57        23.73 o                         
 -18   5   9         61.22         92.27        21.45 o                         
 -17   5   9         12.39         46.51        20.07 o                         
 -16   5   9         65.75         66.91        18.01 o                         
 -15   5   9         34.75         64.91        17.70 o                         
 -14   5   9       3488.78       3511.33        37.48 o                         
 -13   5   9       1229.75       1193.88        24.32 o                         
 -12   5   9        200.88        230.33        14.51 o                         
 -11   5   9        416.25        440.52        15.47 o                         
 -10   5   9        892.72        906.04        20.21 o                         
  -9   5   9        139.85        128.67        11.51 o                         
  -8   5   9          8.38          3.29        10.62 o                         
  -7   5   9       1686.61       1639.10        22.28 o                         
  -6   5   9        692.25        636.63        16.22 o                         
  -5   5   9        486.04        505.36        14.77 o                         
  -4   5   9         84.11         76.94        10.65 o                         
  -3   5   9          0.09          7.65        11.57 o                         
  -2   5   9        954.92        932.33        19.71 o                         
  -1   5   9         32.30         26.40        11.77 o                         
   0   5   9         79.77        102.34        12.28 o                         
   1   5   9       1542.00       1515.29        23.49 o                         
   2   5   9        469.72        478.41        15.35 o                         
   3   5   9       1168.71       1157.68        21.28 o                         
   4   5   9        670.86        670.73        18.75 o                         
   5   5   9          8.33         29.28        12.92 o                         
   6   5   9        880.00        899.13        21.60 o                         
   7   5   9        538.20        521.80        16.80 o                         
   8   5   9          5.58          1.09        12.78 o                         
   9   5   9        141.76        129.66        14.21 o                         
  10   5   9       3013.19       2978.84        35.40 o                         
  11   5   9         98.18         79.63        16.48 o                         
  12   5   9        725.20        729.33        30.50 o                         
  13   5   9       1108.60       1190.47        35.90 o                         
  14   5   9        116.36        167.41        25.22 o                         
  15   5   9          0.13         49.56        26.11 o                         
  16   5   9        492.52        580.74        36.59 o                         
  17   5   9        130.35        176.29        39.51 o                         
  18   5   9          1.79         58.50        48.17 o                         
 -20   6   9        221.37        201.04        23.83 o                         
 -19   6   9        157.14        210.72        26.38 o                         
 -18   6   9         50.10        122.56        21.35 o                         
 -17   6   9         13.69         35.89        21.40 o                         
 -16   6   9          8.43         13.62        18.89 o                         
 -15   6   9        269.90        301.89        22.29 o                         
 -14   6   9          0.04         22.32        14.68 o                         
 -13   6   9       1267.32       1198.21        24.69 o                         
 -12   6   9        672.70        720.01        20.76 o                         
 -11   6   9         69.59         79.67        14.91 o                         
 -10   6   9        770.64        757.22        20.31 o                         
  -9   6   9        193.51        213.70        14.95 o                         
  -8   6   9         22.41         27.67        12.30 o                         
  -7   6   9       1824.91       1820.87        25.90 o                         
  -6   6   9         57.01         93.24        13.22 o                         
  -5   6   9         11.86         24.37        12.58 o                         
  -4   6   9         25.40         45.76        12.64 o                         
  -3   6   9        422.29        437.70        15.03 o                         
  -2   6   9       2686.61       2593.34        29.60 o                         
  -1   6   9        558.61        546.28        17.08 o                         
   0   6   9        648.11        677.04        18.79 o                         
   1   6   9       1453.92       1436.19        25.49 o                         
   2   6   9       1272.29       1303.12        24.62 o                         
   3   6   9        774.55        798.19        20.61 o                         
   4   6   9       2853.50       2677.05        32.03 o                         
   5   6   9        244.89        247.57        16.75 o                         
   6   6   9        437.80        396.08        17.84 o                         
   7   6   9       1647.81       1587.90        30.33 o                         
   8   6   9          9.55          5.76        15.54 o                         
   9   6   9        819.29        824.25        26.67 o                         
  10   6   9        338.37        333.33        20.53 o                         
  11   6   9        398.32        348.65        20.95 o                         
  12   6   9       1332.67       1287.62        32.35 o                         
  13   6   9         98.20        103.13        26.10 o                         
  14   6   9         63.22         83.67        30.81 o                         
  15   6   9          3.09         16.33        45.47 o                         
  16   6   9        218.56        228.58        41.15 o                         
  17   6   9         54.04        114.35        42.69 o                         
 -18   7   9        254.36        318.45        27.17 o                         
 -17   7   9          0.24        118.18        71.70 o                         
 -16   7   9         21.69         69.41        53.59 o                         
 -15   7   9        575.59        570.78        29.17 o                         
 -14   7   9         40.20         37.85        21.71 o                         
 -13   7   9         74.26         43.77        19.21 o                         
 -12   7   9        236.71        227.79        18.55 o                         
 -11   7   9          7.52          1.25        16.66 o                         
 -10   7   9        628.05        668.40        29.70 o                         
  -9   7   9        855.75        905.15        29.00 o                         
  -8   7   9          0.19         -1.04        19.02 o                         
  -7   7   9       1428.39       1508.89        30.18 o                         
  -6   7   9       1771.61       1733.69        27.70 o                         
  -5   7   9          0.00         35.06        17.58 o                         
  -4   7   9       2133.07       2073.44        29.47 o                         
  -3   7   9         53.98         60.45        14.72 o                         
  -2   7   9          1.26         16.85        14.35 o                         
  -1   7   9        214.79        217.50        16.54 o                         
   0   7   9         24.70         27.60        15.21 o                         
   1   7   9        101.78        126.58        16.74 o                         
   2   7   9        379.52        410.21        18.87 o                         
   3   7   9          1.53         15.10        14.48 o                         
   4   7   9        226.54        196.35        15.16 o                         
   5   7   9         44.64         56.47        18.42 o                         
   6   7   9         49.52         31.44        19.60 o                         
   7   7   9        675.08        617.97        25.20 o                         
   8   7   9        157.77        135.08        24.01 o                         
   9   7   9          1.22          7.35        19.58 o                         
  10   7   9         17.62         32.94        20.27 o                         
  11   7   9         20.92         32.57        31.08 o                         
  12   7   9         86.34         79.66        20.49 o                         
  13   7   9        162.36        177.25        28.40 o                         
  14   7   9        523.68        478.97        26.49 o                         
  15   7   9         36.02         89.14        33.81 o                         
 -16   8   9          2.08         -1.35        35.68 o                         
 -15   8   9        249.72        206.67        33.11 o                         
 -14   8   9          7.24         -1.68        32.00 o                         
 -13   8   9        238.21        215.99        22.76 o                         
 -12   8   9         57.24         26.37        26.67 o                         
 -11   8   9         39.12         60.55        32.01 o                         
 -10   8   9       1058.91       1091.75        39.53 o                         
  -9   8   9         50.34         50.02        26.78 o                         
  -8   8   9         19.94         23.21        20.79 o                         
  -7   8   9        151.91        154.49        29.64 o                         
  -6   8   9       2148.43       2024.59        35.92 o                         
  -5   8   9        908.31        903.76        26.54 o                         
  -4   8   9        413.38        410.06        24.56 o                         
  -3   8   9         26.68          2.07        16.42 o                         
  -2   8   9        105.65         76.10        25.66 o                         
  -1   8   9        232.67        220.46        25.98 o                         
   0   8   9         37.10         40.50        17.04 o                         
   1   8   9          1.31        -17.15        19.68 o                         
   2   8   9          6.18          1.22        21.78 o                         
   3   8   9          9.88          8.70        23.73 o                         
   4   8   9        184.92        206.02        20.70 o                         
   5   8   9        596.79        644.96        38.57 o                         
   6   8   9       1886.40       1817.14        55.69 o                         
   7   8   9        140.42        132.31        25.07 o                         
   8   8   9         44.80         50.35        32.49 o                         
   9   8   9         26.54         26.48        28.97 o                         
  10   8   9        135.54        145.35        24.08 o                         
  11   8   9          7.48         29.73        35.61 o                         
  12   8   9        160.08        108.91        28.89 o                         
  13   8   9          0.00        -13.87        28.62 o                         
 -13   9   9        166.85        153.37        32.46 o                         
 -12   9   9        468.01        470.45        34.03 o                         
 -11   9   9         60.48         43.69        32.56 o                         
 -10   9   9        484.40        430.99        49.17 o                         
  -9   9   9        143.58        139.03        25.76 o                         
  -8   9   9        216.74        198.88        25.85 o                         
  -7   9   9         34.07         44.41        23.52 o                         
  -6   9   9        198.30        210.36        26.12 o                         
  -5   9   9        184.74        143.89        25.18 o                         
  -4   9   9        616.12        549.36        37.48 o                         
  -3   9   9         18.41         23.14        24.30 o                         
  -2   9   9          0.03          0.47        21.96 o                         
  -1   9   9         36.74          0.18        25.43 o                         
   0   9   9         95.49        105.16        26.74 o                         
   1   9   9        115.74         84.31        29.36 o                         
   2   9   9        191.99        144.54        31.60 o                         
   3   9   9         40.25         33.07        28.49 o                         
   4   9   9         23.74         11.71        27.49 o                         
   5   9   9        365.64        409.68        55.97 o                         
   6   9   9         31.28         13.01        25.13 o                         
   7   9   9        552.47        544.48        42.65 o                         
   8   9   9        586.00        569.24        51.22 o                         
   9   9   9        322.72        295.22        58.53 o                         
  10   9   9         67.12         56.62        38.29 o                         
  -9  10   9        333.51        365.15        36.35 o                         
  -8  10   9        708.38        642.27        50.10 o                         
  -7  10   9         10.57        122.19        55.11 o                         
  -6  10   9       1142.98       1297.68        36.45 o                         
  -5  10   9         15.71          6.16        20.14 o                         
  -4  10   9        114.28         94.71        20.50 o                         
  -3  10   9        177.26        155.92        22.62 o                         
  -2  10   9          2.37         10.20        22.99 o                         
  -1  10   9         29.19         48.74        22.38 o                         
   0  10   9        190.29        193.71        29.49 o                         
   1  10   9        335.00        337.28        36.64 o                         
   2  10   9         32.89         15.70        34.07 o                         
   3  10   9        555.44        482.43        43.10 o                         
   4  10   9        115.17        144.62        25.15 o                         
   5  10   9        240.28        251.22        27.39 o                         
   6  10   9         66.54         95.81        30.24 o                         
 -24   0  10          3.56         -5.55        48.31 o                         
 -23   0  10        208.96        205.49        65.73 o                         
 -22   0  10         71.38          3.67        45.20 o                         
 -21   0  10         22.34         44.81        45.78 o                         
 -20   0  10          4.54         16.80        46.05 o                         
 -19   0  10       1618.38       1514.65        64.16 o                         
 -18   0  10        301.04        233.36        41.21 o                         
 -17   0  10       1183.14       1200.66        43.87 o                         
 -16   0  10       2645.32       2628.48        56.94 o                         
 -15   0  10       7216.39       7302.35       105.58 o                         
 -14   0  10       3346.95       3136.45        47.63 o                         
 -13   0  10       4290.26       4206.68        55.32 o                         
 -12   0  10         32.91         21.20         9.30 o                         
 -11   0  10        622.21        587.11        17.20 o                         
 -10   0  10       1241.34       1097.43        22.60 o                         
  -9   0  10        887.45        865.89        19.95 o                         
  -8   0  10         22.96         31.98        12.07 o                         
  -7   0  10       4190.56       4234.56        56.72 o                         
  -6   0  10      11749.72      12009.46       148.71 o                         
  -5   0  10       3543.88       3498.15        72.80 o                         
  -4   0  10      12676.22      12990.34       157.29 o                         
  -3   0  10          4.42          6.19        15.67 o                         
  -2   0  10        249.87        255.97        31.58 o                         
  -1   0  10       1776.86       1701.77        72.05 o                         
   0   0  10       5919.87       5686.79        95.27 o                         
   1   0  10        265.91        173.77        19.74 o                         
   2   0  10        692.46        677.49        44.40 o                         
   3   0  10         58.99        100.13        38.78 o                         
   4   0  10       7865.39       7974.93        92.73 o                         
   5   0  10        110.72         93.78        19.63 o                         
   6   0  10       1077.22       1146.24        41.17 o                         
   7   0  10       1241.55       1304.42        35.43 o                         
   8   0  10         68.55         96.06        18.96 o                         
   9   0  10          9.84         12.29        22.65 o                         
  10   0  10       2123.23       2050.22        42.55 o                         
  11   0  10          5.46         -5.32        15.41 o                         
  12   0  10       6429.06       6236.77        80.29 o                         
  13   0  10       4748.02       4798.97        67.49 o                         
  14   0  10        275.90        300.21        26.20 o                         
  15   0  10       3988.44       3928.73        68.78 o                         
  16   0  10       4640.69       4650.36        76.61 o                         
  17   0  10        410.20        399.82        51.21 o                         
  18   0  10        379.74        165.83       105.82 o                         
  19   0  10        193.33         38.98       131.84 o                         
  20   0  10        235.34         40.71       135.28 o                         
 -24   1  10        452.92        497.04        45.46 o                         
 -23   1  10         62.19         23.18        34.61 o                         
 -22   1  10         16.82         72.15        34.33 o                         
 -21   1  10        201.80        174.54        35.72 o                         
 -20   1  10          0.64        -30.12        30.12 o                         
 -19   1  10         44.73         36.51        24.98 o                         
 -18   1  10         78.65         87.96        23.13 o                         
 -17   1  10        641.75        616.59        27.22 o                         
 -16   1  10       1357.15       1336.35        34.67 o                         
 -15   1  10       1493.01       1458.82        26.13 o                         
 -14   1  10       1573.41       1495.68        22.88 o                         
 -13   1  10        140.83        144.88         7.40 o                         
 -12   1  10         28.01         24.64         8.50 o                         
 -11   1  10        275.15        330.86        11.05 o                         
 -10   1  10        479.70        553.07        13.58 o                         
  -9   1  10         59.80         51.16         8.44 o                         
  -8   1  10        871.94        867.01        14.97 o                         
  -7   1  10        368.11        331.72        10.40 o                         
  -6   1  10       1372.04       1383.24        27.11 o                         
  -5   1  10      15210.45      15069.47       122.96 o                         
  -4   1  10       2837.87       2701.84        52.80 o                         
  -3   1  10         82.20         96.13        12.85 o                         
  -2   1  10        275.97        246.63        13.97 o                         
  -1   1  10         72.86         55.01        18.61 o                         
   0   1  10         65.01         45.54        11.74 o                         
   1   1  10       1624.21       1586.57        32.65 o                         
   2   1  10        167.06        110.41        14.78 o                         
   3   1  10       1811.32       1693.87        27.12 o                         
   4   1  10       2748.09       3211.77        36.00 o                         
   5   1  10       6133.11       6460.19        51.73 o                         
   6   1  10         22.83         45.29        11.51 o                         
   7   1  10        414.46        352.13        14.16 o                         
   8   1  10          2.72         23.33        12.46 o                         
   9   1  10        934.93        884.87        19.63 o                         
  10   1  10        274.61        276.32        12.15 o                         
  11   1  10         12.91         14.91        11.27 o                         
  12   1  10        200.78        225.83        15.51 o                         
  13   1  10         92.60        125.26        15.27 o                         
  14   1  10        104.88         84.04        17.37 o                         
  15   1  10        528.30        547.66        30.74 o                         
  16   1  10       2112.12       2098.14        49.87 o                         
  17   1  10         90.31         71.31        29.31 o                         
  18   1  10         14.19         41.17        34.80 o                         
  19   1  10        104.97        172.85        46.56 o                         
  20   1  10         37.44        122.65        73.73 o                         
 -23   2  10        473.17        478.67        40.05 o                         
 -22   2  10         45.19         69.25        33.70 o                         
 -21   2  10         11.64          4.84        32.45 o                         
 -20   2  10          0.20          5.35        23.54 o                         
 -19   2  10         99.29         95.01        24.79 o                         
 -18   2  10        716.02        744.46        30.87 o                         
 -17   2  10       2029.60       2038.54        36.93 o                         
 -16   2  10        487.13        513.00        21.72 o                         
 -15   2  10        118.50        147.44        14.49 o                         
 -14   2  10       2187.18       2248.97        31.41 o                         
 -13   2  10        487.16        519.57        16.73 o                         
 -12   2  10         31.25         34.25         9.33 o                         
 -11   2  10        738.81        742.97        16.18 o                         
 -10   2  10         35.55         47.92         9.16 o                         
  -9   2  10        514.57        489.67        13.50 o                         
  -8   2  10         93.84         85.39         9.43 o                         
  -7   2  10        469.83        535.03        14.80 o                         
  -6   2  10       4993.77       4626.42        44.64 o                         
  -5   2  10        979.16       1054.09        29.65 o                         
  -4   2  10      11005.78      11315.86       104.61 o                         
  -3   2  10        183.58        188.66        13.97 o                         
  -2   2  10       1060.66       1284.33        31.96 o                         
  -1   2  10          3.00          4.77        17.81 o                         
   0   2  10       3241.90       3356.56        42.95 o                         
   1   2  10        631.17        663.01        27.35 o                         
   2   2  10         49.74         86.87        12.54 o                         
   3   2  10       2002.62       2018.45        29.33 o                         
   4   2  10       1718.18       1685.80        22.49 o                         
   5   2  10        308.53        309.26        13.80 o                         
   6   2  10        331.21        395.78        14.86 o                         
   7   2  10       3582.95       3638.09        36.70 o                         
   8   2  10        332.03        318.85        14.40 o                         
   9   2  10        319.72        320.88        11.73 o                         
  10   2  10       3016.31       2987.90        32.29 o                         
  11   2  10         39.31         34.31        12.68 o                         
  12   2  10        806.80        814.79        20.71 o                         
  13   2  10       1693.50       1663.51        29.54 o                         
  14   2  10        487.50        476.66        27.70 o                         
  15   2  10        359.11        327.05        27.40 o                         
  16   2  10         14.10         26.46        27.73 o                         
  17   2  10        216.94        206.33        40.94 o                         
  18   2  10        175.18        195.46        48.43 o                         
  19   2  10          0.07         62.59        39.91 o                         
  20   2  10         16.22        106.40        49.51 o                         
 -23   3  10          1.97         60.08        36.17 o                         
 -22   3  10         64.62         71.51        34.40 o                         
 -21   3  10         26.80         10.24        29.50 o                         
 -20   3  10          6.97         21.56        27.59 o                         
 -19   3  10         20.28         36.33        24.49 o                         
 -18   3  10        129.48        119.68        20.23 o                         
 -17   3  10        582.35        631.79        27.39 o                         
 -16   3  10       1338.93       1201.82        28.85 o                         
 -15   3  10        152.64        172.26        15.75 o                         
 -14   3  10        758.57        775.85        21.65 o                         
 -13   3  10       1084.66       1045.84        20.94 o                         
 -12   3  10        256.19        268.14        13.85 o                         
 -11   3  10       1310.39       1230.95        19.55 o                         
 -10   3  10         13.06          5.78         9.24 o                         
  -9   3  10        724.74        770.86        16.59 o                         
  -8   3  10        303.27        286.46        10.88 o                         
  -7   3  10       1313.95       1367.38        20.66 o                         
  -6   3  10        264.68        233.19        11.25 o                         
  -5   3  10       2531.90       2370.43        26.46 o                         
  -4   3  10       1950.02       1907.66        24.16 o                         
  -3   3  10        137.16        199.84        16.08 o                         
  -2   3  10       1612.98       1372.82        25.79 o                         
  -1   3  10       8656.26       8807.26        67.45 o                         
   0   3  10         43.29         55.09        12.51 o                         
   1   3  10       1209.51       1327.83        28.05 o                         
   2   3  10        118.52        180.89        13.70 o                         
   3   3  10       1051.78       1178.01        22.10 o                         
   4   3  10        171.52        164.83        12.20 o                         
   5   3  10         29.91         50.43        13.00 o                         
   6   3  10         81.01         72.72        12.19 o                         
   7   3  10       2572.72       2681.17        30.11 o                         
   8   3  10        416.87        438.86        15.22 o                         
   9   3  10        649.39        649.65        17.63 o                         
  10   3  10         19.96         16.29        12.01 o                         
  11   3  10        569.93        635.77        22.15 o                         
  12   3  10        482.05        439.60        18.95 o                         
  13   3  10        245.13        278.57        16.41 o                         
  14   3  10          3.39         30.38        16.74 o                         
  15   3  10          0.60         26.84        19.41 o                         
  16   3  10        347.70        346.59        44.48 o                         
  17   3  10         98.32         85.81        22.85 o                         
  18   3  10          1.29         28.54        26.69 o                         
  19   3  10         32.36         46.86        34.06 o                         
 -22   4  10         82.84         72.24        35.82 o                         
 -21   4  10        113.78        139.25        29.42 o                         
 -20   4  10          1.98         41.67        21.35 o                         
 -19   4  10          0.02         22.03        21.93 o                         
 -18   4  10          0.51          8.22        17.82 o                         
 -17   4  10         25.57         47.40        18.28 o                         
 -16   4  10         90.58         87.56        18.03 o                         
 -15   4  10          1.72          9.25        15.78 o                         
 -14   4  10        201.75        193.86        16.63 o                         
 -13   4  10       1799.93       1738.76        27.28 o                         
 -12   4  10       1663.10       1694.74        26.80 o                         
 -11   4  10        387.29        388.75        15.92 o                         
 -10   4  10       1954.77       1970.02        23.79 o                         
  -9   4  10        257.00        289.13        11.99 o                         
  -8   4  10       1659.01       1609.51        21.74 o                         
  -7   4  10        432.13        471.22        13.73 o                         
  -6   4  10          3.94        -10.35        10.35 o                         
  -5   4  10        665.40        705.69        17.09 o                         
  -4   4  10        157.79        174.44        11.87 o                         
  -3   4  10       2261.07       2381.53        25.70 o                         
  -2   4  10       2785.51       2913.77        28.91 o                         
  -1   4  10        225.94        251.49        12.22 o                         
   0   4  10       4090.60       4008.80        37.83 o                         
   1   4  10         38.64         40.63        10.53 o                         
   2   4  10        683.93        657.65        18.79 o                         
   3   4  10       2002.04       2080.89        27.54 o                         
   4   4  10         20.15         15.30        12.07 o                         
   5   4  10        828.00        872.14        20.19 o                         
   6   4  10         10.76          7.56        13.05 o                         
   7   4  10        494.96        492.47        17.64 o                         
   8   4  10        240.49        234.61        15.62 o                         
   9   4  10        377.96        400.09        16.06 o                         
  10   4  10         22.83         34.53        14.14 o                         
  11   4  10          6.42         21.56        13.91 o                         
  12   4  10        894.33        853.64        28.14 o                         
  13   4  10        643.92        613.77        31.79 o                         
  14   4  10         27.49         49.98        23.06 o                         
  15   4  10        485.71        467.09        34.12 o                         
  16   4  10        289.51        315.84        32.43 o                         
  17   4  10        261.90        281.34        26.19 o                         
  18   4  10        245.90        259.59        42.47 o                         
  19   4  10         52.50         43.40        28.81 o                         
 -21   5  10         12.50         -2.17        22.94 o                         
 -20   5  10          2.50         12.09        23.44 o                         
 -19   5  10         96.36        107.87        21.39 o                         
 -18   5  10          3.77         17.68        19.58 o                         
 -17   5  10         16.94         39.48        18.82 o                         
 -16   5  10        587.37        582.37        22.70 o                         
 -15   5  10       1305.17       1342.25        29.69 o                         
 -14   5  10         87.53         97.70        15.78 o                         
 -13   5  10       1545.95       1517.41        25.39 o                         
 -12   5  10         14.87         22.17        14.38 o                         
 -11   5  10        655.91        693.33        19.71 o                         
 -10   5  10          8.91         -2.94        14.00 o                         
  -9   5  10         38.42         59.90        11.87 o                         
  -8   5  10       1264.62       1241.54        21.54 o                         
  -7   5  10        180.13        206.66        13.03 o                         
  -6   5  10          0.01         11.20        11.64 o                         
  -5   5  10         17.03         30.14        11.95 o                         
  -4   5  10        110.15         82.54        13.05 o                         
  -3   5  10          2.88         -1.95        11.82 o                         
  -2   5  10         27.94         32.58        13.87 o                         
  -1   5  10        370.80        361.18        14.39 o                         
   0   5  10        387.55        394.23        15.46 o                         
   1   5  10        624.05        630.38        18.66 o                         
   2   5  10        575.07        598.77        18.19 o                         
   3   5  10       1202.20       1162.13        26.12 o                         
   4   5  10        559.56        530.07        17.40 o                         
   5   5  10        546.62        518.85        18.18 o                         
   6   5  10         29.44         27.31        14.47 o                         
   7   5  10         10.48         12.42        14.25 o                         
   8   5  10         13.89         -3.73        13.89 o                         
   9   5  10         75.15         66.91        14.33 o                         
  10   5  10        297.06        241.03        16.86 o                         
  11   5  10         76.99        116.67        19.10 o                         
  12   5  10       2175.35       2201.61        38.73 o                         
  13   5  10       2883.45       2792.16        45.71 o                         
  14   5  10         64.30        116.26        35.50 o                         
  15   5  10         54.58         70.78        34.52 o                         
  16   5  10          0.33         64.39        38.47 o                         
  17   5  10          7.99         10.01        32.21 o                         
  18   5  10        239.34        289.80        40.60 o                         
 -20   6  10        151.95        178.44        24.24 o                         
 -19   6  10         33.25         69.53        23.69 o                         
 -18   6  10        645.13        772.64        30.65 o                         
 -17   6  10        431.65        388.77        27.37 o                         
 -16   6  10         15.04         19.34        20.28 o                         
 -15   6  10        971.25        961.91        35.36 o                         
 -14   6  10         72.58         70.95        16.12 o                         
 -13   6  10         26.25         30.41        15.84 o                         
 -12   6  10         30.69         55.45        15.85 o                         
 -11   6  10       1319.69       1351.76        25.51 o                         
 -10   6  10        386.48        415.88        17.04 o                         
  -9   6  10         58.37         27.07        14.13 o                         
  -8   6  10        108.61         91.34        13.46 o                         
  -7   6  10        373.27        391.81        15.42 o                         
  -6   6  10       1369.70       1336.34        23.24 o                         
  -5   6  10        503.45        527.77        16.93 o                         
  -4   6  10         92.53        100.83        14.94 o                         
  -3   6  10        269.49        278.28        16.08 o                         
  -2   6  10         57.87         63.25        17.54 o                         
  -1   6  10        595.42        568.23        18.49 o                         
   0   6  10       1293.47       1292.04        25.44 o                         
   1   6  10       1411.85       1392.34        27.94 o                         
   2   6  10        341.06        372.90        16.36 o                         
   3   6  10        151.29        176.14        14.80 o                         
   4   6  10        302.49        374.00        17.77 o                         
   5   6  10       1028.51        967.42        24.56 o                         
   6   6  10       1052.73       1056.24        27.05 o                         
   7   6  10         50.16         51.66        16.30 o                         
   8   6  10        438.09        391.91        18.17 o                         
   9   6  10        102.71         97.48        19.38 o                         
  10   6  10        890.47        891.42        35.97 o                         
  11   6  10         48.52         50.50        19.69 o                         
  12   6  10        587.37        596.45        37.01 o                         
  13   6  10        114.62         91.39        28.81 o                         
  14   6  10        120.27        129.12        38.94 o                         
  15   6  10        431.56        460.35        54.63 o                         
  16   6  10         10.12         90.64        53.18 o                         
 -18   7  10          8.72         15.67        25.93 o                         
 -17   7  10          7.71         41.85        37.16 o                         
 -16   7  10        884.90        883.11        33.30 o                         
 -15   7  10          5.27         43.25        35.27 o                         
 -14   7  10        197.25        162.25        21.87 o                         
 -13   7  10          5.87         39.57        24.93 o                         
 -12   7  10        125.69        120.85        18.34 o                         
 -11   7  10        205.77        219.43        21.29 o                         
 -10   7  10        846.96        870.97        29.97 o                         
  -9   7  10        435.34        465.64        24.21 o                         
  -8   7  10         29.45         37.07        16.15 o                         
  -7   7  10          1.40         19.27        19.87 o                         
  -6   7  10       2358.65       2373.45        35.06 o                         
  -5   7  10        442.61        494.02        17.85 o                         
  -4   7  10        272.75        263.46        16.48 o                         
  -3   7  10        279.96        246.94        16.16 o                         
  -2   7  10          0.57         15.31        15.33 o                         
  -1   7  10          1.11         18.44        18.72 o                         
   0   7  10         12.93          7.64        15.92 o                         
   1   7  10          7.36         43.69        15.87 o                         
   2   7  10        963.81       1000.95        25.68 o                         
   3   7  10        203.85        218.70        16.54 o                         
   4   7  10        142.92        189.14        18.51 o                         
   5   7  10        251.16        266.56        18.73 o                         
   6   7  10        481.61        524.46        20.87 o                         
   7   7  10          1.89         10.05        22.43 o                         
   8   7  10        132.31        128.35        21.90 o                         
   9   7  10         10.25          0.01        22.55 o                         
  10   7  10        262.33        286.91        28.59 o                         
  11   7  10        463.92        503.78        27.43 o                         
  12   7  10         26.81         48.53        20.45 o                         
  13   7  10         29.20         34.05        21.42 o                         
  14   7  10          2.52         20.68        26.19 o                         
  15   7  10         43.86         62.10        31.39 o                         
 -16   8  10         16.95          9.11        27.63 o                         
 -15   8  10         60.71         83.31        43.47 o                         
 -14   8  10         84.47         59.42        29.09 o                         
 -13   8  10         26.25         -0.43        26.38 o                         
 -12   8  10         84.02         61.94        30.60 o                         
 -11   8  10         99.37         59.58        27.52 o                         
 -10   8  10        147.87        134.50        37.92 o                         
  -9   8  10         30.52         21.84        19.84 o                         
  -8   8  10        586.71        584.38        33.11 o                         
  -7   8  10         30.81         45.72        18.81 o                         
  -6   8  10        657.01        627.08        34.63 o                         
  -5   8  10         98.61        117.01        17.27 o                         
  -4   8  10        240.53        198.11        25.06 o                         
  -3   8  10       1269.83       1268.60        27.25 o                         
  -2   8  10        321.72        310.54        18.41 o                         
  -1   8  10        164.53        193.00        30.22 o                         
   0   8  10        177.29        170.66        25.81 o                         
   1   8  10        592.77        562.40        34.56 o                         
   2   8  10          5.99          5.49        20.62 o                         
   3   8  10        251.78        254.17        30.35 o                         
   4   8  10       1960.41       1849.23        60.69 o                         
   5   8  10         87.90        137.49        31.17 o                         
   6   8  10        749.97        693.77        46.10 o                         
   7   8  10         13.32         13.53        33.31 o                         
   8   8  10        195.31        182.99        30.11 o                         
   9   8  10        344.75        376.01        30.26 o                         
  10   8  10          2.19         42.04        30.05 o                         
  11   8  10        215.83        258.12        33.47 o                         
  12   8  10         29.24          2.16        29.70 o                         
  13   8  10         59.91         55.66        28.22 o                         
 -13   9  10        238.54        191.27        45.58 o                         
 -12   9  10         27.81          5.05        21.74 o                         
 -11   9  10        100.15        119.32        38.30 o                         
 -10   9  10        129.97        118.02        35.13 o                         
  -9   9  10         41.94         82.18        24.91 o                         
  -8   9  10        417.13        449.72        35.02 o                         
  -7   9  10        177.63        172.80        23.21 o                         
  -6   9  10       2685.36       2561.02        69.08 o                         
  -5   9  10        184.60        196.06        21.92 o                         
  -4   9  10         78.86         61.76        19.53 o                         
  -3   9  10         61.11         80.08        27.90 o                         
  -2   9  10        658.17        660.32        36.34 o                         
  -1   9  10         43.07         57.21        18.87 o                         
   0   9  10          4.99         13.21        33.48 o                         
   1   9  10          3.38         -6.99        20.47 o                         
   2   9  10         90.47        101.06        33.76 o                         
   3   9  10        337.75        288.46        33.56 o                         
   4   9  10        204.14        145.75        46.98 o                         
   5   9  10         98.06         41.62        34.30 o                         
   6   9  10        466.28        419.17        52.65 o                         
   7   9  10         54.44         53.79        24.38 o                         
   8   9  10        412.89        460.11        47.15 o                         
   9   9  10          0.18         37.26        38.96 o                         
  10   9  10          9.87         48.40        30.42 o                         
  -9  10  10        107.37        158.57        36.30 o                         
  -8  10  10          0.19         22.70        23.56 o                         
  -7  10  10        748.95        834.85        50.09 o                         
  -6  10  10        252.23        273.60        30.49 o                         
  -5  10  10         60.20         45.47        26.85 o                         
  -4  10  10        246.40        191.25        27.66 o                         
  -3  10  10          5.31         -9.17        20.27 o                         
  -2  10  10        183.98        188.02        31.56 o                         
  -1  10  10          5.23         31.14        30.62 o                         
   0  10  10        148.07        160.26        30.38 o                         
   1  10  10          4.73         18.22        30.36 o                         
   2  10  10        187.54        134.50        49.62 o                         
   3  10  10        211.26        192.43        35.52 o                         
   4  10  10        767.46        727.26        49.15 o                         
   5  10  10         78.04         22.78        31.98 o                         
 -23   1  11          0.51         28.50        36.39 o                         
 -22   1  11        127.90        129.49        35.27 o                         
 -21   1  11         18.67          4.44        32.48 o                         
 -20   1  11         20.41         -5.47        28.90 o                         
 -19   1  11         41.39         -4.83        28.04 o                         
 -18   1  11        817.37        796.99        32.59 o                         
 -17   1  11        390.74        355.64        25.27 o                         
 -16   1  11       1431.99       1357.29        34.98 o                         
 -15   1  11        278.07        250.87        13.50 o                         
 -14   1  11        944.96        918.49        20.01 o                         
 -13   1  11         12.59         18.97         7.47 o                         
 -12   1  11          0.00          5.64         8.97 o                         
 -11   1  11         67.58         60.57         9.47 o                         
 -10   1  11        516.89        558.29        17.63 o                         
  -9   1  11          7.77         17.35         6.56 o                         
  -8   1  11       4829.21       4816.28        40.73 o                         
  -7   1  11       3550.34       3317.24        31.04 o                         
  -6   1  11       1592.47       1524.24        29.68 o                         
  -5   1  11         28.81         17.77        14.12 o                         
  -4   1  11         10.40          2.39        14.77 o                         
  -3   1  11        184.83        141.77        14.10 o                         
  -2   1  11          4.75         13.77        16.77 o                         
  -1   1  11        108.31        197.34        16.73 o                         
   0   1  11         37.60         58.78        14.44 o                         
   1   1  11        527.61        545.23        15.49 o                         
   2   1  11       1631.99       1663.40        27.71 o                         
   3   1  11        124.20        162.32        11.31 o                         
   4   1  11         10.17         16.31        10.57 o                         
   5   1  11         35.34         51.92        10.24 o                         
   6   1  11        893.66        851.22        17.73 o                         
   7   1  11        272.49        272.19        14.37 o                         
   8   1  11         33.55         34.29        12.87 o                         
   9   1  11        158.13        163.71        13.63 o                         
  10   1  11          1.62          9.06        11.10 o                         
  11   1  11         35.88         51.04        12.95 o                         
  12   1  11        112.46        128.13        15.16 o                         
  13   1  11       1910.66       1749.93        31.77 o                         
  14   1  11         67.42         40.97        20.28 o                         
  15   1  11         30.29         -2.71        29.04 o                         
  16   1  11          7.54         21.25        22.56 o                         
  17   1  11         48.40         34.74        33.08 o                         
  18   1  11        252.74        221.55        60.68 o                         
  19   1  11        172.67        194.99        63.24 o                         
  20   1  11          4.46        106.07        50.75 o                         
 -23   2  11        248.97        294.48        38.67 o                         
 -22   2  11        131.52        155.09        35.29 o                         
 -21   2  11          0.08         14.43        33.92 o                         
 -20   2  11        357.95        355.10        31.50 o                         
 -19   2  11         31.74         20.82        23.73 o                         
 -18   2  11        105.66         69.53        24.10 o                         
 -17   2  11         24.02         15.85        17.26 o                         
 -16   2  11         52.51         29.75        16.83 o                         
 -15   2  11         85.28         91.36        14.53 o                         
 -14   2  11         57.65         74.41        14.13 o                         
 -13   2  11       1217.44       1287.04        20.48 o                         
 -12   2  11         53.63         50.54        10.06 o                         
 -11   2  11        642.04        673.34        16.10 o                         
 -10   2  11       1518.03       1433.24        19.68 o                         
  -9   2  11       1500.42       1546.87        20.44 o                         
  -8   2  11        444.43        473.92        13.25 o                         
  -7   2  11        951.38        883.22        18.08 o                         
  -6   2  11          4.49          2.70        11.09 o                         
  -5   2  11         84.17        135.93        11.80 o                         
  -4   2  11       5896.78       6023.48        57.06 o                         
  -3   2  11        138.75         84.40        12.12 o                         
  -2   2  11       2753.68       2877.76        39.65 o                         
  -1   2  11        137.84        149.67        15.92 o                         
   0   2  11       2576.37       2637.59        29.13 o                         
   1   2  11       1429.00       1530.13        22.06 o                         
   2   2  11        390.84        446.52        14.75 o                         
   3   2  11       1799.99       1925.96        24.66 o                         
   4   2  11        701.61        701.80        17.59 o                         
   5   2  11        260.54        339.48        14.50 o                         
   6   2  11          1.58         16.76        11.98 o                         
   7   2  11       1294.79       1242.67        23.72 o                         
   8   2  11       2270.92       2227.61        32.11 o                         
   9   2  11          0.24         18.00        12.97 o                         
  10   2  11         73.70         78.16        12.76 o                         
  11   2  11        139.70        101.19        13.70 o                         
  12   2  11        590.77        560.88        17.96 o                         
  13   2  11         54.99         43.03        14.69 o                         
  14   2  11          0.26        -17.13        17.13 o                         
  15   2  11         12.84        -13.46        25.61 o                         
  16   2  11        447.42        420.48        25.49 o                         
  17   2  11          1.92         47.32        44.51 o                         
  18   2  11         94.68         71.97        36.56 o                         
  19   2  11        166.10        227.66        49.78 o                         
 -23   3  11        254.87        293.39        39.90 o                         
 -22   3  11         89.36        110.18        35.35 o                         
 -21   3  11          7.10        -29.67        29.67 o                         
 -20   3  11         14.49         21.38        25.52 o                         
 -19   3  11         27.11         44.18        24.76 o                         
 -18   3  11         25.05         51.11        24.24 o                         
 -17   3  11         50.52         44.32        19.11 o                         
 -16   3  11        121.03        111.59        19.48 o                         
 -15   3  11          7.52        -10.22        15.64 o                         
 -14   3  11        148.70        158.01        15.30 o                         
 -13   3  11        847.96        829.52        20.31 o                         
 -12   3  11       1766.03       1786.74        25.48 o                         
 -11   3  11        252.47        265.08        11.61 o                         
 -10   3  11         19.29          9.68         9.64 o                         
  -9   3  11         31.70         33.36        10.15 o                         
  -8   3  11          8.41          8.03         9.57 o                         
  -7   3  11         79.69         54.48        11.25 o                         
  -6   3  11        105.55         65.91        11.12 o                         
  -5   3  11       1732.95       1767.84        25.74 o                         
  -4   3  11         30.79         42.69        12.00 o                         
  -3   3  11        810.20       1040.46        20.17 o                         
  -2   3  11        144.26        157.13        13.24 o                         
  -1   3  11        508.50        515.85        16.34 o                         
   0   3  11       1847.61       1759.90        24.60 o                         
   1   3  11         87.16         86.98        12.56 o                         
   2   3  11       3236.23       3187.41        34.24 o                         
   3   3  11       1127.82       1083.07        20.61 o                         
   4   3  11        692.58        693.24        17.81 o                         
   5   3  11        625.63        640.27        18.96 o                         
   6   3  11         27.86         18.89        12.85 o                         
   7   3  11        395.99        381.38        15.18 o                         
   8   3  11         87.28         90.09        12.81 o                         
   9   3  11       2352.61       2274.42        29.28 o                         
  10   3  11        250.71        252.35        14.77 o                         
  11   3  11         26.11         28.42        13.85 o                         
  12   3  11         63.61         26.35        15.10 o                         
  13   3  11         99.20         86.19        18.14 o                         
  14   3  11         45.78         53.43        20.65 o                         
  15   3  11         14.78         33.38        24.04 o                         
  16   3  11         66.66         35.87        26.37 o                         
  17   3  11          0.01         28.34        22.67 o                         
  18   3  11          0.01         28.80        33.30 o                         
  19   3  11          3.64         -2.77        34.48 o                         
 -22   4  11          5.97         76.81        42.34 o                         
 -21   4  11          6.99          9.24        30.57 o                         
 -20   4  11        245.35        272.62        30.53 o                         
 -19   4  11        198.54        209.20        28.76 o                         
 -18   4  11        110.44        124.07        19.62 o                         
 -17   4  11        190.62        259.48        21.53 o                         
 -16   4  11        792.49        772.61        24.54 o                         
 -15   4  11        305.82        336.10        18.43 o                         
 -14   4  11         21.81         45.61        15.19 o                         
 -13   4  11       1210.10       1167.80        24.10 o                         
 -12   4  11       1269.40       1172.63        24.15 o                         
 -11   4  11         34.18         40.50        13.72 o                         
 -10   4  11         96.27        119.26        11.66 o                         
  -9   4  11        335.90        294.89        12.81 o                         
  -8   4  11        194.41        175.71        11.26 o                         
  -7   4  11        474.85        460.62        14.91 o                         
  -6   4  11       1943.56       2037.37        25.50 o                         
  -5   4  11        202.46        245.02        12.88 o                         
  -4   4  11       1765.52       1734.26        23.85 o                         
  -3   4  11       1472.09       1437.52        21.53 o                         
  -2   4  11       2182.25       2213.52        28.07 o                         
  -1   4  11        656.80        681.28        18.79 o                         
   0   4  11        106.81        103.87        12.17 o                         
   1   4  11        149.97        169.23        12.17 o                         
   2   4  11        404.36        418.08        13.50 o                         
   3   4  11       1945.12       1942.27        27.67 o                         
   4   4  11        520.80        560.41        17.93 o                         
   5   4  11        235.01        205.45        15.39 o                         
   6   4  11         97.09        105.81        14.89 o                         
   7   4  11         17.07          8.07        14.14 o                         
   8   4  11        915.02        888.22        23.38 o                         
   9   4  11        729.01        766.49        20.62 o                         
  10   4  11         18.55         35.09        14.35 o                         
  11   4  11       1575.95       1478.37        27.40 o                         
  12   4  11        282.07        256.82        19.79 o                         
  13   4  11        538.10        576.85        36.38 o                         
  14   4  11          0.02         32.57        18.77 o                         
  15   4  11        223.26        250.44        38.15 o                         
  16   4  11        130.57        147.11        39.61 o                         
  17   4  11        281.05        278.23        39.72 o                         
  18   4  11         27.40         80.60        44.52 o                         
 -21   5  11          1.52         75.59        51.90 o                         
 -20   5  11          2.07         68.26        27.92 o                         
 -19   5  11          1.05         23.99        24.33 o                         
 -18   5  11        163.25        188.34        31.04 o                         
 -17   5  11        144.81        190.37        24.22 o                         
 -16   5  11        349.69        329.64        21.78 o                         
 -15   5  11          1.74         28.21        17.87 o                         
 -14   5  11       1029.25       1016.25        24.74 o                         
 -13   5  11        563.51        558.61        19.25 o                         
 -12   5  11       2217.28       2241.72        30.47 o                         
 -11   5  11         17.14         44.25        14.66 o                         
 -10   5  11        380.37        328.11        16.50 o                         
  -9   5  11        242.65        230.86        13.34 o                         
  -8   5  11        492.22        446.53        15.36 o                         
  -7   5  11        198.24        201.16        13.14 o                         
  -6   5  11       1566.94       1587.19        24.12 o                         
  -5   5  11       3952.10       3841.89        38.16 o                         
  -4   5  11        141.60        142.44        13.60 o                         
  -3   5  11        208.88        194.55        13.74 o                         
  -2   5  11       2566.01       2490.52        29.15 o                         
  -1   5  11        877.54        896.78        20.06 o                         
   0   5  11       1705.12       1726.67        26.31 o                         
   1   5  11       1382.80       1368.37        26.60 o                         
   2   5  11       1145.60       1178.85        24.09 o                         
   3   5  11       2437.52       2369.40        33.14 o                         
   4   5  11        469.72        484.22        18.06 o                         
   5   5  11         88.59        106.57        14.51 o                         
   6   5  11        474.76        421.36        17.61 o                         
   7   5  11        298.13        267.92        16.62 o                         
   8   5  11         67.91         44.10        14.68 o                         
   9   5  11        332.50        343.80        17.92 o                         
  10   5  11         92.07         98.82        20.12 o                         
  11   5  11         32.19         70.93        19.49 o                         
  12   5  11        576.74        568.85        34.79 o                         
  13   5  11        363.71        373.76        25.87 o                         
  14   5  11        159.28        230.28        33.89 o                         
  15   5  11         58.61         98.32        48.28 o                         
  16   5  11         12.00         30.21        30.67 o                         
  17   5  11          8.84         15.35        25.90 o                         
 -19   6  11        221.06        246.54        27.31 o                         
 -18   6  11        230.07        221.82        24.49 o                         
 -17   6  11        640.66        696.38        41.51 o                         
 -16   6  11        190.09        200.22        20.70 o                         
 -15   6  11         62.57        103.34        32.12 o                         
 -14   6  11        651.74        703.45        25.63 o                         
 -13   6  11          6.70         33.82        17.65 o                         
 -12   6  11       2593.73       2641.61        37.21 o                         
 -11   6  11        514.53        576.82        26.79 o                         
 -10   6  11          9.79          7.96        16.21 o                         
  -9   6  11        333.24        289.96        19.52 o                         
  -8   6  11         19.32          7.14        14.02 o                         
  -7   6  11          1.39        -13.95        13.95 o                         
  -6   6  11       2171.19       2090.10        29.38 o                         
  -5   6  11        525.58        497.77        17.49 o                         
  -4   6  11         57.31         93.61        14.56 o                         
  -3   6  11       1616.42       1534.11        31.13 o                         
  -2   6  11       1364.87       1303.53        26.32 o                         
  -1   6  11          3.03          7.10        15.01 o                         
   0   6  11        599.11        631.73        23.79 o                         
   1   6  11        682.86        680.56        20.65 o                         
   2   6  11         17.80         34.70        14.86 o                         
   3   6  11        407.98        428.37        20.94 o                         
   4   6  11          9.03         35.87        15.75 o                         
   5   6  11       1641.35       1631.57        31.89 o                         
   6   6  11        135.11        153.42        17.62 o                         
   7   6  11        157.24        154.29        17.31 o                         
   8   6  11        297.48        243.27        17.49 o                         
   9   6  11         17.77         11.22        17.36 o                         
  10   6  11         48.24         37.97        18.90 o                         
  11   6  11         10.22         25.68        29.90 o                         
  12   6  11         15.42         13.18        22.07 o                         
  13   6  11        152.02        130.47        39.83 o                         
  14   6  11         56.83        100.38        42.53 o                         
  15   6  11        478.06        482.85        48.42 o                         
  16   6  11          9.32         60.71        46.57 o                         
 -18   7  11        273.03        279.34        31.70 o                         
 -17   7  11        130.00        193.87        58.36 o                         
 -16   7  11         90.19         94.00        36.87 o                         
 -15   7  11         14.70          2.63        39.48 o                         
 -14   7  11        129.10        118.73        24.46 o                         
 -13   7  11        695.14        709.34        28.53 o                         
 -12   7  11        126.04        145.30        24.62 o                         
 -11   7  11        678.30        728.10        31.78 o                         
 -10   7  11        176.90        174.04        36.83 o                         
  -9   7  11          2.14         -0.93        23.70 o                         
  -8   7  11        645.15        611.36        21.98 o                         
  -7   7  11         65.03         68.48        26.58 o                         
  -6   7  11        225.25        219.99        21.65 o                         
  -5   7  11       2221.98       2148.72        34.30 o                         
  -4   7  11       3446.44       3429.85        40.81 o                         
  -3   7  11        197.62        218.94        22.69 o                         
  -2   7  11        111.91        109.64        17.98 o                         
  -1   7  11       4555.98       4579.50        49.16 o                         
   0   7  11         77.44        105.12        17.11 o                         
   1   7  11          6.94         -0.64        15.97 o                         
   2   7  11         70.68         75.38        16.09 o                         
   3   7  11          8.53         11.43        15.76 o                         
   4   7  11       4572.91       4543.99        55.93 o                         
   5   7  11         58.98         72.12        21.85 o                         
   6   7  11        102.23        128.50        20.35 o                         
   7   7  11          0.66         17.48        17.40 o                         
   8   7  11         40.79         30.60        28.65 o                         
   9   7  11        352.29        404.42        30.16 o                         
  10   7  11        846.60        854.08        57.06 o                         
  11   7  11        208.20        264.89        22.09 o                         
  12   7  11        435.59        387.87        24.61 o                         
  13   7  11        399.09        394.42        26.71 o                         
  14   7  11         46.22         74.54        24.96 o                         
 -16   8  11       1225.14       1178.32        71.58 o                         
 -15   8  11          0.05         -8.94        40.04 o                         
 -14   8  11         31.41         -1.09        23.07 o                         
 -13   8  11         94.07         93.48        26.85 o                         
 -12   8  11        121.09         92.55        37.30 o                         
 -11   8  11          5.21        -29.28        31.54 o                         
 -10   8  11        122.22         84.45        32.60 o                         
  -9   8  11         76.48         95.53        21.10 o                         
  -8   8  11        667.28        625.17        23.07 o                         
  -7   8  11         20.10         19.03        17.97 o                         
  -6   8  11        716.49        597.28        27.79 o                         
  -5   8  11        866.46        913.85        36.62 o                         
  -4   8  11         32.92         40.87        25.78 o                         
  -3   8  11        435.92        395.18        20.00 o                         
  -2   8  11        137.81        159.31        26.48 o                         
  -1   8  11         88.03         64.83        28.74 o                         
   0   8  11       1215.99       1293.07        38.29 o                         
   1   8  11        736.43        771.63        32.44 o                         
   2   8  11         57.41         69.17        25.10 o                         
   3   8  11         15.71         55.06        27.36 o                         
   4   8  11         24.99         33.92        24.67 o                         
   5   8  11         17.06         16.64        38.17 o                         
   6   8  11        665.87        621.86        53.52 o                         
   7   8  11         19.78         19.57        41.87 o                         
   8   8  11        533.94        535.02        45.47 o                         
   9   8  11        104.26        136.38        35.27 o                         
  10   8  11        131.59        127.84        41.91 o                         
  11   8  11        119.50        125.36        28.40 o                         
  12   8  11         53.55         50.19        41.71 o                         
 -13   9  11        177.01        274.25        37.97 o                         
 -12   9  11        126.58        175.08        47.53 o                         
 -11   9  11          9.14         20.55        31.92 o                         
 -10   9  11        292.32        271.08        27.98 o                         
  -9   9  11          0.01         24.26        26.48 o                         
  -8   9  11        960.57        977.00        35.57 o                         
  -7   9  11       1204.30       1291.04        35.83 o                         
  -6   9  11        682.82        677.77        33.00 o                         
  -5   9  11         44.78         35.57        30.28 o                         
  -4   9  11        525.17        588.66        25.14 o                         
  -3   9  11        822.27        755.77        42.14 o                         
  -2   9  11        139.07        145.33        21.99 o                         
  -1   9  11        126.95        144.86        28.32 o                         
   0   9  11       1061.68       1167.46        56.51 o                         
   1   9  11        104.79         61.20        30.06 o                         
   2   9  11        767.08        783.12        58.67 o                         
   3   9  11          6.97         27.36        23.93 o                         
   4   9  11        368.95        336.50        36.65 o                         
   5   9  11          0.89          3.30        32.74 o                         
   6   9  11         59.02         83.65        25.33 o                         
   7   9  11        148.28        113.80        37.42 o                         
   8   9  11         84.61        113.10        36.25 o                         
   9   9  11         13.84         31.35        45.25 o                         
  -8  10  11        105.65        141.57        27.33 o                         
  -7  10  11          6.70         95.97       205.21 o                         
  -5  10  11          0.90        133.95        47.23 o                         
  -4  10  11          3.58         60.75        31.98 o                         
  -3  10  11         21.22         29.34        38.56 o                         
  -2  10  11          0.06         14.20        20.17 o                         
  -1  10  11         34.11         60.76        41.25 o                         
   0  10  11          7.97         11.15        27.03 o                         
   1  10  11        158.65         90.61        33.91 o                         
   2  10  11        263.32        257.42        45.00 o                         
   3  10  11        641.86        654.59        54.94 o                         
   4  10  11         17.11         40.64        26.40 o                         
 -23   0  12         10.86         35.81        49.21 o                         
 -22   0  12         13.47         -0.40        50.99 o                         
 -21   0  12        507.54        546.52        59.69 o                         
 -20   0  12        746.49        817.89        71.29 o                         
 -19   0  12          2.54         -9.22        40.71 o                         
 -18   0  12        775.51        785.31        52.05 o                         
 -17   0  12      12961.09      12921.26       172.53 o                         
 -16   0  12        351.31        370.93        47.03 o                         
 -15   0  12       2354.05       2167.05        51.97 o                         
 -14   0  12         96.18         95.80        16.63 o                         
 -13   0  12       2801.98       2840.15        41.52 o                         
 -12   0  12         24.41         25.22        10.93 o                         
 -11   0  12         44.90         89.00        11.97 o                         
 -10   0  12         48.70         47.95        11.16 o                         
  -9   0  12         11.93         18.38        10.88 o                         
  -8   0  12       5293.30       5481.93        58.22 o                         
  -7   0  12         64.35         63.35        13.98 o                         
  -6   0  12       1626.42       1851.79        40.59 o                         
  -5   0  12       4607.06       4339.47        66.29 o                         
  -4   0  12       2237.15       2607.03        61.24 o                         
  -3   0  12       1291.18       1096.33        50.40 o                         
  -2   0  12        232.89        207.64        42.09 o                         
  -1   0  12        726.02        697.13        42.98 o                         
   0   0  12       1701.98       1390.84        37.49 o                         
   1   0  12          5.56         19.83        21.84 o                         
   2   0  12       1316.95       1304.71        37.46 o                         
   3   0  12       2556.16       2687.73        45.73 o                         
   4   0  12        101.42         82.17        19.25 o                         
   5   0  12       2403.62       2545.68        45.91 o                         
   6   0  12       1382.28       1391.65        36.58 o                         
   7   0  12        128.00        144.72        21.25 o                         
   8   0  12       1066.94       1029.74        36.23 o                         
   9   0  12          1.05         12.37        24.85 o                         
  10   0  12       2280.57       2277.92        48.19 o                         
  11   0  12       6299.34       6133.28        79.98 o                         
  12   0  12         29.55         28.95        17.94 o                         
  13   0  12        619.95        672.71        46.08 o                         
  14   0  12          2.95        -32.90        32.90 o                         
  15   0  12          4.07          2.27        40.00 o                         
  16   0  12       2634.29       2584.01       112.21 o                         
  17   0  12        116.89        155.32        28.19 o                         
  18   0  12        256.23        323.75        58.80 o                         
  19   0  12        120.70        189.29        78.16 o                         
 -23   1  12        231.10        306.92        39.78 o                         
 -22   1  12        354.89        441.56        40.75 o                         
 -21   1  12        105.70         96.10        33.27 o                         
 -20   1  12         29.86         -6.87        31.90 o                         
 -19   1  12         96.97        104.75        29.37 o                         
 -18   1  12        789.58        737.94        34.29 o                         
 -17   1  12         26.30         28.58        22.02 o                         
 -16   1  12          1.98         55.98        21.68 o                         
 -15   1  12        778.27        758.15        19.66 o                         
 -14   1  12       3342.98       3305.06        37.41 o                         
 -13   1  12        374.99        385.71        11.62 o                         
 -12   1  12        177.31        206.55        11.07 o                         
 -11   1  12         54.76         76.84        10.04 o                         
 -10   1  12       1676.15       1587.49        17.83 o                         
  -9   1  12       1023.86       1005.08        16.36 o                         
  -8   1  12       1596.73       1692.42        19.89 o                         
  -7   1  12       1386.52       1281.13        18.15 o                         
  -6   1  12        412.25        366.61        13.17 o                         
  -5   1  12      10352.16       9985.87       109.46 o                         
  -4   1  12       2060.73       2072.60        28.35 o                         
  -3   1  12         74.02         64.88        11.79 o                         
  -2   1  12         30.97         21.34        15.23 o                         
  -1   1  12        796.50        713.24        17.85 o                         
   0   1  12        761.52        696.56        19.91 o                         
   1   1  12         48.95         46.42        10.76 o                         
   2   1  12        205.94        197.04        11.66 o                         
   3   1  12        290.41        372.67        13.48 o                         
   4   1  12        477.40        490.08        14.83 o                         
   5   1  12          1.17         22.68        10.93 o                         
   6   1  12       3280.23       3289.82        34.60 o                         
   7   1  12         22.48         46.29        13.35 o                         
   8   1  12         76.19         70.40        14.02 o                         
   9   1  12        415.85        449.03        17.47 o                         
  10   1  12         42.30         52.63        16.56 o                         
  11   1  12        546.33        520.65        19.18 o                         
  12   1  12         68.47         65.70        16.21 o                         
  13   1  12       2081.58       2040.03        34.66 o                         
  14   1  12       1358.83       1353.33        51.31 o                         
  15   1  12        847.28        823.78        56.66 o                         
  16   1  12        482.43        516.55        37.55 o                         
  17   1  12        167.21        211.77        45.18 o                         
  18   1  12          2.03         22.04        30.27 o                         
  19   1  12        186.73        253.29        56.47 o                         
 -23   2  12        406.60        469.82        50.52 o                         
 -22   2  12        293.56        240.99        37.49 o                         
 -21   2  12          3.91          8.36        30.76 o                         
 -20   2  12        287.39        291.53        29.25 o                         
 -19   2  12         88.61         60.86        24.85 o                         
 -18   2  12          6.75         -6.28        23.02 o                         
 -17   2  12        376.86        403.88        21.81 o                         
 -16   2  12          0.47          3.29        17.83 o                         
 -15   2  12        238.42        249.34        16.46 o                         
 -14   2  12        114.47        147.77        15.60 o                         
 -13   2  12       1183.21       1111.61        20.24 o                         
 -12   2  12        250.16        309.63        12.13 o                         
 -11   2  12        355.14        364.08        14.80 o                         
 -10   2  12         32.12         30.16         9.94 o                         
  -9   2  12        373.54        413.46        13.01 o                         
  -8   2  12       1781.73       1715.52        19.26 o                         
  -7   2  12       3477.88       3380.54        38.74 o                         
  -6   2  12         74.86         75.72        12.17 o                         
  -5   2  12          8.62         11.62        11.27 o                         
  -4   2  12        702.18        780.54        18.37 o                         
  -3   2  12        183.35        179.24        13.28 o                         
  -2   2  12        942.54        898.09        21.31 o                         
  -1   2  12        107.73        112.62        12.80 o                         
   0   2  12        258.42        271.30        12.72 o                         
   1   2  12       1884.60       1830.97        23.77 o                         
   2   2  12          6.03         46.19        11.33 o                         
   3   2  12       3289.41       3438.37        35.36 o                         
   4   2  12       1526.13       1505.67        22.66 o                         
   5   2  12          1.16         18.11        12.90 o                         
   6   2  12        348.93        360.56        16.24 o                         
   7   2  12         25.77         40.56        13.29 o                         
   8   2  12         14.19         14.92        13.63 o                         
   9   2  12       1423.94       1429.81        27.34 o                         
  10   2  12          4.80         -0.12        14.13 o                         
  11   2  12       1124.06       1109.90        24.28 o                         
  12   2  12         25.71         38.57        14.27 o                         
  13   2  12          1.08         -6.42        14.82 o                         
  14   2  12          2.91         29.73        15.43 o                         
  15   2  12          7.72          5.52        24.30 o                         
  16   2  12        220.21        225.09        64.89 o                         
  17   2  12         18.00         36.31        26.31 o                         
  18   2  12        617.41        645.36        42.43 o                         
  19   2  12         37.42         70.99        34.10 o                         
 -22   3  12         40.47         42.98        35.40 o                         
 -21   3  12          0.14          9.97        31.38 o                         
 -20   3  12         23.78         33.75        25.81 o                         
 -19   3  12          5.81         35.92        24.94 o                         
 -18   3  12        330.94        323.12        23.15 o                         
 -17   3  12         66.82         54.10        20.00 o                         
 -16   3  12        205.75        232.64        20.56 o                         
 -15   3  12         24.19         38.94        15.94 o                         
 -14   3  12        744.97        813.16        24.30 o                         
 -13   3  12        184.63        227.27        14.96 o                         
 -12   3  12       3137.32       3102.22        35.57 o                         
 -11   3  12        962.78        966.88        19.35 o                         
 -10   3  12        539.30        543.72        15.55 o                         
  -9   3  12          0.51         -0.01        11.34 o                         
  -8   3  12       2958.40       2888.28        32.58 o                         
  -7   3  12       3635.06       3588.24        38.66 o                         
  -6   3  12          4.76         11.63        11.09 o                         
  -5   3  12          9.41         -2.18        12.18 o                         
  -4   3  12         11.01         28.62        11.69 o                         
  -3   3  12         14.46         37.20        11.71 o                         
  -2   3  12       3419.52       3448.25        35.00 o                         
  -1   3  12       3121.25       3287.24        34.28 o                         
   0   3  12        154.84        160.70        13.07 o                         
   1   3  12       1090.88       1120.56        22.82 o                         
   2   3  12        545.69        491.96        15.48 o                         
   3   3  12         48.84         84.14        12.23 o                         
   4   3  12        236.23        208.94        13.06 o                         
   5   3  12        148.46        153.60        14.01 o                         
   6   3  12        140.45        145.93        13.92 o                         
   7   3  12        111.62        127.89        14.32 o                         
   8   3  12          4.37         13.17        13.33 o                         
   9   3  12         58.23         58.38        13.95 o                         
  10   3  12        315.00        314.13        15.64 o                         
  11   3  12       1852.80       1759.70        29.15 o                         
  12   3  12        513.99        451.59        22.72 o                         
  13   3  12        351.57        400.96        21.36 o                         
  14   3  12        578.26        603.99        34.89 o                         
  15   3  12         56.52         41.76        24.87 o                         
  16   3  12        109.47         86.53        27.60 o                         
  17   3  12         14.92          8.63        24.99 o                         
  18   3  12         30.76         67.24        34.59 o                         
 -22   4  12         32.55          9.71        33.62 o                         
 -21   4  12         69.42        110.35        33.60 o                         
 -20   4  12         60.58        107.62        27.29 o                         
 -19   4  12         23.34         67.82        21.57 o                         
 -18   4  12         33.92         53.83        20.83 o                         
 -17   4  12        927.69        975.92        31.44 o                         
 -16   4  12       2222.16       2307.14        34.71 o                         
 -15   4  12         28.26         33.52        16.96 o                         
 -14   4  12        245.13        242.18        17.63 o                         
 -13   4  12       2242.98       2179.55        30.72 o                         
 -12   4  12       1111.71       1052.46        23.73 o                         
 -11   4  12        559.02        585.77        18.21 o                         
 -10   4  12        290.23        277.96        13.54 o                         
  -9   4  12        237.52        229.87        12.81 o                         
  -8   4  12          2.07         -7.01        11.23 o                         
  -7   4  12          0.48        -11.65        11.65 o                         
  -6   4  12         14.34         24.86        12.49 o                         
  -5   4  12        109.72        104.41        13.08 o                         
  -4   4  12        412.87        422.73        15.33 o                         
  -3   4  12       1426.65       1369.00        22.69 o                         
  -2   4  12        430.34        403.75        14.07 o                         
  -1   4  12       4754.15       4742.31        43.83 o                         
   0   4  12        471.65        474.19        18.26 o                         
   1   4  12        185.11        253.69        15.42 o                         
   2   4  12        993.60        983.54        24.90 o                         
   3   4  12        188.02        195.46        15.19 o                         
   4   4  12        322.86        324.85        17.31 o                         
   5   4  12        720.98        800.35        22.04 o                         
   6   4  12        604.71        576.50        18.78 o                         
   7   4  12          5.16          5.86        14.60 o                         
   8   4  12       2377.03       2269.29        31.94 o                         
   9   4  12          0.65         -2.80        14.21 o                         
  10   4  12        268.93        310.74        17.33 o                         
  11   4  12        268.99        253.21        21.55 o                         
  12   4  12         24.22         28.85        16.06 o                         
  13   4  12        393.21        399.15        27.45 o                         
  14   4  12          7.66         30.54        28.29 o                         
  15   4  12        168.97        158.67        31.71 o                         
  16   4  12         49.98         36.22        28.14 o                         
  17   4  12        134.36        138.61        36.57 o                         
  18   4  12         86.61         65.62        35.79 o                         
 -21   5  12        382.66        412.57        62.53 o                         
 -20   5  12         91.35        104.08        35.51 o                         
 -19   5  12         48.58         74.50        30.20 o                         
 -18   5  12         24.16         61.28        31.04 o                         
 -17   5  12          8.44         19.49        22.85 o                         
 -16   5  12          0.00         22.49        17.84 o                         
 -15   5  12        170.27        152.77        20.48 o                         
 -14   5  12       1138.43        976.41        25.38 o                         
 -13   5  12        371.14        337.29        18.54 o                         
 -12   5  12          0.37         18.65        16.26 o                         
 -11   5  12        248.72        256.15        17.16 o                         
 -10   5  12        118.53        128.26        15.37 o                         
  -9   5  12        145.62        148.48        13.61 o                         
  -8   5  12        135.74        127.18        15.96 o                         
  -7   5  12        811.02        776.46        19.94 o                         
  -6   5  12         98.15        111.86        15.47 o                         
  -5   5  12        140.10        159.80        17.22 o                         
  -4   5  12          9.41          5.05        14.41 o                         
  -3   5  12          1.87         25.52        17.04 o                         
  -2   5  12       3805.03       3773.73        38.15 o                         
  -1   5  12          8.62         30.88        13.23 o                         
   0   5  12        166.69        178.04        15.85 o                         
   1   5  12       1090.25       1133.25        26.62 o                         
   2   5  12          0.34         22.15        14.59 o                         
   3   5  12        361.14        310.58        18.07 o                         
   4   5  12        794.70        720.74        22.38 o                         
   5   5  12          0.02         -3.22        15.63 o                         
   6   5  12        289.64        341.25        18.09 o                         
   7   5  12        136.13        107.02        17.34 o                         
   8   5  12         36.84         30.48        16.48 o                         
   9   5  12          7.26         15.60        16.01 o                         
  10   5  12       2636.68       2445.94        35.77 o                         
  11   5  12        175.96        215.47        24.58 o                         
  12   5  12        855.37        808.15        41.91 o                         
  13   5  12          0.11         27.38        26.54 o                         
  14   5  12        143.04        157.38        31.06 o                         
  15   5  12          8.88         20.35        39.85 o                         
  16   5  12          5.29         48.80        51.95 o                         
  17   5  12         73.67         85.19        29.86 o                         
 -19   6  12         43.06         83.63        34.60 o                         
 -18   6  12         56.00         38.76        32.19 o                         
 -17   6  12         71.34        119.49        50.20 o                         
 -16   6  12         25.14         40.40        26.06 o                         
 -15   6  12          0.87         14.25        31.34 o                         
 -14   6  12        146.96        166.14        26.40 o                         
 -13   6  12         38.19         48.98        18.50 o                         
 -12   6  12         38.64         44.48        17.28 o                         
 -11   6  12        142.67        124.47        18.28 o                         
 -10   6  12          4.08        -11.20        16.74 o                         
  -9   6  12         46.69         34.87        19.92 o                         
  -8   6  12        950.31        908.11        24.97 o                         
  -7   6  12          1.42        -12.75        14.98 o                         
  -6   6  12        571.07        604.51        18.69 o                         
  -5   6  12        370.91        355.14        18.61 o                         
  -4   6  12        463.51        497.19        22.89 o                         
  -3   6  12        125.86         88.81        16.95 o                         
  -2   6  12          0.89        -15.28        15.28 o                         
  -1   6  12         30.83         37.17        15.31 o                         
   0   6  12        314.08        306.71        17.44 o                         
   1   6  12        131.17        169.61        17.78 o                         
   2   6  12        672.28        621.99        22.11 o                         
   3   6  12        463.74        482.37        20.44 o                         
   4   6  12        146.63        164.14        18.44 o                         
   5   6  12       1006.81        975.05        27.79 o
[truncated: 256,449 more chars]
