# Supplementary material for: Azetidin-2-ones: structures of anti­mitotic compounds based on the 1-(3,4,5-tri­meth­oxy­phen­yl)azetidin-2-one core
Source: Acta Crystallogr E Crystallogr Commun. 2020 Jul 3;76(Pt 8):1187–94. doi: 10.1107/S2056989020008555 (PMC7405576; doi:10.1107/S2056989020008555)
Supplement: Supplementary file 4 [file e-76-01187-3sup4.hkl]

data_3                                                                          
_shelx_title ' TCD1455 in P-1'                                                  
_shelx_refln_list_code          4                                               
_shelx_F_calc_maximum      145.94                                               
_exptl_crystal_F_000       496.00                                               
_reflns_d_resolution_high  0.8197                                               
                                                                                
loop_                                                                           
 _space_group_symop_operation_xyz                                               
 'x, y, z'                                                                      
 '-x, -y, -z'                                                                   
                                                                                
_cell_length_a    10.4633                                                       
_cell_length_b    11.3180                                                       
_cell_length_c    11.6008                                                       
_cell_angle_alpha 104.628                                                       
_cell_angle_beta   99.056                                                       
_cell_angle_gamma 112.929                                                       
                                                                                
_shelx_F_squared_multiplier     1.000                                           
                                                                                
loop_                                                                           
 _refln_index_h                                                                 
 _refln_index_k                                                                 
 _refln_index_l                                                                 
 _refln_F_squared_calc                                                          
 _refln_F_squared_meas                                                          
 _refln_F_squared_sigma                                                         
 _refln_observed_status                                                         
   1   0   0       1147.68       1160.47        56.39 o                         
   2   0   0       2553.28       2593.59       151.44 o                         
   3   0   0       2271.33       2271.28        85.40 o                         
   4   0   0         36.97         34.34         2.86 o                         
   5   0   0       1941.84       2108.20       154.18 o                         
   6   0   0        482.58        507.95        32.69 o                         
   7   0   0        138.26        137.90         7.20 o                         
   8   0   0        271.27        269.55        10.02 o                         
   9   0   0         39.74         46.70         3.85 o                         
  10   0   0          4.80          6.33         2.32 o                         
 -11   1   0          0.54          0.12         3.03 o                         
 -10   1   0          1.13          1.28         2.41 o                         
  -9   1   0          7.65         10.30         3.24 o                         
  -8   1   0        118.18        116.09         6.64 o                         
  -7   1   0         15.62          7.43         3.53 o                         
  -6   1   0        222.16        246.09        16.32 o                         
  -5   1   0        105.98         89.81         6.29 o                         
  -4   1   0       3573.55       3660.25       137.95 o                         
  -3   1   0        294.40        289.26        12.76 o                         
  -2   1   0         42.93         39.41         6.69 o                         
  -1   1   0          3.12          2.77         0.83 o                         
   0   1   0        653.46        714.80        34.87 o                         
   1   1   0       9625.31      10301.31       925.59 o                         
   2   1   0        224.56        210.73         6.74 o                         
   3   1   0        729.50        715.59        24.39 o                         
   4   1   0        884.35        866.51        66.59 o                         
   5   1   0         24.98         25.00         4.42 o                         
   6   1   0        163.23        143.79         7.78 o                         
   7   1   0         15.05          4.23         3.12 o                         
   8   1   0        210.08        217.64         8.76 o                         
   9   1   0          0.48          1.46         2.17 o                         
  10   1   0          0.94          0.76         2.58 o                         
 -11   2   0        129.82        125.20         7.96 o                         
 -10   2   0        347.23        364.01        15.02 o                         
  -9   2   0        111.71        108.25         5.69 o                         
  -8   2   0          4.77          6.39         3.13 o                         
  -7   2   0        154.11        150.59        10.45 o                         
  -6   2   0        179.50        140.08        10.80 o                         
  -5   2   0          0.43          3.00         2.31 o                         
  -4   2   0          0.51         -0.25         1.80 o                         
  -3   2   0         75.52         67.73         2.58 o                         
  -2   2   0       6814.85       6615.96       196.51 o                         
  -1   2   0         31.73         34.56         2.29 o                         
   0   2   0        227.27        222.23        11.52 o                         
   1   2   0         79.21         83.88         3.22 o                         
   2   2   0        320.81        322.66        10.83 o                         
   3   2   0        934.89        913.06        39.35 o                         
   4   2   0        779.85        793.43        40.21 o                         
   5   2   0        300.96        288.70        14.51 o                         
   6   2   0         65.75         54.01         5.80 o                         
   7   2   0        288.02        269.62         9.90 o                         
   8   2   0         12.86         10.59         3.00 o                         
   9   2   0          0.55         -0.40         2.88 o                         
  10   2   0         44.36         52.56         4.56 o                         
 -12   3   0         15.44         15.12         8.18 o                         
 -11   3   0         10.88          5.37         2.37 o                         
 -10   3   0        296.42        277.22        11.71 o                         
  -9   3   0         45.93         56.31         4.08 o                         
  -8   3   0          8.51          3.51         2.69 o                         
  -7   3   0         38.14         27.83         4.72 o                         
  -6   3   0         67.43         78.47         6.15 o                         
  -5   3   0        377.61        387.48        17.24 o                         
  -4   3   0        207.44        192.09         7.04 o                         
  -3   3   0       3555.58       3534.39       112.39 o                         
  -2   3   0       9293.93       9278.28       259.15 o                         
  -1   3   0        214.16        236.20         7.60 o                         
   0   3   0       5275.17       5730.32       181.65 o                         
   1   3   0        763.32        810.95        26.20 o                         
   2   3   0        666.46        694.14        27.02 o                         
   3   3   0        503.24        561.11        22.26 o                         
   4   3   0         66.80         55.59         9.05 o                         
   5   3   0        524.78        449.47        20.81 o                         
   6   3   0        750.76        765.07        30.18 o                         
   7   3   0         19.98         19.25         3.17 o                         
   8   3   0         46.94         47.17         3.72 o                         
   9   3   0          0.67          2.05         2.75 o                         
 -12   4   0        201.77        228.35        15.40 o                         
 -11   4   0          8.57          9.61         2.54 o                         
 -10   4   0         79.00         85.57         6.95 o                         
  -9   4   0         31.39         37.30         3.32 o                         
  -8   4   0        148.47        119.74         8.62 o                         
  -7   4   0        709.01        702.61        36.14 o                         
  -6   4   0          1.00         -0.25         3.67 o                         
  -5   4   0         79.31         70.95         5.34 o                         
  -4   4   0        170.46        143.27         6.32 o                         
  -3   4   0        512.93        523.04        17.49 o                         
  -2   4   0        415.73        451.00        15.15 o                         
  -1   4   0        128.61        126.56         5.12 o                         
   0   4   0         22.69         28.65         3.68 o                         
   1   4   0        106.37        147.99         7.10 o                         
   2   4   0        182.71        187.24         9.84 o                         
   3   4   0        156.81        150.38         8.75 o                         
   4   4   0         64.92         47.24         8.45 o                         
   5   4   0          0.61         -1.07         4.29 o                         
   6   4   0        217.42        218.67         8.53 o                         
   7   4   0         46.68         47.66         4.25 o                         
   8   4   0          5.86          4.94         2.09 o                         
 -12   5   0        129.54        148.26         8.71 o                         
 -11   5   0          8.78          9.34         2.24 o                         
 -10   5   0         44.98         45.92         3.47 o                         
  -9   5   0         29.13         27.28         2.95 o                         
  -8   5   0        321.65        278.78        15.36 o                         
  -7   5   0        240.33        219.34        17.72 o                         
  -6   5   0          6.32          6.16         3.34 o                         
  -5   5   0        483.39        483.38        22.18 o                         
  -4   5   0        319.63        330.79        14.05 o                         
  -3   5   0        891.73        978.32        32.08 o                         
  -2   5   0       1550.87       1680.11        54.12 o                         
  -1   5   0          0.44         -0.37         2.31 o                         
   0   5   0        354.68        377.78        17.72 o                         
   1   5   0       1009.03       1217.12        52.80 o                         
   2   5   0         64.42         86.30         6.52 o                         
   3   5   0        139.20        101.97         9.77 o                         
   4   5   0        170.34        135.85        17.53 o                         
   5   5   0         43.98         41.33         3.50 o                         
   6   5   0         27.96         35.30         3.16 o                         
   7   5   0         81.52         96.71         6.67 o                         
   8   5   0         13.03         19.37         3.44 o                         
 -12   6   0         26.94         30.43         4.65 o                         
 -11   6   0          4.98          3.05         2.30 o                         
 -10   6   0         27.00         30.77         3.44 o                         
  -9   6   0         32.39         35.63         3.59 o                         
  -8   6   0        529.33        463.66        30.02 o                         
  -7   6   0        498.78        420.34        28.82 o                         
  -6   6   0        106.11        106.09         7.20 o                         
  -5   6   0         84.83         98.42         6.74 o                         
  -4   6   0       1060.91       1133.53        43.83 o                         
  -3   6   0       1581.36       1784.34        68.69 o                         
  -2   6   0        624.76        582.08        23.63 o                         
  -1   6   0        188.29        217.74        11.42 o                         
   0   6   0         84.24         85.48         6.34 o                         
   1   6   0        348.74        319.11        23.01 o                         
   2   6   0         16.46         18.48         4.76 o                         
   3   6   0         88.47         25.73         6.88 o                         
   4   6   0          9.89         11.29         3.03 o                         
   5   6   0          3.08          2.66         2.78 o                         
   6   6   0          9.21          7.06         2.64 o                         
   7   6   0         58.84         63.31         5.03 o                         
 -12   7   0         14.33         17.81         2.20 o                         
 -11   7   0         19.70         19.01         2.58 o                         
 -10   7   0          2.04          2.32         2.41 o                         
  -9   7   0        602.23        609.26        24.68 o                         
  -8   7   0          4.42          1.47         3.84 o                         
  -7   7   0        521.75        442.23        24.97 o                         
  -6   7   0         52.32         47.18         5.97 o                         
  -5   7   0        249.78        269.87        16.30 o                         
  -4   7   0         33.92         38.17         5.37 o                         
  -3   7   0         62.59         64.00         6.25 o                         
  -2   7   0          0.00         -0.05         3.23 o                         
  -1   7   0        277.51        293.10        15.06 o                         
   0   7   0         34.19         18.78         4.35 o                         
   1   7   0          3.79          0.78         3.58 o                         
   2   7   0          3.86          4.32         4.01 o                         
   3   7   0        158.82        163.74        11.07 o                         
   4   7   0          3.55          5.84         3.57 o                         
   5   7   0          0.06          0.00         2.35 o                         
   6   7   0         46.19         43.47         4.51 o                         
 -12   8   0         18.81         23.27         2.35 o                         
 -11   8   0          3.79          2.14         2.07 o                         
 -10   8   0        220.40        229.78         9.06 o                         
  -9   8   0        189.10        200.65         9.33 o                         
  -8   8   0          0.02          2.36         3.18 o                         
  -7   8   0        566.25        875.77        90.97 o                         
  -6   8   0         74.90         74.83        14.72 o                         
  -5   8   0         59.53         51.85        17.01 o                         
  -4   8   0        153.13        141.85         9.15 o                         
  -3   8   0        361.62        294.74        29.59 o                         
  -2   8   0        250.50        240.00        15.63 o                         
  -1   8   0          7.99          9.68         4.44 o                         
   0   8   0         18.30         12.66         5.18 o                         
   1   8   0         86.08         85.43         6.06 o                         
   2   8   0        221.65        238.00         9.41 o                         
   3   8   0         19.60         15.73         3.46 o                         
   4   8   0         86.51        102.30         8.93 o                         
   5   8   0          7.10          8.13         2.74 o                         
 -12   9   0         10.32          9.92         3.97 o                         
 -11   9   0         21.70         20.33         2.32 o                         
 -10   9   0          1.96         -0.22         2.43 o                         
  -9   9   0         32.45         41.84         3.38 o                         
  -8   9   0          8.19         10.59         2.02 o                         
  -7   9   0        202.93        196.35         9.00 o                         
  -6   9   0        453.75        429.67        18.93 o                         
  -5   9   0        437.14        355.04        28.30 o                         
  -4   9   0        274.52        122.21        17.10 o                         
  -3   9   0       1492.84       1183.00        75.85 o                         
  -2   9   0        491.35        476.18        18.97 o                         
  -1   9   0        252.39        254.61        10.89 o                         
   0   9   0        178.37        214.08         9.42 o                         
   1   9   0          5.49          5.50         3.69 o                         
   2   9   0          0.56          2.22         2.89 o                         
   3   9   0         84.72        106.44         7.33 o                         
   4   9   0         17.16         35.69         5.45 o                         
 -11  10   0         48.13         62.14         6.46 o                         
 -10  10   0          1.41          0.12         1.70 o                         
  -9  10   0         23.77         19.43         2.29 o                         
  -8  10   0         62.55         77.20         4.50 o                         
  -7  10   0         39.31         51.65         4.18 o                         
  -6  10   0        347.30        399.14        17.88 o                         
  -5  10   0        129.06        125.68         8.30 o                         
  -4  10   0        200.51        188.76         8.51 o                         
  -3  10   0        263.21        274.01        12.97 o                         
  -2  10   0         13.72         15.41         2.97 o                         
  -1  10   0         57.12         74.99         5.99 o                         
   0  10   0        399.93        454.97        17.99 o                         
   1  10   0        241.82        273.68        11.06 o                         
   2  10   0          0.01         -1.37         2.20 o                         
   3  10   0         19.60          8.68         3.97 o                         
 -10  11   0          8.45         10.20         1.94 o                         
  -9  11   0          7.48          9.00         2.17 o                         
  -8  11   0         18.63         20.98         3.16 o                         
  -7  11   0        148.80        164.32         9.34 o                         
  -6  11   0         66.50         74.61         8.59 o                         
  -5  11   0          8.75         10.12         3.40 o                         
  -4  11   0        241.57        224.25        10.29 o                         
  -3  11   0        345.79        365.85        16.49 o                         
  -2  11   0        176.42        187.54        12.97 o                         
  -1  11   0        235.30        276.76        12.59 o                         
   0  11   0         94.73        122.95         5.54 o                         
   1  11   0         78.15         82.65        12.77 o                         
  -9  12   0         49.26         41.89         5.95 o                         
  -8  12   0         28.23         16.59         2.87 o                         
  -7  12   0         19.22         17.64         2.53 o                         
  -6  12   0         29.99         35.34         3.23 o                         
  -5  12   0         31.75         32.14         4.03 o                         
  -4  12   0         19.04         19.64         4.43 o                         
  -3  12   0        128.38        127.87         7.08 o                         
  -2  12   0          0.13          1.24         2.14 o                         
  -1  12   0         98.25         98.79         4.56 o                         
  -7  13   0         58.58         55.51         6.78 o                         
  -6  13   0         40.10         33.78         3.33 o                         
  -5  13   0          0.74         -1.01         1.63 o                         
  -4  13   0         27.92         19.35         3.16 o                         
   3 -13   1          6.43          8.19         2.10 o                         
   4 -13   1         34.16         34.90         2.83 o                         
   5 -13   1         22.86         21.73         2.34 o                         
   6 -13   1         15.59         11.65         3.10 o                         
   7 -13   1         14.62         11.71         1.72 o                         
   8 -13   1          0.02          0.59         2.36 o                         
   0 -12   1          0.03         -2.69         3.10 o                         
   1 -12   1          8.33         10.31         2.28 o                         
   2 -12   1         22.15         35.51         4.69 o                         
   3 -12   1         11.41         14.77         3.01 o                         
   4 -12   1         31.68         33.13         2.82 o                         
   5 -12   1         20.13         20.23         3.72 o                         
   6 -12   1         51.13         42.87         3.86 o                         
   7 -12   1         19.42         21.79         2.81 o                         
   8 -12   1         43.61         40.98         3.12 o                         
   9 -12   1          6.97          3.05         2.13 o                         
  -2 -11   1         36.52         39.50         4.34 o                         
  -1 -11   1         18.96         21.31         6.25 o                         
   0 -11   1         25.55         28.72         2.88 o                         
   1 -11   1         20.57         22.61         3.27 o                         
   2 -11   1        139.96        159.67         9.12 o                         
   3 -11   1         56.16         42.22         8.72 o                         
   4 -11   1          6.46          5.47         3.99 o                         
   5 -11   1          7.11          7.07         3.54 o                         
   6 -11   1         19.38         17.00         3.31 o                         
   7 -11   1        108.78         99.70         6.18 o                         
   8 -11   1         36.47         33.66         4.19 o                         
   9 -11   1         16.93         13.21         2.23 o                         
  10 -11   1          0.25          0.62         1.74 o                         
  -3 -10   1         40.34         35.62         2.77 o                         
  -2 -10   1        110.72        115.59         6.60 o                         
  -1 -10   1          7.32          8.11         2.29 o                         
   0 -10   1         89.25         97.24         5.21 o                         
   1 -10   1        547.73        577.57        29.43 o                         
   2 -10   1        691.71        760.19        37.92 o                         
   3 -10   1         58.66         48.50         3.82 o                         
   4 -10   1        119.41        110.29         7.40 o                         
   5 -10   1        350.09        380.61        19.94 o                         
   6 -10   1          1.76          1.49         3.15 o                         
   7 -10   1        202.18        200.90         8.98 o                         
   8 -10   1        125.88        140.56         5.71 o                         
   9 -10   1         47.70         48.31         3.04 o                         
  10 -10   1         38.19         37.52         3.02 o                         
  11 -10   1         16.29         10.16         2.06 o                         
  -4  -9   1          0.14         -0.69         2.42 o                         
  -3  -9   1          1.46          3.05         2.88 o                         
  -2  -9   1        284.93        319.29        13.29 o                         
  -1  -9   1          1.82          0.38         2.87 o                         
   0  -9   1          0.05          1.64         3.55 o                         
   1  -9   1        112.69        111.59         6.15 o                         
   2  -9   1       1280.38        711.01        93.08 o                         
   3  -9   1        345.19        192.75        21.83 o                         
   4  -9   1         19.15         11.57         5.92 o                         
   5  -9   1        542.38        479.11        33.16 o                         
   6  -9   1        706.25        784.78        27.81 o                         
   7  -9   1         50.97         63.87         3.99 o                         
   8  -9   1        604.74        644.23        23.22 o                         
   9  -9   1        114.14        116.94         5.46 o                         
  10  -9   1        113.96        116.78         6.66 o                         
  11  -9   1          3.11          2.33         1.79 o                         
  12  -9   1          6.75          6.95         2.93 o                         
  -5  -8   1          4.82          5.08         3.28 o                         
  -4  -8   1         22.19         21.63         3.34 o                         
  -3  -8   1         10.10          9.04         3.08 o                         
  -2  -8   1          8.79          9.69         2.65 o                         
  -1  -8   1         10.46         11.64         3.83 o                         
   0  -8   1         57.70         32.61         9.05 o                         
   1  -8   1        569.42        547.49        45.53 o                         
   2  -8   1          1.70          2.15         4.38 o                         
   3  -8   1        248.30        198.58        12.84 o                         
   4  -8   1          6.87          4.86         3.97 o                         
   5  -8   1       1210.26       1101.48        48.56 o                         
   6  -8   1        292.56        288.36        21.04 o                         
   7  -8   1          7.04          9.01         3.94 o                         
   8  -8   1        630.42        599.08        24.91 o                         
   9  -8   1        654.82        676.57        28.21 o                         
  10  -8   1          6.40          3.69         2.26 o                         
  11  -8   1         33.08         31.94         3.81 o                         
  12  -8   1        148.67        182.20         9.95 o                         
  -6  -7   1          3.12          3.54         2.27 o                         
  -5  -7   1         20.64         18.65         2.65 o                         
  -4  -7   1        276.52        323.68        15.36 o                         
  -3  -7   1         50.69         55.44         4.74 o                         
  -2  -7   1         75.40         51.34         8.80 o                         
  -1  -7   1         79.63         45.29        12.81 o                         
   0  -7   1        190.98        186.95        11.09 o                         
   1  -7   1          6.68          5.20         3.97 o                         
   2  -7   1        185.29        165.37         9.97 o                         
   3  -7   1         14.33         10.00         3.31 o                         
   4  -7   1        340.98        342.38        13.30 o                         
   5  -7   1          9.72         14.68         3.07 o                         
   6  -7   1         70.23         69.45        14.79 o                         
   7  -7   1          1.69          1.85         4.72 o                         
   8  -7   1         87.94         78.15         4.40 o                         
   9  -7   1        275.97        307.16        12.67 o                         
  10  -7   1        104.68        117.78         9.08 o                         
  11  -7   1          0.63          1.14         2.39 o                         
  12  -7   1         72.76         67.76         4.81 o                         
  -7  -6   1         72.98         72.89         5.01 o                         
  -6  -6   1         21.31         19.50         3.12 o                         
  -5  -6   1        262.98        275.09        10.87 o                         
  -4  -6   1         50.37         58.30         4.21 o                         
  -3  -6   1         52.80         27.87         6.19 o                         
  -2  -6   1         17.23         15.00         5.98 o                         
  -1  -6   1        463.87        502.37        23.32 o                         
   0  -6   1        364.22        430.63        20.22 o                         
   1  -6   1         92.91         84.62         5.63 o                         
   2  -6   1         62.35         73.99         5.41 o                         
   3  -6   1        468.99        474.60        19.53 o                         
   4  -6   1        451.29        450.70        18.48 o                         
   5  -6   1        350.17        362.80        15.39 o                         
   6  -6   1        128.90        144.35        10.29 o                         
   7  -6   1        981.36        683.91        63.21 o                         
   8  -6   1         30.37         16.96         8.30 o                         
   9  -6   1         45.79         41.87         3.75 o                         
  10  -6   1         18.35         17.50         2.81 o                         
  11  -6   1         11.93         12.83         2.25 o                         
  12  -6   1          1.64          2.92         2.69 o                         
  -8  -5   1         35.56         27.38         3.33 o                         
  -7  -5   1          5.73          6.70         2.69 o                         
  -6  -5   1          0.04          1.17         3.05 o                         
  -5  -5   1         63.33         80.25         4.84 o                         
  -4  -5   1         78.80         58.37        10.45 o                         
  -3  -5   1         22.14         12.51         4.33 o                         
  -2  -5   1        139.02        173.80         9.82 o                         
  -1  -5   1        613.74        747.51        33.28 o                         
   0  -5   1         11.65         12.55         2.99 o                         
   1  -5   1         10.62          8.48         2.50 o                         
   2  -5   1         45.57         49.12         3.42 o                         
   3  -5   1         68.20         74.71         5.12 o                         
   4  -5   1        211.00        205.68         9.45 o                         
   5  -5   1         89.67         95.75         5.67 o                         
   6  -5   1         46.61         36.33         4.32 o                         
   7  -5   1         58.02         98.90        16.61 o                         
   8  -5   1         25.36         20.72         4.93 o                         
   9  -5   1         35.54         30.56         3.20 o                         
  10  -5   1         14.64         12.89         3.12 o                         
  11  -5   1          5.23         10.33         2.00 o                         
  12  -5   1        144.69        159.93        11.04 o                         
  -9  -4   1          4.88         15.20         2.96 o                         
  -8  -4   1         10.02         10.43         2.60 o                         
  -7  -4   1        212.59        227.76        10.27 o                         
  -6  -4   1          0.89         -1.03         3.68 o                         
  -5  -4   1        515.97        473.08        36.31 o                         
  -4  -4   1         54.07         34.26        14.87 o                         
  -3  -4   1         13.40         15.18         3.74 o                         
  -2  -4   1         10.47         12.28         3.69 o                         
  -1  -4   1        333.02        408.79        16.58 o                         
   0  -4   1        509.13        556.14        18.45 o                         
   1  -4   1       1086.86       1099.87        33.04 o                         
   2  -4   1        222.20        206.22         6.96 o                         
   3  -4   1       1797.55       1851.97        59.40 o                         
   4  -4   1         17.64         17.25         2.38 o                         
   5  -4   1        516.84        480.05        17.64 o                         
   6  -4   1        167.01        168.26        10.35 o                         
   7  -4   1         75.12         50.96         5.23 o                         
   8  -4   1         48.08         31.09         3.55 o                         
   9  -4   1        230.03        230.56        14.37 o                         
  10  -4   1         83.19         87.37         4.78 o                         
  11  -4   1         62.79         54.80         5.65 o                         
  -9  -3   1         36.26         25.44         3.21 o                         
  -8  -3   1         21.90         21.20         3.07 o                         
  -7  -3   1        386.97        412.19        15.53 o                         
  -6  -3   1        182.32        171.77        13.77 o                         
  -5  -3   1         88.05         81.48         7.43 o                         
  -4  -3   1        232.40        213.17        12.62 o                         
  -3  -3   1         54.68         55.43         4.56 o                         
  -2  -3   1        152.17        188.74         9.78 o                         
  -1  -3   1        344.81        388.56        13.12 o                         
   0  -3   1        310.39        339.15        10.68 o                         
   1  -3   1        889.20        924.21        26.25 o                         
   2  -3   1        287.18        273.85         8.69 o                         
   3  -3   1        573.53        574.55        17.61 o                         
   4  -3   1         47.77         50.66         3.50 o                         
   5  -3   1         34.60         25.81         3.74 o                         
   6  -3   1        368.94        373.46        20.02 o                         
   7  -3   1        190.17        156.35         8.74 o                         
   8  -3   1          7.08          5.09         2.93 o                         
   9  -3   1         55.62         42.16         3.34 o                         
  10  -3   1         21.85         22.60         3.38 o                         
  11  -3   1          9.22         14.82         3.14 o                         
 -10  -2   1         26.63         17.21         3.08 o                         
  -9  -2   1         21.27         18.12         3.06 o                         
  -8  -2   1        173.15        195.46         7.93 o                         
  -7  -2   1         35.40         35.48         3.62 o                         
  -6  -2   1          1.44         -0.30         3.43 o                         
  -5  -2   1         66.25         49.47         9.67 o                         
  -4  -2   1         72.50         94.37         8.61 o                         
  -3  -2   1        268.45        287.71        11.81 o                         
  -2  -2   1         21.34         22.55         2.10 o                         
  -1  -2   1        195.95        226.55         8.49 o                         
   0  -2   1       1036.81       1104.05        63.86 o                         
   1  -2   1        532.68        574.57        21.77 o                         
   2  -2   1       4136.83       3965.76       117.63 o                         
   3  -2   1         23.41         25.40         1.78 o                         
   4  -2   1        821.04        856.58        29.88 o                         
   5  -2   1         53.51         74.42         5.77 o                         
   6  -2   1          1.08         -0.82         2.81 o                         
   7  -2   1          2.22          2.04         2.73 o                         
   8  -2   1          2.71          8.82         3.53 o                         
   9  -2   1        233.64        266.91        13.38 o                         
  10  -2   1          8.75          7.61         3.24 o                         
  11  -2   1         58.68         44.37         4.96 o                         
 -10  -1   1         17.53         18.73         2.50 o                         
  -9  -1   1          7.29          8.67         3.08 o                         
  -8  -1   1          1.70          3.72         3.07 o                         
  -7  -1   1        150.62        120.78         9.73 o                         
  -6  -1   1         24.81         20.28         4.13 o                         
  -5  -1   1        413.59        360.85        19.32 o                         
  -4  -1   1        171.84        188.64        13.14 o                         
  -3  -1   1        319.18        310.20        16.21 o                         
  -2  -1   1       1193.73       1225.57        46.54 o                         
  -1  -1   1       3148.06       3397.96       286.30 o                         
   0  -1   1       5656.57       6082.79       295.29 o                         
   1  -1   1         86.08         87.84         4.04 o                         
   2  -1   1       1541.01       1668.14        57.38 o                         
   3  -1   1       1712.58       1738.34        59.99 o                         
   4  -1   1        308.26        308.95        11.43 o                         
   5  -1   1       2107.10       2291.37       112.44 o                         
   6  -1   1        354.27        335.95        18.30 o                         
   7  -1   1         54.52         47.37         4.29 o                         
   8  -1   1        226.15        227.47        12.98 o                         
   9  -1   1        219.40        245.46        13.95 o                         
  10  -1   1          0.03          1.66         2.57 o                         
 -11   0   1          4.21          7.04         3.45 o                         
 -10   0   1         64.38         71.10         5.19 o                         
  -9   0   1        121.63        149.55         8.82 o                         
  -8   0   1         79.24         75.61         5.31 o                         
  -7   0   1        227.18        217.92        10.29 o                         
  -6   0   1          2.02          2.92         3.87 o                         
  -5   0   1        220.17        224.52        15.59 o                         
  -4   0   1        322.55        303.01        17.76 o                         
  -3   0   1        929.76        931.38        35.38 o                         
  -2   0   1         62.48         55.03         7.68 o                         
  -1   0   1        311.78        324.31        19.46 o                         
   0   0   1         23.73         22.71         1.62 o                         
   1   0   1        259.53        296.94        10.46 o                         
   2   0   1      21299.40      22256.32       965.89 o                         
   3   0   1       3384.88       3571.46       122.74 o                         
   4   0   1        437.74        479.77        21.48 o                         
   5   0   1       1259.19       1253.84        61.43 o                         
   6   0   1          5.14          6.33         3.85 o                         
   7   0   1        722.44        748.29        32.58 o                         
   8   0   1         39.38         44.09         3.56 o                         
   9   0   1         43.24         48.54         6.12 o                         
  10   0   1          0.95          0.33         3.77 o                         
 -11   1   1          0.33         -2.72         2.72 o                         
 -10   1   1         22.26         26.22         4.52 o                         
  -9   1   1        124.54        129.98         7.85 o                         
  -8   1   1          4.10          3.80         3.79 o                         
  -7   1   1         38.82         39.56         8.56 o                         
  -6   1   1         82.57         92.52         8.58 o                         
  -5   1   1         40.62         46.82         4.43 o                         
  -4   1   1       1138.44       1083.83        46.23 o                         
  -3   1   1        654.84        599.07        20.95 o                         
  -2   1   1        104.94         95.91         5.45 o                         
  -1   1   1        298.95        323.73        13.88 o                         
   0   1   1         47.40         38.16         2.44 o                         
   1   1   1       2552.91       2797.15        78.00 o                         
   2   1   1      15126.71      15280.88       403.65 o                         
   3   1   1       4547.25       4733.00       150.04 o                         
   4   1   1          9.03         12.86         2.84 o                         
   5   1   1        522.26        559.54        35.66 o                         
   6   1   1         17.82         18.88         3.49 o                         
   7   1   1         98.38         90.53         5.10 o                         
   8   1   1        263.71        282.63        11.98 o                         
   9   1   1         72.52         74.60         5.23 o                         
  10   1   1         27.72         26.23         4.46 o                         
 -12   2   1          3.69          3.02         3.03 o                         
 -11   2   1        109.50        126.21         8.68 o                         
 -10   2   1         14.59         15.09         4.26 o                         
  -9   2   1          5.86          4.43         3.39 o                         
  -8   2   1          4.36          9.38         3.13 o                         
  -7   2   1        213.51        181.21        16.01 o                         
  -6   2   1        321.77        327.04        17.63 o                         
  -5   2   1       2185.47       2241.34        94.56 o                         
  -4   2   1        310.40        315.04        12.63 o                         
  -3   2   1       2631.31       2489.25        85.71 o                         
  -2   2   1       3845.04       3753.73       119.13 o                         
  -1   2   1       1225.12       1221.66        42.20 o                         
   0   2   1       2302.45       2538.43        80.55 o                         
   1   2   1        406.20        386.28        11.88 o                         
   2   2   1        599.70        594.95        19.44 o                         
   3   2   1        180.46        191.85         9.52 o                         
   4   2   1         12.69         20.56         4.98 o                         
   5   2   1        255.12        240.23        14.26 o                         
   6   2   1        998.77       1005.89        50.08 o                         
   7   2   1         54.44         55.55         4.94 o                         
   8   2   1         35.38         28.94         4.24 o                         
   9   2   1         32.35         25.77         3.53 o                         
 -12   3   1         23.94         29.27         3.91 o                         
 -11   3   1         34.08         45.72         4.47 o                         
 -10   3   1        509.60        560.79        25.68 o                         
  -9   3   1          9.68         17.53         3.52 o                         
  -8   3   1         12.03          9.13         2.93 o                         
  -7   3   1        105.34         89.71         7.42 o                         
  -6   3   1        431.68        442.13        28.82 o                         
  -5   3   1         20.48         22.50         3.33 o                         
  -4   3   1        778.13        795.19        30.95 o                         
  -3   3   1       4366.36       4417.38       131.70 o                         
  -2   3   1        336.23        314.84         8.82 o                         
  -1   3   1        457.97        470.36        15.62 o                         
   0   3   1         50.50         48.81         2.97 o                         
   1   3   1         35.15         38.25         3.55 o                         
   2   3   1        466.24        454.39        23.20 o                         
   3   3   1        294.65        277.55        16.01 o                         
   4   3   1        229.36        215.00        15.92 o                         
   5   3   1        158.68        126.02        14.98 o                         
   6   3   1        486.24        501.47        18.53 o                         
   7   3   1          0.89          2.05         2.87 o                         
   8   3   1          2.06          3.44         3.04 o                         
   9   3   1         38.31         47.23         4.56 o                         
 -12   4   1          3.25          1.50         2.51 o                         
 -11   4   1         75.08         69.04        10.29 o                         
 -10   4   1        181.85        202.02        10.61 o                         
  -9   4   1        150.34        143.40         6.34 o                         
  -8   4   1          1.16          0.76         2.83 o                         
  -7   4   1         86.24        106.11         9.73 o                         
  -6   4   1          0.74          1.02         2.64 o                         
  -5   4   1        441.36        469.19        19.08 o                         
  -4   4   1       3337.65       3703.89       140.23 o                         
  -3   4   1        899.77        913.05        29.83 o                         
  -2   4   1        365.56        353.63        12.19 o                         
  -1   4   1        355.94        358.21        12.32 o                         
   0   4   1         12.42         10.81         1.84 o                         
   1   4   1         92.01         95.63         6.13 o                         
   2   4   1        256.06        240.75        14.67 o                         
   3   4   1         84.13         30.68         6.07 o                         
   4   4   1          0.87         -0.13         3.73 o                         
   5   4   1         13.34         11.29         3.12 o                         
   6   4   1        187.81        195.25         9.20 o                         
   7   4   1         30.48         27.22         3.10 o                         
   8   4   1          0.00         -0.45         3.38 o                         
 -12   5   1          3.54          2.36         3.14 o                         
 -11   5   1          0.00          1.15         2.75 o                         
 -10   5   1          1.05          1.47         2.94 o                         
  -9   5   1         39.38         37.38         3.47 o                         
  -8   5   1          2.01          0.39         3.28 o                         
  -7   5   1          6.42          4.91         2.84 o                         
  -6   5   1        441.96        426.09        19.98 o                         
  -5   5   1         69.36         72.76         5.26 o                         
  -4   5   1        285.60        333.80        11.85 o                         
  -3   5   1       1027.22       1154.81        40.80 o                         
  -2   5   1         17.32         18.16         3.52 o                         
  -1   5   1        333.84        346.74        14.65 o                         
   0   5   1        568.36        595.86        26.83 o                         
   1   5   1        185.11        213.53        11.18 o                         
   2   5   1        106.67         91.87         6.66 o                         
   3   5   1          8.40          6.63         8.06 o                         
   4   5   1        207.85        193.70         9.21 o                         
   5   5   1        229.46        247.88        12.37 o                         
   6   5   1        291.99        338.14        13.92 o                         
   7   5   1         38.24         39.53         3.59 o                         
 -12   6   1          7.81          8.73         3.20 o                         
 -11   6   1          7.34          5.85         2.65 o                         
 -10   6   1         62.47         50.55         3.84 o                         
  -9   6   1         57.15         54.88         4.75 o                         
  -8   6   1         87.44         66.62         5.95 o                         
  -7   6   1          9.61          1.95         3.33 o                         
  -6   6   1        214.92        214.45        11.62 o                         
  -5   6   1       2124.88       2284.93       113.20 o                         
  -4   6   1        277.88        264.77        11.76 o                         
  -3   6   1         36.87         45.64         4.62 o                         
  -2   6   1        101.51        104.84         6.32 o                         
  -1   6   1        322.46        355.99        17.35 o                         
   0   6   1        585.40        633.10        28.84 o                         
   1   6   1        529.83        470.02        28.84 o                         
   2   6   1          7.17          3.83         4.07 o                         
   3   6   1        218.68        215.46        10.92 o                         
   4   6   1          1.21          1.32         2.99 o                         
   5   6   1          2.94          4.83         2.87 o                         
   6   6   1          0.09          2.77         2.30 o                         
   7   6   1          9.34         12.10         2.89 o                         
 -12   7   1         25.14         28.58         4.01 o                         
 -11   7   1          4.94          8.20         2.41 o                         
 -10   7   1          0.02          1.91         2.27 o                         
  -9   7   1        166.57        161.93         7.94 o                         
  -8   7   1        200.59        185.97        12.99 o                         
  -7   7   1         12.35         10.94         5.00 o                         
  -6   7   1         61.39         73.36        10.40 o                         
  -5   7   1         39.26         34.66         7.59 o                         
  -4   7   1          8.72         11.56         4.17 o                         
  -3   7   1         96.93         97.58         6.48 o                         
  -2   7   1        192.58        174.66        10.14 o                         
  -1   7   1        143.68        127.28         8.47 o                         
   0   7   1         35.45         15.63         6.01 o                         
   1   7   1          3.84          0.10         3.46 o                         
   2   7   1        178.37        180.97         9.48 o                         
   3   7   1          1.29         -3.13         3.13 o                         
   4   7   1         13.48         14.06         3.49 o                         
   5   7   1          0.31         -0.51         2.59 o                         
   6   7   1          4.62          5.36         2.37 o                         
 -12   8   1         16.27         17.58         2.61 o                         
 -11   8   1          4.97          7.84         2.33 o                         
 -10   8   1          1.28         -0.90         2.86 o                         
  -9   8   1         18.51         23.53         3.27 o                         
  -8   8   1       1103.88       1162.91        40.77 o                         
  -7   8   1        104.22        107.88         5.29 o                         
  -6   8   1        103.97         89.41        11.99 o                         
  -5   8   1        413.60        346.27        20.42 o                         
  -4   8   1        108.33        108.69         9.04 o                         
  -3   8   1         47.24         15.51         4.43 o                         
  -2   8   1         10.84          9.09         4.05 o                         
  -1   8   1          1.09          1.84         3.65 o                         
   0   8   1          8.56          6.53         2.24 o                         
   1   8   1          0.00          0.70         2.23 o                         
   2   8   1         28.93         42.88         4.02 o                         
   3   8   1         37.90         46.44         8.80 o                         
   4   8   1          0.03          0.13         2.84 o                         
   5   8   1         20.27         32.47         5.70 o                         
 -12   9   1         15.46          5.06         3.47 o                         
 -11   9   1          8.21         10.09         2.21 o                         
 -10   9   1          0.01          0.04         2.29 o                         
  -9   9   1         24.57         25.25         3.00 o                         
  -8   9   1         82.07         84.06         4.60 o                         
  -7   9   1        105.51        117.38         6.91 o                         
  -6   9   1         38.56         49.03         3.84 o                         
  -5   9   1        146.05        140.00         7.64 o                         
  -4   9   1        136.84        122.73         7.05 o                         
  -3   9   1        676.55        598.64        26.02 o                         
  -2   9   1        485.23        515.54        20.44 o                         
  -1   9   1        608.59        665.56        25.98 o                         
   0   9   1        271.22        301.69        11.35 o                         
   1   9   1        114.78        122.92         5.45 o                         
   2   9   1          4.74          9.06         3.14 o                         
   3   9   1         10.05          7.22         3.33 o                         
 -11  10   1         10.99          6.68         2.74 o                         
 -10  10   1         43.58         35.72         3.69 o                         
  -9  10   1          1.14         -2.42         2.42 o                         
  -8  10   1          2.82          6.00         2.93 o                         
  -7  10   1          0.00          1.56         2.67 o                         
  -6  10   1          8.37         15.12         3.61 o                         
  -5  10   1         26.32         21.54         3.75 o                         
  -4  10   1         50.47         52.98         3.85 o                         
  -3  10   1        454.75        484.89        21.43 o                         
  -2  10   1          0.30         -2.32         2.64 o                         
  -1  10   1       1127.60       1397.91        53.30 o                         
   0  10   1        165.07        207.40         8.77 o                         
   1  10   1         40.15         40.50         4.09 o                         
   2  10   1        350.24        398.35        20.18 o                         
 -10  11   1        108.11        122.83         9.17 o                         
  -9  11   1          9.91          7.38         2.82 o                         
  -8  11   1          1.26          1.99         2.25 o                         
  -7  11   1        113.87        134.46         7.91 o                         
  -6  11   1          8.59          6.21         3.04 o                         
  -5  11   1        228.40        217.64        12.52 o                         
  -4  11   1         30.76         33.18         2.86 o                         
  -3  11   1         27.35         29.09         3.02 o                         
  -2  11   1        306.27        346.75        30.24 o                         
  -1  11   1         25.07         32.04         3.17 o                         
   0  11   1          1.39          0.41         1.70 o                         
   1  11   1          1.48          2.00         2.93 o                         
  -9  12   1          5.40          7.68         2.97 o                         
  -8  12   1          2.76          2.82         1.64 o                         
  -7  12   1          3.34          2.16         2.81 o                         
  -6  12   1          0.03         -1.86         2.28 o                         
  -5  12   1          6.47          7.19         3.47 o                         
  -4  12   1          9.74          9.77         2.28 o                         
  -3  12   1          9.32         11.22         1.79 o                         
  -2  12   1         24.47         24.06         2.02 o                         
   2 -13   2         17.73         18.61         2.25 o                         
   3 -13   2         38.88         49.22         4.03 o                         
   4 -13   2          0.02         -0.50         2.65 o                         
   5 -13   2         20.54         23.32         3.16 o                         
   6 -13   2         15.43         13.87         2.43 o                         
   7 -13   2          1.07         -1.06         1.59 o                         
   8 -13   2          4.68          3.40         2.56 o                         
   0 -12   2          0.07          1.42         1.67 o                         
   1 -12   2          0.02          4.22         2.14 o                         
   2 -12   2         41.77         45.57         3.86 o                         
   3 -12   2          0.01         -0.31         2.61 o                         
   4 -12   2         51.09         51.44         7.94 o                         
   5 -12   2         23.71         21.80         3.97 o                         
   6 -12   2         29.49         44.08         3.77 o                         
   7 -12   2         30.55         23.41         2.48 o                         
   8 -12   2          3.96          4.07         1.63 o                         
   9 -12   2         96.33         88.44         4.95 o                         
  -2 -11   2         96.30         96.51         5.16 o                         
  -1 -11   2          6.29          4.97         1.76 o                         
   0 -11   2          8.69          6.19         2.77 o                         
   1 -11   2        109.36        121.84         7.37 o                         
   2 -11   2        108.74        116.00         7.44 o                         
   3 -11   2         85.96         65.82         5.65 o                         
   4 -11   2         65.47         58.06         5.42 o                         
   5 -11   2         20.02         23.42         4.44 o                         
   6 -11   2          2.63         -1.19         3.10 o                         
   7 -11   2         72.83         62.12         5.48 o                         
   8 -11   2         12.78         12.82         2.16 o                         
   9 -11   2          1.19          1.12         2.34 o                         
  10 -11   2          0.03          0.13         1.71 o                         
  -3 -10   2          8.04          7.30         1.99 o                         
  -2 -10   2          0.09         -0.18         2.65 o                         
  -1 -10   2         90.51         96.93         4.77 o                         
   0 -10   2          4.72          1.51         3.40 o                         
   1 -10   2        202.55        219.02        12.25 o                         
   2 -10   2         64.15         71.39        11.15 o                         
   3 -10   2          4.15         -3.92         3.97 o                         
   4 -10   2        101.53        110.88         6.69 o                         
   5 -10   2        190.18        197.84        11.92 o                         
   6 -10   2          4.87          5.74         2.73 o                         
   7 -10   2         36.75         39.87         3.24 o                         
   8 -10   2        202.37        223.69         9.20 o                         
   9 -10   2          0.97          1.03         2.11 o                         
  10 -10   2         48.83         47.50         2.92 o                         
  11 -10   2         12.79          8.15         4.21 o                         
  -5  -9   2          0.95          6.09         2.32 o                         
  -4  -9   2         35.36         33.33         2.79 o                         
  -3  -9   2        110.01        128.06         6.63 o                         
  -2  -9   2         14.54         22.16         2.83 o                         
  -1  -9   2         33.74         39.01         3.48 o                         
   0  -9   2         51.09         48.42         3.96 o                         
   1  -9   2        242.95        208.74        41.15 o                         
   2  -9   2       1156.09        823.23       104.98 o                         
   3  -9   2          0.08          1.60         5.41 o                         
   4  -9   2        366.00        203.40        24.42 o                         
   5  -9   2        274.38        163.60        15.25 o                         
   6  -9   2         74.30         81.05         5.23 o                         
   7  -9   2        518.95        523.33        16.47 o                         
   8  -9   2        154.96        151.60         6.58 o                         
   9  -9   2         33.80         33.78         2.97 o                         
  10  -9   2         38.07         47.13         4.08 o                         
  11  -9   2         73.86         75.91         5.69 o                         
  -6  -8   2          6.96          8.07         3.59 o                         
  -5  -8   2          1.09          0.88         2.76 o                         
  -4  -8   2         90.78         78.29         5.00 o                         
  -3  -8   2        120.53        118.50         7.17 o                         
  -2  -8   2        124.62        116.75         6.04 o                         
  -1  -8   2          8.57          5.26         5.89 o                         
   0  -8   2          2.30         -0.93         5.14 o                         
   1  -8   2         78.23         35.54         6.24 o                         
   2  -8   2         32.38         31.90         5.55 o                         
   3  -8   2        187.49        163.53        10.10 o                         
   4  -8   2        323.33        310.80        13.81 o                         
   5  -8   2         44.73         38.82         6.94 o                         
   6  -8   2          0.03          0.34         3.44 o                         
   7  -8   2        172.12        177.01         9.32 o                         
   8  -8   2        168.50        182.98         7.61 o                         
   9  -8   2        184.33        197.29         7.70 o                         
  10  -8   2        472.46        538.09        19.32 o                         
  11  -8   2         83.26         85.72         4.70 o                         
  12  -8   2         35.31         49.97         4.28 o                         
  -7  -7   2         11.03          9.84         2.46 o                         
  -6  -7   2         77.72         79.77         4.79 o                         
  -5  -7   2         13.79          9.06         3.54 o                         
  -4  -7   2         28.80         22.29         3.95 o                         
  -3  -7   2        116.19        103.54         5.33 o                         
  -2  -7   2        188.81        143.57        13.49 o                         
  -1  -7   2          0.02          0.78         3.95 o                         
   0  -7   2          1.17          2.42         4.86 o                         
   1  -7   2          0.65          1.30         3.43 o                         
   2  -7   2         52.31         40.96         3.72 o                         
   3  -7   2        267.27        287.51        12.54 o                         
   4  -7   2        198.84        212.45        10.05 o                         
   5  -7   2        119.56        104.27         6.51 o                         
   6  -7   2          0.80         -2.08         3.35 o                         
   7  -7   2        586.40        508.16        48.83 o                         
   8  -7   2          2.13          1.67         2.78 o                         
   9  -7   2        217.55        220.42         9.07 o                         
  10  -7   2         23.26         26.00         3.44 o                         
  11  -7   2        112.51        117.85         6.39 o                         
  12  -7   2          0.74          3.58         1.94 o                         
  -8  -6   2         46.12         29.99         5.45 o                         
  -7  -6   2          5.59          5.74         2.06 o                         
  -6  -6   2         27.80         22.14         3.32 o                         
  -5  -6   2         21.95         27.26         3.87 o                         
  -4  -6   2         39.00         36.85         4.36 o                         
  -3  -6   2          9.02          8.92         5.02 o                         
  -2  -6   2        516.64        516.68        24.22 o                         
  -1  -6   2        775.75        896.09        45.89 o                         
   0  -6   2       1402.28       1517.63        65.06 o                         
   1  -6   2        194.62        248.95        12.81 o                         
   2  -6   2         31.26         49.26         5.07 o                         
   3  -6   2         33.68         51.44         6.30 o                         
   4  -6   2         32.16         39.98         6.42 o                         
   5  -6   2        184.54        181.47        10.14 o                         
   6  -6   2        112.30        100.76         7.77 o                         
   7  -6   2       1163.90        896.17        62.71 o                         
   8  -6   2        437.35        441.22        18.20 o                         
   9  -6   2         22.12         18.82         3.24 o                         
  10  -6   2          6.69          4.18         2.98 o                         
  11  -6   2         50.12         61.11         4.07 o                         
  12  -6   2         16.99          7.13         7.19 o                         
  -8  -5   2          3.20          1.74         2.16 o                         
  -7  -5   2          4.60          4.40         2.89 o                         
  -6  -5   2        225.00        232.16        10.90 o                         
  -5  -5   2        155.17        141.58         7.27 o                         
  -4  -5   2         89.74         65.84        10.16 o                         
  -3  -5   2         26.80         19.90         5.46 o                         
  -2  -5   2       1561.77       1825.77        78.61 o                         
  -1  -5   2         37.43         47.47         5.42 o                         
   0  -5   2        404.58        384.03        16.57 o                         
   1  -5   2        136.95        180.17         8.65 o                         
   2  -5   2        940.76       1118.66        43.32 o                         
   3  -5   2       1038.11       1178.25        45.43 o                         
   4  -5   2         45.85         59.81         5.98 o                         
   5  -5   2         87.10         82.09         5.41 o                         
   6  -5   2         12.64          3.57         3.31 o                         
   7  -5   2         84.12         72.61         5.59 o                         
   8  -5   2        389.26        352.49        19.21 o                         
   9  -5   2         80.26         81.93         6.18 o                         
  10  -5   2          0.56          1.03         2.90 o                         
  11  -5   2          6.48          5.33         2.76 o                         
  -9  -4   2          4.89          4.82         2.78 o                         
  -8  -4   2         14.41         16.24         2.86 o                         
  -7  -4   2         42.21         41.43         3.84 o                         
  -6  -4   2        445.65        465.90        17.49 o                         
  -5  -4   2         27.75         14.81         4.85 o                         
  -4  -4   2          4.32          2.50         3.41 o                         
  -3  -4   2        239.79        281.11        13.68 o                         
  -2  -4   2        338.98        424.32        17.33 o                         
  -1  -4   2       1938.11       2200.36        77.33 o                         
   0  -4   2        138.08        142.16         5.79 o                         
   1  -4   2        539.42        525.84        16.24 o                         
   2  -4   2        281.03        293.86        10.20 o                         
   3  -4   2        362.10        359.47        12.24 o                         
   4  -4   2          3.46          7.68         2.32 o                         
   5  -4   2        593.35        590.59        26.08 o                         
   6  -4   2         50.35         46.13         6.55 o                         
   7  -4   2         61.81         75.46        13.51 o                         
   8  -4   2         64.78         56.58         7.57 o                         
   9  -4   2         15.26         16.76         3.22 o                         
  10  -4   2          8.51         11.54         2.90 o                         
  11  -4   2          0.29         -1.15         2.55 o                         
 -10  -3   2         45.06         62.07         4.40 o                         
  -9  -3   2         75.87         90.15         5.72 o                         
  -8  -3   2         11.17         14.22         3.12 o                         
  -7  -3   2          3.96          7.38         3.12 o                         
  -6  -3   2        313.84        284.50        14.51 o                         
  -5  -3   2        234.18        209.45        26.77 o                         
  -4  -3   2          0.80         -0.03         3.49 o                         
  -3  -3   2       2348.32       2586.23       126.70 o                         
  -2  -3   2       1136.24       1219.87        51.18 o                         
  -1  -3   2        169.19        189.63         7.06 o                         
   0  -3   2        469.78        460.31        14.28 o                         
   1  -3   2        639.44        609.51        19.82 o                         
   2  -3   2        281.52        290.58         9.17 o                         
   3  -3   2        545.17        526.93        18.89 o                         
   4  -3   2        584.83        517.82        18.63 o                         
   5  -3   2        266.00        294.05        16.34 o                         
   6  -3   2        150.45        132.39        10.90 o                         
   7  -3   2         60.40         44.24         5.10 o                         
   8  -3   2         96.73         94.41         6.76 o                         
   9  -3   2         47.20         47.52         3.83 o                         
  10  -3   2        164.51        183.49         9.23 o                         
  11  -3   2        127.06        127.66        12.15 o                         
 -10  -2   2          0.29          0.90         1.87 o                         
  -9  -2   2         74.08         67.22         4.39 o                         
  -8  -2   2        130.59        121.73         5.99 o                         
  -7  -2   2        462.23        520.03        26.20 o                         
  -6  -2   2        177.03        148.37         8.78 o                         
  -5  -2   2          2.54          3.89         3.13 o                         
  -4  -2   2         99.37         86.30         7.59 o                         
  -3  -2   2        157.50        181.15        13.09 o                         
  -2  -2   2        129.39        132.20         6.39 o                         
  -1  -2   2         30.89         39.61         3.63 o                         
   0  -2   2        770.20        751.77        28.64 o                         
   1  -2   2        627.43        586.96        22.50 o                         
   2  -2   2         45.19         48.42         3.60 o                         
   3  -2   2        750.50        685.07        22.33 o                         
   4  -2   2          0.88          0.35         2.17 o                         
   5  -2   2         27.13         22.21         3.62 o                         
   6  -2   2         68.86         47.59         9.92 o                         
   7  -2   2          5.35          4.98         2.75 o                         
   8  -2   2          4.02          3.98         3.45 o                         
   9  -2   2         67.91         59.70         5.32 o                         
  10  -2   2         79.24         79.91         7.32 o                         
 -11  -1   2          1.84          1.24         4.21 o                         
 -10  -1   2          7.34          7.76         2.28 o                         
  -9  -1   2          0.25         -2.87         2.87 o                         
  -8  -1   2        105.28        107.69         5.53 o                         
  -7  -1   2          0.29          3.52         3.96 o                         
  -6  -1   2         21.27         16.34         3.30 o                         
  -5  -1   2        839.13        996.73        86.26 o                         
  -4  -1   2         38.96         50.94         4.35 o                         
  -3  -1   2        154.64        161.45         7.29 o                         
  -2  -1   2       1437.32       1439.91        64.97 o                         
  -1  -1   2        763.40        795.00        47.85 o                         
   0  -1   2        940.28        951.46        56.70 o                         
   1  -1   2       2111.47       2312.16        86.98 o                         
   2  -1   2        977.10       1060.27        34.05 o                         
   3  -1   2       1733.76       1706.44        47.89 o                         
   4  -1   2         45.36         41.87         3.61 o                         
   5  -1   2        367.97        324.32        15.64 o                         
   6  -1   2          3.15          1.94         4.26 o                         
   7  -1   2        263.88        244.81        16.80 o                         
   8  -1   2        285.46        306.88        16.62 o                         
   9  -1   2        269.38        255.46        14.13 o                         
  10  -1   2          0.18         -1.23         2.43 o                         
 -11   0   2         15.28         14.20         2.55 o                         
 -10   0   2         36.06         38.34         5.65 o                         
  -9   0   2         54.22         59.11         4.70 o                         
  -8   0   2        236.17        230.50        13.60 o                         
  -7   0   2         33.70         28.36         5.19 o                         
  -6   0   2         10.28          8.67         3.38 o                         
  -5   0   2         38.96         67.30         7.59 o                         
  -4   0   2        462.57        459.96        20.44 o                         
  -3   0   2       3249.65       3248.24       122.27 o                         
  -2   0   2        174.93        135.28         5.78 o                         
  -1   0   2       1070.78       1106.25        65.99 o                         
   0   0   2      11442.45      12678.97       614.82 o                         
   1   0   2        931.12       1019.93        35.25 o                         
   2   0   2       1505.20       1580.37        50.27 o                         
   3   0   2       1439.73       1445.79        46.32 o                         
   4   0   2       2081.37       2000.50        76.13 o                         
   5   0   2        670.78        563.98        35.23 o                         
   6   0   2          1.74          0.60         4.52 o                         
   7   0   2        627.83        629.00        31.89 o                         
   8   0   2         52.69         65.73         4.76 o                         
   9   0   2          0.05          0.51         2.81 o                         
  10   0   2         49.36         15.86         5.95 o                         
 -11   1   2          1.94          0.70         2.90 o                         
 -10   1   2          0.01          4.47         2.65 o                         
  -9   1   2         19.00         18.23         3.41 o                         
  -8   1   2        321.63        296.83        24.19 o                         
  -7   1   2          0.13          0.12         3.56 o                         
  -6   1   2         22.94         28.96         4.39 o                         
  -5   1   2        676.53        769.07        38.54 o                         
  -4   1   2        159.65        146.28         6.68 o                         
  -3   1   2        760.60        747.61        32.19 o                         
  -2   1   2       5010.87       4789.81       164.01 o                         
  -1   1   2       3962.36       4078.02       129.40 o                         
   0   1   2      13790.90      14499.42       459.58 o                         
   1   1   2         10.23         10.97         1.53 o                         
   2   1   2         38.32         37.14         2.80 o                         
   3   1   2         86.88         71.45         5.69 o                         
   4   1   2       2149.76       2074.36       101.85 o                         
   5   1   2       2339.63       2167.72       184.18 o                         
   6   1   2       1033.68        693.65        36.57 o                         
   7   1   2        225.50        206.36         8.49 o                         
   8   1   2        199.87        200.16        10.15 o                         
   9   1   2          3.17          3.12         2.34 o                         
 -12   2   2         28.87         28.29         6.57 o                         
 -11   2   2         47.40         44.34         4.24 o                         
 -10   2   2        124.48        153.80        10.75 o                         
  -9   2   2        163.12        156.66         9.36 o                         
  -8   2   2          1.54          1.47         3.50 o                         
  -7   2   2        445.87        478.91        25.41 o                         
  -6   2   2        451.46        491.57        31.55 o                         
  -5   2   2         48.73         55.00         4.25 o                         
  -4   2   2        988.00       1035.38        44.46 o                         
  -3   2   2        857.83        811.70        24.55 o                         
  -2   2   2       9612.45       9805.85       311.45 o                         
  -1   2   2       2471.53       2680.39        79.97 o                         
   0   2   2       1298.99       1386.67        39.05 o                         
   1   2   2         93.30        112.59         4.56 o                         
   2   2   2          0.36          0.74         1.91 o                         
   3   2   2         14.35         14.46         4.83 o                         
   4   2   2       1068.74        930.55        82.05 o                         
   5   2   2        669.90        610.56        51.47 o                         
   6   2   2        230.53        215.65         8.79 o                         
   7   2   2          3.25          0.19         2.86 o                         
   8   2   2        126.97        120.80         7.35 o                         
   9   2   2         25.32         25.47         3.49 o                         
 -12   3   2          7.29          6.26         3.11 o                         
 -11   3   2          2.56          0.47         3.11 o                         
 -10   3   2         46.96         41.31         5.30 o                         
  -9   3   2          0.13          3.35         3.57 o                         
  -8   3   2        301.86        256.55        44.25 o                         
  -7   3   2         66.51         61.72        12.77 o                         
  -6   3   2        213.81        232.31        11.45 o                         
  -5   3   2        277.64        270.21        12.95 o                         
  -4   3   2       1206.54       1327.12        50.95 o                         
  -3   3   2        205.04        191.70         6.23 o                         
  -2   3   2       2231.29       2389.96        71.62 o                         
  -1   3   2         61.92         67.01         3.14 o                         
   0   3   2        214.74        206.96         7.44 o                         
   1   3   2         28.95         44.11         3.91 o                         
   2   3   2         38.48         41.78         4.14 o                         
   3   3   2        169.80        163.35        18.10 o                         
   4   3   2         48.22         42.39        23.92 o                         
   5   3   2        546.62        537.66        48.83 o                         
   6   3   2         26.50         26.55         4.02 o                         
   7   3   2          1.07          1.58         3.74 o                         
   8   3   2        107.31        103.88         8.15 o                         
 -12   4   2         46.70         58.38         6.88 o                         
 -11   4   2         46.76         49.41         5.05 o                         
 -10   4   2         23.36         16.35         4.08 o                         
  -9   4   2         28.27         24.07         3.78 o                         
  -8   4   2        526.73        503.59        33.47 o                         
  -7   4   2        268.70        283.88        20.15 o                         
  -6   4   2         26.16         48.05         9.16 o                         
  -5   4   2       1288.18       1434.62        55.27 o                         
  -4   4   2        748.45        740.12        28.91 o                         
  -3   4   2        164.60        197.95         8.20 o                         
  -2   4   2        593.76        664.02        23.90 o                         
  -1   4   2        187.12        212.00         8.59 o                         
   0   4   2        137.98        145.42         6.97 o                         
   1   4   2        116.98        134.01         6.58 o                         
   2   4   2        130.35        128.75        14.75 o                         
   3   4   2        105.15         30.24         8.92 o                         
   4   4   2        341.64        153.69        19.09 o                         
   5   4   2         20.09         14.97         3.51 o                         
   6   4   2        543.29        649.12        34.18 o                         
   7   4   2          2.86          2.79         3.03 o                         
   8   4   2          3.36          1.34         5.45 o                         
 -12   5   2        305.12        385.46        36.44 o                         
 -11   5   2         91.80         94.22        11.11 o                         
 -10   5   2         60.12         60.93         4.72 o                         
  -9   5   2         46.58         52.62         4.54 o                         
  -8   5   2        109.82         99.90        14.63 o                         
  -7   5   2        511.07        437.66        38.48 o                         
  -6   5   2         83.65         77.01         5.47 o                         
  -5   5   2        385.04        346.30        16.66 o                         
  -4   5   2       1000.06       1123.55        48.89 o                         
  -3   5   2        239.62        256.58        11.43 o                         
  -2   5   2       1437.40       1631.12        62.85 o                         
  -1   5   2        379.19        425.93        19.80 o                         
   0   5   2         38.91         42.85         3.97 o                         
   1   5   2        195.32        207.27        12.69 o                         
   2   5   2         55.82         22.42         6.20 o                         
   4   5   2        930.96        955.87        33.78 o                         
   5   5   2        130.05        146.37         7.53 o                         
   6   5   2         97.83        116.18         8.73 o                         
   7   5   2          9.49          8.30         2.42 o                         
 -12   6   2         22.60         26.96         4.62 o                         
 -11   6   2         25.73         25.76         3.15 o                         
 -10   6   2          6.43          5.31         3.08 o                         
  -9   6   2         12.02          9.43         3.47 o                         
  -8   6   2          6.99          9.17         7.93 o                         
  -7   6   2         52.10         44.74         7.36 o                         
  -6   6   2        274.22        244.52        14.45 o                         
  -5   6   2         56.69         66.29         5.98 o                         
  -4   6   2          3.11          3.51         3.36 o                         
  -3   6   2        524.34        579.87        23.76 o                         
  -2   6   2        242.53        289.82        13.13 o                         
  -1   6   2         40.88         35.73         6.22 o                         
   0   6   2         77.18         92.85        14.13 o                         
   1   6   2          4.63          0.48         3.98 o                         
   2   6   2          2.45         -1.23         4.37 o                         
   3   6   2        161.89        159.29         7.37 o                         
   4   6   2          1.10          0.92         2.80 o                         
   5   6   2          2.60         -2.27         2.38 o                         
   6   6   2          1.91          3.34         2.48 o                         
 -12   7   2         90.03        103.07        10.12 o                         
 -11   7   2        141.71        163.83         7.69 o                         
 -10   7   2         28.33         25.49         3.54 o                         
  -9   7   2         29.62         35.75         3.90 o                         
  -8   7   2        649.92        609.53        21.63 o                         
  -7   7   2        166.77        121.34        11.38 o                         
  -6   7   2        503.30        439.42        24.69 o                         
  -5   7   2        113.81        129.73         8.51 o                         
  -4   7   2         74.40         60.36        12.65 o                         
  -3   7   2        102.75        106.73         7.61 o                         
  -2   7   2         17.48         12.41         3.91 o                         
  -1   7   2         46.61         34.97         6.15 o                         
   0   7   2        172.86        161.18        14.18 o                         
   1   7   2         51.54         73.01         4.03 o                         
   2   7   2        115.75        115.93         6.34 o                         
   3   7   2          4.84         -0.62         3.08 o                         
   4   7   2          0.36          1.50         3.01 o                         
   5   7   2          0.02          0.48         1.88 o                         
 -12   8   2        124.24        170.83        14.87 o                         
 -11   8   2        117.98        148.99         8.94 o                         
 -10   8   2         96.76         93.77         7.26 o                         
  -9   8   2        650.34        684.54        29.52 o                         
  -8   8   2         25.61         21.42         2.72 o                         
  -7   8   2         61.50         65.83         3.83 o                         
  -6   8   2         54.46         34.70         9.67 o                         
  -5   8   2         66.16         33.44         7.77 o                         
  -4   8   2         32.09         28.15         8.52 o                         
  -3   8   2          9.54          7.71         4.17 o                         
  -2   8   2         53.69         61.36         7.84 o                         
  -1   8   2        229.33        239.57         9.38 o                         
   0   8   2         37.03         44.47         3.15 o                         
   1   8   2        128.13        127.31         5.73 o                         
   2   8   2         72.80         91.27         5.58 o                         
   3   8   2         17.43         18.89         2.90 o                         
   4   8   2        125.33         92.24         7.62 o                         
 -12   9   2          0.45         -0.03         2.16 o                         
 -11   9   2         46.38         57.35         4.99 o                         
 -10   9   2         69.55         85.62         7.08 o                         
  -9   9   2          2.25          7.65         2.73 o                         
  -8   9   2          0.01          0.21         2.38 o                         
  -7   9   2         14.52         11.81         2.52 o                         
  -6   9   2         70.80         72.33         4.32 o                         
  -5   9   2          0.06         -2.77         2.77 o                         
  -4   9   2         11.57         13.52         2.64 o                         
  -3   9   2        149.11        151.87         7.95 o                         
  -2   9   2         73.48         89.55         5.60 o                         
  -1   9   2        266.13        306.03        11.48 o                         
   0   9   2          0.26         -0.72         1.94 o                         
   1   9   2        134.45        151.14         7.74 o                         
   2   9   2        434.10        521.31        26.38 o                         
   3   9   2          0.94          1.07         2.71 o                         
 -11  10   2         10.95         10.25         1.94 o                         
 -10  10   2          2.71          4.50         2.22 o                         
  -9  10   2        374.18        432.74        21.81 o                         
  -8  10   2         15.59         16.81         3.12 o                         
  -7  10   2          0.46          1.01         3.06 o                         
  -6  10   2          0.07          4.02         3.14 o                         
  -5  10   2         21.91         23.74         3.95 o                         
  -4  10   2        226.54        207.79         8.24 o                         
  -3  10   2          2.16          0.48         2.70 o                         
  -2  10   2          7.23          8.66         3.34 o                         
  -1  10   2         14.99         14.12         2.97 o                         
   0  10   2          1.26          0.58         1.94 o                         
   1  10   2        160.31        165.79         9.15 o                         
   2  10   2        119.50         62.47         9.17 o                         
  -9  11   2          6.02          8.00         1.85 o                         
  -8  11   2          3.67         -1.47         2.92 o                         
  -7  11   2         19.27         17.26         3.19 o                         
  -6  11   2          0.71          1.13         2.32 o                         
  -5  11   2         15.45         14.68         2.14 o                         
  -4  11   2         96.84         91.51         4.46 o                         
  -3  11   2         52.33         50.57         5.80 o                         
  -2  11   2        106.95        105.68        19.83 o                         
  -1  11   2         10.10         10.36         2.00 o                         
   0  11   2          6.64          7.56         2.66 o                         
  -8  12   2         80.77         82.67         6.13 o                         
  -7  12   2         32.73         17.92         2.23 o                         
  -6  12   2          0.00          0.00         2.63 o                         
  -5  12   2         89.25         76.84         8.68 o                         
  -4  12   2          0.07         -0.50         3.97 o                         
  -3  12   2        178.76        167.87         7.61 o                         
   2 -13   3         15.38         17.97         2.54 o                         
   3 -13   3         90.56         72.85         5.19 o                         
   4 -13   3          0.50         -0.37         1.79 o                         
   5 -13   3          0.02          0.59         1.71 o                         
   6 -13   3         32.76         29.40         4.15 o                         
   7 -13   3         63.15         73.18         3.96 o                         
  -1 -12   3          5.11          7.54         3.15 o                         
   0 -12   3         15.75         14.29         1.81 o                         
   1 -12   3          0.14          1.24         2.29 o                         
   2 -12   3         93.01        113.50         8.41 o                         
   3 -12   3         71.85         71.11        10.63 o                         
   4 -12   3         12.60          9.00         4.22 o                         
   5 -12   3         18.88         14.70         4.19 o                         
   6 -12   3          0.25          1.45         2.16 o                         
   7 -12   3         71.41         70.81         4.23 o                         
   8 -12   3          0.22         -1.12         1.81 o                         
   9 -12   3         18.23         18.12         2.83 o                         
  -2 -11   3         21.97         20.46         2.59 o                         
  -1 -11   3         88.77         90.98         4.35 o                         
   0 -11   3         40.28         42.79         4.13 o                         
   1 -11   3         16.44         14.78         4.17 o                         
   2 -11   3        122.57        140.49         8.81 o                         
   3 -11   3        192.28        180.16         9.01 o                         
   4 -11   3         70.11         78.96         5.76 o                         
   5 -11   3         54.03         48.21         6.57 o                         
   6 -11   3          5.24          4.36         2.81 o                         
   7 -11   3        139.31        144.43         6.35 o                         
   8 -11   3         38.62         30.16         3.43 o                         
   9 -11   3          2.51          5.15         2.25 o                         
  10 -11   3          2.55          2.05         4.09 o                         
  -4 -10   3          4.39          3.73         2.22 o                         
  -3 -10   3          1.45          2.56         2.12 o                         
  -2 -10   3         54.46         46.42         4.33 o                         
  -1 -10   3          8.11          6.52         2.86 o                         
   0 -10   3          6.59          5.77         3.24 o                         
   1 -10   3        731.43        797.26        39.59 o                         
   2 -10   3        172.10        168.68        12.34 o                         
   3 -10   3         73.10         75.69         6.29 o                         
   4 -10   3         12.07         12.31         3.01 o                         
   5 -10   3         82.71         73.96         5.19 o                         
   6 -10   3        222.33        248.85         9.80 o                         
   7 -10   3          4.87          7.52         2.20 o                         
   8 -10   3         58.18         58.74         4.19 o                         
   9 -10   3         25.88         28.07         2.92 o                         
  10 -10   3        129.81        129.26         6.67 o                         
  11 -10   3          3.77          7.37         2.58 o                         
  -5  -9   3          7.71          8.16         2.09 o                         
  -4  -9   3          8.16          3.60         2.31 o                         
  -3  -9   3         29.98         32.12         3.61 o                         
  -2  -9   3         48.61         45.11         3.28 o                         
  -1  -9   3        121.42        146.14         7.84 o                         
   0  -9   3         30.68         32.62         3.61 o                         
   1  -9   3        511.28        262.16        37.93 o                         
   2  -9   3         12.24         12.82         6.02 o                         
   3  -9   3         35.05         25.97         4.78 o                         
   4  -9   3        162.39        140.27        12.62 o                         
   5  -9   3          0.09         -0.31         3.59 o                         
   6  -9   3        241.16        224.82         9.35 o                         
   7  -9   3        151.00        139.00         6.88 o                         
   8  -9   3        271.25        275.98        10.04 o                         
   9  -9   3        222.21        228.98         7.98 o                         
  10  -9   3        178.83        196.53         8.80 o                         
  11  -9   3         20.88         21.56         4.04 o                         
  -6  -8   3         37.89         42.56         3.68 o                         
  -5  -8   3         72.79         65.14         5.15 o                         
  -4  -8   3         69.72         50.39         3.85 o                         
  -3  -8   3          9.41          7.41         2.40 o                         
  -2  -8   3         57.04         72.58         5.94 o                         
  -1  -8   3        215.21        172.47        15.76 o                         
   0  -8   3        222.98        195.43        13.57 o                         
   1  -8   3          5.32          2.87         3.66 o                         
   2  -8   3          1.19          1.00         2.88 o                         
   3  -8   3        282.37        222.68        13.60 o                         
   4  -8   3        596.51        451.89        25.23 o                         
   5  -8   3         98.25         81.91         7.44 o                         
   6  -8   3          0.81         -3.41         3.41 o                         
   7  -8   3         73.44         75.72         6.63 o                         
   8  -8   3         77.84         74.55         4.54 o                         
   9  -8   3        132.53        152.19         6.58 o                         
  10  -8   3        140.64        145.28         6.79 o                         
  11  -8   3         11.58         10.94         2.22 o                         
  -7  -7   3         41.55         40.59         6.70 o                         
  -6  -7   3          0.02          3.70         3.27 o                         
  -5  -7   3         26.61         26.78         3.72 o                         
  -4  -7   3        186.30        179.85        10.10 o                         
  -3  -7   3         17.36         14.83         2.36 o                         
  -2  -7   3         76.61         38.27        10.95 o                         
  -1  -7   3         35.76         27.96         6.25 o                         
   0  -7   3         45.24         26.12         6.10 o                         
   1  -7   3         26.97         34.84         4.19 o                         
   2  -7   3          5.62          2.52         2.63 o                         
   3  -7   3        256.69        266.87        11.98 o                         
   4  -7   3        286.52        248.49        17.53 o                         
   5  -7   3        294.59        259.28        13.26 o                         
   6  -7   3         10.31          4.87         3.64 o                         
   7  -7   3          8.66          4.85         4.77 o                         
   8  -7   3         15.34         13.57         2.82 o                         
   9  -7   3          0.88          3.47         2.70 o                         
  10  -7   3         58.21         63.61         4.64 o                         
  11  -7   3         81.22         98.64         5.47 o                         
  -8  -6   3          8.98          7.69         3.02 o                         
  -7  -6   3          2.78          0.88         1.85 o                         
  -6  -6   3          1.28          3.46         2.77 o                         
  -5  -6   3         91.56         90.69         5.59 o                         
  -4  -6   3          7.47          2.19         4.11 o                         
  -3  -6   3         70.86         62.13        10.09 o                         
  -2  -6   3         14.45         12.99         5.57 o                         
  -1  -6   3        106.13        120.30         7.70 o                         
   0  -6   3        402.40        489.32        28.34 o                         
   1  -6   3        788.57        903.77        39.66 o                         
   2  -6   3         85.62         92.63         5.53 o                         
   3  -6   3        129.20        117.83         6.50 o                         
   4  -6   3        384.65        396.06        16.33 o                         
   5  -6   3        156.69        145.16         7.47 o                         
   6  -6   3         99.23         67.19         6.71 o                         
   7  -6   3         36.35         27.86         4.44 o                         
   8  -6   3        174.34        169.65         7.80 o                         
   9  -6   3        107.88        118.37         7.24 o                         
  10  -6   3          1.32          0.39         2.35 o                         
  11  -6   3        104.97        119.55         6.10 o                         
  -9  -5   3          6.36          0.50         5.21 o                         
  -8  -5   3          2.29          1.51         2.28 o                         
  -7  -5   3         95.22         99.72         5.65 o                         
  -6  -5   3        137.66        138.03         7.01 o                         
  -5  -5   3        104.34        115.74         8.61 o                         
  -4  -5   3          1.42         -1.58         4.81 o                         
  -3  -5   3         14.32         19.49         6.09 o                         
  -2  -5   3         11.99          7.84         3.40 o                         
  -1  -5   3        652.57        773.05        30.65 o                         
   0  -5   3       2063.61       2269.14        96.73 o                         
   1  -5   3       1385.56       1608.13        61.59 o                         
   2  -5   3       2324.84       2371.08        88.02 o                         
   3  -5   3       1008.68       1113.94        42.99 o                         
   4  -5   3          5.48          9.38         2.86 o                         
   5  -5   3          4.77          5.12         3.43 o                         
   6  -5   3         74.41         63.87         9.48 o                         
   7  -5   3        349.40        279.20        15.55 o                         
   8  -5   3         18.39         15.90         3.18 o                         
   9  -5   3          2.85         -0.15         2.85 o                         
  10  -5   3          0.18          2.59         2.48 o                         
  11  -5   3          5.76          4.91         2.07 o                         
  -9  -4   3          0.38         -0.86         2.45 o                         
  -8  -4   3          1.92          0.57         2.75 o                         
  -7  -4   3         64.60         49.62         4.08 o                         
  -6  -4   3         23.64         24.69         3.67 o                         
  -5  -4   3          0.11          0.64         4.44 o                         
  -4  -4   3        208.71        207.07        12.56 o                         
  -3  -4   3          9.72         11.00         2.99 o                         
  -2  -4   3         38.99         37.90         3.96 o                         
  -1  -4   3          6.26          1.05         2.60 o                         
   0  -4   3       1059.38       1155.11        34.97 o                         
   1  -4   3        260.53        322.46        12.17 o                         
   2  -4   3        844.61        855.64        27.85 o                         
   3  -4   3       1348.35       1460.07        55.67 o                         
   4  -4   3        660.60        712.85        31.42 o                         
   5  -4   3         64.89         58.66         6.01 o                         
   6  -4   3        861.85        827.23        42.31 o                         
   7  -4   3          1.29          2.31         3.07 o                         
   8  -4   3         76.04         73.65         4.61 o                         
   9  -4   3          0.97         -0.52         2.65 o                         
  10  -4   3          0.87          0.40         2.40 o                         
  11  -4   3          1.10          0.69         3.84 o                         
 -10  -3   3         15.97         10.42         2.50 o                         
  -9  -3   3         26.89         27.83         4.02 o                         
  -8  -3   3          3.36          3.01         3.38 o                         
  -7  -3   3        156.63        163.46         8.03 o                         
  -6  -3   3         33.61         26.12        11.53 o                         
  -5  -3   3         67.25         64.68         6.40 o                         
  -4  -3   3          0.00          0.96         2.62 o                         
  -3  -3   3        746.12        817.55        41.61 o                         
  -2  -3   3        290.45        327.44        16.53 o                         
  -1  -3   3        285.67        289.35        10.89 o                         
   0  -3   3         68.31         70.49         3.91 o                         
   1  -3   3        902.98        890.38        26.88 o                         
   2  -3   3        279.85        305.58        10.47 o                         
   3  -3   3          0.08          1.14         1.95 o                         
   4  -3   3          8.04          6.21         3.08 o                         
   5  -3   3         23.41         31.17         5.94 o                         
   6  -3   3        707.00        634.85        33.15 o                         
   7  -3   3         44.56         34.52         4.22 o                         
   8  -3   3          1.79          2.14         2.71 o                         
   9  -3   3          7.48          6.35         2.53 o                         
  10  -3   3          0.24         -1.19         3.69 o                         
 -10  -2   3         21.37         30.86         3.86 o                         
  -9  -2   3        228.48        244.27        10.75 o                         
  -8  -2   3        311.44        340.76        12.34 o                         
  -7  -2   3        977.59        837.27        37.85 o                         
  -6  -2   3         25.93         17.94         3.75 o                         
  -5  -2   3         20.85         16.78         3.34 o                         
  -4  -2   3         48.83         66.07         6.93 o                         
  -3  -2   3         69.04         70.34         5.30 o                         
  -2  -2   3         68.62         64.55         4.03 o                         
  -1  -2   3       2402.30       2372.05       100.48 o                         
   0  -2   3       3516.24       3509.34       131.98 o                         
   1  -2   3        220.15        220.87         8.41 o                         
   2  -2   3        876.22        871.60        28.26 o                         
   3  -2   3          7.87         10.23         1.86 o                         
   4  -2   3        519.01        576.84        25.83 o                         
   5  -2   3        322.91        339.84        18.54 o                         
   6  -2   3         62.05         53.42         6.07 o                         
   7  -2   3         48.15         39.36         3.76 o                         
   8  -2   3          7.89          8.73         2.84 o                         
   9  -2   3          0.67          4.51         3.21 o                         
  10  -2   3          0.09         -0.50         2.86 o                         
 -11  -1   3        121.66        170.60        21.32 o                         
 -10  -1   3         21.76         25.08         3.17 o                         
  -9  -1   3          8.50          5.33         3.48 o                         
  -8  -1   3         97.66         92.76         5.58 o                         
  -7  -1   3        251.29        245.48        12.27 o                         
  -6  -1   3       1276.67       1309.20       162.73 o                         
  -5  -1   3         19.58         15.88         2.85 o                         
  -4  -1   3        333.49        347.15        16.05 o                         
  -3  -1   3        506.72        520.95        26.50 o                         
  -2  -1   3          6.59          8.13         2.16 o                         
  -1  -1   3          2.57          6.07         2.26 o                         
   0  -1   3          1.88         -0.14         1.44 o                         
   1  -1   3         27.05         23.06         1.61 o                         
   2  -1   3          3.56          3.37         1.29 o                         
   3  -1   3        319.43        343.78        12.73 o                         
   4  -1   3       1043.54       1248.18        76.65 o                         
   5  -1   3        135.37        102.58         9.77 o                         
   6  -1   3         38.33         33.52         3.58 o                         
   7  -1   3         58.50         58.18         5.19 o                         
   8  -1   3         13.18          8.29         2.99 o                         
   9  -1   3        119.29        113.76        13.91 o                         
  10  -1   3        111.56         22.81         5.21 o                         
 -11   0   3         37.88         38.96         4.09 o                         
 -10   0   3          3.66          0.27         2.91 o                         
  -9   0   3          4.70          5.62         3.56 o                         
  -8   0   3         67.92         74.20         6.65 o                         
  -7   0   3         20.45         20.26         4.06 o                         
  -6   0   3        487.00        500.58        34.97 o                         
  -5   0   3         67.06         83.21         5.94 o                         
  -4   0   3        112.86        131.79         7.16 o                         
  -3   0   3         19.32         20.84         2.60 o                         
  -2   0   3       1109.06       1165.02        44.45 o                         
  -1   0   3        486.96        502.57        17.92 o                         
   0   0   3       5437.32       5753.75       197.47 o                         
   1   0   3        257.36        255.61         8.81 o                         
   2   0   3       1015.20       1122.82        36.28 o                         
   3   0   3        400.80        412.78        25.83 o                         
   4   0   3       1912.86       2059.42       125.03 o                         
   5   0   3        298.56        263.22        15.41 o                         
   6   0   3        241.40        216.43        11.04 o                         
   7   0   3         33.42         29.61         4.25 o                         
   8   0   3         27.21         29.89         3.24 o                         
   9   0   3         30.44         16.70         3.94 o                         
 -12   1   3          8.09         17.61         4.35 o                         
 -11   1   3         92.02        108.79        12.44 o                         
 -10   1   3         30.44         27.69         3.79 o                         
  -9   1   3          4.71          4.57         3.36 o                         
  -8   1   3         51.22         49.66         6.84 o                         
  -7   1   3        294.19        281.18        16.89 o                         
  -6   1   3        333.88        331.52        19.46 o                         
  -5   1   3        274.26        275.69        15.06 o                         
  -4   1   3         76.50         77.87         4.74 o                         
  -3   1   3        267.31        246.93         8.68 o                         
  -2   1   3        996.44        950.70        28.70 o                         
  -1   1   3      15620.53      16436.97       563.77 o                         
   0   1   3       2821.51       2965.96        94.48 o                         
   1   1   3       1122.88       1266.79        40.90 o                         
   2   1   3        603.81        709.84        27.76 o                         
   3   1   3         25.06         21.70         3.82 o                         
   4   1   3         46.49         42.31         6.57 o                         
   5   1   3          2.62         -0.51         3.32 o                         
   6   1   3        159.92        164.50         7.43 o                         
   7   1   3       1322.60       1403.71        48.91 o                         
   8   1   3         95.75        101.11         5.68 o                         
   9   1   3         21.39         23.30         5.21 o                         
 -12   2   3          5.82          3.05         2.47 o                         
 -11   2   3        100.18        144.24        10.69 o                         
 -10   2   3          3.50          3.23         4.58 o                         
  -9   2   3         62.41         60.52         5.98 o                         
  -8   2   3        526.89        545.30        35.92 o                         
  -7   2   3        144.00        142.83        15.24 o                         
  -6   2   3         25.86         19.52         3.03 o                         
  -5   2   3       1794.53       1947.25        83.13 o                         
  -4   2   3         30.34         36.57         3.76 o                         
  -3   2   3        206.83        205.13         7.43 o                         
  -2   2   3         17.65         35.63         2.47 o                         
  -1   2   3         18.55         30.94         2.43 o                         
   0   2   3       3383.44       4088.97       130.40 o                         
   1   2   3         33.15         45.14         3.23 o                         
   2   2   3        988.12       1034.04        55.01 o                         
   3   2   3         18.97         18.68         5.70 o                         
   4   2   3         74.26         99.78        11.67 o                         
   5   2   3        399.57        390.14        25.08 o                         
   6   2   3        277.08        277.49        12.01 o                         
   7   2   3        188.64        217.69        11.00 o                         
   8   2   3         43.94         55.45         4.18 o                         
   9   2   3          9.53          8.68         3.97 o                         
 -12   3   3          2.01         -1.00         2.81 o                         
 -11   3   3          0.01         -2.79         4.32 o                         
 -10   3   3        212.39        230.24        14.54 o                         
  -9   3   3          2.04         -1.48         4.31 o                         
  -8   3   3         11.47          5.58         4.52 o                         
  -7   3   3        119.86        101.50        13.99 o                         
  -6   3   3        234.79        283.98        13.85 o                         
  -5   3   3        418.18        460.46        20.85 o                         
  -4   3   3          5.53         15.40         3.42 o                         
  -3   3   3       3980.07       4270.37       136.16 o                         
  -2   3   3        262.12        309.03        10.10 o                         
  -1   3   3          9.23         11.17         2.19 o                         
   0   3   3        268.50        341.04        13.02 o                         
   1   3   3          5.40          5.83         2.68 o                         
   2   3   3         49.82         51.92         4.76 o                         
   3   3   3         29.40         24.67         6.87 o                         
   4   3   3         91.27         18.34         7.44 o                         
   5   3   3        477.04        478.98        19.24 o                         
   6   3   3        165.33        159.65         8.71 o                         
   7   3   3          2.03          5.49         3.00 o                         
   8   3   3          0.02         -0.57         1.96 o                         
 -12   4   3          2.23         -1.58         2.61 o                         
 -11   4   3         80.88         78.92         6.74 o                         
 -10   4   3         12.51         13.71         4.07 o                         
  -9   4   3          7.63          6.59         3.12 o                         
  -8   4   3          0.97         -1.18         4.29 o                         
  -7   4   3         84.05         68.40         5.65 o                         
  -6   4   3        189.46        199.75        10.49 o                         
  -5   4   3         43.76         45.67         4.99 o                         
  -4   4   3          3.42          0.65         2.92 o                         
  -3   4   3       1008.93       1169.73        50.85 o                         
  -2   4   3        169.55        198.26         9.14 o                         
  -1   4   3        940.71       1037.07        36.81 o                         
   0   4   3        186.42        243.71        10.86 o                         
   1   4   3        192.83        194.65        18.68 o                         
   2   4   3          8.88          1.89         3.56 o                         
   3   4   3         48.36          9.93         5.67 o                         
   4   4   3         56.39         61.67         5.45 o                         
   5   4   3         15.90         20.93         3.42 o                         
   6   4   3        103.60        109.33         5.86 o                         
   7   4   3          5.42          7.01         2.64 o                         
 -12   5   3         80.71         99.04         7.07 o                         
 -11   5   3          0.03         -1.80         2.88 o                         
 -10   5   3        266.08        298.54        12.92 o                         
  -9   5   3        302.93        311.13        13.42 o                         
  -8   5   3        120.63        102.38        14.87 o                         
  -7   5   3         41.16         57.33        11.40 o                         
  -6   5   3          5.58          3.84         3.26 o                         
  -5   5   3       2694.50       2902.11       123.75 o                         
  -4   5   3         54.24         69.66         5.60 o                         
  -3   5   3          1.63          6.74         3.25 o                         
  -2   5   3        710.85        809.17        32.03 o                         
  -1   5   3        122.22        126.17         7.39 o                         
   0   5   3        187.50        198.56        10.53 o                         
   1   5   3        591.75        510.84        42.37 o                         
   2   5   3        449.34        348.83        20.73 o                         
   3   5   3        412.71        392.48        14.72 o                         
   4   5   3          8.14         14.89         3.24 o                         
   5   5   3        159.04        162.13         7.60 o                         
   6   5   3         71.85         82.58         6.23 o                         
   7   5   3          4.88          3.47         3.72 o                         
 -12   6   3         63.82         71.89         4.81 o                         
 -11   6   3          7.75          8.05         2.68 o                         
 -10   6   3          1.11          0.52         3.26 o                         
  -9   6   3         86.60         92.12         5.70 o                         
  -8   6   3        135.92        143.92         6.10 o                         
  -7   6   3         18.83          9.91         4.24 o                         
  -6   6   3        180.17        161.75         9.75 o                         
  -5   6   3        718.61        749.85        34.01 o                         
  -4   6   3        460.82        500.53        21.05 o                         
  -3   6   3        184.82        169.70         8.87 o                         
  -2   6   3         10.55          8.20         2.69 o                         
  -1   6   3         91.75        102.48         7.70 o                         
   0   6   3        699.46        657.07        64.08 o                         
   1   6   3          0.54          2.20         4.47 o                         
   2   6   3         79.29         89.30         7.10 o                         
   3   6   3         67.91         72.66         4.41 o                         
   4   6   3          0.76          0.80         2.32 o                         
   5   6   3         51.18         56.93         4.27 o                         
   6   6   3          0.33          2.80         3.15 o                         
 -12   7   3          0.41         -0.05         1.77 o                         
 -11   7   3         86.20        103.62         5.57 o                         
 -10   7   3        210.91        263.06        14.70 o                         
  -9   7   3        577.75        592.77        23.25 o                         
  -8   7   3        216.73        242.81         8.86 o                         
  -7   7   3        130.86        133.99        11.54 o                         
  -6   7   3         31.67         23.10         6.32 o                         
  -5   7   3         71.27         39.70         7.93 o                         
  -4   7   3        189.74        167.81         9.05 o                         
  -3   7   3        277.97        186.99        12.90 o                         
  -2   7   3          4.75          3.59         2.79 o                         
  -1   7   3        131.06        117.69        12.25 o                         
   0   7   3          4.93          5.56         2.42 o                         
   1   7   3        379.22        383.34        12.31 o                         
   2   7   3         16.73         19.46         2.71 o                         
   3   7   3         22.81         22.73         2.74 o                         
   4   7   3         33.22         30.06         4.92 o                         
   5   7   3          0.25          0.50         3.47 o                         
 -12   8   3          8.16          5.90         2.24 o                         
 -11   8   3         13.03         10.64         3.02 o                         
 -10   8   3          6.31          8.21         2.82 o                         
  -9   8   3        215.29        225.72        20.86 o                         
  -8   8   3       1227.84       1260.60        40.50 o                         
  -7   8   3        707.16        675.99        22.51 o                         
  -6   8   3         63.35         82.41         5.19 o                         
  -5   8   3         90.28         79.86         4.93 o                         
  -4   8   3          7.61          9.24         2.50 o                         
  -3   8   3         13.65          8.30         2.88 o                         
  -2   8   3          0.01          1.25         2.74 o                         
  -1   8   3         34.87         42.56         3.81 o                         
   0   8   3         26.50         33.81         2.68 o                         
   1   8   3        375.59        416.35        18.74 o                         
   2   8   3         31.25         39.22         5.19 o                         
   3   8   3         14.53         18.07         2.31 o                         
   4   8   3          2.97          6.20         3.97 o                         
 -11   9   3          3.29          1.33         2.07 o                         
 -10   9   3        262.27        272.84        15.21 o                         
  -9   9   3         90.82         90.14         4.55 o                         
  -8   9   3        170.61        183.01         7.36 o                         
  -7   9   3         15.44         18.57         2.55 o                         
  -6   9   3          0.53          0.91         2.83 o                         
  -5   9   3         34.43         34.22         3.78 o                         
  -4   9   3         46.60         40.11         3.23 o                         
  -3   9   3          0.35          3.92         3.21 o                         
  -2   9   3          1.40         -3.20         3.20 o                         
  -1   9   3         46.21         68.73         4.76 o                         
   0   9   3        381.71        434.11        15.63 o                         
   1   9   3          0.32         -0.55         1.90 o                         
   2   9   3         19.94         23.14         4.75 o                         
 -11  10   3          2.01         -1.36         3.16 o                         
 -10  10   3        142.15        147.86         9.67 o                         
  -9  10   3         76.19         67.66         4.90 o                         
  -8  10   3         15.84         18.56         1.96 o                         
  -7  10   3         33.99         49.65         4.47 o                         
  -6  10   3         15.07         15.24         3.03 o                         
  -5  10   3         37.58         32.12         3.06 o                         
  -4  10   3          3.27          5.85         2.91 o                         
  -3  10   3          8.87         13.15         2.64 o                         
  -2  10   3         88.50         98.61         5.88 o                         
  -1  10   3          7.04          2.78         2.64 o                         
   0  10   3          8.24          6.74         2.38 o                         
   1  10   3         66.82         49.64        12.52 o                         
 -10  11   3        332.47        317.29        27.51 o                         
  -9  11   3        131.27         76.37         6.96 o                         
  -8  11   3          3.00          4.20         2.24 o                         
  -7  11   3         35.47         36.71         3.80 o                         
  -6  11   3          5.34          4.37         2.28 o                         
  -5  11   3         56.34         57.84         3.20 o                         
  -4  11   3         10.02         13.72         2.19 o                         
  -3  11   3        237.84        271.64        12.14 o                         
  -2  11   3         76.52         87.07         7.37 o                         
  -1  11   3          7.26          5.72         2.56 o                         
  -8  12   3         11.42         11.38         2.19 o                         
  -7  12   3         34.01         11.50         8.43 o                         
  -6  12   3         50.30         52.71         4.23 o                         
  -5  12   3          1.95          2.35         1.82 o                         
   1 -13   4          2.80          4.93         1.99 o                         
   2 -13   4          0.19          1.56         2.01 o                         
   3 -13   4          0.71          1.98         1.74 o                         
   4 -13   4        206.04        206.60        11.86 o                         
   5 -13   4          7.94          5.75         2.52 o                         
   6 -13   4         17.65         18.83         2.58 o                         
   7 -13   4          0.16         -0.09         1.61 o                         
   8 -13   4         42.68         42.88         5.95 o                         
  -1 -12   4          0.15          0.05         1.47 o                         
   0 -12   4          2.78          2.12         1.97 o                         
   1 -12   4          6.28          6.35         2.52 o                         
   2 -12   4         31.14         37.75         6.94 o                         
   3 -12   4          3.47          2.83         2.26 o                         
   4 -12   4          5.83         13.61         4.32 o                         
   5 -12   4          1.38          4.45         2.72 o                         
   6 -12   4          9.18         11.22         2.48 o                         
   7 -12   4         35.34         32.26         2.35 o                         
   8 -12   4         19.66         22.93         2.33 o                         
   9 -12   4         54.72         58.12         8.85 o                         
  -2 -11   4         22.98         26.72         3.40 o                         
  -1 -11   4          8.54         10.73         1.95 o                         
   0 -11   4         13.38         17.62         2.89 o                         
   1 -11   4        270.78        357.87        18.60 o                         
   2 -11   4         49.28         68.70         5.48 o                         
   3 -11   4         32.12         28.51         3.30 o                         
   4 -11   4         30.69         33.95         5.49 o                         
   5 -11   4         65.79         56.26         4.57 o                         
   6 -11   4          5.61          3.87         2.59 o                         
   7 -11   4          2.03          3.86         1.89 o                         
   8 -11   4         22.03         19.82         4.25 o                         
   9 -11   4         22.79         26.23         2.83 o                         
  10 -11   4         23.99         26.66         5.08 o                         
  -4 -10   4          8.88          8.27         1.92 o                         
  -3 -10   4         34.56         32.74         3.64 o                         
  -2 -10   4         14.76         13.04         2.21 o                         
  -1 -10   4         14.67         20.25         3.86 o                         
   0 -10   4          3.32         -0.06         3.52 o                         
   1 -10   4        133.87        139.48         9.03 o                         
   2 -10   4        155.34        155.22         7.04 o                         
   3 -10   4         55.51         46.15         4.94 o                         
   4 -10   4         22.87         18.64         3.49 o                         
   5 -10   4          8.92          7.00         4.13 o                         
   6 -10   4         14.33          8.79         2.84 o                         
   7 -10   4         14.74         14.68         2.18 o                         
   8 -10   4          1.62          0.70         2.40 o                         
   9 -10   4          8.03         12.81         3.35 o                         
  10 -10   4         33.51         36.99         2.59 o                         
  -5  -9   4         18.15         14.68         3.24 o                         
  -4  -9   4          1.59          0.49         2.06 o                         
  -3  -9   4          7.54          6.57         1.68 o                         
  -2  -9   4         15.98         11.12         4.29 o                         
  -1  -9   4         25.51         31.90         3.44 o                         
   0  -9   4          9.00          8.58         3.70 o                         
   1  -9   4        145.60         52.55        12.89 o                         
   2  -9   4        400.94        271.45        19.82 o                         
   3  -9   4         19.01          8.58         3.61 o                         
   4  -9   4         14.91         16.87         4.96 o                         
   5  -9   4          3.63         -0.48         2.60 o                         
   6  -9   4         78.33         85.96         5.89 o                         
   7  -9   4         23.57         20.97         3.32 o                         
   8  -9   4          3.33          2.96         2.47 o                         
   9  -9   4         13.03         12.36         2.40 o                         
  10  -9   4         93.56        101.53         5.61 o                         
  11  -9   4         26.34         24.40         2.78 o                         
  -6  -8   4          7.88          8.06         3.00 o                         
  -5  -8   4         14.78         15.15         2.34 o                         
  -4  -8   4         76.01         71.67         4.89 o                         
  -3  -8   4         54.27         58.09         5.10 o                         
  -2  -8   4         23.79         32.32         3.88 o                         
  -1  -8   4        146.14         90.22        51.68 o                         
   0  -8   4          6.72          8.26         5.85 o                         
   1  -8   4        818.75        760.24        30.73 o                         
   2  -8   4        535.45        418.38        23.89 o                         
   3  -8   4         61.73         58.42         9.02 o                         
   4  -8   4         40.08         32.77         4.86 o                         
   5  -8   4        313.95        222.79        17.79 o                         
   6  -8   4        150.40         72.36        17.60 o                         
   7  -8   4        267.25        262.35        10.77 o                         
   8  -8   4          0.73          0.70         2.82 o                         
   9  -8   4         46.98         58.48         3.49 o                         
  10  -8   4         40.44         37.80         4.47 o                         
  11  -8   4          0.07         -0.54         1.73 o                         
  -7  -7   4         20.26         18.60         3.24 o                         
  -6  -7   4          3.62          1.48         2.38 o                         
  -5  -7   4         96.21         84.63         5.14 o                         
  -4  -7   4         42.57         33.85         5.44 o                         
  -3  -7   4        192.62        191.09         8.63 o                         
  -2  -7   4        365.68        317.06        46.11 o                         
  -1  -7   4         81.25         69.20         7.72 o                         
   0  -7   4          1.28          1.68         3.59 o                         
   1  -7   4          0.41         -0.14         3.17 o                         
   2  -7   4        149.59        147.41         7.76 o                         
   3  -7   4         53.83         52.26         7.51 o                         
   4  -7   4         65.27         70.28         7.98 o                         
   5  -7   4         15.26         16.38         4.00 o                         
   6  -7   4         24.08         16.79         4.29 o                         
   7  -7   4          8.14          7.83         2.68 o                         
   8  -7   4          9.83         10.80         2.96 o                         
   9  -7   4         12.84         15.46         2.60 o                         
  10  -7   4         10.29         11.21         2.64 o                         
  11  -7   4         60.01         57.72         8.68 o                         
  -8  -6   4          0.06         -2.12         2.12 o                         
  -7  -6   4          0.01         -1.34         2.12 o                         
  -6  -6   4          2.84          1.37         2.56 o                         
  -5  -6   4          7.72          4.42         3.72 o                         
  -4  -6   4          2.72         -0.59         6.61 o                         
  -3  -6   4        205.10        154.09        17.86 o                         
  -2  -6   4         12.90          5.03         4.12 o                         
  -1  -6   4        270.72        275.62        12.32 o                         
   0  -6   4          2.68          4.45         2.95 o                         
   1  -6   4         79.35         59.55         4.94 o                         
   2  -6   4         11.71          7.68         3.44 o                         
   3  -6   4        806.50        858.57        37.60 o                         
   4  -6   4          1.90          1.34         2.53 o                         
   5  -6   4         20.38         29.12         3.82 o                         
   6  -6   4          6.59          4.19         2.84 o                         
   7  -6   4       1285.52       1245.58       106.91 o                         
   8  -6   4        170.89        189.61         8.07 o                         
   9  -6   4          0.00          0.53         3.21 o                         
  10  -6   4         20.11         21.04         2.72 o                         
  11  -6   4          0.05         -0.77         3.22 o                         
  -9  -5   4         73.39         13.14         5.21 o                         
  -8  -5   4          0.86          1.89         2.93 o                         
  -7  -5   4         10.66         10.95         2.96 o                         
  -6  -5   4          0.08         -1.83         3.03 o                         
  -5  -5   4          0.33         -2.18         4.51 o                         
  -4  -5   4          6.63          3.71         4.63 o                         
  -3  -5   4         21.65         19.58         4.20 o                         
  -2  -5   4         17.57         20.03         3.57 o                         
  -1  -5   4         46.26         46.16         4.43 o                         
   0  -5   4        344.99        361.99        15.33 o                         
   1  -5   4         14.86         19.90         4.00 o                         
   2  -5   4       1120.07       1348.17        66.98 o                         
   3  -5   4       1144.11       1287.73        62.32 o                         
   4  -5   4          9.95         12.49         3.08 o                         
   5  -5   4        217.47        229.31        11.31 o                         
   6  -5   4       1092.43        935.26        83.29 o                         
   7  -5   4         41.48         48.86         5.31 o                         
   8  -5   4        180.21        185.05         8.13 o                         
   9  -5   4          1.20          4.11         3.39 o                         
  10  -5   4          6.90         11.81         2.48 o                         
  11  -5   4         23.39         24.82         3.47 o                         
  -9  -4   4         61.59         69.64         4.87 o                         
  -8  -4   4         41.64         32.11         3.61 o                         
  -7  -4   4         60.73         64.50         4.67 o                         
  -6  -4   4         54.57         63.20         5.51 o                         
  -5  -4   4          0.23         -1.42         3.62 o                         
  -4  -4   4         74.36         72.92         5.69 o                         
  -3  -4   4        196.51        211.61         9.84 o                         
  -2  -4   4        314.71        373.24        26.45 o                         
  -1  -4   4        129.47        121.91         6.82 o                         
   0  -4   4         29.53         38.31         3.51 o                         
   1  -4   4        113.49        117.46         7.45 o                         
   2  -4   4          0.62          3.46         2.36 o                         
   3  -4   4         82.32         85.27         6.98 o                         
   4  -4   4        155.50        165.99         8.98 o                         
   5  -4   4        622.36        618.73        27.34 o                         
   6  -4   4          0.50          0.36         3.33 o                         
   7  -4   4        295.20        248.86        13.75 o                         
   8  -4   4          7.65          7.36         3.31 o                         
   9  -4   4          1.50          0.51         3.17 o                         
  10  -4   4          0.09          0.69         1.90 o                         
 -10  -3   4          4.05          4.41         2.09 o                         
  -9  -3   4         19.91         26.23         3.11 o                         
  -8  -3   4         45.70         55.72         4.48 o                         
  -7  -3   4        337.03        337.49        13.29 o                         
  -6  -3   4        465.75        407.24        19.13 o                         
  -5  -3   4          1.20          1.04         3.32 o                         
  -4  -3   4         91.01         85.66         6.19 o                         
  -3  -3   4        342.58        381.79        25.05 o                         
  -2  -3   4          0.62          8.29         3.23 o                         
  -1  -3   4       1442.27       1510.14        52.33 o                         
   0  -3   4        148.33        151.75         5.99 o                         
   1  -3   4        167.03        190.71         7.68 o                         
   2  -3   4        644.24        702.26        23.16 o                         
   3  -3   4         72.15         79.50         5.08 o                         
   4  -3   4          0.42         -0.04         3.14 o                         
   5  -3   4        252.16        272.40        26.59 o                         
   6  -3   4        207.09        177.27        17.57 o                         
   7  -3   4         77.94         76.04         6.33 o                         
   8  -3   4        407.44        412.64        15.25 o                         
   9  -3   4         27.40         28.82         6.79 o                         
  10  -3   4          3.52          2.48         4.21 o                         
 -10  -2   4         35.51         25.86         3.77 o                         
  -9  -2   4         54.46         51.51         4.20 o                         
  -8  -2   4          7.61          9.68         3.51 o                         
  -7  -2   4        925.70        906.10        40.56 o                         
  -6  -2   4         64.40         58.57         7.08 o                         
  -5  -2   4        399.05        349.70        16.84 o                         
  -4  -2   4       1149.50       1206.94        46.63 o                         
  -3  -2   4        166.83        171.76        11.80 o                         
  -2  -2   4        520.64        550.95        24.56 o                         
  -1  -2   4        149.89        166.19         6.99 o                         
   0  -2   4        176.01        179.40         7.20 o                         
   1  -2   4         41.47         37.46         3.07 o                         
   2  -2   4         41.40         34.54         3.27 o                         
   3  -2   4        371.28        412.50        16.88 o                         
   4  -2   4        126.67        147.22        10.02 o                         
   5  -2   4          1.09         -4.13         9.42 o                         
   6  -2   4          2.74         -0.19         2.85 o                         
   7  -2   4         16.24         14.16         2.86 o                         
   8  -2   4        143.51        136.37         6.18 o                         
   9  -2   4         25.21         26.74         2.86 o                         
 -11  -1   4          5.65          6.14         2.51 o                         
 -10  -1   4         18.92         19.44         2.87 o                         
  -9  -1   4          9.77         10.52         3.37 o                         
  -8  -1   4         21.67         17.63         3.45 o                         
  -7  -1   4         85.23         79.59         5.78 o                         
  -6  -1   4        100.57        107.84         9.81 o                         
  -5  -1   4       1552.96       1534.83        65.61 o                         
  -4  -1   4        302.36        312.46        17.12 o                         
  -3  -1   4         51.36         54.49         5.05 o                         
  -2  -1   4        176.22        158.27         7.30 o                         
  -1  -1   4        443.05        458.95        17.53 o                         
   0  -1   4         48.65         61.65         3.43 o                         
   1  -1   4         23.48         17.49         2.31 o                         
   2  -1   4         36.23         38.49         3.91 o                         
   3  -1   4        136.76        188.11        11.19 o                         
   4  -1   4         90.69         99.64         9.22 o                         
   5  -1   4          0.49         -2.28         3.95 o                         
   6  -1   4         15.53         14.46         3.13 o                         
   7  -1   4         30.46         34.06         3.45 o                         
   8  -1   4         18.96         19.42         2.88 o                         
   9  -1   4         40.73         34.98         3.00 o                         
 -11   0   4          7.39          9.19         2.91 o                         
 -10   0   4         59.92         56.34         4.81 o                         
  -9   0   4         26.06         28.09         4.33 o                         
  -8   0   4          4.11          1.61         3.47 o                         
  -7   0   4         69.49         77.24         8.89 o                         
  -6   0   4        176.03        141.76        12.27 o                         
  -5   0   4         52.86         34.10         3.58 o                         
  -4   0   4         13.28         19.85         3.15 o                         
  -3   0   4        184.14        186.96         7.60 o                         
  -2   0   4        343.74        380.76        15.49 o                         
  -1   0   4        369.08        391.18        13.22 o                         
   0   0   4        681.47        747.62        24.35 o                         
   1   0   4        541.57        654.51        21.51 o                         
   2   0   4         48.93         54.84         5.58 o                         
   3   0   4        962.90       1069.36        66.37 o                         
   4   0   4       1007.31       1028.77        64.43 o                         
   5   0   4        182.56        154.02        12.16 o                         
   6   0   4        181.84        164.69         9.56 o                         
   7   0   4        302.26        336.62        14.06 o                         
   8   0   4         24.85         22.59         3.08 o                         
   9   0   4         92.62         89.24         9.92 o                         
 -12   1   4          5.55          7.46         3.81 o                         
 -11   1   4        129.88        164.98        10.09 o                         
 -10   1   4         11.72         18.03         3.63 o                         
  -9   1   4         13.78         10.35         4.11 o                         
  -8   1   4        180.74         98.90        14.13 o                         
  -7   1   4        313.70        324.69        18.86 o                         
  -6   1   4          2.10          1.49         2.68 o                         
  -5   1   4        107.82        110.20         5.99 o                         
  -4   1   4        951.68       1045.58        45.21 o                         
  -3   1   4        828.64        887.94        29.00 o                         
  -2   1   4       2270.72       2408.25        76.93 o                         
  -1   1   4         64.84         63.95         3.32 o                         
   0   1   4        683.36        883.45        28.78 o                         
   1   1   4         53.57         40.55         3.23 o                         
   2   1   4          8.66          9.80         2.89 o                         
   3   1   4         17.75         18.79         5.02 o                         
   4   1   4         48.70         47.51         6.66 o                         
   5   1   4          3.02          3.86         2.93 o                         
   6   1   4        266.11        252.77         9.35 o                         
   7   1   4         31.96         40.32         5.25 o                         
   8   1   4          5.86          3.67         2.61 o                         
   9   1   4        312.30        320.26        28.51 o                         
 -12   2   4         42.42         46.33         3.95 o                         
 -11   2   4         35.16         36.76         4.82 o                         
 -10   2   4          4.26          3.47         3.54 o                         
  -9   2   4         58.83         58.84         5.34 o                         
  -8   2   4        272.46        158.64        19.58 o                         
  -7   2   4          0.15          1.04         3.18 o                         
  -6   2   4          0.99          1.68         2.55 o                         
  -5   2   4        375.79        377.00        17.50 o                         
  -4   2   4        149.21        149.42         9.48 o                         
  -3   2   4        736.54        726.30        25.90 o                         
  -2   2   4       1025.50       1137.31        40.02 o                         
  -1   2   4        931.33       1132.50        36.89 o                         
   0   2   4        159.72        170.50         7.99 o                         
   1   2   4       1466.96       1855.16        79.62 o                         
   2   2   4          0.21          0.25         2.44 o                         
   3   2   4         21.88         28.92         6.64 o                         
   4   2   4        126.05        110.69        10.20 o                         
   5   2   4         63.21         77.51         6.23 o                         
   6   2   4        324.66        357.65        14.74 o                         
   7   2   4          2.21          1.06         2.79 o                         
   8   2   4        125.50        132.25         7.68 o                         
 -12   3   4          6.26          6.00         2.43 o                         
 -11   3   4         73.82         83.07         9.63 o                         
 -10   3   4         27.82         31.15         4.57 o                         
  -9   3   4        148.77        141.88        10.25 o                         
  -8   3   4        179.82         93.45        14.13 o                         
  -7   3   4        170.24        156.05         8.92 o                         
  -6   3   4        640.31        693.66        35.73 o                         
  -5   3   4         94.55        110.38         7.95 o                         
  -4   3   4         90.86        136.47         7.85 o                         
  -3   3   4        105.35         96.82         5.63 o                         
  -2   3   4          0.04         -1.16         2.29 o                         
  -1   3   4        129.63        154.92         8.50 o                         
   0   3   4        190.16        268.04        13.26 o                         
   1   3   4        109.58        117.43         7.33 o                         
   2   3   4         35.31         27.47         5.69 o                         
   3   3   4         36.87         11.61         3.93 o                         
   4   3   4        439.65        467.02        17.33 o                         
   5   3   4          1.90          3.58         3.27 o                         
   6   3   4         71.69         78.87         5.18 o                         
   7   3   4          2.37          2.96         1.87 o                         
 -12   4   4          9.30         10.70         2.78 o                         
 -11   4   4         18.06         18.33         3.48 o                         
 -10   4   4         31.96         30.73         5.03 o                         
  -9   4   4        101.21        104.03         7.11 o                         
  -8   4   4         17.14         29.99         9.67 o                         
  -7   4   4         51.82         26.20         4.57 o                         
  -6   4   4         21.18         13.91         3.99 o                         
  -5   4   4        490.16        494.08        22.83 o                         
  -4   4   4        143.73        132.04         7.09 o                         
  -3   4   4        467.07        543.84        24.94 o                         
  -2   4   4          0.17         -2.92         3.01 o                         
  -1   4   4        150.20        169.37         9.30 o                         
   0   4   4        653.04        757.88        43.69 o                         
   1   4   4          6.20          4.28         2.91 o                         
   2   4   4         27.33         34.53         6.22 o                         
   3   4   4         11.18         11.06         2.77 o                         
   4   4   4        308.22        303.32        13.13 o                         
   5   4   4         80.14         90.59         5.42 o                         
   6   4   4          9.44          7.46         2.20 o                         
   7   4   4         13.39         10.10         2.43 o                         
 -12   5   4         15.81         13.94         3.19 o                         
 -11   5   4          5.69          6.54         2.55 o                         
 -10   5   4         47.80         54.01         5.00 o                         
  -9   5   4         42.13         35.12         4.33 o                         
  -8   5   4        109.80        105.51        12.02 o                         
  -7   5   4         38.96         27.20         5.39 o                         
  -6   5   4          8.46          7.10         4.03 o                         
  -5   5   4         20.21         13.21         3.78 o                         
  -4   5   4         16.76         19.44         4.03 o                         
  -3   5   4        306.78        357.06        17.85 o                         
  -2   5   4         90.65         98.30         6.50 o                         
  -1   5   4        106.36        118.11         8.31 o                         
   0   5   4        304.72        333.80        16.59 o                         
   1   5   4        155.74        141.88        14.76 o                         
   2   5   4        217.36        223.19        12.30 o                         
   3   5   4        438.35        470.96        19.11 o                         
   4   5   4        181.64        198.10         9.28 o                         
   5   5   4         10.11         10.05         2.38 o                         
   6   5   4         91.87        110.69         6.73 o                         
 -12   6   4         18.80         12.66         2.37 o                         
 -11   6   4        283.10        306.99        16.52 o                         
 -10   6   4        247.69        291.56        13.95 o                         
  -9   6   4         18.66         16.77         3.20 o                         
  -8   6   4         24.34         27.37         2.53 o                         
  -7   6   4         66.12         34.48         9.17 o                         
  -6   6   4        795.23        774.15        35.31 o                         
  -5   6   4         94.70         63.69        10.22 o                         
  -4   6   4        268.03        226.43        11.16 o                         
  -3   6   4         89.16        107.74        11.47 o                         
  -2   6   4        139.84        126.99         8.07 o                         
  -1   6   4         95.66         87.30         7.28 o                         
   0   6   4         11.88         20.93        19.09 o                         
   1   6   4         29.56         32.99         2.60 o                         
   2   6   4         15.83         15.02         3.07 o                         
   3   6   4        246.11        253.57        15.91 o                         
   4   6   4        190.16        167.63         7.37 o                         
   5   6   4        178.50        174.48         8.11 o                         
 -12   7   4         17.95         18.39         2.60 o                         
 -11   7   4          4.95          3.64         2.46 o                         
 -10   7   4         63.91         59.83         4.20 o                         
  -9   7   4          0.31         -1.25         2.99 o                         
  -8   7   4          1.37          0.23         2.26 o                         
  -7   7   4          0.45         -1.03         2.48 o                         
  -6   7   4         55.50         61.24         4.08 o                         
  -5   7   4         32.11         29.07         5.03 o                         
  -4   7   4         45.47         39.10        13.19 o                         
  -3   7   4          0.50          1.90         3.33 o                         
  -2   7   4         31.24         38.73         5.69 o                         
  -1   7   4        116.73        113.34         5.82 o                         
   0   7   4        121.45        125.18         5.35 o                         
   1   7   4        198.64        215.82         8.79 o                         
   2   7   4        302.54        308.86        11.53 o                         
   3   7   4          9.39          6.74         2.19 o                         
   4   7   4         14.87         12.39         3.62 o                         
 -12   8   4          4.58          0.50         5.45 o                         
 -11   8   4          0.23         -0.51         2.51 o                         
 -10   8   4        127.75        126.12         6.46 o                         
  -9   8   4        138.71        169.79         9.70 o                         
  -8   8   4       1063.68       1203.64        41.84 o                         
  -7   8   4        320.85        314.60        13.01 o                         
  -6   8   4         53.21         58.25         4.44 o                         
  -5   8   4        103.50        105.05         6.45 o                         
  -4   8   4         18.68         27.83         4.52 o                         
  -3   8   4         24.08         31.65         2.98 o                         
  -2   8   4         71.31         76.38         4.46 o                         
  -1   8   4         12.78         15.95         2.53 o                         
   0   8   4         38.46         45.57         3.50 o                         
   1   8   4          4.51          7.67         2.10 o                         
   2   8   4         16.80         22.23         3.21 o                         
   3   8   4          9.81         11.06         5.21 o                         
 -11   9   4         62.70         63.08        12.77 o                         
 -10   9   4          4.22          4.85         1.77 o                         
  -9   9   4         40.13         46.46         3.84 o                         
  -8   9   4          2.22          1.21         2.64 o                         
  -7   9   4        156.73        164.26         8.68 o                         
  -6   9   4         35.74         40.49         3.37 o                         
  -5   9   4          0.01         -1.36         1.96 o                         
  -4   9   4          2.75          1.27         2.42 o                         
  -3   9   4         62.04         57.21         6.87 o                         
  -2   9   4          5.67          8.23         2.58 o                         
  -1   9   4        118.40        138.99         7.35 o                         
   0   9   4        169.64        203.48        13.62 o                         
   1   9   4         10.99         13.83         2.33 o                         
 -10  10   4          0.27          1.48         2.21 o                         
  -9  10   4         23.95         23.27         1.88 o                         
  -8  10   4          1.79          1.34         1.69 o                         
  -7  10   4          0.03          1.28         2.75 o                         
  -6  10   4         29.94         40.43         3.06 o                         
  -5  10   4         19.18         11.25         2.29 o                         
  -4  10   4         19.85         25.17         3.83 o                         
  -3  10   4         89.66         93.66         5.27 o                         
  -2  10   4         19.86         21.17         2.72 o                         
  -1  10   4        139.75         99.65        11.15 o                         
   0  10   4          0.44          1.74         2.80 o                         
  -9  11   4         14.80         14.03         2.97 o                         
  -8  11   4         37.18         56.02         4.56 o                         
  -7  11   4          5.95          2.98         1.74 o                         
  -6  11   4          3.25          1.77         1.78 o                         
  -5  11   4         14.19         15.37         2.28 o                         
  -4  11   4        154.84        129.69         7.18 o                         
  -3  11   4        123.73        107.46         5.24 o                         
  -2  11   4        213.44        165.09        15.12 o                         
   1 -13   5          2.33          1.86         2.98 o                         
   2 -13   5         51.27         52.65         4.99 o                         
   3 -13   5        215.51        204.26        13.15 o                         
   4 -13   5          0.03          1.19         2.19 o                         
   5 -13   5          3.61          4.44         2.11 o                         
   6 -13   5          1.33          0.04         1.46 o                         
   7 -13   5          0.00         -0.21         2.03 o                         
  -1 -12   5          3.31          1.97         1.52 o                         
   0 -12   5          5.03          5.52         1.75 o                         
   1 -12   5         75.84         71.23         4.76 o                         
   2 -12   5         20.69         18.16         2.38 o                         
   3 -12   5        314.57        308.94        13.76 o                         
   4 -12   5          2.63          2.29         2.38 o                         
   5 -12   5          8.05         10.16         2.79 o                         
   6 -12   5          3.99          0.39         2.32 o                         
   7 -12   5         10.43         14.36         3.22 o                         
   8 -12   5         56.02         59.44         5.22 o                         
  -3 -11   5         18.79         26.89         9.38 o                         
  -2 -11   5         30.32         27.88         1.99 o                         
  -1 -11   5          5.45          3.38         2.43 o                         
   0 -11   5          3.95          4.76         2.41 o                         
   1 -11   5         28.99         59.48         7.30 o                         
   2 -11   5         35.38         34.85         3.13 o                         
   3 -11   5          5.90          6.49         3.28 o                         
   4 -11   5         73.31         80.62         5.02 o                         
   5 -11   5          4.92          4.47         2.37 o                         
   6 -11   5          0.40          2.54         2.32 o                         
   7 -11   5         29.02         28.41         3.94 o                         
   8 -11   5          8.61          9.08         2.26 o                         
   9 -11   5         25.61         42.39         7.68 o                         
  -4 -10   5          0.02         -0.17         1.71 o                         
  -3 -10   5         10.73          8.24         2.75 o                         
  -2 -10   5         47.73         49.07         3.53 o                         
  -1 -10   5         26.53         25.42         3.25 o                         
   0 -10   5        248.22        292.73        13.41 o                         
   1 -10   5        445.99        472.81        24.08 o                         
   2 -10   5        127.11        112.44         5.19 o                         
   3 -10   5        133.76        149.41         8.36 o                         
   4 -10   5        123.74        125.74         6.65 o                         
   5 -10   5        313.92        331.99        13.73 o                         
   6 -10   5         16.59         14.79         2.38 o                         
   7 -10   5          7.57          7.98         2.44 o                         
   8 -10   5         68.34         71.34         4.90 o                         
   9 -10   5         92.86         95.41         5.51 o                         
  10 -10   5          3.67          6.62         2.24 o                         
  -5  -9   5          0.46         -0.77         1.94 o                         
  -4  -9   5          0.37         -1.76         2.09 o                         
  -3  -9   5          0.34         -1.95         1.95 o                         
  -2  -9   5          8.18          7.13         2.88 o                         
  -1  -9   5         30.74         33.50         3.89 o                         
   0  -9   5        313.77        346.61        15.89 o                         
   1  -9   5        879.57        879.71        33.92 o                         
   2  -9   5         82.79         46.69        33.62 o                         
   3  -9   5          3.17          0.89         3.30 o                         
   4  -9   5          9.65         13.72         3.27 o                         
   5  -9   5          0.14         -1.33         2.79 o                         
   6  -9   5        468.39        436.18        14.90 o                         
   7  -9   5         40.73         36.77         2.99 o                         
   8  -9   5         13.83          9.57         2.71 o                         
   9  -9   5         86.63         81.19         4.38 o                         
  10  -9   5          0.00         -1.70         1.70 o                         
  -6  -8   5          0.00         -1.08         2.08 o                         
  -5  -8   5          0.17         -1.25         1.94 o                         
  -4  -8   5        112.39        100.82         5.27 o                         
  -3  -8   5          0.01         -1.15         1.95 o                         
  -2  -8   5         52.92         62.61         5.30 o                         
  -1  -8   5        282.39        257.96        17.67 o                         
   0  -8   5        334.41        280.17        19.38 o                         
   1  -8   5        275.63        245.07        18.48 o                         
   2  -8   5        151.11        118.93        16.11 o                         
   3  -8   5         75.16         98.82        10.91 o                         
   4  -8   5          1.66          4.16         4.07 o                         
   5  -8   5         53.60         32.28         5.67 o                         
   6  -8   5         10.68         12.36         2.80 o                         
   7  -8   5        153.13        152.91         6.21 o                         
   8  -8   5         62.65         76.25         4.30 o                         
   9  -8   5         26.25         23.87         2.91 o                         
  10  -8   5          5.12          4.67         1.79 o                         
  11  -8   5          9.68          2.73         4.21 o                         
  -7  -7   5          4.25          5.00         2.83 o                         
  -6  -7   5         16.29         15.50         2.35 o                         
  -5  -7   5         22.56         17.24         2.74 o                         
  -4  -7   5         22.70         20.58         2.42 o                         
  -3  -7   5         37.57         41.76         3.75 o                         
  -2  -7   5        305.59        264.35        24.42 o                         
  -1  -7   5        453.55        407.38        19.93 o                         
   0  -7   5        239.78        229.01        16.60 o                         
   1  -7   5         81.09         76.98        12.71 o                         
   2  -7   5          5.35          7.43         3.87 o                         
   3  -7   5         35.91         38.02         5.74 o                         
   4  -7   5        469.56        425.36        29.36 o                         
   5  -7   5         65.18         44.08         7.12 o                         
   6  -7   5        377.61        339.62        19.32 o                         
   7  -7   5          8.15          5.50         2.49 o                         
   8  -7   5         16.47         14.29         2.90 o                         
   9  -7   5         12.52         13.84         2.63 o                         
  10  -7   5          3.02          2.35         1.87 o                         
  11  -7   5         79.64        114.27        10.91 o                         
  -8  -6   5        103.95        131.01        10.20 o                         
  -7  -6   5          4.49          2.24         2.08 o                         
  -6  -6   5        117.00        113.07         6.06 o                         
  -5  -6   5         14.86         16.68         3.81 o                         
  -4  -6   5         17.20         14.12         2.64 o                         
  -3  -6   5          1.58          2.48         4.89 o                         
  -2  -6   5         96.42         28.88         7.54 o                         
  -1  -6   5         35.28         43.28         7.77 o                         
   0  -6   5         13.73         17.42         3.55 o                         
   1  -6   5        219.36        235.05        15.42 o                         
   2  -6   5        179.62        219.91        11.44 o                         
   3  -6   5        142.77        150.76         9.52 o                         
   4  -6   5        156.20        132.30         7.22 o                         
   5  -6   5        148.71        134.71         8.40 o                         
   6  -6   5        149.07        126.41         7.83 o                         
   7  -6   5         25.98         25.64         3.28 o                         
   8  -6   5        254.63        268.71        11.57 o                         
   9  -6   5         63.81         66.42         5.65 o                         
  10  -6   5         43.90         41.91         3.10 o                         
  -9  -5   5          4.20          5.29         2.76 o                         
  -8  -5   5          0.57          0.91         2.30 o                         
  -7  -5   5         55.14         60.32         5.70 o                         
  -6  -5   5         20.29         17.33         2.98 o                         
  -5  -5   5          8.44         12.53         3.43 o                         
  -4  -5   5        238.08        195.48        15.24 o                         
  -3  -5   5        247.27        214.89        16.39 o                         
  -2  -5   5        119.06        114.09         7.75 o                         
  -1  -5   5        212.16        175.69         9.28 o                         
   0  -5   5         63.52         45.59         4.66 o                         
   1  -5   5        180.09        207.33         9.79 o                         
   2  -5   5         56.56         65.28         5.92 o                         
   3  -5   5          1.20         -0.41         2.60 o                         
   4  -5   5         73.43         68.06         5.06 o                         
   5  -5   5        152.42        170.52         9.55 o                         
   6  -5   5         18.91         11.96         3.26 o                         
   7  -5   5        107.37         99.37         5.80 o                         
   8  -5   5         34.28         40.40         4.11 o                         
   9  -5   5          4.01          3.14         2.66 o                         
  10  -5   5          6.82          7.28         2.04 o                         
  -9  -4   5         20.71         15.40         3.28 o                         
  -8  -4   5         36.82         46.59         3.84 o                         
  -7  -4   5         45.20         50.60         5.90 o                         
  -6  -4   5          4.85          5.23         3.11 o                         
  -5  -4   5          0.41         -2.83         4.04 o                         
  -4  -4   5        182.50        129.63         8.29 o                         
  -3  -4   5        239.53        246.66        14.71 o                         
  -2  -4   5        285.04        234.82        14.10 o                         
  -1  -4   5        257.69        272.87        15.96 o                         
   0  -4   5        196.06        202.59        12.61 o                         
   1  -4   5       1124.49       1237.73        61.97 o                         
   2  -4   5       1016.54       1139.90        52.59 o                         
   3  -4   5        151.79        169.99         9.17 o                         
   4  -4   5         23.12         18.86         3.94 o                         
   5  -4   5        255.34        244.19        17.99 o                         
   6  -4   5         44.60         39.40         6.02 o                         
   7  -4   5        379.42        379.76        15.54 o                         
   8  -4   5         87.96         96.16         5.82 o                         
   9  -4   5        200.93        221.08         9.26 o                         
  10  -4   5          6.19          3.40         1.85 o                         
 -10  -3   5          0.80         -1.26         2.24 o                         
  -9  -3   5          4.01          2.22         2.86 o                         
  -8  -3   5        152.95        167.12         9.42 o                         
  -7  -3   5        340.39        351.49        14.46 o                         
  -6  -3   5          1.22          1.71         3.72 o                         
  -5  -3   5        324.58        282.87        14.85 o                         
  -4  -3   5         19.56         21.70         5.17 o                         
  -3  -3   5          1.11          4.17         3.67 o                         
  -2  -3   5       1903.48       2052.76        87.31 o                         
  -1  -3   5        156.05        183.30        10.88 o                         
   0  -3   5        485.63        478.05        19.45 o                         
   1  -3   5        487.35        514.12        20.49 o                         
   2  -3   5        629.74        691.55        27.39 o                         
   3  -3   5          0.03          1.03         2.92 o                         
   4  -3   5         86.98         94.50        19.58 o                         
   5  -3   5         31.26         39.80        11.28 o                         
   6  -3   5         10.27          8.51         3.29 o                         
   7  -3   5          2.81          3.30         3.21 o                         
   8  -3   5         41.25         42.57         6.05 o                         
   9  -3   5         24.47         22.25         2.56 o                         
  10  -3   5          2.92          6.20         4.46 o                         
 -10  -2   5         11.16         11.97         2.59 o                         
  -9  -2   5         35.65         41.23         4.14 o                         
  -8  -2   5         82.30         87.17         5.68 o                         
  -7  -2   5        200.45        208.51        10.24 o                         
  -6  -2   5         15.55         15.92         4.90 o                         
  -5  -2   5        278.22        284.20        14.16 o                         
  -4  -2   5          2.76          1.05         3.22 o                         
  -3  -2   5         21.87         22.28         5.09 o                         
  -2  -2   5       1267.70       1265.19        54.34 o                         
  -1  -2   5          6.20          7.89         3.24 o                         
   0  -2   5         55.45         49.22         4.91 o                         
   1  -2   5        219.06        236.83         8.75 o                         
   2  -2   5        303.36        313.76        15.20 o                         
   3  -2   5         70.95         80.01         6.24 o                         
   4  -2   5        163.69        164.80        11.37 o                         
   5  -2   5          1.47          4.62         5.67 o                         
   6  -2   5          5.07          1.13         3.80 o                         
   7  -2   5         47.97         43.16         4.00 o                         
   8  -2   5          2.99          0.10         2.64 o                         
   9  -2   5          5.66          9.39         2.37 o                         
 -11  -1   5         29.10         44.57         3.66 o                         
 -10  -1   5         22.38         20.41         3.29 o                         
  -9  -1   5         35.94         35.69         4.09 o                         
  -8  -1   5        236.15        247.14        10.38 o                         
  -7  -1   5          0.41         -0.29         4.59 o                         
  -6  -1   5         73.60         85.90         9.11 o                         
  -5  -1   5         21.90         20.68         4.26 o                         
  -4  -1   5        410.84        386.85        23.97 o                         
  -3  -1   5        289.56        327.68        18.19 o                         
  -2  -1   5       1647.08       1784.04        75.85 o                         
  -1  -1   5       3009.45       3342.41       115.09 o                         
   0  -1   5        623.70        651.85        23.39 o                         
   1  -1   5        426.27        482.67        19.90 o                         
   2  -1   5         43.95         39.47         5.38 o                         
   3  -1   5        208.35        245.22        14.26 o                         
   4  -1   5         29.00         23.31         8.30 o                         
   5  -1   5         22.80         15.08         3.52 o                         
   6  -1   5          3.62          6.66         2.80 o                         
   7  -1   5         27.58         32.87         3.32 o                         
   8  -1   5         18.98         18.62         2.81 o                         
   9  -1   5         28.79         22.06         3.68 o                         
 -11   0   5          0.47         -1.39         2.89 o                         
 -10   0   5         28.64         27.62         4.72 o                         
  -9   0   5          4.62          2.17         3.64 o                         
  -8   0   5          1.96          0.80         3.06 o                         
  -7   0   5         81.70         86.02         9.27 o                         
  -6   0   5        452.93        380.02        28.39 o                         
  -5   0   5         11.93          7.97         3.46 o                         
  -4   0   5         11.24          9.53         3.32 o                         
  -3   0   5       1911.10       2113.77        90.41 o                         
  -2   0   5         80.55         61.99         3.97 o                         
  -1   0   5         93.41        111.26         5.26 o                         
   0   0   5         45.42         49.20         4.90 o                         
   1   0   5         17.65         21.02         3.32 o                         
   2   0   5        991.55       1302.16        65.33 o                         
   3   0   5        145.35        158.44        12.98 o                         
   4   0   5         58.61         42.36         8.52 o                         
   5   0   5          5.70          2.45         2.94 o                         
   6   0   5        195.36        203.48         8.44 o                         
   7   0   5          2.38          3.65         2.70 o                         
   8   0   5         32.82         38.04         3.50 o                         
   9   0   5         38.70         44.87         7.93 o                         
 -12   1   5          6.68          1.49         4.96 o                         
 -11   1   5        213.42        290.58        17.02 o                         
 -10   1   5          0.68         -0.62         3.43 o                         
  -9   1   5         68.97         83.43         6.59 o                         
  -8   1   5          6.35          2.10         4.62 o                         
  -7   1   5          0.18          1.74         3.57 o                         
  -6   1   5         69.53         73.52         6.46 o                         
  -5   1   5        151.00        136.81         7.77 o                         
  -4   1   5          0.85          2.03         3.16 o                         
  -3   1   5         56.48         61.54         4.75 o                         
  -2   1   5        809.97        902.01        32.00 o                         
  -1   1   5        114.09        149.67         6.67 o                         
   0   1   5        212.96        254.83        10.08 o                         
   1   1   5         33.12         41.48         5.04 o                         
   2   1   5          0.77          3.02         3.36 o                         
   3   1   5         77.66         73.99         7.68 o                         
   4   1   5          0.34          4.44         3.16 o                         
   5   1   5        110.28         94.79         4.67 o                         
   6   1   5        148.48        163.33         7.19 o                         
   7   1   5         33.13         25.71         4.03 o                         
   8   1   5        101.09         93.02         6.03 o                         
 -12   2   5         36.80         27.79         5.50 o                         
 -11   2   5        117.75        115.89         7.81 o                         
 -10   2   5          1.17          2.90         3.52 o                         
  -9   2   5        218.31        206.35        11.81 o                         
  -8   2   5        414.12        331.91        32.72 o                         
  -7   2   5          0.65          0.77         3.28 o                         
  -6   2   5        971.46        918.28        56.32 o                         
  -5   2   5        384.22        392.05        21.27 o                         
  -4   2   5          3.13          7.71         3.48 o                         
  -3   2   5        359.37        401.68        17.09 o                         
  -2   2   5        621.76        712.90        25.74 o                         
  -1   2   5       6312.62       7326.85       309.48 o                         
   0   2   5        715.52        876.88        38.60 o                         
   1   2   5         57.56         78.41         5.70 o                         
   2   2   5        189.61        207.98        12.82 o                         
   3   2   5        108.19        106.83        10.36 o                         
   4   2   5         49.21         55.43         4.69 o                         
   5   2   5          0.33          1.52         2.95 o                         
   6   2   5          0.03         -1.24         2.84 o                         
   7   2   5          0.41          1.34         2.00 o                         
 -12   3   5         69.08         81.64         9.37 o                         
 -11   3   5         86.94         94.23        10.64 o                         
 -10   3   5          0.04          0.49         3.69 o                         
  -9   3   5        239.75        205.15        15.32 o                         
  -8   3   5         14.97         22.73        13.26 o                         
  -7   3   5        132.96        108.95         8.38 o                         
  -6   3   5        282.11        279.24        16.26 o                         
  -5   3   5        241.32        266.28        15.49 o                         
  -4   3   5         38.74         45.29         4.84 o                         
  -3   3   5         17.65         21.99         3.82 o                         
  -2   3   5       2717.86       3287.50       125.09 o                         
  -1   3   5          0.10          1.15         2.75 o                         
   0   3   5       1005.17       1275.75        55.81 o                         
   1   3   5        116.89        137.00         8.91 o                         
   2   3   5         94.08         87.50        11.40 o                         
   3   3   5         88.40        116.63         6.40 o                         
   4   3   5         42.02         43.14         3.88 o                         
   5   3   5        101.63        101.73         5.86 o                         
   6   3   5        147.40        158.15         8.30 o                         
   7   3   5         79.77         90.03         4.85 o                         
 -12   4   5         92.76         71.27         6.60 o                         
 -11   4   5         33.91         28.22         3.98 o                         
 -10   4   5          0.63          0.15         3.24 o                         
  -9   4   5         38.48         33.28         3.97 o                         
  -8   4   5         86.95         71.97         4.30 o                         
  -7   4   5         55.52         27.62         6.11 o                         
  -6   4   5        208.05        217.22        13.47 o                         
  -5   4   5         23.82         28.98         6.67 o                         
  -4   4   5         17.56         25.09         4.44 o                         
  -3   4   5         53.28         63.65         9.30 o                         
  -2   4   5         75.41         86.38         6.80 o                         
  -1   4   5        195.88        219.58        11.67 o                         
   0   4   5         39.37         33.50         7.48 o                         
   1   4   5         15.97         11.73         4.15 o                         
   2   4   5        316.01        280.40        15.78 o                         
   3   4   5        218.00        241.19        10.00 o                         
   4   4   5        145.02        152.11         7.59 o                         
   5   4   5         20.63         18.20         2.54 o                         
   6   4   5         12.67         16.32         2.28 o                         
 -12   5   5          3.20          0.74         2.40 o                         
 -11   5   5         17.14         16.93         2.99 o                         
 -10   5   5        162.56        171.49        10.91 o                         
  -9   5   5         38.22         35.16         5.46 o                         
  -8   5   5          0.12          5.07         2.49 o                         
  -7   5   5         28.59         15.39         6.69 o                         
  -6   5   5         44.44         39.54         6.92 o                         
  -5   5   5          1.08         -0.05         3.75 o                         
  -4   5   5         91.07         81.09         7.35 o                         
  -3   5   5        215.92        232.97        12.05 o                         
  -2   5   5        121.10        144.08         9.80 o                         
  -1   5   5         47.99         54.73         9.89 o                         
   0   5   5         76.46         21.53         5.75 o                         
   1   5   5         10.06         10.23         2.04 o                         
   2   5   5        356.96        377.66        15.68 o                         
   3   5   5         12.41         10.68         2.75 o                         
   4   5   5         13.81         19.96         2.66 o                         
   5   5   5        750.23        798.95        34.05 o                         
 -12   6   5         21.09         15.20         3.17 o                         
 -11   6   5          8.08          3.47         2.26 o                         
 -10   6   5          3.30          0.38         2.61 o                         
  -9   6   5        388.86        436.61        17.51 o                         
  -8   6   5        232.33        230.51        10.00 o                         
  -7   6   5          0.85          0.88         2.34 o                         
  -6   6   5         26.55         26.07         3.89 o                         
  -5   6   5         54.23         59.11         9.17 o                         
  -4   6   5        540.84        524.37        25.04 o                         
  -3   6   5        341.60        296.19        14.95 o                         
  -2   6   5         40.31         44.78         9.09 o                         
  -1   6   5         25.08         28.92         2.96 o                         
   0   6   5         27.14         35.68         3.00 o                         
   1   6   5        204.99        201.48         9.31 o                         
   2   6   5         64.32         54.64         7.91 o                         
   3   6   5         13.52         14.67         3.91 o                         
   4   6   5         49.34         51.23         3.91 o                         
 -11   7   5          5.94          7.44         2.28 o                         
 -10   7   5          0.13         -1.93         2.71 o                         
  -9   7   5        160.02        158.54        13.05 o                         
  -8   7   5        380.09        442.24        17.80 o                         
  -7   7   5        475.96        482.88        19.06 o                         
  -6   7   5         97.34         82.17         4.92 o                         
  -5   7   5          8.94          9.81         2.46 o                         
  -4   7   5         30.99         39.45         3.87 o                         
  -3   7   5        268.50        246.51        10.51 o                         
  -2   7   5         75.73         98.40         9.99 o                         
  -1   7   5        103.29        110.46         5.47 o                         
   0   7   5         15.11         21.56         2.77 o                         
   1   7   5        325.88        332.43        12.41 o                         
   2   7   5         94.75         96.12         5.82 o                         
   3   7   5          2.66          2.57         2.32 o                         
 -11   8   5          1.02          0.38         1.85 o                         
 -10   8   5         55.74         59.73         4.06 o                         
  -9   8   5        167.83        220.50         9.70 o                         
  -8   8   5        455.51        528.81        22.30 o                         
  -7   8   5          1.99          4.51         2.80 o                         
  -6   8   5         27.47         24.68         3.02 o                         
  -5   8   5        931.02        897.32        39.17 o                         
  -4   8   5        237.57        218.83        10.65 o                         
  -3   8   5         23.99         32.00         3.66 o                         
  -2   8   5        108.04        128.86         6.40 o                         
  -1   8   5         49.82         61.84         4.42 o                         
   0   8   5         88.71         91.26         4.21 o                         
   1   8   5         90.29         91.18         5.18 o                         
   2   8   5          1.88          4.05         2.02 o                         
 -11   9   5         25.51         27.45         4.71 o                         
 -10   9   5        169.86        161.11         8.71 o                         
  -9   9   5        533.19        434.16        26.73 o                         
  -8   9   5        126.93        156.47         6.75 o                         
  -7   9   5          7.85         10.67         2.37 o                         
  -6   9   5         47.65         63.66         4.97 o                         
  -5   9   5         11.04          8.47         1.93 o                         
  -4   9   5        134.94        133.19         7.03 o                         
  -3   9   5         74.96         77.57         5.61 o                         
  -2   9   5         31.31         34.99         4.76 o                         
  -1   9   5        144.70        159.20         7.80 o                         
   0   9   5         19.00         16.68         3.21 o                         
 -10  10   5        279.55        284.82        25.04 o                         
  -9  10   5        272.52        195.25         8.61 o                         
  -8  10   5          5.45          4.37         1.58 o                         
  -7  10   5         27.48         22.23         2.38 o                         
  -6  10   5         23.33         17.55         1.93 o                         
  -5  10   5          0.90          0.42         1.57 o                         
  -4  10   5         14.35         16.13         2.23 o                         
  -3  10   5         30.32         27.59         4.53 o                         
  -2  10   5         62.51         54.35         3.16 o                         
  -1  10   5        108.76        174.26        17.10 o                         
  -7  11   5          5.60          2.30         2.19 o                         
  -6  11   5         19.32         11.75         2.18 o                         
  -5  11   5          1.52          0.87         1.72 o                         
  -4  11   5         65.83         56.54         4.03 o                         
   1 -13   6          4.52          5.53         2.01 o                         
   2 -13   6          0.35         -0.59         1.60 o                         
   3 -13   6          0.80          0.61         1.42 o                         
   4 -13   6         26.39         29.42         3.55 o                         
   5 -13   6         33.80         39.66         3.97 o                         
   6 -13   6         30.14         27.72         2.55 o                         
  -1 -12   6          3.42          6.27         1.30 o                         
   0 -12   6         47.12         51.46         3.28 o                         
   1 -12   6         56.13         43.87         9.52 o                         
   2 -12   6        123.97        143.27         6.75 o                         
   3 -12   6          0.01          0.90         2.55 o                         
   4 -12   6          4.94          7.33         2.82 o                         
   5 -12   6         16.69          8.00         2.65 o                         
   6 -12   6          0.16         -0.02         1.60 o                         
   7 -12   6          1.47          1.75         2.38 o                         
   8 -12   6         23.29         16.42         2.76 o                         
  -3 -11   6          0.13          3.51         2.73 o                         
  -2 -11   6          3.82          4.36         1.52 o                         
  -1 -11   6         13.48         15.12         2.42 o                         
   0 -11   6         57.92         56.64         5.79 o                         
   1 -11   6          4.14          2.34         2.24 o                         
   2 -11   6         39.06         43.59         4.18 o                         
   3 -11   6         69.35         66.10         7.26 o                         
   4 -11   6          5.64          4.57         2.99 o                         
   5 -11   6          0.02         -1.80         2.37 o                         
   6 -11   6        148.39        152.83         8.22 o                         
   7 -11   6         42.38         46.86         3.86 o                         
   8 -11   6          1.64          0.88         2.01 o                         
   9 -11   6         55.64         61.25         5.78 o                         
  -4 -10   6         48.79         53.54         3.63 o                         
  -3 -10   6         28.20         30.28         2.15 o                         
  -2 -10   6          0.58         -0.93         2.38 o                         
  -1 -10   6          1.09          3.16         2.37 o                         
   0 -10   6        322.67        372.01        16.88 o                         
   1 -10   6         10.75          6.26         2.33 o                         
   2 -10   6         13.26         18.48         5.01 o                         
   3 -10   6         64.03         64.27         4.70 o                         
   4 -10   6         23.72         23.24         3.24 o                         
   5 -10   6         20.49         24.71         3.15 o                         
   6 -10   6         24.56         27.86         2.42 o                         
   7 -10   6        216.88        216.83         9.98 o                         
   8 -10   6          3.65          4.23         2.53 o                         
   9 -10   6         49.77         54.82         3.98 o                         
  -5  -9   6         11.86         16.16         2.54 o                         
  -4  -9   6         12.04         11.24         2.51 o                         
  -3  -9   6          5.78          5.97         1.98 o                         
  -2  -9   6          3.18          1.18         2.43 o                         
  -1  -9   6         81.65         98.14         7.83 o                         
   0  -9   6         79.08        100.35         5.87 o                         
   1  -9   6        237.63        239.17         8.26 o                         
   2  -9   6         41.05         50.11         4.83 o                         
   3  -9   6         20.65         27.02         4.09 o                         
   4  -9   6          6.33          1.29         2.85 o                         
   5  -9   6        107.55        110.45         5.60 o                         
   6  -9   6         22.04         18.73         2.74 o                         
   7  -9   6          8.43          8.72         3.31 o                         
   8  -9   6        569.17        653.67        36.24 o                         
   9  -9   6         13.73         18.38         2.68 o                         
  10  -9   6         41.90         51.77         5.54 o                         
  -6  -8   6        178.43        199.82        10.66 o                         
  -5  -8   6         76.67         78.55         4.95 o                         
  -4  -8   6          0.52          1.78         2.08 o                         
  -3  -8   6         67.30         71.63         4.50 o                         
  -2  -8   6        152.90        166.99         7.33 o                         
  -1  -8   6        110.73        113.90         6.34 o                         
   0  -8   6        107.86        103.24        25.66 o                         
   1  -8   6         20.92         17.53         4.34 o                         
   2  -8   6          4.32          4.73         4.33 o                         
   3  -8   6          0.80          1.22         3.50 o                         
   4  -8   6         58.12         72.03         8.07 o                         
   5  -8   6          2.45          6.25         2.34 o                         
   6  -8   6         36.94         28.95         3.66 o                         
   7  -8   6          8.50          8.49         3.10 o                         
   8  -8   6         35.78         44.34         6.12 o                         
   9  -8   6          8.33          5.85         2.09 o                         
  10  -8   6         16.90         20.81         2.79 o                         
  -7  -7   6        154.49        172.53        28.38 o                         
  -6  -7   6        230.53        238.08        13.10 o                         
  -5  -7   6          6.41          9.22         2.86 o                         
  -4  -7   6         30.35         29.44         2.97 o                         
  -3  -7   6         89.84         98.63         5.22 o                         
  -2  -7   6        304.19        299.44        28.75 o                         
  -1  -7   6          0.87         -1.13         4.55 o                         
   0  -7   6        104.39        103.10        16.48 o                         
   1  -7   6        371.84        368.25        20.48 o                         
   2  -7   6        662.26        784.60        51.66 o                         
   3  -7   6        134.49         98.42         9.82 o                         
   4  -7   6         41.48         45.04         8.60 o                         
   5  -7   6         41.94         26.32         4.92 o                         
   6  -7   6        290.71        277.42        12.32 o                         
   7  -7   6        254.58        257.24        12.88 o                         
   8  -7   6         44.58         52.96         4.69 o                         
   9  -7   6          3.80          5.87         1.95 o                         
  10  -7   6          5.88          7.30         3.07 o                         
  -8  -6   6         16.96         23.86         3.97 o                         
  -7  -6   6         48.58         48.40         8.07 o                         
  -6  -6   6        247.51        295.31        11.53 o                         
  -5  -6   6          2.28          2.01         2.05 o                         
  -4  -6   6        160.43        137.97         5.76 o                         
  -3  -6   6        313.85        286.56        23.66 o                         
  -2  -6   6        152.34        137.47        14.22 o                         
  -1  -6   6         10.63          6.62         4.35 o                         
   0  -6   6         15.18          9.99         4.01 o                         
   1  -6   6          0.37         -1.19         3.79 o                         
   2  -6   6         64.34         82.04         7.02 o                         
   3  -6   6        428.01        432.42        24.04 o                         
   4  -6   6          7.91          5.05         3.47 o                         
   5  -6   6        406.28        389.05        18.72 o                         
   6  -6   6        209.86        193.01        10.16 o                         
   7  -6   6         68.77         69.89         5.50 o                         
   8  -6   6         11.28         15.90         3.00 o                         
   9  -6   6         20.92         20.19         3.04 o                         
  10  -6   6         13.81         10.64         4.49 o                         
  -9  -5   6          1.69          4.37         2.18 o                         
  -8  -5   6          9.24         12.55         2.29 o                         
  -7  -5   6          4.57          7.87         2.83 o                         
  -6  -5   6         61.98         64.01         4.58 o                         
  -5  -5   6         35.78         39.72         2.76 o                         
  -4  -5   6          0.13          0.58         3.88 o                         
  -3  -5   6          0.43          0.29         4.05 o                         
  -2  -5   6          7.64         12.90         5.84 o                         
  -1  -5   6          2.20          0.94         3.46 o                         
   0  -5   6          1.38          0.36         3.28 o                         
   1  -5   6        184.53        195.51        10.76 o                         
   2  -5   6          2.49          2.32         3.83 o                         
   3  -5   6        155.61        182.24        10.06 o                         
   4  -5   6         34.99         25.81         4.91 o                         
   5  -5   6         72.35         69.02        12.89 o                         
   6  -5   6        359.29        348.00        16.22 o                         
   7  -5   6        663.29        767.40        29.88 o                         
   8  -5   6         31.52         28.65         3.31 o                         
   9  -5   6          4.76          3.59         2.16 o                         
  10  -5   6         15.02         18.65         2.98 o                         
  -9  -4   6         11.27         15.45         2.61 o                         
  -8  -4   6          0.44         -1.44         2.79 o                         
  -7  -4   6         11.01         17.50         3.18 o                         
  -6  -4   6         37.04         40.88         3.38 o                         
  -5  -4   6        141.47         73.87        16.11 o                         
  -4  -4   6        453.03        367.40        25.65 o                         
  -3  -4   6          0.62         -2.37         4.68 o                         
  -2  -4   6         30.18         36.98         6.27 o                         
  -1  -4   6         18.03         14.90         4.51 o                         
   0  -4   6        714.37        719.94        32.19 o                         
   1  -4   6        222.44        232.37        11.36 o                         
   2  -4   6         55.73         74.75         6.89 o                         
   3  -4   6       1280.98       1309.88        65.54 o                         
   4  -4   6         94.56         93.56         8.01 o                         
   5  -4   6          2.51         23.30        16.11 o                         
   6  -4   6        500.02        483.33        21.77 o                         
   7  -4   6        262.74        260.36        11.20 o                         
   8  -4   6        361.62        401.84        16.17 o                         
   9  -4   6          7.38          5.56         2.14 o                         
  10  -4   6         63.17         65.94         7.93 o                         
 -10  -3   6         17.72         17.54         2.50 o                         
  -9  -3   6         39.32         52.17         4.62 o                         
  -8  -3   6          2.18          2.99         3.01 o                         
  -7  -3   6         72.68         73.24         8.32 o                         
  -6  -3   6         96.81         88.48        17.35 o                         
  -5  -3   6        552.29        533.35        30.58 o                         
  -4  -3   6         40.87         38.47         5.24 o                         
  -3  -3   6         19.66         19.77         4.98 o                         
  -2  -3   6         58.61         51.92         5.40 o                         
  -1  -3   6        198.32        210.13        13.25 o                         
   0  -3   6        810.30        870.42        38.47 o                         
   1  -3   6         24.22         34.03         3.91 o                         
   2  -3   6        167.54        155.66         9.17 o                         
   3  -3   6          0.44         -1.46         3.57 o                         
   4  -3   6        138.60        118.62        11.14 o                         
   5  -3   6        173.54        153.54        13.16 o                         
   6  -3   6         14.43         11.86         3.42 o                         
   7  -3   6         67.15         69.32         5.22 o                         
   8  -3   6         35.96         36.23         3.27 o                         
   9  -3   6          0.75          1.42         1.81 o                         
 -10  -2   6         27.23         25.80         4.30 o                         
  -9  -2   6         29.05         36.29         4.97 o                         
  -8  -2   6        159.58        170.36        10.44 o                         
  -7  -2   6        118.71        123.44         6.87 o                         
  -6  -2   6         75.47         24.36        12.77 o                         
  -5  -2   6         66.12         65.34         5.83 o                         
  -4  -2   6        113.31        108.77         7.37 o                         
  -3  -2   6        990.47       1047.38        66.00 o                         
  -2  -2   6        116.95        131.38         9.73 o                         
  -1  -2   6          0.51         -0.72         4.51 o                         
   0  -2   6       1129.16       1234.66        53.55 o                         
   1  -2   6        193.48        223.14        11.80 o                         
   2  -2   6          0.97          4.43         3.67 o                         
   3  -2   6        337.07        363.93        17.69 o                         
   4  -2   6        213.82        220.07        14.30 o                         
   5  -2   6        223.87        201.07        16.36 o                         
   6  -2   6          7.05          0.72         2.89 o                         
   7  -2   6          7.39          8.82         3.41 o                         
   8  -2   6         10.66         12.83         2.64 o                         
   9  -2   6          9.34          3.85         2.85 o                         
 -11  -1   6         12.41         11.73         2.43 o                         
 -10  -1   6          1.13          2.67         2.21 o                         
  -9  -1   6          0.73          0.18         2.90 o                         
  -8  -1   6         34.18         38.18         3.69 o                         
  -7  -1   6       1389.90       1426.49        70.93 o                         
  -6  -1   6          1.43          1.38         4.12 o                         
  -5  -1   6         12.42         10.33         4.50 o                         
  -4  -1   6         22.85         26.36         5.00 o                         
  -3  -1   6         97.72        118.75         7.69 o                         
  -2  -1   6       1732.30       2056.28       102.13 o                         
  -1  -1   6          0.02         -0.97         2.54 o                         
   0  -1   6        892.73       1142.16        57.60 o                         
   1  -1   6       2120.82       2533.44       125.21 o                         
   2  -1   6        161.93        158.11        10.46 o                         
   3  -1   6        144.08        149.36        16.36 o                         
   4  -1   6         99.24         98.57        18.47 o                         
   5  -1   6          0.15         -2.11         2.73 o                         
   6  -1   6        359.07        346.62        13.00 o                         
   7  -1   6          0.79          0.74         2.34 o                         
   8  -1   6          7.17          7.49         3.32 o                         
 -11   0   6        116.78        144.25         9.05 o                         
 -10   0   6          0.16          0.19         2.82 o                         
  -9   0   6         59.34         52.62        10.43 o                         
  -8   0   6        100.95        115.20         7.78 o                         
  -7   0   6         31.53         24.35         5.01 o                         
  -6   0   6          3.38          7.00         5.29 o                         
  -5   0   6         28.84         31.69         5.40 o                         
  -4   0   6        132.93        113.71         7.69 o                         
  -3   0   6          4.05          0.96         3.49 o                         
  -2   0   6         24.46         33.20         3.47 o                         
  -1   0   6         17.40         15.57         3.41 o                         
   0   0   6        187.48        248.64        14.73 o                         
   1   0   6        718.54        918.89        47.13 o                         
   2   0   6          1.28          0.97         3.60 o                         
   3   0   6          0.00          3.51         4.58 o                         
   4   0   6        279.07        283.08        17.11 o                         
   5   0   6         54.68         72.17         4.19 o                         
   6   0   6         16.57         18.19         2.69 o                         
   7   0   6         18.59         23.45         5.62 o                         
   8   0   6         21.81         20.86         3.06 o                         
 -11   1   6          1.57          1.95         2.21 o                         
 -10   1   6         49.55         42.08         4.42 o                         
  -9   1   6        268.92        219.23        17.23 o                         
  -8   1   6         11.90         10.88         4.69 o                         
  -7   1   6          3.71          0.70         4.15 o                         
  -6   1   6         56.03         47.93         6.33 o                         
  -5   1   6         12.65          9.18         3.62 o                         
  -4   1   6       1009.92       1067.84        66.17 o                         
  -3   1   6        127.12        126.41         6.72 o                         
  -2   1   6         59.67         74.50         5.59 o                         
  -1   1   6        663.99        766.29        34.16 o                         
   0   1   6        267.22        318.24        18.21 o                         
   1   1   6        475.17        566.52        30.18 o                         
   2   1   6          8.68          6.50         3.73 o                         
   3   1   6        476.30        455.56        25.11 o                         
   4   1   6          0.29          0.39         2.64 o                         
   5   1   6         88.56         94.01         5.58 o                         
   6   1   6          1.49          2.05         2.61 o                         
   7   1   6         37.82         35.23         6.32 o                         
   8   1   6          3.01          6.69         4.71 o                         
 -12   2   6         55.91        101.38        11.90 o                         
 -11   2   6         31.66         29.88         3.05 o                         
 -10   2   6        112.05        130.40         9.09 o                         
  -9   2   6        223.11        267.45        18.57 o                         
  -8   2   6          8.58         10.25         3.81 o                         
  -7   2   6        178.20        146.88        12.27 o                         
  -6   2   6        246.86        192.09        10.38 o                         
  -5   2   6         43.35         52.63         8.14 o                         
  -4   2   6        880.85        988.77        61.79 o                         
  -3   2   6        241.17        273.35        13.59 o                         
  -2   2   6       2037.36       2273.84        87.10 o                         
  -1   2   6        671.91        711.97        32.15 o                         
   0   2   6         45.96         61.56         5.53 o                         
   1   2   6        360.14        377.98        24.94 o                         
   2   2   6         85.46         85.27        11.40 o                         
   3   2   6        176.94        163.60         6.96 o                         
   4   2   6        273.65        269.00        10.93 o                         
   5   2   6          0.88         -0.93         2.56 o                         
   6   2   6          6.28          8.07         2.37 o                         
   7   2   6         23.66         24.82         2.96 o                         
 -12   3   6         93.62        135.08         9.46 o                         
 -11   3   6          5.44          3.94         3.84 o                         
 -10   3   6         93.49        101.79         8.99 o                         
  -9   3   6        176.11        201.63        13.06 o                         
  -8   3   6         24.58         22.98         2.62 o                         
  -7   3   6        273.62        201.90        22.87 o                         
  -6   3   6       1362.93       1331.10        67.31 o                         
  -5   3   6         15.85         13.17         4.14 o                         
  -4   3   6        115.45        108.95         8.69 o                         
  -3   3   6         10.79          8.06         2.90 o                         
  -2   3   6         46.42         27.40         6.83 o                         
  -1   3   6         40.66         66.95        13.06 o                         
   0   3   6          2.24          0.03         3.08 o                         
   1   3   6         99.80        105.98         8.80 o                         
   2   3   6         20.99         25.51         3.77 o                         
   3   3   6         68.77         65.76         7.18 o                         
   4   3   6          4.41          3.11         2.52 o                         
   5   3   6         11.63          6.72         3.44 o                         
   6   3   6          5.02          6.07         2.14 o                         
 -12   4   6         27.81         22.20         3.48 o                         
 -11   4   6         85.53         84.53        10.16 o                         
 -10   4   6         61.37         70.92        17.48 o                         
  -9   4   6        178.96        194.51        11.79 o                         
  -8   4   6         26.93         26.16         2.77 o                         
  -7   4   6        299.98        247.45        16.74 o                         
  -6   4   6        189.55        161.14        11.13 o                         
  -5   4   6        175.00        178.54        11.86 o                         
  -4   4   6         10.07          4.12         3.72 o                         
  -3   4   6          0.01         -2.72         2.72 o                         
  -2   4   6         49.72         55.92         8.33 o                         
  -1   4   6         62.79         34.20         6.91 o                         
   0   4   6        156.91        133.62        12.38 o                         
   1   4   6        137.86        124.40         5.15 o                         
   2   4   6          3.05          5.00         2.82 o                         
   3   4   6         70.31         77.26         5.18 o                         
   4   4   6        137.93        149.17         7.24 o                         
   5   4   6        125.63        137.26         6.90 o                         
 -12   5   6          1.65         -1.71         3.92 o                         
 -11   5   6         21.73         15.86         3.49 o                         
 -10   5   6          9.79         13.40         2.46 o                         
  -9   5   6          3.66          1.81         2.22 o                         
  -8   5   6          2.91          3.60         2.55 o                         
  -7   5   6         42.31         51.44         3.84 o                         
  -6   5   6         31.83         24.73         3.49 o                         
  -5   5   6          6.81          4.79         4.15 o                         
  -4   5   6          8.02          7.21         3.30 o                         
  -3   5   6          0.02         -0.29         2.88 o                         
  -2   5   6        196.35        193.49        12.65 o                         
  -1   5   6         88.66         98.55         5.55 o                         
   0   5   6         12.69         13.59         2.66 o                         
   1   5   6          0.95          0.45         2.93 o                         
   2   5   6          2.18          1.97         2.62 o                         
   3   5   6          4.46          3.95         2.16 o                         
   4   5   6         41.71         35.62         4.16 o                         
 -11   6   6          0.00          0.39         1.93 o                         
 -10   6   6         33.04         37.10         4.44 o                         
  -9   6   6          4.87          5.00         1.87 o                         
  -8   6   6         86.18         96.67         6.25 o                         
  -7   6   6        107.56        110.29         6.22 o                         
  -6   6   6         39.51         43.30         3.71 o                         
  -5   6   6         17.93         17.15         2.60 o                         
  -4   6   6         28.04         33.29         3.65 o                         
  -3   6   6         68.00         84.86         5.37 o                         
  -2   6   6         59.35         86.33         5.41 o                         
  -1   6   6          5.13          8.24         2.35 o                         
   0   6   6          2.20          2.16         2.21 o                         
   1   6   6          0.17         -2.16         2.71 o                         
   2   6   6         23.82         29.22         5.44 o                         
   3   6   6          6.38          4.42         2.24 o                         
 -11   7   6         36.98         41.27         5.26 o                         
 -10   7   6         31.88         36.35         3.29 o                         
  -9   7   6          0.04          1.15         1.53 o                         
  -8   7   6         15.58         17.03         2.46 o                         
  -7   7   6        211.61        208.01         9.12 o                         
  -6   7   6        110.47         90.70         5.00 o                         
  -5   7   6        783.95        741.95        27.02 o                         
  -4   7   6        101.52         97.13         5.97 o                         
  -3   7   6        112.05        106.53         6.22 o                         
  -2   7   6         31.72         31.13         2.83 o                         
  -1   7   6        470.99        491.73        17.64 o                         
   0   7   6          3.75          4.23         1.89 o                         
   1   7   6          6.68          6.08         2.33 o                         
   2   7   6         19.35         11.00         2.85 o                         
 -11   8   6          1.77          1.20         1.48 o                         
 -10   8   6         20.04         19.90         2.32 o                         
  -9   8   6         39.71         56.92         4.42 o                         
  -8   8   6         48.26         57.40         3.26 o                         
  -7   8   6          5.09          6.27         2.63 o                         
  -6   8   6        288.01        275.97        12.55 o                         
  -5   8   6         22.72         27.12         2.85 o                         
  -4   8   6         66.20         73.97         4.74 o                         
  -3   8   6        246.70        271.31        12.56 o                         
  -2   8   6        126.05        121.39         6.61 o                         
  -1   8   6        218.02        223.30         9.01 o                         
   0   8   6         40.90         46.63         3.55 o                         
   1   8   6          5.21          2.08         2.06 o                         
 -10   9   6          4.88          3.42         1.45 o                         
  -9   9   6        159.05        163.93         6.19 o                         
  -8   9   6         33.51         43.65         5.60 o                         
  -7   9   6        262.86        257.16        10.33 o                         
  -6   9   6          0.49          1.37         2.64 o                         
  -5   9   6         21.94         22.06         2.31 o                         
  -4   9   6         66.01         64.26         4.14 o                         
  -3   9   6        171.67        180.48         8.44 o                         
  -2   9   6        337.84        360.62        15.76 o                         
  -1   9   6        150.21        150.33        18.10 o                         
  -8  10   6        129.53        107.78         5.39 o                         
  -7  10   6         37.48         36.17         4.46 o                         
  -6  10   6         21.26         17.86         2.26 o                         
  -5  10   6          0.02         -0.85         1.47 o                         
  -4  10   6         16.03         15.11         2.98 o                         
  -3  10   6         11.47          9.72         1.86 o                         
   3 -13   7          0.07          4.52         2.01 o                         
   4 -13   7         15.75         17.41         2.67 o                         
   5 -13   7         27.45         33.97         2.24 o                         
   6 -13   7         37.99         39.41         5.45 o                         
  -1 -12   7          4.70          4.67         1.83 o                         
   0 -12   7          4.08          5.83         1.49 o                         
   1 -12   7         11.21          8.92         1.76 o                         
   2 -12   7          8.65         10.54         1.92 o                         
   3 -12   7          0.14         -0.85         2.55 o                         
   4 -12   7         13.09         17.64         2.76 o                         
   5 -12   7         15.10         13.50         2.46 o                         
   6 -12   7          1.41          3.01         1.51 o                         
   7 -12   7          0.11         -0.40         1.86 o                         
  -2 -11   7          0.16          0.23         1.37 o                         
  -1 -11   7          7.95          9.73         2.04 o                         
   0 -11   7         24.44         25.22         2.83 o                         
   1 -11   7        119.12        138.84         6.13 o                         
   2 -11   7        117.21        125.32         5.99 o                         
   3 -11   7         50.19         44.55         4.15 o                         
   4 -11   7          5.64          1.52         3.17 o                         
   5 -11   7         38.24         26.28         4.33 o                         
   6 -11   7          0.35          0.72         1.81 o                         
   7 -11   7          0.72          1.34         2.57 o                         
   8 -11   7         14.74         10.37         3.84 o                         
  -4 -10   7         45.84         56.86         4.08 o                         
  -3 -10   7         10.40          8.32         1.69 o                         
  -2 -10   7          4.99          4.65         2.45 o                         
  -1 -10   7          4.72          5.25         3.28 o                         
   0 -10   7          0.03         -1.67         3.04 o                         
   1 -10   7         82.42         79.11         4.49 o                         
   2 -10   7         60.70         58.15         4.58 o                         
   3 -10   7        178.26        206.08        10.11 o                         
   4 -10   7          0.50         -0.47         2.77 o                         
   5 -10   7        181.66        185.71         7.66 o                         
   6 -10   7         47.52         40.67         3.79 o                         
   7 -10   7         44.92         48.60         3.49 o                         
   8 -10   7        166.69        185.75        12.58 o                         
   9 -10   7          4.64          4.56         2.63 o                         
  -5  -9   7          5.47          5.56         2.34 o                         
  -4  -9   7         14.86         15.83         1.82 o                         
  -3  -9   7          0.14          0.83         2.28 o                         
  -2  -9   7         51.45         53.62         4.51 o                         
  -1  -9   7        321.70        362.77        14.71 o                         
   0  -9   7         36.94         35.75         3.86 o                         
   1  -9   7         75.44         69.22         4.14 o                         
   2  -9   7         16.30         20.27         3.50 o                         
   3  -9   7        133.67        149.49         8.20 o                         
   4  -9   7         53.54         59.92         4.36 o                         
   5  -9   7         37.66         39.01         3.07 o                         
   6  -9   7         16.62         11.24         2.44 o                         
   7  -9   7         57.92         63.80         5.76 o                         
   8  -9   7         14.45         17.59         3.79 o                         
   9  -9   7         92.80         85.27         5.72 o                         
  -6  -8   7          4.61          1.49         1.75 o                         
  -5  -8   7         31.22         30.64         6.48 o                         
  -4  -8   7         89.69         91.70         7.83 o                         
  -3  -8   7        120.43        150.09         9.31 o                         
  -2  -8   7        204.51        237.41        10.19 o                         
  -1  -8   7        191.16        214.16         9.41 o                         
   0  -8   7         25.60         26.52         3.07 o                         
   1  -8   7        130.12        140.34         8.61 o                         
   2  -8   7          7.38          6.14         3.01 o                         
   3  -8   7          4.23          5.12         3.53 o                         
   4  -8   7          0.39         -2.30         2.47 o                         
   5  -8   7          1.30          2.09         2.29 o                         
   6  -8   7         23.30         23.08         3.91 o                         
   7  -8   7        463.48        575.55        46.35 o                         
   8  -8   7          0.01          0.43         2.26 o                         
   9  -8   7          0.00         -0.95         1.94 o                         
  -7  -7   7          6.79          6.92         3.69 o                         
  -6  -7   7         45.56         43.09         3.75 o                         
  -5  -7   7        169.72        156.15         6.88 o                         
  -4  -7   7        725.45        808.89        28.53 o                         
  -3  -7   7        507.25        547.08        21.43 o                         
  -2  -7   7         29.62         33.78         3.79 o                         
  -1  -7   7        548.95        574.26        72.38 o                         
   0  -7   7        174.67        106.84        17.85 o                         
   1  -7   7        118.92         85.91         9.15 o                         
   2  -7   7          6.41          3.88         3.78 o                         
   3  -7   7         72.80         25.78         8.24 o                         
   4  -7   7         47.18         34.04         9.07 o                         
   5  -7   7          0.41          1.29         3.31 o                         
   6  -7   7        106.37        114.09         7.57 o                         
   7  -7   7         40.05         39.45         4.70 o                         
   8  -7   7         15.22         20.34         2.97 o                         
   9  -7   7         49.33         50.11         5.72 o                         
  -8  -6   7          0.06          1.45         2.16 o                         
  -7  -6   7          0.12         -0.33         1.95 o                         
  -6  -6   7         45.92         44.09         3.37 o                         
  -5  -6   7         12.40         12.37         1.95 o                         
  -4  -6   7       1120.75       1232.66        42.89 o                         
  -3  -6   7          4.50         -1.17         4.49 o                         
  -2  -6   7          0.84          1.64         4.73 o                         
  -1  -6   7        151.54        146.27        12.73 o                         
   0  -6   7         27.71         23.14         5.10 o                         
   1  -6   7          2.02          0.45         3.54 o                         
   2  -6   7          5.70          6.53         3.95 o                         
   3  -6   7         75.16         82.60         7.24 o                         
   4  -6   7         28.11         22.20         4.61 o                         
   5  -6   7        517.36        463.36        21.09 o                         
   6  -6   7         49.18         51.83         4.75 o                         
   7  -6   7         24.94         34.18         3.88 o                         
   8  -6   7          6.40          7.07         2.92 o                         
   9  -6   7         18.94         20.80         3.83 o                         
  -8  -5   7          5.73          7.91         2.40 o                         
  -7  -5   7          3.52          4.00         2.25 o                         
  -6  -5   7          2.32          0.99         2.87 o                         
  -5  -5   7         16.98         22.26         2.96 o                         
  -4  -5   7         86.42         59.63        31.73 o                         
  -3  -5   7        109.08        113.79        11.79 o                         
  -2  -5   7          2.78         -1.03         3.99 o                         
  -1  -5   7         44.60         36.47         8.54 o                         
   0  -5   7         31.19         19.20         6.34 o                         
   1  -5   7          1.03         -0.83         3.53 o                         
   2  -5   7          9.70         10.05         3.68 o                         
   3  -5   7         29.90         23.18         8.02 o                         
   4  -5   7        588.18        503.94        27.11 o                         
   5  -5   7         33.28         35.47         4.38 o                         
   6  -5   7         99.30         91.81         9.41 o                         
   7  -5   7        246.63        289.05        13.99 o                         
   8  -5   7          0.55         -0.45         3.09 o                         
   9  -5   7         20.63         24.38         2.75 o                         
  -9  -4   7         15.66         13.73         2.24 o                         
  -8  -4   7         34.36         30.59         4.47 o                         
  -7  -4   7         18.39         20.94         3.16 o                         
  -6  -4   7          3.59          4.27         2.15 o                         
  -5  -4   7        228.50        218.42        10.55 o                         
  -4  -4   7         49.82         31.08        13.52 o                         
  -3  -4   7         54.81         54.03         8.70 o                         
  -2  -4   7        127.01        128.07        11.91 o                         
  -1  -4   7         14.24         17.48         4.60 o                         
   0  -4   7         40.37         54.91         6.32 o                         
   1  -4   7        162.12        161.54         8.65 o                         
   2  -4   7          0.63          5.34         6.25 o                         
   3  -4   7         10.93          3.56         4.32 o                         
   4  -4   7         16.18         11.32         5.76 o                         
   5  -4   7         69.05         66.31         4.60 o                         
   6  -4   7          3.53          2.41         3.86 o                         
   7  -4   7        117.92        137.41         7.68 o                         
   8  -4   7          7.34         10.32         3.78 o                         
   9  -4   7        184.95        201.15        10.72 o                         
 -10  -3   7         17.92         18.64         2.97 o                         
  -9  -3   7          1.22          2.76         3.08 o                         
  -8  -3   7         29.50         28.43         4.25 o                         
  -7  -3   7        185.37        202.92        10.90 o                         
  -6  -3   7        203.91        183.71         7.08 o                         
  -5  -3   7        293.72        281.29        21.61 o                         
  -4  -3   7         64.39         69.80         9.47 o                         
  -3  -3   7        410.88        380.61        25.22 o                         
  -2  -3   7         16.33         17.24         4.46 o                         
  -1  -3   7         40.76         46.58         5.11 o                         
   0  -3   7         43.32         31.50         8.33 o                         
   1  -3   7         71.71         93.65        13.25 o                         
   2  -3   7         52.84         46.14         5.81 o                         
   3  -3   7         16.24         12.51         4.37 o                         
   4  -3   7         13.43          8.26         5.59 o                         
   5  -3   7         66.60         75.77         5.72 o                         
   6  -3   7         10.03         11.45         3.98 o                         
   7  -3   7         17.05         15.13         4.70 o                         
   8  -3   7         30.08         20.80         3.37 o                         
   9  -3   7          0.08          0.19         1.59 o                         
 -10  -2   7          7.42          6.78         2.60 o                         
  -9  -2   7          0.02         -1.47         2.84 o                         
  -8  -2   7          7.53         15.09         3.40 o                         
  -7  -2   7        473.77        529.22        24.61 o                         
  -6  -2   7        203.75        210.95        22.06 o                         
  -5  -2   7         32.90         40.30         6.29 o                         
  -4  -2   7         58.64         53.73         9.92 o                         
  -3  -2   7         55.49         49.37         6.24 o                         
  -2  -2   7        292.09        293.82        20.04 o                         
  -1  -2   7         22.19         22.83         7.54 o                         
   0  -2   7         68.11         96.66        13.46 o                         
   1  -2   7        560.52        591.52        27.26 o                         
   2  -2   7          0.05          1.69         3.90 o                         
   3  -2   7         38.44         32.35         5.42 o                         
   4  -2   7         35.20         25.03         6.60 o                         
   5  -2   7         54.10         72.39         5.39 o                         
   6  -2   7          1.07          4.43         3.50 o                         
   7  -2   7         18.25         30.62         3.55 o                         
   8  -2   7          2.61          4.34         2.26 o                         
 -10  -1   7         13.02         14.22         2.58 o                         
  -9  -1   7         60.42         74.46         6.42 o                         
  -8  -1   7        139.07        144.49         8.06 o                         
  -7  -1   7        343.90        337.52        11.77 o                         
  -6  -1   7         34.40         34.63         6.78 o                         
  -5  -1   7         34.86         31.00         5.87 o                         
  -4  -1   7         88.76         80.79         7.39 o                         
  -3  -1   7          0.31          0.96         4.72 o                         
  -2  -1   7        183.22        189.40        12.78 o                         
  -1  -1   7        329.51        382.80        21.79 o                         
   0  -1   7        353.04        375.23        18.34 o                         
   1  -1   7         21.52         28.50         5.23 o                         
   2  -1   7        452.03        423.53        23.51 o                         
   3  -1   7        439.88        435.20        32.35 o                         
   4  -1   7          4.19          1.15         2.86 o                         
   5  -1   7        125.82        107.66         6.28 o                         
   6  -1   7          9.59         15.70         3.08 o                         
   7  -1   7         88.01         91.75         5.48 o                         
   8  -1   7          6.98          7.87         2.92 o                         
 -11   0   7         35.10         40.55         5.22 o                         
 -10   0   7         88.38        113.19        17.92 o                         
  -9   0   7          3.69          1.77         5.44 o                         
  -8   0   7          2.80          3.92         2.88 o                         
  -7   0   7         50.34         50.91         3.27 o                         
  -6   0   7          0.69          4.00         4.90 o                         
  -5   0   7        228.71        172.16        13.48 o                         
  -4   0   7          0.00         -3.57         3.62 o                         
  -3   0   7         11.44         13.65         4.15 o                         
  -2   0   7        476.32        508.95        23.53 o                         
  -1   0   7        144.88        178.47        11.64 o                         
   0   0   7         24.93         39.32         5.75 o                         
   1   0   7         52.83         48.57         6.43 o                         
   2   0   7        523.36        509.55        27.92 o                         
   3   0   7        169.57        148.47        16.24 o                         
   4   0   7         13.54         13.23         3.49 o                         
   5   0   7          8.03          3.81         2.71 o                         
   6   0   7        153.10        161.83         7.48 o                         
   7   0   7         26.54         21.23         3.35 o                         
 -11   1   7         77.09         89.56         6.82 o                         
 -10   1   7        266.07        333.65        21.82 o                         
  -9   1   7        111.44        139.74        11.22 o                         
  -8   1   7        123.34        131.58         9.12 o                         
  -7   1   7        326.49        331.93        12.62 o                         
  -6   1   7        110.79         92.18         9.89 o                         
  -5   1   7        113.02        102.38        14.13 o                         
  -4   1   7          7.56         -1.22         5.08 o                         
  -3   1   7        361.76        416.78        17.59 o                         
  -2   1   7        802.83        864.42        56.51 o                         
  -1   1   7         13.93         12.05         4.94 o                         
   0   1   7         17.66         19.78         6.79 o                         
   1   1   7         84.50        102.51        17.56 o                         
   2   1   7        212.36        185.43        16.86 o                         
   3   1   7        238.03        212.99         8.31 o                         
   4   1   7         59.23         59.50         4.58 o                         
   5   1   7          4.49          5.00         2.42 o                         
   6   1   7          9.73         11.22         2.86 o                         
   7   1   7        110.48        109.21         6.63 o                         
 -11   2   7         17.23         16.97         3.45 o                         
 -10   2   7         96.96         88.00         9.67 o                         
  -9   2   7        389.48        462.20        24.04 o                         
  -8   2   7        192.45        199.35         8.74 o                         
  -7   2   7        550.51        559.65        20.14 o                         
  -6   2   7        215.95        191.67        15.59 o                         
  -5   2   7         16.98         19.00         6.07 o                         
  -4   2   7       1062.32       1082.29        54.75 o                         
  -3   2   7        177.05        165.91         9.36 o                         
  -2   2   7         13.62         18.86         4.14 o                         
  -1   2   7        783.90        960.12        57.82 o                         
   0   2   7        484.90        570.21        31.12 o                         
   1   2   7        102.06        113.56        24.02 o                         
   2   2   7        108.46         97.79         6.03 o                         
   3   2   7        106.51        102.34         5.25 o                         
   4   2   7          3.07          1.63         2.29 o                         
   5   2   7         25.18         22.44         3.20 o                         
   6   2   7         10.83          9.46         1.95 o                         
 -11   3   7         19.02         13.81         3.53 o                         
 -10   3   7         86.88        106.98         7.42 o                         
  -9   3   7        275.10        285.72        15.54 o                         
  -8   3   7         25.99         31.42         2.97 o                         
  -7   3   7        330.61        351.12        13.18 o                         
  -6   3   7         44.27         16.43         6.44 o                         
  -5   3   7        184.18        174.72        11.22 o                         
  -4   3   7        568.41        591.57        29.09 o                         
  -3   3   7         18.23         11.45         3.88 o                         
  -2   3   7       1384.32       1601.80        80.21 o                         
  -1   3   7        296.52        260.06        29.40 o                         
   0   3   7          0.95         -2.98         2.98 o                         
   1   3   7         43.38         54.74         2.95 o                         
   2   3   7         10.47          5.81         2.65 o                         
   3   3   7         12.23         12.11         2.47 o                         
   4   3   7         73.70         72.48         5.13 o                         
   5   3   7         40.20         42.87         3.89 o                         
 -11   4   7          3.72          5.21         3.10 o                         
 -10   4   7          1.41          0.92         2.21 o                         
  -9   4   7         14.41         16.06         2.24 o                         
  -8   4   7          2.70          1.20         2.33 o                         
  -7   4   7        212.79        209.69         9.21 o                         
  -6   4   7          7.73         14.39         3.03 o                         
  -5   4   7        233.31        201.96        12.98 o                         
  -4   4   7        253.53        245.11        13.09 o                         
  -3   4   7        150.25        161.37        10.97 o                         
  -2   4   7        349.61        344.55        19.84 o                         
  -1   4   7        204.99        204.20         9.84 o                         
   0   4   7          4.09          0.88         1.92 o                         
   1   4   7         11.04          5.11         2.60 o                         
   2   4   7          4.96          4.82         2.72 o                         
   3   4   7          0.06         -0.43         2.27 o                         
   4   4   7          9.90         13.14         2.54 o                         
   5   4   7         65.39         91.22        11.65 o                         
 -11   5   7         81.27        104.66         5.54 o                         
 -10   5   7          0.25          0.90         2.34 o                         
  -9   5   7          6.68          8.74         2.16 o                         
  -8   5   7         44.24         52.38         3.87 o                         
  -7   5   7        126.84        134.50         6.76 o                         
  -6   5   7          0.04         -1.98         1.98 o                         
  -5   5   7        198.01        193.79         8.85 o                         
  -4   5   7          9.45         10.61         2.37 o                         
  -3   5   7         19.69         23.54         2.89 o                         
  -2   5   7         89.13        113.84        10.94 o                         
  -1   5   7         31.65         40.47         4.07 o                         
   0   5   7        114.77        116.60         5.81 o                         
   1   5   7         49.61         65.38         4.78 o                         
   2   5   7         28.09         24.64         4.72 o                         
   3   5   7          7.74          5.35         1.85 o                         
   4   5   7         42.37         37.11         3.67 o                         
 -11   6   7          0.41         -0.18         1.80 o                         
 -10   6   7         27.80         32.68         4.19 o                         
  -9   6   7         11.84         10.47         1.81 o                         
  -8   6   7         20.46         25.41         2.95 o                         
  -7   6   7          5.19          6.15         2.63 o                         
  -6   6   7         14.49         16.25         4.05 o                         
  -5   6   7          2.69          1.40         2.03 o                         
  -4   6   7        101.46        107.50        11.64 o                         
  -3   6   7          9.28         13.37         3.09 o                         
  -2   6   7         13.32         16.39         4.58 o                         
  -1   6   7         15.82         22.72         2.43 o                         
   0   6   7         24.01         37.57         3.16 o                         
   1   6   7         18.29         18.78         2.83 o                         
   2   6   7          0.00         -0.85         2.43 o                         
 -11   7   7         45.68         79.23        14.25 o                         
 -10   7   7          4.81          5.65         1.99 o                         
  -9   7   7          3.71          4.01         1.45 o                         
  -8   7   7         36.33         46.94         3.09 o                         
  -7   7   7          0.81          5.81         2.59 o                         
  -6   7   7         26.23         23.07         2.96 o                         
  -5   7   7         38.53         50.77         3.20 o                         
  -4   7   7        210.56        205.10         9.95 o                         
  -3   7   7         71.09         86.72         5.56 o                         
  -2   7   7         25.04         38.84         4.35 o                         
  -1   7   7         13.85         19.97         2.59 o                         
   0   7   7         15.77         17.89         2.31 o                         
   1   7   7        143.29        138.11         7.53 o                         
 -10   8   7          0.02          1.81         1.45 o                         
  -9   8   7         79.40         88.27         5.15 o                         
  -8   8   7         11.71         14.23         1.77 o                         
  -7   8   7          0.95          1.62         1.77 o                         
  -6   8   7         13.25         22.51         2.08 o                         
  -5   8   7        255.47        270.39        10.96 o                         
  -4   8   7        127.04        124.79         6.59 o                         
  -3   8   7         63.37         69.85         4.53 o                         
  -2   8   7        124.62        123.83         6.10 o                         
  -1   8   7          4.21          5.70         3.47 o                         
  -9   9   7          0.06         -0.11         2.48 o                         
  -8   9   7         23.25         28.09         3.78 o                         
  -7   9   7         35.27         45.10         3.51 o                         
  -6   9   7         42.22         41.21         3.44 o                         
  -5   9   7        106.99         97.91         5.87 o                         
  -4   9   7          0.66          0.90         1.39 o                         
  -3   9   7         40.86         35.43         2.52 o                         
  -2   9   7          2.90          0.74         2.73 o                         
   0 -12   8         30.50         41.77         3.51 o                         
   1 -12   8          3.61          0.99         1.52 o                         
   2 -12   8          3.30          4.34         2.11 o                         
   3 -12   8         11.01          8.29         2.43 o                         
   4 -12   8          1.42          3.72         1.91 o                         
   5 -12   8         20.93         19.02         2.31 o                         
   6 -12   8         22.50         11.06         3.06 o                         
  -2 -11   8         10.20         11.28         1.65 o                         
  -1 -11   8          1.68          4.32         1.93 o                         
   0 -11   8         10.40          6.79         2.77 o                         
   1 -11   8          1.46          1.71         1.81 o                         
   2 -11   8         33.41         40.20         4.23 o                         
   3 -11   8          3.31          5.32         3.62 o                         
   4 -11   8          0.12          0.97         2.20 o                         
   5 -11   8          3.30         -1.56         2.22 o                         
   6 -11   8         25.11         23.30         3.69 o                         
   7 -11   8          0.22         -2.23         2.23 o                         
  -4 -10   8          0.05          0.77         2.12 o                         
  -3 -10   8          0.85          0.94         1.68 o                         
  -2 -10   8         22.25         24.88         2.48 o                         
  -1 -10   8         49.45         53.68         4.21 o                         
   0 -10   8         53.83         61.37         3.83 o                         
   1 -10   8          7.33          9.84         2.10 o                         
   2 -10   8          0.33          2.46         3.03 o                         
   3 -10   8         99.78        124.30         6.67 o                         
   4 -10   8          4.12          0.62         2.80 o                         
   5 -10   8         32.07         24.16         2.69 o                         
   6 -10   8          2.23          1.49         2.76 o                         
   7 -10   8         54.42         44.13         4.79 o                         
   8 -10   8          7.30         12.33         2.96 o                         
  -5  -9   8         56.23         61.91         6.57 o                         
  -4  -9   8         42.44         44.65         2.69 o                         
  -3  -9   8          6.46          4.49         2.11 o                         
  -2  -9   8         27.58         35.96         3.37 o                         
  -1  -9   8         38.47         43.55         4.33 o                         
   0  -9   8        111.90        123.44         5.12 o                         
   1  -9   8          6.44          7.72         2.95 o                         
   2  -9   8         77.89         90.60         6.73 o                         
   3  -9   8         19.79         23.96         3.72 o                         
   4  -9   8        111.15        116.01         5.41 o                         
   5  -9   8         57.05         68.41         4.65 o                         
   6  -9   8          1.60          1.07         3.02 o                         
   7  -9   8          8.56         10.70         3.43 o                         
   8  -9   8        135.28        146.56        10.34 o                         
  -6  -8   8         86.32         92.91        18.22 o                         
  -5  -8   8        190.42        203.77        12.56 o                         
  -4  -8   8         61.67         63.04         4.52 o                         
  -3  -8   8         27.77         26.78         3.28 o                         
  -2  -8   8          0.01         -2.07         3.12 o                         
  -1  -8   8        129.92        145.76         7.06 o                         
   0  -8   8        734.59        771.15        25.18 o                         
   1  -8   8         91.56        104.80         5.91 o                         
   2  -8   8         35.42         36.04         3.57 o                         
   3  -8   8        111.72        113.27         5.77 o                         
   4  -8   8          0.15         -1.92         2.63 o                         
   5  -8   8        401.79        390.63        16.02 o                         
   6  -8   8         13.59          9.84         4.12 o                         
   7  -8   8          1.93          4.31         3.86 o                         
   8  -8   8          0.95          0.38         2.40 o                         
   9  -8   8         10.74          8.94         3.67 o                         
  -7  -7   8         77.23         75.36         9.67 o                         
  -6  -7   8          2.07         -0.11         2.99 o                         
  -5  -7   8         10.05         14.63         2.06 o                         
  -4  -7   8        141.03        150.37         7.93 o                         
  -3  -7   8         32.57         33.09         3.32 o                         
  -2  -7   8       1368.58       1552.34        59.02 o                         
  -1  -7   8       1065.71       1149.45        44.05 o                         
   0  -7   8        258.65        251.75        14.96 o                         
   1  -7   8        905.57       1099.69        47.10 o                         
   2  -7   8          4.58          4.59         2.45 o                         
   3  -7   8          3.03          0.89         2.33 o                         
   4  -7   8        145.72        141.74         6.38 o                         
   5  -7   8        196.93        176.30         9.65 o                         
   6  -7   8        151.56        167.03        12.08 o                         
   7  -7   8          2.77          2.25         2.86 o                         
   8  -7   8         25.42         26.18         4.04 o                         
   9  -7   8          0.23         -0.61         1.97 o                         
  -7  -6   8         40.39         49.45         4.23 o                         
  -6  -6   8         29.23         24.15         4.88 o                         
  -5  -6   8          3.30          4.00         1.89 o                         
  -4  -6   8         38.17         31.81         3.58 o                         
  -3  -6   8         33.65         30.87         3.31 o                         
  -2  -6   8        481.81        514.46        23.11 o                         
  -1  -6   8        472.09        500.90        44.87 o                         
   0  -6   8         43.38         33.22         6.33 o                         
   1  -6   8        125.20        103.29        14.68 o                         
   2  -6   8          7.29          9.61         4.32 o                         
   3  -6   8          9.47         12.26         5.68 o                         
   4  -6   8          3.53          4.15         3.61 o                         
   5  -6   8          0.56          1.41         3.19 o                         
   6  -6   8        200.88        211.43        10.87 o                         
   7  -6   8         21.40         27.31         4.29 o                         
   8  -6   8          3.30          5.78         2.30 o                         
   9  -6   8          2.90          1.15         2.06 o                         
  -8  -5   8         14.06         21.33         4.47 o                         
  -7  -5   8          1.83         -0.07         3.63 o                         
  -6  -5   8         88.08         86.22         5.70 o                         
  -5  -5   8        146.57        178.04         7.64 o                         
  -4  -5   8        448.99        490.97        17.75 o                         
  -3  -5   8         61.04         52.51         8.93 o                         
  -2  -5   8         12.40         12.05         4.77 o                         
  -1  -5   8         89.59         81.82         8.86 o                         
   0  -5   8         22.40         24.39         6.92 o                         
   1  -5   8         37.36         31.55         9.31 o                         
   2  -5   8        108.59         68.92        10.69 o                         
   3  -5   8        350.26        283.05        21.38 o                         
   4  -5   8        204.56        184.09        10.27 o                         
   5  -5   8         58.75         69.12         4.73 o                         
   6  -5   8        117.48        121.54         7.12 o                         
   7  -5   8        155.95        178.39        13.74 o                         
   8  -5   8         15.80         16.66         2.51 o                         
   9  -5   8         13.49         11.03         4.82 o                         
  -9  -4   8          6.03          4.91         2.27 o                         
  -8  -4   8          1.01          4.54         2.79 o                         
  -7  -4   8         18.84         21.12         2.86 o                         
  -6  -4   8          1.17          2.14         2.20 o                         
  -5  -4   8        148.39        130.72        10.48 o                         
  -4  -4   8         86.77         32.72        13.88 o                         
  -3  -4   8        156.47        149.19        13.48 o                         
  -2  -4   8         60.40         61.10         7.80 o                         
  -1  -4   8        229.68        215.14        25.29 o                         
   0  -4   8         91.55         81.01        12.31 o                         
   1  -4   8          0.10         -1.18         7.34 o                         
   2  -4   8          1.37          1.28         6.25 o                         
   3  -4   8        852.24        772.27        61.47 o                         
   4  -4   8        107.08        101.25         5.91 o                         
   5  -4   8         88.17        102.93         6.15 o                         
   6  -4   8        120.23        137.28         7.59 o                         
   7  -4   8          6.63          3.65         4.34 o                         
   8  -4   8         25.28         28.51         5.58 o                         
  -9  -3   8         15.78         23.08         3.17 o                         
  -8  -3   8         16.30         20.98         3.31 o                         
  -7  -3   8         40.61         44.81         3.39 o                         
  -6  -3   8         20.09         22.78         2.60 o                         
  -5  -3   8         65.76         73.78         5.54 o                         
  -4  -3   8         69.72         66.32        10.43 o                         
  -3  -3   8         34.24         21.35         5.95 o                         
  -2  -3   8         80.62         78.71         7.44 o                         
  -1  -3   8        118.86        111.77        12.81 o                         
   0  -3   8        138.65        140.61        15.37 o                         
   1  -3   8        326.05        305.57        19.09 o                         
   2  -3   8         83.03         81.96         7.42 o                         
   3  -3   8          0.75         -0.67         3.83 o                         
   4  -3   8          0.11          1.06         3.14 o                         
   5  -3   8         11.88          9.37         3.98 o                         
   6  -3   8        123.97        129.71         7.63 o                         
   7  -3   8         85.37         82.13         5.88 o                         
   8  -3   8         17.69         17.29         2.44 o                         
 -10  -2   8         21.60         22.10         3.46 o                         
  -9  -2   8        143.60        186.43        10.44 o                         
  -8  -2   8        212.63        249.68        14.17 o                         
  -7  -2   8        195.67        190.78         7.54 o                         
  -6  -2   8        166.32        152.28         6.61 o                         
  -5  -2   8        139.02        119.18        11.66 o                         
  -4  -2   8        157.91        127.31         9.92 o                         
  -3  -2   8        679.37        569.68        30.59 o                         
  -2  -2   8         72.44         81.66        16.38 o                         
  -1  -2   8          0.03         -2.65         7.32 o                         
   0  -2   8        331.36        317.15        24.16 o                         
   1  -2   8        816.95        726.24        38.41 o                         
   2  -2   8        591.74        569.95        29.23 o                         
   3  -2   8          0.08          0.98         4.03 o                         
   4  -2   8          0.11         -1.62         3.01 o                         
   5  -2   8        128.64        124.92         7.26 o                         
   6  -2   8         83.33         82.60         5.63 o                         
   7  -2   8         28.84         28.22         2.75 o                         
   8  -2   8         12.66          9.42         2.44 o                         
 -10  -1   8          3.11          3.29         2.36 o                         
  -9  -1   8          0.01          1.23         2.66 o                         
  -8  -1   8          0.03         -2.70         2.96 o                         
  -7  -1   8        614.08        685.34        22.50 o                         
  -6  -1   8         58.62         64.55         4.30 o                         
  -5  -1   8         13.61          6.44         9.42 o                         
  -4  -1   8         12.90          6.00         6.19 o                         
  -3  -1   8        108.79         99.01         9.42 o                         
  -2  -1   8        131.75        106.25         9.50 o                         
  -1  -1   8         56.15         38.74         9.52 o                         
   0  -1   8         10.61          6.12         4.57 o                         
   1  -1   8        112.82        116.42         8.28 o                         
   2  -1   8          0.19          0.57         4.29 o                         
   3  -1   8          5.95          6.19         3.33 o                         
   4  -1   8        102.82        103.74         6.00 o                         
   5  -1   8         87.01         89.51         4.96 o                         
   6  -1   8          6.86          4.87         2.22 o                         
   7  -1   8          0.46         -0.42         1.89 o                         
 -11   0   8         19.59         23.05         5.45 o                         
 -10   0   8         10.77         12.58         3.28 o                         
  -9   0   8        288.56        338.59        21.22 o                         
  -8   0   8        141.67        157.58         7.59 o                         
  -7   0   8         65.44         71.79         4.77 o                         
  -6   0   8         84.77         89.57         5.30 o                         
  -5   0   8        167.95        126.42        16.36 o                         
  -4   0   8         25.49         16.77        13.63 o                         
  -3   0   8         68.36         37.65         8.04 o                         
  -2   0   8         18.04         13.41         8.12 o                         
  -1   0   8        381.23        409.91        23.08 o                         
   0   0   8         31.38         25.56         4.99 o                         
   1   0   8         17.24         17.31         4.72 o                         
   2   0   8         76.04         85.18        11.44 o                         
   3   0   8         28.76         28.78         3.72 o                         
   4   0   8         19.89         31.43         3.35 o                         
   5   0   8        164.27        182.00         8.41 o                         
   6   0   8         16.36         15.03         2.23 o                         
   7   0   8          7.83          5.38         2.38 o                         
 -11   1   8         15.45         10.29         3.32 o                         
 -10   1   8          0.68         -3.59         3.59 o                         
  -9   1   8        719.65        917.26        55.74 o                         
  -8   1   8         16.66         14.88         2.56 o                         
  -7   1   8         13.43         15.06         2.81 o                         
  -6   1   8         22.05         23.12         3.23 o                         
  -5   1   8        113.66         34.95        10.16 o                         
  -4   1   8          7.56          6.23         5.83 o                         
  -3   1   8        169.92        161.44        12.46 o                         
  -2   1   8         39.11         33.00         7.31 o                         
  -1   1   8        445.71        428.00        32.16 o                         
   0   1   8         70.36         78.53        18.10 o                         
   1   1   8         23.09         18.35         4.83 o                         
   2   1   8          0.18          0.99         2.86 o                         
   3   1   8         91.46         93.13         4.81 o                         
   4   1   8        189.17        166.91         7.14 o                         
   5   1   8         45.20         51.78         3.39 o                         
   6   1   8          0.49          0.40         2.06 o                         
 -11   2   8          8.48          5.97         4.59 o                         
 -10   2   8          5.35          2.03         2.88 o                         
  -9   2   8          0.65         -1.01         2.93 o                         
  -8   2   8        274.26        306.15        12.53 o                         
  -7   2   8        563.31        658.54        25.67 o                         
  -6   2   8          7.20          1.90         2.35 o                         
  -5   2   8        991.27        858.85        73.37 o                         
  -4   2   8       1056.01        579.05        54.53 o                         
  -3   2   8        123.47        118.49        12.64 o                         
  -2   2   8          1.51          0.73         3.81 o                         
  -1   2   8          0.17         -3.64         3.64 o                         
   0   2   8         29.99         34.89         3.63 o                         
   1   2   8        135.41        127.60         5.33 o                         
   2   2   8          3.26          4.60         2.35 o                         
   3   2   8         40.56         44.86         3.46 o                         
   4   2   8         12.24         14.68         2.26 o                         
   5   2   8         25.35         16.26         2.64 o                         
 -11   3   8         34.34         33.58         3.81 o                         
 -10   3   8          1.19          0.81         2.39 o                         
  -9   3   8         14.97         15.54         3.11 o                         
  -8   3   8        108.61         99.82         6.81 o                         
  -7   3   8        884.39       1031.26        39.55 o                         
  -6   3   8        165.85        183.65         8.59 o                         
  -5   3   8        482.02        479.83        21.48 o                         
  -4   3   8       1026.89        987.41        50.66 o                         
  -3   3   8        329.59        332.40        19.74 o                         
  -2   3   8       2198.58       2171.34        82.12 o                         
  -1   3   8         27.20         35.97         2.88 o                         
   0   3   8          0.58          0.62         2.18 o                         
   1   3   8         67.16         86.43         7.63 o                         
   2   3   8        175.39        172.63         7.25 o                         
   3   3   8          5.75          3.07         1.93 o                         
   4   3   8          3.72          3.97         1.78 o                         
 -11   4   8         24.28         20.33         2.35 o                         
 -10   4   8          3.67          2.73         2.28 o                         
  -9   4   8         73.95         55.97        10.52 o                         
  -8   4   8         71.18         70.19         6.24 o                         
  -7   4   8         98.94        115.36         6.41 o                         
  -6   4   8        533.36        574.77        22.70 o                         
  -5   4   8        141.96        140.17         7.55 o                         
  -4   4   8         10.00         13.91         2.80 o                         
  -3   4   8        321.20        295.61        13.88 o                         
  -2   4   8        576.01        591.87        25.86 o                         
  -1   4   8        796.96        853.40        32.84 o                         
   0   4   8         95.64         94.22         4.59 o                         
   1   4   8         97.93         91.32         4.65 o                         
   2   4   8        116.13        101.98         6.10 o                         
   3   4   8          5.27          5.63         2.19 o                         
   4   4   8         23.38         18.41         2.10 o                         
 -11   5   8         44.75         69.35        13.88 o                         
 -10   5   8          3.87          1.69         1.89 o                         
  -9   5   8          4.48          5.32         1.87 o                         
  -8   5   8         74.25         74.43         5.36 o                         
  -7   5   8        125.60        130.87         6.74 o                         
  -6   5   8         19.06         21.39         2.96 o                         
  -5   5   8          0.99          2.94         2.06 o                         
  -4   5   8         41.47         56.22         4.85 o                         
  -3   5   8          2.89          1.32         2.83 o                         
  -2   5   8         14.11         10.93         3.33 o                         
  -1   5   8          2.00          4.58         2.59 o                         
   0   5   8          8.34          7.45         1.88 o                         
   1   5   8          0.00         -0.23         1.67 o                         
   2   5   8          3.69          2.79         1.93 o                         
   3   5   8         69.78        119.48        13.39 o                         
 -10   6   8          2.06          0.89         1.51 o                         
  -9   6   8        104.59        116.12         4.87 o                         
  -8   6   8          9.24         10.67         2.04 o                         
  -7   6   8          9.17          6.92         2.64 o                         
  -6   6   8         41.22         45.44         4.25 o                         
  -5   6   8         16.49         19.67         2.07 o                         
  -4   6   8         62.10         64.39         4.50 o                         
  -3   6   8        116.61        129.60         7.66 o                         
  -2   6   8          2.10          0.82         2.31 o                         
  -1   6   8         47.54         62.09         5.55 o                         
   0   6   8          2.83          3.93         2.02 o                         
   1   6   8          0.13          0.00         1.69 o                         
 -10   7   8        166.55        138.71        11.40 o                         
  -9   7   8         28.67         33.21         2.05 o                         
  -8   7   8         82.87         80.11         4.01 o                         
  -7   7   8          0.20          0.09         1.97 o                         
  -6   7   8         26.95         41.70         2.82 o                         
  -5   7   8          1.52          0.73         1.51 o                         
  -4   7   8         12.51         15.26         2.27 o                         
  -3   7   8         47.67         55.99         3.61 o                         
  -2   7   8          0.11          0.56         1.86 o                         
  -1   7   8         11.52          7.92         2.36 o                         
   0   7   8        117.18         52.55         7.19 o                         
  -9   8   8        173.89        172.24         9.39 o                         
  -8   8   8         25.69         21.83         2.13 o                         
  -7   8   8         14.56         13.99         1.93 o                         
  -6   8   8         20.33         15.08         2.01 o                         
  -5   8   8        292.90        295.29        15.02 o                         
  -4   8   8         69.11         73.12         4.23 o                         
  -3   8   8         26.93         40.86         3.20 o                         
  -2   8   8        152.50        150.22        13.88 o                         
   1 -12   9          0.05          1.12         1.36 o                         
   2 -12   9         12.63         19.26         2.49 o                         
   3 -12   9          5.70          8.89         2.08 o                         
   4 -12   9          0.01          0.16         1.39 o                         
   5 -12   9         29.49         32.79         9.54 o                         
  -2 -11   9         20.54         21.08         2.51 o                         
  -1 -11   9         57.98         75.45         4.10 o                         
   0 -11   9          1.71         -0.84         1.68 o                         
   1 -11   9          2.69          2.44         1.89 o                         
   2 -11   9          1.94          7.83         2.21 o                         
   3 -11   9         58.27         68.82         6.38 o                         
   4 -11   9         30.60         21.43         2.82 o                         
   5 -11   9          0.31         -1.01         1.66 o                         
   6 -11   9          0.84          0.14         2.20 o                         
  -3 -10   9         18.43         20.89         2.26 o                         
  -2 -10   9          1.55         -1.33         1.70 o                         
  -1 -10   9          5.63          6.27         2.16 o                         
   0 -10   9          4.42          3.07         1.87 o                         
   1 -10   9          1.94          3.40         2.69 o                         
   2 -10   9         40.05         32.99         2.99 o                         
   3 -10   9          1.54          0.30         2.70 o                         
   4 -10   9         10.19         12.32         2.99 o                         
   5 -10   9         47.33         42.59         3.56 o                         
   6 -10   9          0.26         -0.02         2.48 o                         
   7 -10   9          6.48          3.91         3.15 o                         
  -4  -9   9          2.79          4.17         1.71 o                         
  -3  -9   9          9.17         10.40         2.21 o                         
  -2  -9   9          5.13          4.01         2.62 o                         
  -1  -9   9          0.74         -1.98         2.56 o                         
   0  -9   9         50.18         44.32         3.34 o                         
   1  -9   9          5.73          9.31         2.77 o                         
   2  -9   9         59.54         55.44         5.33 o                         
   3  -9   9          0.20          0.11         2.24 o                         
   4  -9   9         18.63         15.85         2.58 o                         
   5  -9   9         29.85         19.11         3.82 o                         
   6  -9   9         14.15         14.06         2.94 o                         
   7  -9   9        134.49        135.92         9.64 o                         
   8  -9   9          2.27          3.72         3.47 o                         
  -5  -8   9         24.03         24.02         3.94 o                         
  -4  -8   9         49.18         51.09         3.23 o                         
  -3  -8   9        138.06        190.24         7.89 o                         
  -2  -8   9        106.95        125.46         6.34 o                         
  -1  -8   9         83.51         74.10         5.04 o                         
   0  -8   9         56.11         62.15         3.83 o                         
   1  -8   9         12.86          8.37         3.40 o                         
   2  -8   9         27.97         24.69         3.03 o                         
   3  -8   9         48.23         51.55         4.41 o                         
   4  -8   9         83.34         79.55         4.67 o                         
   5  -8   9          0.95          2.56         3.43 o                         
   6  -8   9          9.43          8.68         3.29 o                         
   7  -8   9         10.96         12.98         3.17 o                         
   8  -8   9         10.13          8.59         3.72 o                         
  -6  -7   9          1.92         -0.32         2.88 o                         
  -5  -7   9         18.19         21.74         2.27 o                         
  -4  -7   9         44.10         36.10         2.82 o                         
  -3  -7   9        188.03        219.25         9.60 o                         
  -2  -7   9        141.07        152.17         7.18 o                         
  -1  -7   9         44.98         63.04         3.39 o                         
   0  -7   9        342.46        360.29        14.91 o                         
   1  -7   9        152.39        139.65         6.39 o                         
   2  -7   9          5.22          5.88         2.86 o                         
   3  -7   9        376.48        395.61        15.88 o                         
   4  -7   9         48.61         52.01         4.57 o                         
   5  -7   9        221.32        245.18        22.03 o                         
   6  -7   9         42.83         45.62         5.90 o                         
   7  -7   9         66.62         81.24         5.66 o                         
   8  -7   9         16.29         17.79         2.48 o                         
  -7  -6   9          0.16         -0.54         2.08 o                         
  -6  -6   9         11.51         11.99         3.94 o                         
  -5  -6   9        211.81        249.07        10.59 o                         
  -4  -6   9         39.78         41.33         3.44 o                         
  -3  -6   9         53.53         60.70         4.39 o                         
  -2  -6   9        134.15        134.70         6.80 o                         
  -1  -6   9          1.68          6.27         2.22 o                         
   0  -6   9       1078.34       1120.47        39.21 o                         
   1  -6   9       1439.92       1470.49        50.95 o                         
   2  -6   9         87.77         92.91         5.52 o                         
   3  -6   9        187.38        183.01         7.61 o                         
   4  -6   9          1.98         -0.95         3.71 o                         
   5  -6   9        152.62        183.75         8.70 o                         
   6  -6   9        167.58        195.88        11.10 o                         
   7  -6   9         15.34         18.71         2.51 o                         
   8  -6   9         10.37         10.74         2.12 o                         
  -8  -5   9         25.00         24.30         2.81 o                         
  -7  -5   9          2.66          0.87         2.96 o                         
  -6  -5   9         60.01         59.24         5.23 o                         
  -5  -5   9         16.72         21.27         2.92 o                         
  -4  -5   9        383.53        436.99        15.90 o                         
  -3  -5   9         82.19         81.01         4.60 o                         
  -2  -5   9         22.96         26.76         3.50 o                         
  -1  -5   9         48.67         34.48         6.11 o                         
   0  -5   9         53.64         32.94        11.21 o                         
   1  -5   9        442.62        627.81        41.91 o                         
   2  -5   9        186.34        197.13         8.90 o                         
   3  -5   9        163.81        164.57         7.07 o                         
   4  -5   9        277.59        268.12        14.18 o                         
   5  -5   9         26.96         25.66         3.38 o                         
   6  -5   9        118.53        143.62         8.58 o                         
   7  -5   9        149.35        184.59         9.16 o                         
   8  -5   9         13.80         21.15         2.30 o                         
  -9  -4   9         72.47        132.86        13.88 o                         
  -8  -4   9         36.71         35.78         5.00 o                         
  -7  -4   9         41.39         54.16         4.01 o                         
  -6  -4   9         21.39         20.09         2.85 o                         
  -5  -4   9        249.12        268.92        11.46 o                         
  -4  -4   9         29.29         22.04         2.83 o                         
  -3  -4   9         10.13          7.08         2.74 o                         
  -2  -4   9         25.37         15.42         6.22 o                         
  -1  -4   9          0.02          0.50         8.41 o                         
   0  -4   9         28.62         21.52         9.37 o                         
   1  -4   9         47.23         33.17        15.24 o                         
   2  -4   9        107.92         90.78         5.11 o                         
   3  -4   9        167.07        166.53         8.83 o                         
   4  -4   9          1.54          0.76         3.50 o                         
   5  -4   9         85.68         94.22         5.57 o                         
   6  -4   9         98.30        122.83         7.85 o                         
   7  -4   9        293.24        357.20        18.17 o                         
   8  -4   9         18.53         11.61         2.47 o                         
  -9  -3   9         38.26         43.04         3.61 o                         
  -8  -3   9          2.28          2.59         2.39 o                         
  -7  -3   9          0.12         -0.70         1.43 o                         
  -6  -3   9         74.61         73.18         3.95 o                         
  -5  -3   9         11.81         13.16         2.71 o                         
  -4  -3   9          4.94          5.10         2.80 o                         
  -3  -3   9          0.01         -2.83         5.04 o                         
  -2  -3   9          7.52          9.51         8.58 o                         
  -1  -3   9        100.31        103.34        14.75 o                         
   0  -3   9         42.86         32.86        10.66 o                         
   1  -3   9         95.52         43.67        10.05 o                         
   2  -3   9          0.15          0.49         2.30 o                         
   3  -3   9         60.77         67.21         7.31 o                         
   4  -3   9         13.50         17.91         3.65 o                         
   5  -3   9        322.04        355.75        16.29 o                         
   6  -3   9         19.82         24.26         3.11 o                         
   7  -3   9         19.02         17.82         3.35 o                         
  -9  -2   9          9.90          9.13         2.06 o                         
  -8  -2   9        152.31        207.67        10.28 o                         
  -7  -2   9          0.05         -1.25         1.94 o                         
  -6  -2   9         32.41         24.16         2.96 o                         
  -5  -2   9          5.41          8.96         2.53 o                         
  -4  -2   9        236.36        275.89        23.28 o                         
  -3  -2   9        227.88        140.65        14.08 o                         
  -2  -2   9         92.93         55.95        32.60 o                         
  -1  -2   9         22.62         19.69        14.87 o                         
   0  -2   9        140.34        141.06        16.91 o                         
   1  -2   9          3.73          0.50        11.65 o                         
   2  -2   9        215.02        200.83         9.47 o                         
   3  -2   9         82.83         97.47         7.48 o                         
   4  -2   9          0.16          1.87         2.91 o                         
   5  -2   9         69.50         75.28         5.13 o                         
   6  -2   9         35.20         33.65         3.17 o                         
   7  -2   9         37.84         41.86         3.27 o                         
 -10  -1   9          0.52          0.88         2.54 o                         
  -9  -1   9         72.66         90.09         9.92 o                         
  -8  -1   9         42.39         50.00         4.48 o                         
  -7  -1   9        963.82       1107.40        35.73 o                         
  -6  -1   9        128.66        123.59         5.76 o                         
  -5  -1   9         40.48         35.58         3.95 o                         
  -4  -1   9        130.85         51.81        13.14 o                         
  -3  -1   9         47.47         20.50         7.99 o                         
  -2  -1   9         89.77         25.89        13.63 o                         
  -1  -1   9        225.55        204.88        26.65 o                         
   0  -1   9        626.52        494.86        87.01 o                         
   1  -1   9        141.34        126.06         6.03 o                         
   2  -1   9          4.65          3.48         3.35 o                         
   3  -1   9         32.29         33.17         6.53 o                         
   4  -1   9         25.23         22.39         3.37 o                         
   5  -1   9          2.03          4.52         2.29 o                         
   6  -1   9          0.17          0.08         1.72 o                         
 -10   0   9          0.01          0.38         1.91 o                         
  -9   0   9         54.56         53.94         4.80 o                         
  -8   0   9        119.94        147.13         6.62 o                         
  -7   0   9         14.34         12.89         2.79 o                         
  -6   0   9         33.99         44.50         4.17 o                         
  -5   0   9         57.45         63.66         4.30 o                         
  -4   0   9         31.27         18.84        15.62 o                         
  -3   0   9        188.74        143.07        16.11 o                         
  -2   0   9         32.55         18.67         9.05 o                         
  -1   0   9         66.16         63.48        37.93 o                         
   0   0   9         56.04         50.31         4.96 o                         
   1   0   9         15.86         13.17         2.26 o                         
   2   0   9          0.05          0.60         2.79 o                         
   3   0   9         10.33         11.69         2.97 o                         
   4   0   9         11.54         13.48         2.58 o                         
   5   0   9          4.89          1.50         2.06 o                         
   6   0   9          1.68          2.21         2.26 o                         
 -10   1   9         90.24        127.68         7.62 o                         
  -9   1   9         34.50         43.85         4.03 o                         
  -8   1   9          2.00          2.18         2.06 o                         
  -7   1   9        275.48        328.45        13.44 o                         
  -6   1   9         58.21         55.89         5.86 o                         
  -5   1   9          8.48          6.96         2.73 o                         
  -4   1   9         42.35         36.53         3.24 o                         
  -3   1   9          2.65          9.38         7.11 o                         
  -2   1   9        165.42        157.67         7.70 o                         
  -1   1   9         24.11         21.30         2.88 o                         
   0   1   9          7.83          6.74         2.33 o                         
   1   1   9         23.31         20.94         2.30 o                         
   2   1   9         27.03         26.71         3.17 o                         
   3   1   9        111.11        100.45         6.23 o                         
   4   1   9         16.68         13.76         2.74 o                         
   5   1   9          0.12         -1.24         1.66 o                         
 -10   2   9         80.89         95.28         9.85 o                         
  -9   2   9         25.37         28.96         3.33 o                         
  -8   2   9         10.98         11.85         2.27 o                         
  -7   2   9         83.49         83.40         7.67 o                         
  -6   2   9        204.83        233.88        11.30 o                         
  -5   2   9        357.23        378.89        17.03 o                         
  -4   2   9          1.78          0.02         2.43 o                         
  -3   2   9        357.02        339.89        15.71 o                         
  -2   2   9       2160.93       2198.03        83.45 o                         
  -1   2   9        308.36        315.02        13.18 o                         
   0   2   9        123.37        127.56         5.96 o                         
   1   2   9         13.72         15.01         3.11 o                         
   2   2   9        376.64        387.31        13.20 o                         
   3   2   9        293.63        266.03        10.79 o                         
   4   2   9         42.86         33.25         3.15 o                         
 -10   3   9          1.46         -0.43         2.01 o                         
  -9   3   9         10.22         12.20         1.76 o                         
  -8   3   9          6.84          7.44         2.11 o                         
  -7   3   9          2.94          1.44         2.56 o                         
  -6   3   9         13.39         13.42         2.82 o                         
  -5   3   9        526.06        578.53        25.54 o                         
  -4   3   9          5.91          3.58         2.57 o                         
  -3   3   9         86.54         90.75         5.73 o                         
  -2   3   9       1786.95       1855.91        64.39 o                         
  -1   3   9         75.36         85.99         4.83 o                         
   0   3   9        396.67        421.00        15.30 o                         
   1   3   9         89.66         94.61         4.84 o                         
   2   3   9         40.46         36.20         2.90 o                         
   3   3   9         91.47         84.82         5.52 o                         
 -10   4   9          0.00          1.10         1.92 o                         
  -9   4   9         79.27         98.05         4.91 o                         
  -8   4   9          1.98          3.37         1.91 o                         
  -7   4   9         82.68        106.66         5.69 o                         
  -6   4   9          0.21         -0.92         2.86 o                         
  -5   4   9         50.90         61.15         3.90 o                         
  -4   4   9        138.66        144.54         7.91 o                         
  -3   4   9        169.61        183.23         9.41 o                         
  -2   4   9         20.65         17.52         3.13 o                         
  -1   4   9         82.18         91.38         5.15 o                         
   0   4   9        285.88        304.85        12.19 o                         
   1   4   9        548.85        549.81        29.59 o                         
   2   4   9         87.74         77.73         5.29 o                         
 -10   5   9          8.37          9.07         2.48 o                         
  -9   5   9         40.88         53.73         4.23 o                         
  -8   5   9          4.95          5.74         1.91 o                         
  -7   5   9         56.18         69.42         4.62 o                         
  -6   5   9         10.89         11.00         2.35 o                         
  -5   5   9         35.86         35.13         3.91 o                         
  -4   5   9          2.35          1.34         2.19 o                         
  -3   5   9         17.67         21.82         3.29 o                         
  -2   5   9          5.11          8.72         2.40 o                         
  -1   5   9          0.00          0.47         1.87 o                         
   0   5   9        104.69         99.00         8.04 o                         
   1   5   9         16.46         19.32         2.89 o                         
 -10   6   9          0.99         -1.49         3.22 o                         
  -9   6   9         73.29         79.72         6.08 o                         
  -8   6   9         30.60         34.70         4.91 o                         
  -7   6   9          7.86         11.43         1.91 o                         
  -6   6   9         16.86         14.35         2.62 o                         
  -5   6   9          4.96          3.31         1.91 o                         
  -4   6   9        108.70        112.38         7.05 o                         
  -3   6   9          0.92          1.34         1.93 o                         
  -2   6   9         99.81        105.38         5.38 o                         
  -1   6   9          8.76         10.04         2.63 o                         
   0   6   9          2.31         -0.17         2.08 o                         
  -8   7   9          4.30          2.44         1.18 o                         
  -7   7   9          0.18         -0.69         1.61 o                         
  -6   7   9         10.19         12.09         1.40 o                         
  -5   7   9          4.65          2.63         1.85 o                         
  -4   7   9         24.94         23.56         2.15 o                         
  -3   7   9         27.65         42.58         2.81 o                         
  -2   7   9          3.84          3.72         4.96 o                         
  -5   8   9         13.71         19.88         2.61 o                         
  -1 -11  10          0.66          2.73         2.15 o                         
   0 -11  10          1.65          1.26         1.33 o                         
   1 -11  10          0.16          0.81         1.71 o                         
   2 -11  10          7.36          4.01         2.06 o                         
   3 -11  10          9.48          8.75         2.35 o                         
   4 -11  10          4.86          2.43         1.72 o                         
   5 -11  10          7.55          5.24         2.26 o                         
  -2 -10  10          0.24          1.20         1.62 o                         
  -1 -10  10         15.52         17.02         2.13 o                         
   0 -10  10         50.11         55.75         3.11 o                         
   1 -10  10         35.40         40.10         3.15 o                         
   2 -10  10         66.41         81.65         4.86 o                         
   3 -10  10         54.62         57.08         3.80 o                         
   4 -10  10          0.07          1.23         1.54 o                         
   5 -10  10          3.80          3.90         2.33 o                         
   6 -10  10          0.34          2.37         2.16 o                         
  -4  -9  10          4.84          4.70         1.68 o                         
  -3  -9  10          5.21          4.51         1.57 o                         
  -2  -9  10         37.13         47.63         5.22 o                         
  -1  -9  10          0.27         -1.74         2.09 o                         
   0  -9  10          2.23          4.89         2.50 o                         
   1  -9  10          1.40          0.32         2.42 o                         
   2  -9  10         35.93         44.91         4.47 o                         
   3  -9  10          7.42          7.89         1.98 o                         
   4  -9  10         15.25         12.46         1.81 o                         
   5  -9  10          4.57          2.08         2.32 o                         
   6  -9  10          9.33          9.59         2.40 o                         
   7  -9  10          0.11         -1.49         3.72 o                         
  -5  -8  10          0.69          1.18         0.96 o                         
  -4  -8  10         11.29          9.16         1.81 o                         
  -3  -8  10         56.80         65.34         7.62 o                         
  -2  -8  10         28.96         25.44         3.07 o                         
  -1  -8  10         87.38         99.41         4.65 o                         
   0  -8  10          2.49         -1.17         2.97 o                         
   1  -8  10        103.60         99.34         5.70 o                         
   2  -8  10         34.96         36.09         2.96 o                         
   3  -8  10         13.13         15.08         2.38 o                         
   4  -8  10         28.24         26.64         2.43 o                         
   5  -8  10          0.11          1.17         2.36 o                         
   6  -8  10         64.10         57.87        10.29 o                         
   7  -8  10          0.04          1.74         3.47 o                         
  -6  -7  10          0.57          0.36         2.32 o                         
  -5  -7  10          6.50          6.54         1.57 o                         
  -4  -7  10          4.08          4.28         2.05 o                         
  -3  -7  10         15.09         17.28         2.60 o                         
  -2  -7  10         10.64          8.50         3.05 o                         
  -1  -7  10         94.82         97.86         4.82 o                         
   0  -7  10       1142.23       1335.61        57.04 o                         
   1  -7  10          1.20          2.78         2.38 o                         
   2  -7  10         51.83         50.59         3.86 o                         
   3  -7  10        141.48        152.58         7.14 o                         
   4  -7  10          0.20         -0.76         2.81 o                         
   5  -7  10        260.84        239.95        12.34 o                         
   6  -7  10         68.57         72.53         6.95 o                         
   7  -7  10          3.63          5.91         2.85 o                         
  -7  -6  10          9.23          5.45         3.72 o                         
  -6  -6  10         20.05         17.17         2.67 o                         
  -5  -6  10         29.95         27.24         2.57 o                         
  -4  -6  10         43.49         35.74         2.84 o                         
  -3  -6  10          8.62          4.86         3.10 o                         
  -2  -6  10         18.76         18.88         2.68 o                         
  -1  -6  10        353.52        380.00        15.46 o                         
   0  -6  10         25.93         28.46         3.34 o                         
   1  -6  10         44.09         53.67         5.24 o                         
   2  -6  10        162.37        186.00         8.37 o                         
   3  -6  10        381.59        413.39        18.34 o                         
   4  -6  10        371.01        332.10        15.20 o                         
   5  -6  10         37.94         39.69         4.51 o                         
   6  -6  10         72.04         75.68         5.62 o                         
   7  -6  10         35.04         34.38         3.71 o                         
  -7  -5  10          0.08          0.47         3.32 o                         
  -6  -5  10         17.39         20.83         2.35 o                         
  -5  -5  10          3.82          1.26         2.57 o                         
  -4  -5  10         17.61         22.46         3.42 o                         
  -3  -5  10         15.31          8.17         2.57 o                         
  -2  -5  10        301.81        270.26        10.25 o                         
  -1  -5  10          3.06         -0.06         3.73 o                         
   0  -5  10          9.13         12.35         3.38 o                         
   1  -5  10         23.61         23.43         3.51 o                         
   2  -5  10        260.85        278.16        11.67 o                         
   3  -5  10        872.17        949.96        45.22 o                         
   4  -5  10          5.23          7.76         2.64 o                         
   5  -5  10          9.64         10.23         2.63 o                         
   6  -5  10         92.70        106.62         5.21 o                         
   7  -5  10         29.62         29.33         2.80 o                         
  -8  -4  10          0.42          0.74         2.73 o                         
  -7  -4  10         54.88         70.86         5.54 o                         
  -6  -4  10        185.53        222.53         9.80 o                         
  -5  -4  10          1.41          1.97         2.44 o                         
  -4  -4  10          8.53         12.64         2.72 o                         
  -3  -4  10          1.15          2.39         3.39 o                         
  -2  -4  10         17.07         18.17         2.52 o                         
  -1  -4  10         43.08         43.35         4.19 o                         
   0  -4  10         54.61         66.40         4.11 o                         
   1  -4  10          2.97         -0.73         2.69 o                         
   2  -4  10          3.37         -2.42         2.42 o                         
   3  -4  10          4.64          6.09         3.73 o                         
   4  -4  10         10.10          6.78         2.76 o                         
   5  -4  10         80.56         86.31         5.63 o                         
   6  -4  10         27.35         27.65         5.19 o                         
   7  -4  10         14.50          9.92         2.97 o                         
  -8  -3  10          0.02         -1.88         2.61 o                         
  -7  -3  10        301.98        356.39        26.26 o                         
  -6  -3  10          3.92         -0.18         2.43 o                         
  -5  -3  10         34.11         39.09         3.99 o                         
  -4  -3  10         92.76         89.18         6.43 o                         
  -3  -3  10          1.74          5.40         2.28 o                         
  -2  -3  10          5.55          9.01         3.97 o                         
  -1  -3  10          6.41          3.57         3.36 o                         
   0  -3  10          0.01          2.16         3.34 o                         
   1  -3  10        229.08        234.97        11.20 o                         
   2  -3  10        240.86        247.59         9.56 o                         
   3  -3  10          0.33         -2.41         3.56 o                         
   4  -3  10         12.10         20.67         9.20 o                         
   5  -3  10         15.76         16.77         2.76 o                         
   6  -3  10        128.96        132.21         5.86 o                         
  -9  -2  10         32.28         41.22         3.84 o                         
  -8  -2  10         55.34         87.34         6.43 o                         
  -7  -2  10          0.72         -1.48         1.91 o                         
  -6  -2  10         28.03         23.17         2.71 o                         
  -5  -2  10          3.33          1.44         2.94 o                         
  -4  -2  10         74.57         71.27         5.86 o                         
  -3  -2  10         17.93          7.78         3.51 o                         
  -2  -2  10          3.86         -2.30         3.48 o                         
  -1  -2  10         63.04         59.35         4.41 o                         
   0  -2  10          0.76         -2.63         2.63 o                         
   1  -2  10        441.26        430.43        16.97 o                         
   2  -2  10        183.88        202.40        10.11 o                         
   3  -2  10          0.29          0.63         2.88 o                         
   4  -2  10         56.98         84.06         7.90 o                         
   5  -2  10         44.21         46.80         3.90 o                         
   6  -2  10          8.24          2.80         1.77 o                         
  -9  -1  10         33.77         32.69         4.97 o                         
  -8  -1  10         17.28         16.05         2.94 o                         
  -7  -1  10         10.48          9.11         2.14 o                         
  -6  -1  10          0.01          1.64         2.50 o                         
  -5  -1  10         32.71         28.32         3.23 o                         
  -4  -1  10        229.69        191.95         9.58 o                         
  -3  -1  10        427.99        413.83        15.47 o                         
  -2  -1  10          0.00         -2.23         3.31 o                         
  -1  -1  10         51.79         42.09         4.11 o                         
   0  -1  10        426.71        451.52        17.50 o                         
   1  -1  10         78.62         91.09         5.37 o                         
   2  -1  10          1.92          1.46         3.35 o                         
   3  -1  10          2.91          3.28         3.00 o                         
   4  -1  10          5.51          1.49         2.22 o                         
   5  -1  10         41.56         34.67         3.86 o                         
 -10   0  10         40.73         29.00         4.71 o                         
  -9   0  10        399.59        550.27        27.62 o                         
  -8   0  10         17.88         15.02         2.84 o                         
  -7   0  10         92.08         97.54         4.85 o                         
  -6   0  10          7.23          6.10         3.54 o                         
  -5   0  10        103.52         87.27         5.65 o                         
  -4   0  10          0.47         -1.18         2.28 o                         
  -3   0  10         21.33         21.44         3.94 o                         
  -2   0  10          4.05          2.94         2.63 o                         
  -1   0  10        200.44        232.84        10.28 o                         
   0   0  10        141.77        143.43         6.60 o                         
   1   0  10         87.53         87.03         4.25 o                         
   2   0  10          1.49         -1.76         2.79 o                         
   3   0  10          0.53          2.91         4.19 o                         
   4   0  10         12.04         12.60         2.36 o                         
   5   0  10          0.71          1.23         2.19 o                         
 -10   1  10         76.70         86.36         6.65 o                         
  -9   1  10        283.58        315.95        24.54 o                         
  -8   1  10         33.73         21.68         2.86 o                         
  -7   1  10          0.94          0.23         2.69 o                         
  -6   1  10         50.31         54.34         4.25 o                         
  -5   1  10          2.47          3.86         2.89 o                         
  -4   1  10          0.27          2.24         1.89 o                         
  -3   1  10         15.14         23.62         3.79 o                         
  -2   1  10         59.67         59.38         4.45 o                         
  -1   1  10        479.63        501.66        19.87 o                         
   0   1  10          0.01          1.14         2.21 o                         
   1   1  10         11.05          9.70         2.85 o                         
   2   1  10         36.00         33.50         3.46 o                         
   3   1  10         64.07         76.49         5.21 o                         
   4   1  10          0.10         -0.30         1.47 o                         
 -10   2  10         67.14         64.13         5.29 o                         
  -9   2  10          9.85          9.39         1.70 o                         
  -8   2  10          7.47          6.85         1.88 o                         
  -7   2  10         23.71         28.16         4.16 o                         
  -6   2  10          0.44         -0.67         2.54 o                         
  -5   2  10         53.41         42.57         3.36 o                         
  -4   2  10         56.07         42.42         3.55 o                         
  -3   2  10        489.02        550.94        24.43 o                         
  -2   2  10          2.89         -0.26         2.17 o                         
  -1   2  10         17.19         19.28         2.39 o                         
   0   2  10        177.38        195.53         7.27 o                         
   1   2  10         24.99         17.02         2.34 o                         
   2   2  10         31.94         32.20         3.15 o                         
   3   2  10        100.31         95.16         5.01 o                         
 -10   3  10         16.31         20.82         3.97 o                         
  -9   3  10          2.58          1.00         1.31 o                         
  -8   3  10          0.95          1.55         2.08 o                         
  -7   3  10          2.29          5.44         2.12 o                         
  -6   3  10         10.11         12.02         2.51 o                         
  -5   3  10         61.97         54.71         5.15 o                         
  -4   3  10        145.57        139.98         7.89 o                         
  -3   3  10          2.67          2.66         2.81 o                         
  -2   3  10         10.09          7.42         2.46 o                         
  -1   3  10         59.34         50.99         8.39 o                         
   0   3  10        640.69        730.15        25.60 o                         
   1   3  10          9.79         13.03         2.01 o                         
   2   3  10          0.13         -0.87         2.20 o                         
  -9   4  10          0.78         -0.66         1.29 o                         
  -8   4  10         16.96         16.80         2.62 o                         
  -7   4  10         74.08         80.15         5.48 o                         
  -6   4  10         17.35         13.89         2.61 o                         
  -5   4  10         86.09         79.49         4.34 o                         
  -4   4  10         74.73         82.02         5.05 o                         
  -3   4  10        837.41        918.11        39.53 o                         
  -2   4  10        198.09        217.54        10.21 o                         
  -1   4  10        279.17        288.52        11.62 o                         
   0   4  10        427.85        438.12        22.04 o                         
   1   4  10         54.48         52.10         4.47 o                         
  -9   5  10         21.29         12.97         2.25 o                         
  -8   5  10        164.29        162.72         7.75 o                         
  -7   5  10        139.21        141.78         6.95 o                         
  -6   5  10         12.27          7.74         1.91 o                         
  -5   5  10         18.66         17.63         3.53 o                         
  -4   5  10         49.29         50.96         4.26 o                         
  -3   5  10         44.25         51.19         6.33 o                         
  -2   5  10        104.02        107.62         5.36 o                         
  -1   5  10          0.21         -0.18         2.35 o                         
   0   5  10         16.57         11.81         2.70 o                         
  -8   6  10          0.06          0.63         1.17 o                         
  -7   6  10          1.93          4.52         1.83 o                         
  -6   6  10        158.68        179.84         7.99 o                         
  -5   6  10         51.12         56.49         3.92 o                         
  -4   6  10          0.01         -1.68         1.68 o                         
  -3   6  10          6.37          6.31         1.37 o                         
  -2   6  10          5.35          4.64         2.25 o                         
   2 -11  11         17.33         24.09         4.27 o                         
  -1 -10  11         23.51         26.66         2.59 o                         
   0 -10  11          2.30          4.51         1.42 o                         
   1 -10  11          0.01         -1.75         1.75 o                         
   2 -10  11          0.11         -0.89         2.61 o                         
   3 -10  11          9.46          6.58         2.08 o                         
   4 -10  11          2.33          7.68         3.22 o                         
  -3  -9  11         63.11         70.94         3.80 o                         
  -2  -9  11          0.03          0.72         1.74 o                         
  -1  -9  11         16.31         16.61         1.91 o                         
   0  -9  11         17.37         18.08         3.27 o                         
   1  -9  11          6.50          3.90         3.65 o                         
   2  -9  11         66.86         70.81         4.29 o                         
   3  -9  11          0.26         -0.32         1.76 o                         
   4  -9  11         12.15         12.78         3.15 o                         
   5  -9  11          0.03          0.90         1.88 o                         
  -4  -8  11          0.57          1.16         1.49 o                         
  -3  -8  11         20.06         24.59         2.25 o                         
  -2  -8  11          1.25          0.36         1.84 o                         
  -1  -8  11         11.00         11.07         2.10 o                         
   0  -8  11         47.98         43.31         3.86 o                         
   1  -8  11         14.34         20.59         4.62 o                         
   2  -8  11          7.39         10.41         2.62 o                         
   3  -8  11         91.96        100.23         6.29 o                         
   4  -8  11          0.88          2.31         2.50 o                         
   5  -8  11          7.16          5.26         1.87 o                         
   6  -8  11          1.80          3.22         7.19 o                         
  -5  -7  11         13.89         15.81         2.13 o                         
  -4  -7  11          4.49          6.10         2.54 o                         
  -3  -7  11          0.00         -1.85         1.85 o                         
  -2  -7  11          0.04          0.51         3.05 o                         
  -1  -7  11        196.71        202.01        11.18 o                         
   0  -7  11        191.84        222.38        10.53 o                         
   1  -7  11          6.87         12.36         3.30 o                         
   2  -7  11        115.45        140.50         9.44 o                         
   3  -7  11        102.37        107.68         5.04 o                         
   4  -7  11         86.79         96.71         6.27 o                         
   5  -7  11         26.71         33.08         3.29 o                         
   6  -7  11          6.93          8.31         3.38 o                         
  -6  -6  11         24.53         19.62         2.00 o                         
  -5  -6  11         80.63         71.30         6.81 o                         
  -4  -6  11          6.76          4.03         2.06 o                         
  -3  -6  11         45.18         52.92         3.62 o                         
  -2  -6  11          3.79          1.53         1.97 o                         
  -1  -6  11         10.95          7.14         3.23 o                         
   0  -6  11        101.39        127.76         9.48 o                         
   1  -6  11          1.62          2.77         3.49 o                         
   2  -6  11        132.66        156.81         8.01 o                         
   3  -6  11         17.24         14.26         3.36 o                         
   4  -6  11          4.60          0.49         3.03 o                         
   5  -6  11        171.86        147.91        10.40 o                         
   6  -6  11         70.98         73.37         8.68 o                         
  -7  -5  11          5.22          7.93         3.97 o                         
  -6  -5  11          0.21          0.50         1.67 o                         
  -5  -5  11         12.41         13.98         2.46 o                         
  -4  -5  11          3.77          1.03         2.50 o                         
  -3  -5  11          0.00          1.69         3.03 o                         
  -2  -5  11         12.68         11.27         2.92 o                         
  -1  -5  11          4.28          4.80         4.06 o                         
   0  -5  11        123.21        144.74         8.07 o                         
   1  -5  11         72.01         77.81         6.14 o                         
   2  -5  11          2.99          4.66         2.46 o                         
   3  -5  11          9.09         10.85         4.94 o                         
   4  -5  11         49.76         47.73         5.51 o                         
   5  -5  11        319.06        329.31        18.28 o                         
  -7  -4  11         23.53         20.70         3.33 o                         
  -6  -4  11          4.85          3.96         2.52 o                         
  -5  -4  11         14.65          9.16         2.65 o                         
  -4  -4  11        186.42        185.24        10.41 o                         
  -3  -4  11         76.23         70.09         4.27 o                         
  -2  -4  11         38.43         34.14         4.36 o                         
  -1  -4  11         13.31         18.35         3.49 o                         
   0  -4  11         19.68         19.88         3.69 o                         
   1  -4  11         62.84         57.47         4.60 o                         
   2  -4  11         92.18        109.22        10.70 o                         
   3  -4  11         30.41         29.43         3.90 o                         
   4  -4  11         14.84         14.29         3.67 o                         
   5  -4  11          4.04          1.62         2.05 o                         
  -8  -3  11          5.37          6.91         3.72 o                         
  -7  -3  11          4.58          4.32         1.64 o                         
  -6  -3  11          0.29          0.57         2.06 o                         
  -5  -3  11        128.32        151.06         9.04 o                         
  -4  -3  11        173.89        159.24         9.22 o                         
  -3  -3  11         10.13         13.19         3.22 o                         
  -2  -3  11         83.16         75.92         5.32 o                         
  -1  -3  11          0.46          0.78         2.67 o                         
   0  -3  11         18.72         20.06         3.31 o                         
   1  -3  11         17.05         15.92         3.03 o                         
   2  -3  11          6.82          7.17         3.07 o                         
   3  -3  11          8.31          5.58         2.66 o                         
   4  -3  11         22.41         24.00         3.24 o                         
   5  -3  11         56.20         59.27         6.36 o                         
  -8  -2  11          6.40          5.56         2.74 o                         
  -7  -2  11        108.91        100.10         5.47 o                         
  -6  -2  11         12.26         12.98         3.16 o                         
  -5  -2  11          1.74          4.13         3.17 o                         
  -4  -2  11        239.91        234.54        12.97 o                         
  -3  -2  11         40.57         39.49         2.82 o                         
  -2  -2  11         28.56         25.04         4.90 o                         
  -1  -2  11         78.03         67.20         6.99 o                         
   0  -2  11         13.97         12.24         2.55 o                         
   1  -2  11         22.46         24.48         3.43 o                         
   2  -2  11          0.82          3.87         2.87 o                         
   3  -2  11          8.65         10.60         2.61 o                         
   4  -2  11          0.67          1.83         2.28 o                         
   5  -2  11         68.73         34.70         4.96 o                         
  -9  -1  11         23.28         24.60         2.97 o                         
  -8  -1  11         23.71         19.50         2.55 o                         
  -7  -1  11          3.45          0.93         1.98 o                         
  -6  -1  11         21.16         19.24         3.19 o                         
  -5  -1  11         15.20          9.54         3.89 o                         
  -4  -1  11        106.08        114.92         5.74 o                         
  -3  -1  11          4.81          4.49         2.59 o                         
  -2  -1  11        103.79        106.56         6.95 o                         
  -1  -1  11        276.91        307.02        12.84 o                         
   0  -1  11         34.63         38.09         5.14 o                         
   1  -1  11         14.83         12.60         2.12 o                         
   2  -1  11          3.02          3.59         2.24 o                         
   3  -1  11         18.43         33.82         3.16 o                         
   4  -1  11         29.42         25.95         3.02 o                         
  -9   0  11         66.84         69.80         5.34 o                         
  -8   0  11        137.28        158.05         8.37 o                         
  -7   0  11         12.62         14.02         2.23 o                         
  -6   0  11         18.04         14.58         2.55 o                         
  -5   0  11          0.04         -0.45         2.99 o                         
  -4   0  11         37.55         27.73         3.11 o                         
  -3   0  11         37.90         24.03         3.49 o                         
  -2   0  11         11.62         16.44         2.59 o                         
  -1   0  11        419.69        516.10        20.52 o                         
   0   0  11        139.86        164.21         6.39 o                         
   1   0  11          2.76          1.26         2.70 o                         
   2   0  11         12.04          9.73         2.26 o                         
   3   0  11          9.73         16.25         2.43 o                         
  -9   1  11         14.49         15.37         2.68 o                         
  -8   1  11          7.32          5.82         1.48 o                         
  -7   1  11         32.88         30.44         5.98 o                         
  -6   1  11          3.37          2.37         2.14 o                         
  -5   1  11         55.17         46.47         4.03 o                         
  -4   1  11          9.38         12.46         2.34 o                         
  -3   1  11          0.29          0.61         2.18 o                         
  -2   1  11         70.30         87.91         5.85 o                         
  -1   1  11         39.12         47.45         5.43 o                         
   0   1  11          0.37          0.29         1.31 o                         
   1   1  11         48.77         55.23         3.77 o                         
   2   1  11          3.22          2.34         2.00 o                         
   3   1  11          0.47          0.58         1.44 o                         
  -9   2  11         75.33         86.76         8.68 o                         
  -8   2  11         18.10         18.17         2.05 o                         
  -7   2  11          4.33          7.00         2.40 o                         
  -6   2  11          2.24          4.83         1.93 o                         
  -5   2  11          0.38         -0.34         1.97 o                         
  -4   2  11          0.20         -1.05         2.65 o                         
  -3   2  11          0.16          1.03         2.19 o                         
  -2   2  11        294.38        341.91        13.96 o                         
  -1   2  11         86.45        101.59         4.78 o                         
   0   2  11         46.66         56.09         4.10 o                         
   1   2  11          6.82          5.67         1.77 o                         
   2   2  11          1.38          1.74         2.48 o                         
  -9   3  11         39.38          8.68         5.70 o                         
  -8   3  11         14.35         13.27         1.65 o                         
  -7   3  11         11.48         10.89         2.24 o                         
  -6   3  11         12.99          9.93         2.47 o                         
  -5   3  11         10.91         13.64         1.87 o                         
  -4   3  11        511.51        546.38        23.87 o                         
  -3   3  11         94.73         96.43         4.94 o                         
  -2   3  11          2.96          2.40         1.66 o                         
  -1   3  11        116.79        115.80         5.95 o                         
   0   3  11         56.86         60.67         4.71 o                         
  -8   4  11        100.50        102.41         5.12 o                         
  -7   4  11          0.83          0.92         1.64 o                         
  -6   4  11          2.83          1.26         1.36 o                         
  -5   4  11         30.41         31.22         4.71 o                         
  -4   4  11          9.90         15.24         2.01 o                         
  -3   4  11        302.66        342.23        13.58 o                         
  -2   4  11        257.56        262.80        11.82 o                         
  -1   4  11         20.19         13.82         2.74 o                         
  -7   5  11         36.98         29.32         2.59 o                         
  -6   5  11        152.43        100.12         7.01 o                         
  -5   5  11          6.37          6.33         2.25 o                         
  -4   5  11         18.13         14.99         1.85 o                         
  -3   5  11         51.74         52.95         3.48 o                         
   1 -10  12         38.58         66.43         7.44 o                         
  -2  -9  12          4.69          4.30         2.23 o                         
  -1  -9  12          0.24          0.36         1.48 o                         
   0  -9  12          1.95          2.56         2.79 o                         
   1  -9  12         18.87         12.86         3.21 o                         
   2  -9  12          0.89          1.03         1.77 o                         
   3  -9  12          2.06          0.00         5.70 o                         
  -3  -8  12         21.81         22.98         2.36 o                         
  -2  -8  12         14.59         15.30         1.64 o                         
  -1  -8  12          0.20         -0.66         1.57 o                         
   0  -8  12          0.55         -0.26         2.45 o                         
   1  -8  12         27.41         36.41         3.18 o                         
   2  -8  12          2.01          2.83         1.94 o                         
   3  -8  12          5.73          5.21         4.96 o                         
   4  -8  12         91.95         84.53         8.68 o                         
  -4  -7  12         19.12         17.91         1.94 o                         
  -3  -7  12          0.16          0.11         2.48 o                         
  -2  -7  12          0.14          0.73         1.63 o                         
  -1  -7  12          0.18          0.51         2.11 o                         
   0  -7  12         25.98         38.25         6.47 o                         
   1  -7  12         27.60         25.48         3.47 o                         
   2  -7  12         23.25         25.49         2.58 o                         
   3  -7  12         12.79          7.86         4.72 o                         
   4  -7  12         56.65         63.93         6.08 o                         
  -5  -6  12          7.75          5.77         1.36 o                         
  -4  -6  12          0.01          1.14         2.20 o                         
  -3  -6  12          3.75          2.68         1.61 o                         
  -2  -6  12         72.19         92.68         5.08 o                         
  -1  -6  12         79.97         92.87         5.38 o                         
   0  -6  12         48.70         60.19         4.92 o                         
   1  -6  12         24.03         20.67         3.65 o                         
   2  -6  12         86.73        117.60         6.38 o                         
   3  -6  12          0.04          1.54         2.49 o                         
   4  -6  12         33.50         26.39         4.46 o                         
  -6  -5  12          5.64          3.35         1.25 o                         
  -5  -5  12         19.33         14.72         2.02 o                         
  -4  -5  12          0.00         -0.66         2.00 o                         
  -3  -5  12         35.19         37.98         2.91 o                         
  -2  -5  12         40.64         35.68         4.03 o                         
  -1  -5  12        310.97        384.78        17.19 o                         
   0  -5  12          3.43          4.93         2.50 o                         
   1  -5  12         75.97        102.01         6.03 o                         
   2  -5  12          0.05         -1.83         1.83 o                         
   3  -5  12         16.15         14.67         3.81 o                         
   4  -5  12          0.00         -0.48         3.02 o                         
  -7  -4  12         58.88         77.34         7.93 o                         
  -6  -4  12          5.24          4.62         1.67 o                         
  -5  -4  12         52.45         68.05         5.87 o                         
  -4  -4  12          5.89          1.15         2.59 o                         
  -3  -4  12         45.49         29.31         2.65 o                         
  -2  -4  12          9.33          3.44         2.76 o                         
  -1  -4  12         40.28         46.13         3.46 o                         
   0  -4  12          2.94          3.38         3.49 o                         
   1  -4  12          7.47         10.54         2.23 o                         
   2  -4  12         38.75         40.31         8.10 o                         
   3  -4  12         65.52         78.65        10.36 o                         
   4  -4  12         41.27         53.02         4.45 o                         
  -7  -3  12          1.35         -0.37         1.30 o                         
  -6  -3  12          9.16          4.12         2.04 o                         
  -5  -3  12          0.00         -1.24         1.90 o                         
  -4  -3  12         52.04         27.48         4.01 o                         
  -3  -3  12          0.38          0.38         1.82 o                         
  -2  -3  12        124.51        116.26         8.23 o                         
  -1  -3  12         77.22         93.41         5.10 o                         
   0  -3  12         11.60         10.02         2.25 o                         
   1  -3  12          6.06          8.02         2.10 o                         
   2  -3  12          0.20         -0.22         1.89 o                         
   3  -3  12          7.42          3.39         2.11 o                         
   4  -3  12         47.54         54.41         4.00 o                         
  -8  -2  12          4.50          1.24         2.48 o                         
  -7  -2  12          4.36          4.14         1.63 o                         
  -6  -2  12         13.87          4.07         2.90 o                         
  -5  -2  12         29.79         19.38         2.52 o                         
  -4  -2  12         11.80          5.68         1.76 o                         
  -3  -2  12         29.00         19.95         3.05 o                         
  -2  -2  12        242.87        262.43        13.92 o                         
  -1  -2  12         32.94         27.72         3.32 o                         
   0  -2  12         55.34         57.91         3.36 o                         
   1  -2  12        130.74        129.47         5.58 o                         
   2  -2  12          0.64          0.17         1.77 o                         
   3  -2  12          6.34          6.25         1.77 o                         
  -8  -1  12         51.02         54.45        11.40 o                         
  -7  -1  12          0.04         -0.11         1.55 o                         
  -6  -1  12         27.84         24.84         5.36 o                         
  -5  -1  12         19.35         19.68         2.91 o                         
  -4  -1  12         42.36         27.98         2.74 o                         
  -3  -1  12         25.66         17.43         2.74 o                         
  -2  -1  12          1.90          0.44         2.72 o                         
  -1  -1  12         14.10         15.61         1.95 o                         
   0  -1  12         56.39         55.45         3.87 o                         
   1  -1  12         93.45        111.07         5.71 o                         
   2  -1  12         16.80         11.46         1.93 o                         
   3  -1  12          0.86          0.87         3.21 o                         
  -8   0  12        129.81        148.19         9.81 o                         
  -7   0  12          0.07          1.11         1.68 o                         
  -6   0  12          0.60         -0.30         1.70 o                         
  -5   0  12          1.36          2.01         1.59 o                         
  -4   0  12         65.72         36.41         3.07 o                         
  -3   0  12         32.89         31.13         2.84 o                         
  -2   0  12         21.01         20.77         2.93 o                         
  -1   0  12          9.24         10.64         2.57 o                         
   0   0  12         81.92         89.24         4.19 o                         
   1   0  12         40.91         41.38         3.99 o                         
   2   0  12        136.51        168.01         9.09 o                         
  -8   1  12         21.54         17.66         3.87 o                         
  -7   1  12         39.47         25.67         2.23 o                         
  -6   1  12         62.38         68.91         4.76 o                         
  -5   1  12         14.53         13.33         1.77 o                         
  -4   1  12         32.81         39.35         5.24 o                         
  -3   1  12         29.46         24.81         2.45 o                         
  -2   1  12        128.44        147.23         6.65 o                         
  -1   1  12         19.20         19.97         3.03 o                         
   0   1  12          7.96          9.36         4.89 o                         
   1   1  12         17.87         14.68         2.85 o                         
  -7   2  12          3.15          2.12         1.52 o                         
  -6   2  12         11.89         12.01         1.59 o                         
  -5   2  12          0.56         -1.07         1.81 o                         
  -4   2  12          8.42          8.44         1.62 o                         
  -3   2  12        149.52        179.15         8.46 o                         
  -2   2  12        115.73        126.57         5.23 o                         
  -1   2  12          0.01          0.25         1.17 o                         
   0   2  12         24.99         15.88         3.97 o                         
  -7   3  12          4.37          3.88         1.46 o                         
  -6   3  12          0.36          1.14         1.05 o                         
  -5   3  12         39.93         29.41         3.45 o                         
  -4   3  12         12.10         12.27         1.68 o                         
  -3   3  12          0.07         -1.27         1.31 o                         
  -2   3  12        139.68        154.89         7.17 o                         
  -1   3  12          7.93          0.00         2.48 o                         
  -5   4  12        202.44        210.70        18.84 o                         
  -4   4  12          1.19         -1.23         1.23 o                         
  -1  -8  13         26.69         32.86         2.57 o                         
   0  -8  13          8.04          8.64         2.40 o                         
   1  -8  13          1.98          3.79         1.98 o                         
   2  -8  13          0.13          1.98         2.73 o                         
  -3  -7  13         13.33         14.94         2.11 o                         
  -2  -7  13          0.08         -0.05         1.15 o                         
  -1  -7  13          2.49         -2.44         2.61 o                         
   0  -7  13         80.18        123.71         9.41 o                         
   1  -7  13          0.69          1.49         1.81 o                         
   2  -7  13          1.03          1.77         2.33 o                         
  -4  -6  13          3.35          6.14         1.66 o                         
  -3  -6  13          4.31          2.40         1.47 o                         
  -2  -6  13          7.70          2.71         1.49 o                         
  -1  -6  13        167.87        175.40         9.30 o                         
   0  -6  13          8.54         11.76         2.02 o                         
   1  -6  13          2.70          6.75         1.89 o                         
   2  -6  13         19.50         22.95         3.03 o                         
  -5  -5  13         43.15         39.57         3.16 o                         
  -4  -5  13          0.32          0.12         2.45 o                         
  -3  -5  13         15.67          9.62         1.65 o                         
  -2  -5  13         41.36         54.52         6.90 o                         
  -1  -5  13          0.10         -0.28         2.41 o                         
   0  -5  13         60.42         69.35         4.42 o                         
   1  -5  13          5.75          7.59         1.90 o                         
   2  -5  13         13.59         14.73         2.60 o                         
   3  -5  13          0.07          0.00         3.47 o                         
  -5  -4  13          0.16         -0.87         2.19 o                         
  -4  -4  13         13.86          8.15         1.42 o                         
  -3  -4  13          6.30          4.13         1.52 o                         
  -2  -4  13          2.03          3.14         2.02 o                         
  -1  -4  13         27.50         26.84         2.42 o                         
   0  -4  13          3.15          3.57         1.55 o                         
   1  -4  13        107.56         77.42         7.34 o                         
   2  -4  13          1.01          0.47         2.05 o                         
  -6  -3  13          3.82          4.21         1.62 o                         
  -5  -3  13          8.69          4.83         1.75 o                         
  -4  -3  13         33.11         19.21         3.47 o                         
  -3  -3  13          5.80          3.51         1.66 o                         
  -2  -3  13          0.41          0.43         1.80 o                         
  -1  -3  13         15.55          9.48         1.95 o                         
   0  -3  13         67.32         75.11         3.75 o                         
   1  -3  13         83.24         81.97         4.81 o                         
   2  -3  13          0.61         -0.67         2.55 o                         
  -6  -2  13          0.76          0.14         1.53 o                         
  -5  -2  13         23.91         13.01         2.63 o                         
  -4  -2  13          2.12          1.97         1.35 o                         
  -3  -2  13          4.22          1.35         2.22 o                         
  -2  -2  13          2.62          0.56         1.89 o                         
  -1  -2  13          2.73          1.46         1.74 o                         
   0  -2  13         47.74         49.17         2.68 o                         
   1  -2  13         74.80         77.09         4.78 o                         
  -6  -1  13         35.52         20.34         4.83 o                         
  -5  -1  13         54.47         53.42         3.00 o                         
  -4  -1  13          8.82          4.52         1.61 o                         
  -3  -1  13         26.79         16.37         2.11 o                         
  -2  -1  13         16.70         14.53         1.87 o                         
  -1  -1  13          5.35          2.91         1.78 o                         
   0  -1  13         53.95         48.56         6.78 o                         
   1  -1  13         42.25         41.26        12.89 o                         
  -6   0  13          5.64          5.08         1.58 o                         
  -5   0  13         61.97         61.35         3.63 o                         
  -4   0  13        122.25        141.52         8.09 o                         
  -3   0  13          0.21         -0.31         1.69 o                         
  -2   0  13         14.12         13.24         1.70 o                         
  -1   0  13          1.88          0.24         1.36 o                         
   0   0  13          0.29          0.59         3.07 o                         
  -6   1  13          0.51          8.18         3.22 o                         
  -5   1  13          8.54          8.59         1.39 o                         
  -4   1  13         69.78         86.15         4.62 o                         
  -3   1  13         24.99         26.14         3.46 o                         
  -2   1  13          5.87          5.04         1.20 o                         
  -4   2  13          0.04         -1.93         1.93 o                         
  -2  -5  14          0.03         -1.36         2.11 o                         
  -1  -5  14         24.91         21.68         2.54 o                         
  -2  -4  14          0.03          0.74         1.75 o                         
  -1  -4  14         34.27         44.71         4.09 o                         
  -3  -3  14          1.34          1.49         1.98 o                         
  -2  -3  14          0.80         -0.69         1.32 o                         
  -3  -2  14          2.60          4.44         2.56 o                         
  -2  -2  14         30.69         41.54         3.59 o                         
                                                                                
