# Supplementary material for: Azetidin-2-ones: structures of anti­mitotic compounds based on the 1-(3,4,5-tri­meth­oxy­phen­yl)azetidin-2-one core
Source: Acta Crystallogr E Crystallogr Commun. 2020 Jul 3;76(Pt 8):1187–94. doi: 10.1107/S2056989020008555 (PMC7405576; doi:10.1107/S2056989020008555)
Supplement: Supplementary file 5 [file e-76-01187-4sup5.hkl]

data_4                                                                          
_shelx_title ' TCD1446 in P2(1)/c'                                              
_shelx_refln_list_code          4                                               
_shelx_F_calc_maximum      192.28                                               
_exptl_crystal_F_000      1016.00                                               
_reflns_d_resolution_high  0.7677                                               
                                                                                
loop_                                                                           
 _space_group_symop_operation_xyz                                               
 'x, y, z'                                                                      
 '-x, y+1/2, -z+1/2'                                                            
 '-x, -y, -z'                                                                   
 'x, -y-1/2, z-1/2'                                                             
                                                                                
_cell_length_a     8.8575                                                       
_cell_length_b    22.7690                                                       
_cell_length_c    12.8219                                                       
_cell_angle_alpha  90.000                                                       
_cell_angle_beta  109.839                                                       
_cell_angle_gamma  90.000                                                       
                                                                                
_shelx_F_squared_multiplier     1.000                                           
                                                                                
loop_                                                                           
 _refln_index_h                                                                 
 _refln_index_k                                                                 
 _refln_index_l                                                                 
 _refln_F_squared_calc                                                          
 _refln_F_squared_meas                                                          
 _refln_F_squared_sigma                                                         
 _refln_observed_status                                                         
   2   0   0        472.59        429.16        12.21 o                         
   3   0   0        572.99        480.99        14.13 o                         
   4   0   0      12489.45      12747.79       201.44 o                         
   5   0   0         63.99         67.47         9.38 o                         
   6   0   0        200.44        236.30        14.43 o                         
   7   0   0         53.11         53.76        11.96 o                         
   8   0   0        326.33        332.83        20.78 o                         
   9   0   0       1140.08       1155.49        36.15 o                         
  10   0   0         45.00         67.80        18.10 o                         
   2   1   0      10114.12       9215.93       102.24 o                         
   3   1   0         33.87         22.71         5.14 o                         
   4   1   0       8947.21       9120.88       103.00 o                         
   5   1   0        597.71        561.25        12.73 o                         
   6   1   0       1136.13       1196.68        20.37 o                         
   7   1   0        374.70        390.72        14.23 o                         
   8   1   0        227.81        202.23        11.57 o                         
   9   1   0         55.27         68.57        10.97 o                         
  10   1   0          0.10          0.12        12.66 o                         
   1   2   0        275.61        213.37         7.37 o                         
   2   2   0      17674.69      15716.42       172.91 o                         
   3   2   0       1287.02       1145.79        16.61 o                         
   4   2   0       2524.53       2573.67        32.39 o                         
   5   2   0         14.96          9.72         6.04 o                         
   6   2   0        538.07        571.49        22.77 o                         
   7   2   0        106.67         96.22         9.19 o                         
   8   2   0          7.93         30.88         9.74 o                         
   9   2   0        204.78        190.47        18.96 o                         
  10   2   0         51.42         46.31        13.32 o                         
   1   3   0       1762.45       1669.52        20.02 o                         
   2   3   0       1733.29       1746.49        27.09 o                         
   3   3   0        943.35        931.77        14.48 o                         
   4   3   0        162.34        150.48         7.30 o                         
   5   3   0        359.77        403.59        11.74 o                         
   6   3   0        169.09        177.06         9.02 o                         
   7   3   0          8.72         11.95        11.58 o                         
   8   3   0        179.19        146.86        10.97 o                         
   9   3   0          3.48         15.03        11.40 o                         
  10   3   0         71.41         42.90        13.75 o                         
   0   4   0        573.88        603.29        22.15 o                         
   1   4   0       8370.63       7784.57        86.50 o                         
   2   4   0         12.00         15.86         4.60 o                         
   3   4   0       4839.65       4940.72        65.71 o                         
   4   4   0        320.16        332.05        11.33 o                         
   5   4   0        346.52        297.71        11.74 o                         
   6   4   0         93.78         84.90         8.88 o                         
   7   4   0         21.28         19.17         9.40 o                         
   8   4   0         14.63         12.69        10.55 o                         
   9   4   0          0.69        -12.43        12.74 o                         
  10   4   0          0.33        -14.16        15.03 o                         
   1   5   0       1395.49       1227.24        16.34 o                         
   2   5   0       2538.98       2486.63        37.47 o                         
   3   5   0       3599.90       3703.94        48.23 o                         
   4   5   0        761.12        814.70        18.38 o                         
   5   5   0        347.90        348.27        14.05 o                         
   6   5   0        445.36        441.93        23.74 o                         
   7   5   0          1.37         -1.09         8.89 o                         
   8   5   0         23.08         29.98        11.93 o                         
   9   5   0        116.38        121.03        13.52 o                         
  10   5   0          0.02         -7.07        12.86 o                         
   0   6   0        318.38        274.36        10.80 o                         
   1   6   0       2191.89       2113.77        25.97 o                         
   2   6   0         22.92          7.88         6.90 o                         
   3   6   0          3.59          9.22         5.10 o                         
   4   6   0        482.62        495.34        13.65 o                         
   5   6   0        921.97        925.00        18.54 o                         
   6   6   0         80.35         87.04         9.30 o                         
   7   6   0        179.57        168.38        11.77 o                         
   8   6   0          0.36         -3.07         9.97 o                         
   9   6   0         59.14         74.33        13.08 o                         
  10   6   0          1.43         -9.23        23.47 o                         
   1   7   0       2430.32       2364.51        29.03 o                         
   2   7   0        522.90        530.62        11.22 o                         
   3   7   0       3814.41       3985.04        47.49 o                         
   4   7   0        145.95        148.31         7.39 o                         
   5   7   0        114.56        101.08         7.53 o                         
   6   7   0        326.30        331.89        14.36 o                         
   7   7   0         41.44         26.09        10.83 o                         
   8   7   0        550.39        537.89        19.73 o                         
   9   7   0         62.69         94.92        11.86 o                         
  10   7   0          3.87          1.07        12.06 o                         
   0   8   0        418.90        420.98        13.57 o                         
   1   8   0        188.61        165.76         7.04 o                         
   2   8   0       4413.99       4669.92        54.43 o                         
   3   8   0          8.69          0.52         7.51 o                         
   4   8   0          7.41          0.66         5.78 o                         
   5   8   0         38.49         34.11         6.96 o                         
   6   8   0        667.15        701.49        17.37 o                         
   7   8   0        846.39        898.07        19.89 o                         
   8   8   0         31.88         49.14        10.28 o                         
   9   8   0          6.07         15.44        10.75 o                         
  10   8   0        293.86        317.31        16.42 o                         
   1   9   0          4.06          1.15         5.18 o                         
   2   9   0        453.13        426.35        10.56 o                         
   3   9   0       2761.65       2977.90        46.61 o                         
   4   9   0        405.92        361.34        11.13 o                         
   5   9   0          3.66          6.88         6.78 o                         
   6   9   0       2090.12       2081.70        30.57 o                         
   7   9   0       2192.55       2108.73        48.16 o                         
   8   9   0        285.55        255.29        13.08 o                         
   9   9   0         36.15         41.26        11.18 o                         
  10   9   0         25.33         19.75        15.40 o                         
   0  10   0       8649.51       9255.49       147.59 o                         
   1  10   0        328.58        313.09         9.66 o                         
   2  10   0         84.97         80.67         6.34 o                         
   3  10   0       3676.09       3866.91        58.61 o                         
   4  10   0        130.37        114.77         7.44 o                         
   5  10   0       1185.69       1191.11        20.49 o                         
   6  10   0        127.04        115.81         9.42 o                         
   7  10   0        114.59        122.60        11.11 o                         
   8  10   0        140.38        152.08        13.62 o                         
   9  10   0         21.53         21.00        11.16 o                         
  10  10   0         63.81         70.10        21.82 o                         
   1  11   0       2371.53       2661.62        33.64 o                         
   2  11   0        122.31        117.07         7.13 o                         
   3  11   0        416.45        415.64        15.73 o                         
   4  11   0         92.83        103.58         7.65 o                         
   5  11   0        174.43        171.03        10.58 o                         
   6  11   0         58.35         48.30         8.66 o                         
   7  11   0          5.23         12.41         9.20 o                         
   8  11   0        756.94        794.41        20.67 o                         
   9  11   0        446.33        441.95        18.56 o                         
  10  11   0         65.86         52.27        12.79 o                         
   0  12   0        240.55        297.00        16.82 o                         
   1  12   0          3.76          0.35         5.78 o                         
   2  12   0         44.60         47.56         6.31 o                         
   3  12   0          0.02          6.03         6.95 o                         
   4  12   0       1753.51       1809.03        34.32 o                         
   5  12   0       1557.59       1617.65        25.37 o                         
   6  12   0          3.21         22.77         8.58 o                         
   7  12   0        142.78        153.27        11.26 o                         
   8  12   0         28.65         27.16        10.43 o                         
   9  12   0        292.00        287.44        15.60 o                         
   1  13   0        178.25        207.15         9.33 o                         
   2  13   0        485.72        515.97        12.58 o                         
   3  13   0        770.32        797.67        15.71 o                         
   4  13   0          3.14         14.40        11.16 o                         
   5  13   0        201.74        188.73        10.37 o                         
   6  13   0        315.51        339.26        13.92 o                         
   7  13   0         42.05         31.41        10.15 o                         
   8  13   0         57.02         38.09        12.71 o                         
   9  13   0         12.29         10.36        14.62 o                         
   0  14   0        112.90        147.43        10.94 o                         
   1  14   0          0.77          4.20         6.02 o                         
   2  14   0         55.46         61.71         7.05 o                         
   3  14   0        124.04        140.41         8.28 o                         
   4  14   0        271.64        322.74        16.63 o                         
   5  14   0         21.84         22.02         8.08 o                         
   6  14   0         73.17         57.01         9.25 o                         
   7  14   0         82.36         76.25        10.52 o                         
   8  14   0        160.63        155.53        12.27 o                         
   9  14   0         23.38         40.18        15.33 o                         
   1  15   0         75.95         96.05         7.51 o                         
   2  15   0          0.20         -6.47         6.47 o                         
   3  15   0        198.09        222.51        10.67 o                         
   4  15   0         30.51         35.59        11.71 o                         
   5  15   0         15.28         20.22         8.30 o                         
   6  15   0        652.37        665.99        17.99 o                         
   7  15   0         33.61         31.42        10.04 o                         
   8  15   0         58.03         67.62        11.25 o                         
   9  15   0         54.14         56.06        11.73 o                         
   0  16   0       2368.01       2295.11        99.20 o                         
   1  16   0        773.40        763.52        19.02 o                         
   2  16   0        506.82        512.48        18.39 o                         
   3  16   0        204.01        204.85        10.65 o                         
   4  16   0         20.42         25.30        12.10 o                         
   5  16   0         62.44         36.62         9.05 o                         
   6  16   0         33.47         11.41         9.49 o                         
   7  16   0         11.67         16.22         9.89 o                         
   8  16   0         17.03         12.85        13.38 o                         
   9  16   0          0.68        -13.75        13.75 o                         
   1  17   0        318.13        350.68        12.95 o                         
   2  17   0        397.48        400.76        13.52 o                         
   3  17   0         93.41        100.49         8.80 o                         
   4  17   0        482.66        486.56        21.39 o                         
   5  17   0        191.22        165.70        11.71 o                         
   6  17   0          1.23         -4.42         9.28 o                         
   7  17   0         41.21         43.22        10.65 o                         
   8  17   0          0.64          4.72        10.73 o                         
   0  18   0       1515.40       1567.50        38.32 o                         
   1  18   0          9.72          7.72         7.63 o                         
   2  18   0          2.74         -8.10         8.10 o                         
   3  18   0        856.51        852.99        18.52 o                         
   4  18   0        676.41        695.01        24.47 o                         
   5  18   0        125.91        130.45        10.79 o                         
   6  18   0        195.20        191.97        12.79 o                         
   7  18   0         26.46         34.48        10.54 o                         
   8  18   0          4.40         19.13        13.05 o                         
   1  19   0        293.74        298.44        16.25 o                         
   2  19   0        626.11        604.39        17.45 o                         
   3  19   0        168.75        128.99        10.00 o                         
   4  19   0        361.18        356.09        20.43 o                         
   5  19   0        167.95        147.74        11.18 o                         
   6  19   0          0.00         -1.27        13.00 o                         
   7  19   0        120.32        146.23        16.79 o                         
   8  19   0         11.31          7.06        16.28 o                         
   0  20   0         18.70          5.51        12.17 o                         
   1  20   0          0.47          4.18         8.22 o                         
   2  20   0        589.19        522.00        19.62 o                         
   3  20   0         29.55         19.24         9.23 o                         
   4  20   0        296.62        223.51        17.07 o                         
   5  20   0        159.21        160.58        11.80 o                         
   6  20   0         19.45          1.23         9.98 o                         
   7  20   0        159.15        188.40        12.83 o                         
   8  20   0         36.16         67.36        28.65 o                         
   1  21   0        143.09        101.86        10.18 o                         
   2  21   0        172.94        176.92        11.19 o                         
   3  21   0        224.24        234.57        12.73 o                         
   4  21   0        260.22        214.29        21.61 o                         
   5  21   0         88.68         61.51        12.37 o                         
   6  21   0         10.64         16.99        10.68 o                         
   7  21   0          0.63        -10.30        10.30 o                         
   0  22   0         35.48         77.26        14.28 o                         
   1  22   0         45.07         43.92         9.40 o                         
   2  22   0        530.04        464.23        16.72 o                         
   3  22   0          7.30         12.09         9.75 o                         
   4  22   0         21.44         21.75        15.89 o                         
   5  22   0        170.61        165.18        19.79 o                         
   6  22   0        340.61        358.13        20.09 o                         
   7  22   0          2.74         -8.65        14.35 o                         
   1  23   0         52.96         46.79        10.69 o                         
   2  23   0        924.54        903.55        21.59 o                         
   3  23   0        251.84        273.29        13.42 o                         
   4  23   0          5.98        -14.34        14.34 o                         
   5  23   0         27.56         -4.26        15.04 o                         
   6  23   0          2.45          5.47        10.94 o                         
   0  24   0       1112.80       1191.82        34.82 o                         
   1  24   0         10.73         -7.62         9.58 o                         
   2  24   0         17.89         16.47         9.92 o                         
   3  24   0         46.79         33.78        11.45 o                         
   4  24   0        230.41        232.24        18.86 o                         
   5  24   0          5.10          2.22        16.44 o                         
   6  24   0         52.18         57.67        22.29 o                         
   1  25   0          4.73          6.64        10.18 o                         
   2  25   0         33.30         22.73        10.84 o                         
   3  25   0          0.15         -2.85        10.68 o                         
   4  25   0          2.03         -0.33        16.95 o                         
   5  25   0          9.40         18.53        14.25 o                         
   0  26   0          7.72         19.85        15.23 o                         
   1  26   0         14.35         33.47        11.12 o                         
   2  26   0          0.91        -10.25        10.25 o                         
   3  26   0         95.60         58.83        12.26 o                         
   4  26   0        172.82        161.27        18.87 o                         
   5  26   0          0.29         -4.23        13.00 o                         
   1  27   0          9.67          7.06        11.03 o                         
   2  27   0          8.25          9.91        11.32 o                         
   3  27   0        358.21        367.41        17.62 o                         
   4  27   0        189.12        233.20        20.98 o                         
   0  28   0        185.19        212.58        20.49 o                         
   1  28   0        159.11        144.42        13.65 o                         
   2  28   0         10.68        -11.56        11.56 o                         
   3  28   0          1.26          7.54        12.24 o                         
   1  29   0         34.43         23.82        12.67 o                         
   2  29   0        112.51        113.55        13.55 o                         
 -11   1   1          8.95          2.20        14.40 o                         
 -10   1   1        199.47        166.32        15.32 o                         
  -9   1   1        144.03        137.33        13.13 o                         
  -8   1   1        113.74        122.06        10.32 o                         
  -7   1   1        195.82        219.12        14.38 o                         
  -6   1   1        177.96        177.14         8.84 o                         
  -5   1   1          2.08          8.92         5.62 o                         
  -4   1   1        418.16        435.38        10.54 o                         
  -3   1   1        495.50        504.28        10.00 o                         
  -2   1   1      17413.45      15732.89       172.74 o                         
   1   1   1       2349.66       2273.90        26.41 o                         
   2   1   1      26242.07      23465.79       282.16 o                         
   3   1   1        316.73        290.52         8.71 o                         
   4   1   1        346.99        436.78        11.68 o                         
   5   1   1        380.03        473.85        12.60 o                         
   6   1   1        139.71        159.80        10.17 o                         
   7   1   1        327.53        344.04        21.63 o                         
   8   1   1         60.71         48.52         9.88 o                         
   9   1   1         20.20         19.79        11.04 o                         
  10   1   1         20.25         30.88        12.37 o                         
 -11   2   1         96.73        103.74        15.65 o                         
 -10   2   1         21.91         15.88        13.16 o                         
  -9   2   1        593.66        603.29        22.00 o                         
  -8   2   1          5.72         10.03         8.75 o                         
  -7   2   1         79.56         90.97         8.72 o                         
  -6   2   1         77.93         86.12         7.39 o                         
  -5   2   1        104.53        136.81         9.20 o                         
  -4   2   1        670.21        677.15        12.69 o                         
  -3   2   1        547.42        552.60        10.48 o                         
  -2   2   1        211.88        150.48         6.71 o                         
  -1   2   1       2629.15       2030.72        96.29 o                         
   1   2   1      36969.70      35097.26       573.35 o                         
   2   2   1      22803.17      20394.66       245.82 o                         
   3   2   1        453.68        459.28        10.41 o                         
   4   2   1       1927.35       1963.38        26.35 o                         
   5   2   1        202.05        205.53         9.18 o                         
   6   2   1        186.84        207.07        16.98 o                         
   7   2   1        624.31        573.16        27.45 o                         
   8   2   1        129.87        129.24        10.93 o                         
   9   2   1         55.52         42.92        11.14 o                         
  10   2   1          0.27         29.61        16.41 o                         
 -11   3   1        165.27        201.05        35.15 o                         
 -10   3   1         32.42         26.82        13.37 o                         
  -9   3   1         19.85         13.82        11.54 o                         
  -8   3   1         31.53         47.56        10.95 o                         
  -7   3   1        292.79        319.12        12.98 o                         
  -6   3   1         49.11         52.46         8.83 o                         
  -5   3   1         97.44         97.90         6.94 o                         
  -4   3   1        615.12        586.32        13.68 o                         
  -3   3   1        946.31        870.25        15.19 o                         
  -2   3   1       1841.37       1788.67        22.01 o                         
  -1   3   1       1296.13       1275.01        18.24 o                         
   0   3   1        195.11        153.87         5.99 o                         
   1   3   1         70.14         59.65         3.77 o                         
   2   3   1      15767.06      14070.37       155.47 o                         
   3   3   1        380.06        390.82         9.87 o                         
   4   3   1       1670.69       1669.30        23.25 o                         
   5   3   1       1590.95       1635.88        24.03 o                         
   6   3   1        902.81        909.37        21.27 o                         
   7   3   1         47.72         42.28         8.77 o                         
   8   3   1         41.04         27.28         9.72 o                         
   9   3   1          7.98         21.36        12.52 o                         
  10   3   1         74.24         76.24        14.81 o                         
 -10   4   1         32.09         11.67        13.30 o                         
  -9   4   1        303.46        273.17        15.27 o                         
  -8   4   1        147.23        176.60        12.82 o                         
  -7   4   1        572.44        537.65        27.54 o                         
  -6   4   1       1195.25       1201.80        35.24 o                         
  -5   4   1          3.23         16.98         6.82 o                         
  -4   4   1        155.66        157.89        13.71 o                         
  -3   4   1        219.34        180.60         7.54 o                         
  -2   4   1        229.33        215.06         7.84 o                         
  -1   4   1       4628.03       4417.38        49.85 o                         
   0   4   1        912.47        993.26        13.80 o                         
   1   4   1       2240.10       2182.55        23.97 o                         
   2   4   1       1233.36       1119.89        19.45 o                         
   3   4   1       1624.63       1656.89        24.50 o                         
   4   4   1       4788.82       4990.22        58.91 o                         
   5   4   1         14.02         14.45         6.35 o                         
   6   4   1          3.37          7.95         7.34 o                         
   7   4   1         61.91         57.45        10.22 o                         
   8   4   1        119.24         99.02        11.89 o                         
   9   4   1         37.94         15.99        13.51 o                         
  10   4   1         84.84         23.76        17.05 o                         
 -10   5   1         95.43         70.36        13.99 o                         
  -9   5   1          9.91          2.23        14.07 o                         
  -8   5   1         27.82         42.65        10.54 o                         
  -7   5   1        312.77        320.48        14.84 o                         
  -6   5   1          9.46         12.86         8.04 o                         
  -5   5   1        997.58       1084.66        19.76 o                         
  -4   5   1        425.53        443.00        12.50 o                         
  -3   5   1        313.38        327.52         8.98 o                         
  -2   5   1       5874.65       5766.55        71.57 o                         
  -1   5   1        535.24        502.29         9.06 o                         
   0   5   1       9704.67       8989.02       111.39 o                         
   1   5   1       6112.86       5850.19        66.04 o                         
   2   5   1        176.20        170.09         7.41 o                         
   3   5   1       1774.18       1644.77        24.53 o                         
   4   5   1         18.33          8.56         6.28 o                         
   5   5   1        172.10        172.48         9.71 o                         
   6   5   1         78.50         91.70         9.24 o                         
   7   5   1        112.54         79.14        10.39 o                         
   8   5   1         41.43         50.70        12.15 o                         
   9   5   1          7.51         18.74        12.05 o                         
  10   5   1         88.78         78.49        15.19 o                         
 -10   6   1        105.80        105.85        17.24 o                         
  -9   6   1         29.11         16.78        11.94 o                         
  -8   6   1         12.25         -2.95        10.42 o                         
  -7   6   1         72.80         54.97         9.90 o                         
  -6   6   1        209.16        199.73        10.58 o                         
  -5   6   1        696.66        691.44        14.34 o                         
  -4   6   1       3352.85       3439.42        41.89 o                         
  -3   6   1        380.86        333.85         9.20 o                         
  -2   6   1         10.04         11.15         5.69 o                         
  -1   6   1        514.70        487.39         9.51 o                         
   0   6   1       1168.94       1218.45        16.57 o                         
   1   6   1         26.21         16.03         4.49 o                         
   2   6   1         41.70         46.42         7.22 o                         
   3   6   1        714.66        766.05        14.72 o                         
   4   6   1        991.77        990.67        18.28 o                         
   5   6   1       2539.32       2418.91        76.63 o                         
   6   6   1        412.89        426.31        14.95 o                         
   7   6   1        199.43        179.52        11.95 o                         
   8   6   1        207.92        211.64        13.77 o                         
   9   6   1         11.89         13.69        12.30 o                         
  10   6   1         15.62         -0.37        13.79 o                         
 -10   7   1        104.49        105.80        12.99 o                         
  -9   7   1          0.02         -5.14        10.04 o                         
  -8   7   1        545.72        555.58        17.73 o                         
  -7   7   1        472.33        434.53        16.40 o                         
  -6   7   1         24.74         28.11         7.42 o                         
  -5   7   1        195.29        204.53        14.83 o                         
  -4   7   1        812.10        892.41        15.56 o                         
  -3   7   1        265.38        266.89        10.30 o                         
  -2   7   1       1874.70       1958.25        27.75 o                         
  -1   7   1        381.59        360.30         8.89 o                         
   0   7   1       1624.50       1548.48        20.33 o                         
   1   7   1        558.49        536.43        10.65 o                         
   2   7   1        235.14        211.03         9.78 o                         
   3   7   1         92.79        113.02         7.06 o                         
   4   7   1       2226.71       2379.17        34.23 o                         
   5   7   1       1275.67       1371.48        23.75 o                         
   6   7   1          4.06         -2.10         8.10 o                         
   7   7   1         26.38          7.72         9.78 o                         
   8   7   1         32.86         24.76        11.18 o                         
   9   7   1         58.04         54.26        13.05 o                         
  10   7   1        103.74        118.57        13.75 o                         
 -10   8   1         25.18         13.06        11.69 o                         
  -9   8   1        501.75        549.09        20.85 o                         
  -8   8   1       1374.77       1368.94        25.61 o                         
  -7   8   1         79.52         64.58         9.13 o                         
  -6   8   1         93.91         81.84         8.37 o                         
  -5   8   1        180.27        150.62         8.00 o                         
  -4   8   1         11.32          5.82         5.62 o                         
  -3   8   1        127.23        151.79         8.14 o                         
  -2   8   1         63.99         58.08         5.34 o                         
  -1   8   1        109.64        107.60         6.20 o                         
   0   8   1       1691.22       1718.91        22.33 o                         
   1   8   1       1843.83       1830.60        23.87 o                         
   2   8   1       4794.38       4861.12        62.52 o                         
   3   8   1          5.76         -1.39         5.72 o                         
   4   8   1          1.47          4.57         5.54 o                         
   5   8   1        224.82        224.44        10.16 o                         
   6   8   1        438.77        438.05        15.56 o                         
   7   8   1         42.08         30.25        10.24 o                         
   8   8   1        157.74        133.66        11.35 o                         
   9   8   1         41.60         37.74        12.45 o                         
  10   8   1          0.20        -11.92        11.92 o                         
 -10   9   1         50.15         66.63        12.56 o                         
  -9   9   1         96.31         92.03        11.80 o                         
  -8   9   1         28.50         30.27         9.97 o                         
  -7   9   1        317.33        299.81        13.35 o                         
  -6   9   1        846.61        875.44        18.05 o                         
  -5   9   1        409.02        392.94        11.98 o                         
  -4   9   1         70.18         91.30         6.81 o                         
  -3   9   1         28.58         29.28         8.53 o                         
  -2   9   1       1098.35       1241.19        18.17 o                         
  -1   9   1        258.64        256.36         8.80 o                         
   0   9   1       1906.36       2025.73        26.08 o                         
   1   9   1         99.68         79.73         5.77 o                         
   2   9   1         60.48         52.01         5.63 o                         
   3   9   1        757.99        827.01        19.50 o                         
   4   9   1         64.59         38.02         6.22 o                         
   5   9   1        509.58        551.23        14.27 o                         
   6   9   1       1184.42       1180.10        21.80 o                         
   7   9   1          0.19          0.25         8.78 o                         
   8   9   1         47.46         48.11        11.77 o                         
   9   9   1         15.50         16.92        11.22 o                         
  10   9   1         12.97         13.73        12.57 o                         
 -10  10   1        314.50        318.43        15.81 o                         
  -9  10   1         73.82         75.18        11.56 o                         
  -8  10   1       1718.58       1753.89        31.12 o                         
  -7  10   1         33.63         45.36         9.13 o                         
  -6  10   1        379.94        375.15        13.71 o                         
  -5  10   1         87.18         79.88         8.42 o                         
  -4  10   1        875.51        899.62        16.31 o                         
  -3  10   1        439.91        448.84        15.52 o                         
  -2  10   1       4514.19       4833.59        56.79 o                         
  -1  10   1        101.84        134.70         7.01 o                         
   0  10   1         24.43         26.10         6.16 o                         
   1  10   1        361.65        391.38        10.55 o                         
   2  10   1         83.32        103.03         6.54 o                         
   3  10   1       2311.98       2436.42        40.24 o                         
   4  10   1        334.39        363.91        11.70 o                         
   5  10   1        465.23        456.54        16.72 o                         
   6  10   1        540.32        548.86        15.99 o                         
   7  10   1        859.97        850.90        20.04 o                         
   8  10   1          1.48         -4.45         9.56 o                         
   9  10   1         12.38         19.55        12.99 o                         
 -10  11   1         19.10         46.19        12.81 o                         
  -9  11   1        125.09        109.92        12.21 o                         
  -8  11   1        140.71        163.85        11.82 o                         
  -7  11   1         23.39         18.48         8.72 o                         
  -6  11   1        781.88        773.17        17.61 o                         
  -5  11   1         28.18         16.17         7.08 o                         
  -4  11   1        797.73        833.20        17.75 o                         
  -3  11   1        234.48        192.98         9.82 o                         
  -2  11   1       2532.68       2625.61        33.44 o                         
  -1  11   1       1833.48       2011.26        26.67 o                         
   0  11   1       7370.26       7716.04        88.07 o                         
   1  11   1        369.28        396.31        11.37 o                         
   2  11   1       1842.31       1963.41        26.66 o                         
   3  11   1         28.41         25.43         9.00 o                         
   4  11   1         65.40         93.34         8.20 o                         
   5  11   1        385.44        414.78        15.87 o                         
   6  11   1        552.41        553.85        21.54 o                         
   7  11   1       1187.60       1231.41        24.26 o                         
   8  11   1        165.20        160.09        14.33 o                         
   9  11   1         30.11          7.99        11.51 o                         
 -10  12   1          3.70         -1.36        12.40 o                         
  -9  12   1        105.87        126.51        12.55 o                         
  -8  12   1        577.45        627.27        19.04 o                         
  -7  12   1          0.23         -8.92         8.92 o                         
  -6  12   1        125.18        116.45         9.09 o                         
  -5  12   1        111.92        104.48         8.41 o                         
  -4  12   1        556.35        612.37        15.94 o                         
  -3  12   1        269.54        323.45        12.68 o                         
  -2  12   1        819.27        890.78        15.62 o                         
  -1  12   1         85.38         85.22         6.45 o                         
   0  12   1         18.86         40.43         6.24 o                         
   1  12   1       3430.11       3633.55        44.47 o                         
   2  12   1       2366.27       2413.15        31.75 o                         
   3  12   1        923.43        938.11        19.11 o                         
   4  12   1         26.14         38.70         7.75 o                         
   5  12   1        128.51        127.24         8.88 o                         
   6  12   1         15.34         10.68         8.10 o                         
   7  12   1          6.12          9.92         9.05 o                         
   8  12   1        334.71        358.39        26.80 o                         
   9  12   1          7.83         16.73        11.15 o                         
  -9  13   1         71.93         58.80        12.23 o                         
  -8  13   1          2.21          6.60        10.40 o                         
  -7  13   1        404.01        435.74        17.32 o                         
  -6  13   1         28.62         22.09         8.64 o                         
  -5  13   1        112.12        135.28         8.80 o                         
  -4  13   1        484.86        495.25        19.26 o                         
  -3  13   1         74.40         86.09         8.50 o                         
  -2  13   1        132.32        125.27         9.49 o                         
  -1  13   1         17.04         30.49         6.09 o                         
   0  13   1          0.36         -2.07         5.65 o                         
   1  13   1        875.63        916.01        16.24 o                         
   2  13   1        438.32        409.54        11.60 o                         
   3  13   1          7.49         -1.19         7.33 o                         
   4  13   1        637.16        697.41        22.09 o                         
   5  13   1        535.23        517.22        14.94 o                         
   6  13   1         14.66          5.07         8.41 o                         
   7  13   1        140.01        166.96        11.40 o                         
   8  13   1        434.61        481.38        19.20 o                         
   9  13   1         28.11         49.01        11.18 o                         
  -9  14   1        228.63        247.12        14.25 o                         
  -8  14   1         66.92         41.05        10.87 o                         
  -7  14   1        375.27        364.27        15.56 o                         
  -6  14   1        197.36        206.13        13.20 o                         
  -5  14   1        367.21        414.09        14.49 o                         
  -4  14   1          4.39          4.25         9.85 o                         
  -3  14   1          2.31          0.11         6.11 o                         
  -2  14   1       1158.17       1091.71        18.55 o                         
  -1  14   1        188.45        185.74        10.09 o                         
   0  14   1          1.52          6.05         6.02 o                         
   1  14   1         71.47         53.49         6.77 o                         
   2  14   1        539.15        584.74        13.84 o                         
   3  14   1          0.02         -2.74         8.06 o                         
   4  14   1        386.42        431.87        17.52 o                         
   5  14   1        128.43        107.12         9.17 o                         
   6  14   1         79.20        111.54         9.86 o                         
   7  14   1         27.24         26.80        10.72 o                         
   8  14   1        677.53        733.82        21.23 o                         
   9  14   1          5.34         13.30        14.35 o                         
  -9  15   1        119.18        123.41        13.62 o                         
  -8  15   1         42.61         49.28        11.18 o                         
  -7  15   1         53.89         47.21        10.06 o                         
  -6  15   1         25.75         27.61         9.11 o                         
  -5  15   1        108.49        120.46         9.18 o                         
  -4  15   1         54.89         71.27        11.84 o                         
  -3  15   1        386.23        378.00        19.78 o                         
  -2  15   1         32.79         29.70         6.69 o                         
  -1  15   1          8.97         15.24         6.42 o                         
   0  15   1       1395.89       1498.36        22.83 o                         
   1  15   1        203.19        238.05        10.59 o                         
   2  15   1         38.85         42.63         7.36 o                         
   3  15   1         52.26         60.10        11.04 o                         
   4  15   1        507.99        490.05        21.05 o                         
   5  15   1         46.18         61.90        15.75 o                         
   6  15   1          6.14         -1.61         9.48 o                         
   7  15   1          1.02         15.25        11.74 o                         
   8  15   1        125.48        113.04        11.47 o                         
   9  15   1         15.40         23.67        14.91 o                         
  -9  16   1        101.94         90.54        12.52 o                         
  -8  16   1          2.90         13.57        10.79 o                         
  -7  16   1         13.87         14.04         9.89 o                         
  -6  16   1        552.07        528.68        24.89 o                         
  -5  16   1         37.31         27.16         8.36 o                         
  -4  16   1          5.38         31.47        11.00 o                         
  -3  16   1          6.25          9.17         6.90 o                         
  -2  16   1          0.01         -6.57         6.57 o                         
  -1  16   1        378.43        407.02        12.94 o                         
   0  16   1        118.55        122.35         9.41 o                         
   1  16   1        435.79        450.07        12.78 o                         
   2  16   1          2.78          0.66         7.06 o                         
   3  16   1       2899.44       2980.86        40.06 o                         
   4  16   1       1213.22       1257.98        30.57 o                         
   5  16   1        467.30        495.16        15.88 o                         
   6  16   1         34.28         33.76         9.24 o                         
   7  16   1          0.03        -11.40        11.40 o                         
   8  16   1        105.89         88.34        20.23 o                         
  -9  17   1          7.47         24.74        11.63 o                         
  -8  17   1          8.50         -3.26        10.98 o                         
  -7  17   1         19.99         22.80        10.08 o                         
  -6  17   1         45.99         34.07         9.57 o                         
  -5  17   1          2.88         -0.37         8.77 o                         
  -4  17   1        634.40        655.19        23.22 o                         
  -3  17   1         16.17         15.52         7.38 o                         
  -2  17   1        705.25        688.45        16.00 o                         
  -1  17   1        318.70        317.59        12.33 o                         
   0  17   1        319.37        335.85        13.05 o                         
   1  17   1         92.62         86.72         8.45 o                         
   2  17   1          1.72         -7.08         7.08 o                         
   3  17   1         27.75         14.27         7.89 o                         
   4  17   1         41.34         37.40        13.22 o                         
   5  17   1         15.91         14.97         8.76 o                         
   6  17   1          3.89         -3.39         9.20 o                         
   7  17   1        204.84        235.38        13.51 o                         
   8  17   1         32.83         25.98        14.12 o                         
  -8  18   1         36.26         43.27        11.52 o                         
  -7  18   1         20.42         13.67        10.06 o                         
  -6  18   1          8.08          9.09         9.56 o                         
  -5  18   1          1.74          0.72         9.77 o                         
  -4  18   1         28.22         20.57        12.18 o                         
  -3  18   1        258.78        217.64        10.91 o                         
  -2  18   1         10.25         12.06         7.59 o                         
  -1  18   1        151.18        164.41         9.58 o                         
   0  18   1       3497.70       3649.56        47.16 o                         
   1  18   1        249.60        258.93        12.06 o                         
   2  18   1        140.17        138.53         9.38 o                         
   3  18   1          0.12         -7.97         7.97 o                         
   4  18   1        867.41        900.13        27.24 o                         
   5  18   1        577.18        538.06        17.38 o                         
   6  18   1         19.36          3.20         9.67 o                         
   7  18   1          2.19         14.40        11.58 o                         
   8  18   1        152.13        177.78        16.62 o                         
  -8  19   1         85.57        104.66        17.25 o                         
  -7  19   1          0.42         -9.42        10.47 o                         
  -6  19   1        234.33        234.98        13.38 o                         
  -5  19   1        160.74        101.06        11.58 o                         
  -4  19   1          0.02         -7.71        12.61 o                         
  -3  19   1          0.09          1.96         8.67 o                         
  -2  19   1        175.37        178.66        10.33 o                         
  -1  19   1          0.52         -7.49         7.49 o                         
   0  19   1        603.87        634.19        16.68 o                         
   1  19   1          3.64         -7.70         7.70 o                         
   2  19   1        216.32        208.68        10.82 o                         
   3  19   1        785.09        790.41        21.44 o                         
   4  19   1       1242.37       1322.12        32.97 o                         
   5  19   1        374.24        436.30        18.91 o                         
   6  19   1        187.46        184.04        12.00 o                         
   7  19   1          7.35         -9.83        11.11 o                         
   8  19   1          0.42        -13.75        13.75 o                         
  -8  20   1         44.16         53.78        11.40 o                         
  -7  20   1          7.08         15.42        10.54 o                         
  -6  20   1         34.75         36.07        11.42 o                         
  -5  20   1        228.62        218.26        13.81 o                         
  -4  20   1        519.43        475.30        19.43 o                         
  -3  20   1         77.80         60.94         9.38 o                         
  -2  20   1        554.76        565.55        20.96 o                         
  -1  20   1        279.69        302.43        13.16 o                         
   0  20   1        591.48        603.52        16.86 o                         
   1  20   1        440.84        403.52        15.32 o                         
   2  20   1          0.02          4.97         8.60 o                         
   3  20   1         12.62         10.48         8.90 o                         
   4  20   1        346.61        324.23        20.05 o                         
   5  20   1         15.60          9.01        13.40 o                         
   6  20   1        102.28        106.34        10.89 o                         
   7  20   1         39.80         53.86        14.08 o                         
  -7  21   1         17.66         14.26        12.55 o                         
  -6  21   1         12.19         -9.85         9.85 o                         
  -5  21   1        105.97         99.06        12.37 o                         
  -4  21   1         70.51         56.23        12.04 o                         
  -3  21   1        646.88        598.51        24.68 o                         
  -2  21   1        385.79        313.77        15.52 o                         
  -1  21   1       1096.25       1042.87        21.48 o                         
   0  21   1          9.44          9.31         9.03 o                         
   1  21   1       1380.49       1365.56        28.53 o                         
   2  21   1          0.10         -8.67         8.67 o                         
   3  21   1         67.51         80.11        10.28 o                         
   4  21   1          6.13          2.57        13.71 o                         
   5  21   1        282.83        302.24        16.45 o                         
   6  21   1         74.03         82.57        10.48 o                         
   7  21   1         96.07         88.75        16.26 o                         
  -7  22   1         11.18         40.94        14.13 o                         
  -6  22   1        194.27        174.24        14.59 o                         
  -5  22   1         54.20         33.89        11.57 o                         
  -4  22   1        500.38        533.59        21.10 o                         
  -3  22   1       1486.82       1497.55        26.78 o                         
  -2  22   1        133.89        150.15        11.13 o                         
  -1  22   1        840.70        837.05        23.81 o                         
   0  22   1        517.66        531.77        17.31 o                         
   1  22   1          0.01         -3.17         9.08 o                         
   2  22   1        409.33        423.06        15.98 o                         
   3  22   1        131.61        145.69        11.71 o                         
   4  22   1         75.14         47.96        15.16 o                         
   5  22   1        170.92        180.31        14.04 o                         
   6  22   1         65.86         75.58        14.40 o                         
   7  22   1         43.83         86.34        29.75 o                         
  -7  23   1        515.88        490.63        35.85 o                         
  -6  23   1         29.78         59.12        10.63 o                         
  -5  23   1         45.46         61.47        12.47 o                         
  -4  23   1        161.64        149.74        14.47 o                         
  -3  23   1         70.15         61.37        10.45 o                         
  -2  23   1         13.16         11.28         9.58 o                         
  -1  23   1         97.08        105.34        11.98 o                         
   0  23   1         16.76         17.03         9.92 o                         
   1  23   1        196.65        186.11        12.01 o                         
   2  23   1         55.79         44.49        10.24 o                         
   3  23   1        919.60        912.62        21.95 o                         
   4  23   1          5.47          3.82        14.60 o                         
   5  23   1         10.73         36.24        12.41 o                         
   6  23   1         14.28         28.79        13.70 o                         
  -6  24   1          4.40         26.93        14.04 o                         
  -5  24   1         37.76         33.58        12.03 o                         
  -4  24   1        222.09        225.01        15.74 o                         
  -3  24   1         62.88         38.91        10.46 o                         
  -2  24   1          0.18          9.47         9.88 o                         
  -1  24   1        120.20        110.94        14.34 o                         
   0  24   1        280.14        268.71        14.30 o                         
   1  24   1         25.46         12.30        10.32 o                         
   2  24   1         15.47         17.88        10.04 o                         
   3  24   1         39.56          4.47        10.59 o                         
   4  24   1          2.51         19.67        15.58 o                         
   5  24   1         85.30         90.58        18.99 o                         
   6  24   1          2.09         34.13        25.70 o                         
  -6  25   1          2.20        -35.28        37.26 o                         
  -5  25   1         15.08          3.98        18.57 o                         
  -4  25   1        232.63        230.83        16.34 o                         
  -3  25   1          0.13         -9.27        10.00 o                         
  -2  25   1        295.56        300.61        14.91 o                         
  -1  25   1          1.95          6.17        10.20 o                         
   0  25   1        163.20        137.17        12.01 o                         
   1  25   1          5.43          4.72        10.57 o                         
   2  25   1          8.50         -0.10        10.39 o                         
   3  25   1         60.62         77.76        11.83 o                         
   4  25   1         31.70         20.65        15.84 o                         
   5  25   1          0.09        -13.01        17.15 o                         
  -5  26   1        128.45        148.86        18.78 o                         
  -4  26   1        115.27        128.28        18.24 o                         
  -3  26   1         13.36        -11.21        11.21 o                         
  -2  26   1          5.18          4.42        10.96 o                         
  -1  26   1          0.27         15.35        12.42 o                         
   0  26   1         52.06         45.62        11.25 o                         
   1  26   1          5.43        -10.47        10.47 o                         
   2  26   1          8.49          8.01        10.97 o                         
   3  26   1        133.36        129.96        12.85 o                         
   4  26   1          0.00        -16.07        16.07 o                         
  -4  27   1        128.90        134.31        15.72 o                         
  -3  27   1        160.57        194.40        13.63 o                         
  -2  27   1         81.28         99.22        12.50 o                         
  -1  27   1         22.65          7.56        11.07 o                         
   0  27   1         15.31         13.66        11.11 o                         
   1  27   1          0.48         18.84        11.26 o                         
   2  27   1          8.03         13.53        12.16 o                         
   3  27   1         50.22         54.05        12.85 o                         
   4  27   1         62.42         74.06        21.44 o                         
  -3  28   1        191.17        157.08        15.88 o                         
  -2  28   1         18.05          7.48        11.64 o                         
  -1  28   1         31.32         31.63        11.97 o                         
   0  28   1        187.05        191.87        14.00 o                         
   1  28   1          2.87        -11.31        11.31 o                         
   2  28   1         98.32         76.66        13.09 o                         
   3  28   1          1.06         -7.10        11.82 o                         
  -2  29   1         16.49         33.55        12.58 o                         
  -1  29   1          1.09         12.13        12.08 o                         
   0  29   1         63.79         48.01        18.92 o                         
   1  29   1         66.90         41.55        13.52 o                         
 -11   0   2         60.21         29.26        24.11 o                         
 -10   0   2          9.88         36.41        28.95 o                         
  -9   0   2         28.72         44.26        13.87 o                         
  -8   0   2        620.93        658.92        27.95 o                         
  -7   0   2        998.84       1086.10        27.95 o                         
  -6   0   2         48.86         64.41         9.64 o                         
  -5   0   2       3867.25       4192.39        70.76 o                         
  -4   0   2        316.81        391.72        17.77 o                         
  -3   0   2       5347.05       4968.53        79.91 o                         
  -2   0   2        124.24        121.74         8.31 o                         
  -1   0   2      25135.85      21388.24      1198.06 o                         
   0   0   2        143.89        120.92         6.96 o                         
   1   0   2      27082.49      23004.56       437.18 o                         
   2   0   2        306.06        317.79        14.18 o                         
   3   0   2      10612.71      11236.29       178.03 o                         
   4   0   2        576.88        641.64        18.46 o                         
   5   0   2        183.95        204.47        12.58 o                         
   6   0   2          3.43          6.59        23.51 o                         
   7   0   2        330.29        346.72        21.09 o                         
   8   0   2        551.42        534.23        36.86 o                         
   9   0   2        839.70        776.19        30.89 o                         
  10   0   2        106.38         93.25        19.27 o                         
 -11   1   2          7.62          0.25        13.77 o                         
 -10   1   2         35.94          3.89        12.45 o                         
  -9   1   2         44.40         28.20        13.41 o                         
  -8   1   2          5.87          2.45         8.30 o                         
  -7   1   2        263.15        259.86        11.20 o                         
  -6   1   2          0.20         -3.99         5.78 o                         
  -5   1   2       3777.26       3965.91        47.59 o                         
  -4   1   2         51.66         44.87         5.02 o                         
  -3   1   2       2901.99       2743.21        32.63 o                         
  -2   1   2      11678.32      10609.29       128.42 o                         
  -1   1   2       4723.12       4530.79        96.11 o                         
   0   1   2        108.49        120.99         6.99 o                         
   1   1   2       5353.15       5112.81        63.15 o                         
   2   1   2       1195.62       1321.02        51.14 o                         
   3   1   2       1710.74       1819.76        68.40 o                         
   4   1   2        371.35        414.96        11.39 o                         
   5   1   2         35.34         57.18         6.83 o                         
   6   1   2          0.48         11.90         7.77 o                         
   7   1   2        225.00        192.90        14.85 o                         
   8   1   2          0.92          3.09        12.14 o                         
   9   1   2        167.51        162.49        14.16 o                         
  10   1   2         12.36         -7.70        11.76 o                         
 -11   2   2          5.74         -2.04        13.57 o                         
 -10   2   2        606.90        699.35        23.43 o                         
  -9   2   2         17.12         13.02        11.02 o                         
  -8   2   2        170.79        161.72        12.16 o                         
  -7   2   2        334.58        329.15        12.33 o                         
  -6   2   2        882.28        843.87        16.14 o                         
  -5   2   2        668.28        646.75        12.91 o                         
  -4   2   2        372.03        385.92         9.66 o                         
  -3   2   2          5.82         -5.06         5.06 o                         
  -2   2   2      11711.03      10821.87       131.15 o                         
  -1   2   2       8409.45       7569.25        97.96 o                         
   0   2   2       2106.89       2067.13        26.58 o                         
   1   2   2       8974.94       8248.32        95.94 o                         
   2   2   2      13187.59      12453.95       138.28 o                         
   3   2   2        125.10        168.53         7.14 o                         
   4   2   2        410.30        391.74        10.88 o                         
   5   2   2       1236.90       1315.69        21.12 o                         
   6   2   2        534.33        472.88        14.55 o                         
   7   2   2        579.63        507.53        16.54 o                         
   8   2   2         11.65          0.75         9.65 o                         
   9   2   2         65.49         76.27        12.11 o                         
  10   2   2         26.82         31.74        17.70 o                         
 -11   3   2         31.01         60.03        14.96 o                         
 -10   3   2         36.73         30.68        12.86 o                         
  -9   3   2        258.49        214.41        14.00 o                         
  -8   3   2          8.67         13.39         9.89 o                         
  -7   3   2       1033.37        988.81        21.50 o                         
  -6   3   2          2.07          5.77         7.35 o                         
  -5   3   2        153.53        131.49         8.06 o                         
  -4   3   2         12.23         13.98         5.92 o                         
  -3   3   2       2983.32       3020.56        35.82 o                         
  -2   3   2         11.67         27.26         3.99 o                         
  -1   3   2       4339.88       4209.31        52.28 o                         
   0   3   2         82.94         72.45         4.59 o                         
   1   3   2         22.13         16.50         6.09 o                         
   2   3   2       6450.24       6431.70        79.83 o                         
   3   3   2       2040.99       2118.68        27.46 o                         
   4   3   2       1425.79       1278.36        19.59 o                         
   5   3   2          0.48          0.52         6.35 o                         
   6   3   2         27.39         11.50         7.66 o                         
   7   3   2         35.11         26.60         9.04 o                         
   8   3   2        107.51         89.55        11.01 o                         
   9   3   2          8.63         -6.85        16.54 o                         
  10   3   2         59.79         62.71        16.18 o                         
 -11   4   2          0.01        -12.00        12.00 o                         
 -10   4   2          2.34         23.40        17.00 o                         
  -9   4   2          6.83         13.94        12.35 o                         
  -8   4   2        141.42        124.75        11.58 o                         
  -7   4   2          9.96         20.92         9.05 o                         
  -6   4   2        749.37        729.33        17.22 o                         
  -5   4   2       1354.32       1377.87        22.92 o                         
  -4   4   2         60.23         68.59         5.61 o                         
  -3   4   2       1235.44       1228.99        17.21 o                         
  -2   4   2       2458.72       2305.87        30.04 o                         
  -1   4   2       4108.38       3865.97        44.03 o                         
   0   4   2       7265.21       6871.57        76.69 o                         
   1   4   2       4041.16       3904.41        55.71 o                         
   2   4   2          0.00          2.55         7.99 o                         
   3   4   2       2380.30       2413.39        30.67 o                         
   4   4   2       6882.58       6772.42        78.61 o                         
   5   4   2        692.01        704.19        15.08 o                         
   6   4   2          9.26         20.54         7.96 o                         
   7   4   2          5.47          4.19        13.86 o                         
   8   4   2       1171.86       1177.43        27.03 o                         
   9   4   2          0.03          0.91        11.49 o                         
  10   4   2         21.48         31.48        14.37 o                         
 -11   5   2         15.01         22.00        12.71 o                         
 -10   5   2         27.54          1.23        11.07 o                         
  -9   5   2        257.74        276.26        15.39 o                         
  -8   5   2          4.49         -3.76        10.06 o                         
  -7   5   2       3684.56       3795.95        53.71 o                         
  -6   5   2         52.00         48.43         8.25 o                         
  -5   5   2         39.73         57.42         6.31 o                         
  -4   5   2        123.25         86.40         5.85 o                         
  -3   5   2       1665.32       1673.40        23.85 o                         
  -2   5   2        241.76        216.95         8.67 o                         
  -1   5   2       2498.18       2352.97        28.16 o                         
   0   5   2      17167.19      15413.33       169.80 o                         
   1   5   2       2868.87       2993.50        39.39 o                         
   2   5   2       1523.58       1547.47        21.62 o                         
   3   5   2        538.83        533.74        13.90 o                         
   4   5   2        210.37        209.36         9.65 o                         
   5   5   2       2128.00       2177.34        33.32 o                         
   6   5   2       1615.17       1666.64        28.86 o                         
   7   5   2        111.11        107.75        11.15 o                         
   8   5   2        560.66        541.64        20.43 o                         
   9   5   2          1.76         24.24        12.08 o                         
  10   5   2          6.84         -7.30        13.78 o                         
 -11   6   2        168.31        204.33        22.32 o                         
 -10   6   2         26.62         40.57        11.53 o                         
  -9   6   2        277.43        287.19        20.98 o                         
  -8   6   2        326.50        312.77        13.70 o                         
  -7   6   2        684.20        703.55        16.94 o                         
  -6   6   2         89.09         81.28         8.15 o                         
  -5   6   2        334.43        352.76        10.98 o                         
  -4   6   2        342.43        385.50        10.33 o                         
  -3   6   2        558.05        621.02        12.54 o                         
  -2   6   2         73.83         72.06         6.33 o                         
  -1   6   2       3047.52       2980.91        35.18 o                         
   0   6   2      21478.13      19471.81       214.24 o                         
   1   6   2        992.43        947.43        12.59 o                         
   2   6   2        242.41        201.86         6.86 o                         
   3   6   2         48.04         30.62         5.78 o                         
   4   6   2          0.21         -2.79         5.75 o                         
   5   6   2       1537.59       1550.28        26.10 o                         
   6   6   2        107.32         92.24         9.61 o                         
   7   6   2         27.30         24.83         9.86 o                         
   8   6   2          5.55         -3.71        12.07 o                         
   9   6   2        296.15        314.63        17.25 o                         
  10   6   2         58.00         49.66        14.48 o                         
 -10   7   2         41.08         25.22        11.42 o                         
  -9   7   2        262.94        279.30        13.42 o                         
  -8   7   2        426.51        431.33        16.24 o                         
  -7   7   2          4.84         -7.50         7.50 o                         
  -6   7   2        170.82        190.87         9.34 o                         
  -5   7   2          0.13         -5.40         5.89 o                         
  -4   7   2       2284.67       2375.49        30.61 o                         
  -3   7   2        526.15        480.72        11.09 o                         
  -2   7   2         19.49         11.65         6.20 o                         
  -1   7   2        199.58        195.73         8.38 o                         
   0   7   2        243.50        222.04         8.15 o                         
   1   7   2       1114.69       1093.13        15.97 o                         
   2   7   2          9.41         10.78         5.33 o                         
   3   7   2        819.08        810.51        16.85 o                         
   4   7   2        608.76        644.36        15.60 o                         
   5   7   2        479.41        436.40        17.48 o                         
   6   7   2         10.33          5.02         8.25 o                         
   7   7   2        663.41        656.35        19.48 o                         
   8   7   2         34.96         36.33        12.47 o                         
   9   7   2          0.64        -11.69        11.69 o                         
 -10   8   2        101.97         78.87        12.36 o                         
  -9   8   2         79.89         52.22        10.71 o                         
  -8   8   2       1012.04       1102.23        22.67 o                         
  -7   8   2        842.53        861.03        18.86 o                         
  -6   8   2        392.70        400.41        12.62 o                         
  -5   8   2        591.97        616.75        13.46 o                         
  -4   8   2       1952.77       2178.95        28.75 o                         
  -3   8   2       2528.24       2732.07        37.02 o                         
  -2   8   2        856.61        892.32        19.06 o                         
  -1   8   2        333.09        373.30         9.08 o                         
   0   8   2        672.39        726.71        12.67 o                         
   1   8   2       3128.61       3317.57        39.87 o                         
   2   8   2         51.23         47.79         7.16 o                         
   3   8   2        429.35        455.82        11.52 o                         
   4   8   2          4.44          8.77         5.45 o                         
   5   8   2       2453.31       2462.72        36.84 o                         
   6   8   2          1.71         17.81         8.67 o                         
   7   8   2        840.14        802.53        21.09 o                         
   8   8   2          2.39         -1.38        10.34 o                         
   9   8   2         22.74         42.57        12.91 o                         
 -10   9   2        143.82        130.19        13.13 o                         
  -9   9   2        247.78        217.77        12.67 o                         
  -8   9   2        362.26        336.55        15.43 o                         
  -7   9   2        331.94        343.06        14.23 o                         
  -6   9   2        682.66        659.93        15.42 o                         
  -5   9   2         56.83         54.40         6.79 o                         
  -4   9   2       1035.86       1077.50        19.05 o                         
  -3   9   2       2525.81       2640.08        33.16 o                         
  -2   9   2       1039.86       1146.82        17.03 o                         
  -1   9   2        267.58        241.47        10.58 o                         
   0   9   2        138.44        125.30         6.49 o                         
   1   9   2       1092.75       1189.88        17.87 o                         
   2   9   2         49.94         65.62         7.54 o                         
   3   9   2        759.97        783.48        15.51 o                         
   4   9   2       1017.72        989.65        17.42 o                         
   5   9   2        345.34        322.30        12.22 o                         
   6   9   2       3107.92       3142.29        42.39 o                         
   7   9   2          1.79          6.11         8.82 o                         
   8   9   2          1.09          3.04         9.61 o                         
   9   9   2         40.38         46.77        11.39 o                         
 -10  10   2        399.89        418.24        18.31 o                         
  -9  10   2          1.90         -4.30        10.28 o                         
  -8  10   2        153.95        139.94        11.33 o                         
  -7  10   2        760.32        775.87        20.55 o                         
  -6  10   2         44.69         25.98         7.53 o                         
  -5  10   2        138.66        125.51         7.81 o                         
  -4  10   2       2147.03       2299.03        33.34 o                         
  -3  10   2        165.54        159.44         7.25 o                         
  -2  10   2        241.68        233.18         9.36 o                         
  -1  10   2       2809.17       2805.75        34.72 o                         
   0  10   2       2085.43       2178.12        28.23 o                         
   1  10   2        156.36        101.90         6.42 o                         
   2  10   2       3792.35       3973.14        47.90 o                         
   3  10   2          0.63         -5.26         5.26 o                         
   4  10   2        266.54        306.61        27.30 o                         
   5  10   2        122.43        145.29         9.24 o                         
   6  10   2          1.20         -4.42         7.49 o                         
   7  10   2        144.15        133.76        10.66 o                         
   8  10   2        320.86        352.05        15.15 o                         
   9  10   2          2.32         -7.92        11.00 o                         
 -10  11   2          1.66          5.23        11.83 o                         
  -9  11   2         42.33         45.37        11.18 o                         
  -8  11   2       1177.63       1248.34        24.56 o                         
  -7  11   2        717.31        672.55        17.69 o                         
  -6  11   2        434.67        417.69        14.33 o                         
  -5  11   2        146.78        149.46         8.41 o                         
  -4  11   2         17.59         21.86         6.05 o                         
  -3  11   2        199.37        197.03        10.34 o                         
  -2  11   2        307.48        345.48         9.93 o                         
  -1  11   2         57.21         85.86         6.20 o                         
   0  11   2       1183.41       1239.64        18.87 o                         
   1  11   2       1101.96       1151.85        18.12 o                         
   2  11   2         70.42         51.69         5.82 o                         
   3  11   2          0.22         11.66         5.75 o                         
   4  11   2       2829.96       2759.93        40.13 o                         
   5  11   2         40.04         41.43         7.20 o                         
   6  11   2        175.26        158.59        10.49 o                         
   7  11   2        102.85        131.17        11.42 o                         
   8  11   2        547.69        557.17        19.92 o                         
   9  11   2          2.75          0.07        14.29 o                         
 -10  12   2          4.63         21.41        12.41 o                         
  -9  12   2        271.32        230.75        17.45 o                         
  -8  12   2        122.72         97.75        10.85 o                         
  -7  12   2         53.79         35.97         9.26 o                         
  -6  12   2        256.39        277.63        20.33 o                         
  -5  12   2          1.33          2.38         6.63 o                         
  -4  12   2        985.07       1007.00        27.45 o                         
  -3  12   2       1054.29       1117.11        20.86 o                         
  -2  12   2        321.92        349.16        10.07 o                         
  -1  12   2        173.77        192.26         8.37 o                         
   0  12   2         71.54         74.89         9.98 o                         
   1  12   2       2078.25       2185.23        29.17 o                         
   2  12   2         50.28         38.55         6.15 o                         
   3  12   2        185.39        189.99         8.73 o                         
   4  12   2       2045.06       1999.44        46.77 o                         
   5  12   2        332.75        337.55        12.54 o                         
   6  12   2        100.31        113.78         9.75 o                         
   7  12   2         82.73         69.61         9.69 o                         
   8  12   2        181.85        196.35        14.28 o                         
   9  12   2         11.15         37.98        14.86 o                         
 -10  13   2         66.16         63.24        12.51 o                         
  -9  13   2        244.20        261.57        14.27 o                         
  -8  13   2        154.17        178.02        11.96 o                         
  -7  13   2         91.05         87.87         9.80 o                         
  -6  13   2         13.07         29.99         9.52 o                         
  -5  13   2          4.50          9.01         7.86 o                         
  -4  13   2        124.65        118.90         9.36 o                         
  -3  13   2         26.42         16.53         7.77 o                         
  -2  13   2        901.57        863.28        15.44 o                         
  -1  13   2        824.84        783.58        14.75 o                         
   0  13   2         26.92         15.69         6.06 o                         
   1  13   2       1695.30       1892.87        26.59 o                         
   2  13   2          3.54          6.47         5.98 o                         
   3  13   2        328.53        348.26        14.33 o                         
   4  13   2        707.88        721.02        17.35 o                         
   5  13   2          7.24         10.73         7.26 o                         
   6  13   2        537.95        537.75        16.01 o                         
   7  13   2        312.76        278.92        13.06 o                         
   8  13   2         39.85         35.99         9.48 o                         
   9  13   2          8.38        -14.32        14.74 o                         
  -9  14   2        325.91        334.72        24.63 o                         
  -8  14   2          1.73         13.36        10.02 o                         
  -7  14   2         36.15         50.25        12.81 o                         
  -6  14   2        564.43        559.66        16.05 o                         
  -5  14   2          0.65          2.27         7.84 o                         
  -4  14   2         59.24         56.01         7.80 o                         
  -3  14   2        454.77        466.49        18.99 o                         
  -2  14   2        254.29        259.71        10.10 o                         
  -1  14   2         12.57         11.48         6.03 o                         
   0  14   2         83.91         95.31         9.75 o                         
   1  14   2       1476.05       1687.38        24.81 o                         
   2  14   2         29.72         29.80         8.11 o                         
   3  14   2       1999.55       2096.64        33.88 o                         
   4  14   2        924.82        955.84        20.52 o                         
   5  14   2       1780.38       1925.86        29.95 o                         
   6  14   2          3.93          7.49         7.65 o                         
   7  14   2        524.16        543.15        20.51 o                         
   8  14   2         94.02         93.59        14.66 o                         
   9  14   2          4.24        -21.85        21.85 o                         
  -9  15   2         17.96          4.34        11.41 o                         
  -8  15   2         54.83         67.36        10.81 o                         
  -7  15   2         39.24         26.87         9.28 o                         
  -6  15   2         21.70         22.15         8.79 o                         
  -5  15   2        133.46        150.99        10.36 o                         
  -4  15   2        247.65        214.68        10.99 o                         
  -3  15   2          0.22          1.39         8.31 o                         
  -2  15   2        158.76        164.68         8.65 o                         
  -1  15   2        228.88        231.08         9.85 o                         
   0  15   2        121.67        124.81         7.77 o                         
   1  15   2        842.34        797.25        24.12 o                         
   2  15   2        238.34        247.79        10.44 o                         
   3  15   2          4.50         13.51         8.68 o                         
   4  15   2         77.53        111.37        10.89 o                         
   5  15   2         27.01         38.76         7.61 o                         
   6  15   2        314.93        331.44        13.04 o                         
   7  15   2        235.29        217.05        17.11 o                         
   8  15   2          0.92         24.37        17.59 o                         
  -9  16   2          2.53         -4.91        11.46 o                         
  -8  16   2          8.24          0.57        10.81 o                         
  -7  16   2          1.47         -0.36         9.17 o                         
  -6  16   2         45.94         50.17         9.84 o                         
  -5  16   2         25.61         36.13         8.62 o                         
  -4  16   2        634.07        618.92        21.25 o                         
  -3  16   2        333.72        303.92        11.38 o                         
  -2  16   2         15.69          8.61         9.04 o                         
  -1  16   2        563.10        627.86        14.73 o                         
   0  16   2          2.97         -2.88         6.76 o                         
   1  16   2        186.07        200.16         9.91 o                         
   2  16   2          2.92         14.94         7.12 o                         
   3  16   2         34.41         49.72        10.45 o                         
   4  16   2         58.26         52.86         8.94 o                         
   5  16   2         28.17         24.74         8.36 o                         
   6  16   2        184.38        171.98        10.62 o                         
   7  16   2        436.55        369.94        16.30 o                         
   8  16   2        143.21        157.57        21.94 o                         
  -9  17   2         16.52         37.07        11.47 o                         
  -8  17   2          0.77         10.11        10.42 o                         
  -7  17   2        176.51        142.29        11.16 o                         
  -6  17   2          8.94          1.54         8.83 o                         
  -5  17   2         82.33        101.10        10.22 o                         
  -4  17   2        492.60        438.90        25.60 o                         
  -3  17   2         48.39         56.24         7.49 o                         
  -2  17   2         85.09         57.60         7.52 o                         
  -1  17   2        459.22        487.82        16.40 o                         
   0  17   2       1154.78       1154.70        20.28 o                         
   1  17   2          3.00          2.15         7.23 o                         
   2  17   2          0.13         -2.67         7.30 o                         
   3  17   2       1238.62       1246.75        25.69 o                         
   4  17   2        422.43        431.51        16.18 o                         
   5  17   2         82.52         75.64         9.03 o                         
   6  17   2          7.59          2.06         8.18 o                         
   7  17   2        665.88        716.13        25.66 o                         
   8  17   2         17.62         15.72        14.73 o                         
  -8  18   2         87.16        105.55        11.69 o                         
  -7  18   2         34.95         24.56         9.79 o                         
  -6  18   2         75.26         57.55         9.39 o                         
  -5  18   2        234.20        181.81        13.23 o                         
  -4  18   2         16.52          4.16        10.34 o                         
  -3  18   2        283.72        263.86        14.68 o                         
  -2  18   2       1210.92       1260.75        22.12 o                         
  -1  18   2        130.52        126.61        11.50 o                         
   0  18   2         76.33         76.45         8.52 o                         
   1  18   2        246.32        228.52        11.46 o                         
   2  18   2        373.22        371.21        14.00 o                         
   3  18   2        362.33        356.56        17.03 o                         
   4  18   2        214.58        226.15        13.42 o                         
   5  18   2          9.19         19.65         8.66 o                         
   6  18   2        228.93        223.69        11.73 o                         
   7  18   2         55.17         70.43        14.60 o                         
   8  18   2         18.37         16.91        14.59 o                         
  -8  19   2        121.68        114.57        11.87 o                         
  -7  19   2        179.17        159.16        11.48 o                         
  -6  19   2         10.46         -6.67         9.33 o                         
  -5  19   2         41.15         54.12         9.58 o                         
  -4  19   2         41.42         37.07        11.06 o                         
  -3  19   2        336.40        323.33        15.50 o                         
  -2  19   2          7.27         12.82         7.71 o                         
  -1  19   2         22.02         31.87         8.05 o                         
   0  19   2        727.40        684.90        16.96 o                         
   1  19   2         43.72         37.29         8.66 o                         
   2  19   2        444.80        449.53        19.98 o                         
   3  19   2        113.46        125.50        10.98 o                         
   4  19   2          1.68         -3.14        10.93 o                         
   5  19   2          1.74          2.28         8.93 o                         
   6  19   2         92.70         43.63        13.53 o                         
   7  19   2        110.35         97.24        18.09 o                         
  -8  20   2         29.15         43.10        18.57 o                         
  -7  20   2         24.52         24.60         9.62 o                         
  -6  20   2        102.17         86.01        10.35 o                         
  -5  20   2         78.04         76.92        10.24 o                         
  -4  20   2        615.03        586.91        20.49 o                         
  -3  20   2        126.96         83.29         9.21 o                         
  -2  20   2        233.89        209.37        11.60 o                         
  -1  20   2        178.26        141.67        10.19 o                         
   0  20   2        568.52        556.79        24.18 o                         
   1  20   2        211.10        209.34        11.16 o                         
   2  20   2        228.72        231.02        11.54 o                         
   3  20   2        232.75        205.12        11.71 o                         
   4  20   2        593.05        583.46        25.77 o                         
   5  20   2        212.49        177.20        12.69 o                         
   6  20   2         15.41         -4.38        13.35 o                         
   7  20   2          2.76        -11.71        14.11 o                         
  -8  21   2          1.72        -30.40        33.04 o                         
  -7  21   2        356.23        366.41        27.18 o                         
  -6  21   2        271.89        297.17        20.12 o                         
  -5  21   2         11.45          1.58        11.58 o                         
  -4  21   2        780.90        817.76        23.31 o                         
  -3  21   2       1624.80       1672.37        27.76 o                         
  -2  21   2        291.48        289.03        12.89 o                         
  -1  21   2         67.56         57.30         9.40 o                         
   0  21   2         25.87         24.33         9.22 o                         
   1  21   2        610.97        573.23        17.37 o                         
   2  21   2        109.21         60.14        10.34 o                         
   3  21   2         65.90         54.60         9.67 o                         
   4  21   2        257.68        233.06        18.26 o                         
   5  21   2         28.20         29.92         9.31 o                         
   6  21   2         13.65         -9.05        15.63 o                         
   7  21   2         56.47         34.92        29.01 o                         
  -7  22   2         33.30         29.78        14.82 o                         
  -6  22   2        105.49         72.69        15.82 o                         
  -5  22   2        857.11        931.50        23.66 o                         
  -4  22   2         80.89         83.32        19.97 o                         
  -3  22   2        446.58        448.99        16.26 o                         
  -2  22   2          0.45         24.90         9.42 o                         
  -1  22   2        611.73        563.72        17.54 o                         
   0  22   2        443.14        378.75        18.26 o                         
   1  22   2         85.86         88.61        10.44 o                         
   2  22   2        181.49        170.80        11.72 o                         
   3  22   2         99.52         88.41        10.62 o                         
   4  22   2          3.10         27.78        15.57 o                         
   5  22   2        148.56        159.33        13.38 o                         
   6  22   2         92.47        103.96        15.53 o                         
  -7  23   2          2.64         -0.91        18.12 o                         
  -6  23   2        302.73        305.03        18.16 o                         
  -5  23   2        391.79        379.82        27.02 o                         
  -4  23   2        575.99        583.34        37.29 o                         
  -3  23   2         84.89         58.70        12.00 o                         
  -2  23   2         15.81         25.00        11.24 o                         
  -1  23   2        237.89        260.84        16.11 o                         
   0  23   2         17.61         15.60        11.17 o                         
   1  23   2        222.08        207.35        12.45 o                         
   2  23   2         13.65          0.62         9.72 o                         
   3  23   2          0.01          2.40         9.82 o                         
   4  23   2          6.14         -5.52        14.87 o                         
   5  23   2        296.85        273.98        21.24 o                         
   6  23   2        139.06        137.59        16.16 o                         
  -6  24   2         63.91         68.09        14.86 o                         
  -5  24   2         45.68         59.94        16.97 o                         
  -4  24   2        572.66        607.00        23.47 o                         
  -3  24   2        108.17         94.00        10.83 o                         
  -2  24   2         64.91         44.91        10.33 o                         
  -1  24   2          8.56          0.70         9.80 o                         
   0  24   2        354.64        346.73        22.37 o                         
   1  24   2        255.82        224.73        12.91 o                         
   2  24   2        201.78        185.86        15.46 o                         
   3  24   2          7.83          7.76        14.44 o                         
   4  24   2          0.01        -14.98        14.98 o                         
   5  24   2          4.34         -3.61        18.75 o                         
  -6  25   2         14.54         13.19        14.45 o                         
  -5  25   2         49.20         96.63        18.97 o                         
  -4  25   2          0.79         -7.92        12.74 o                         
  -3  25   2        221.50        219.65        13.73 o                         
  -2  25   2         17.90          9.55        10.03 o                         
  -1  25   2        227.50        214.10        13.09 o                         
   0  25   2          5.26         -1.68        10.16 o                         
   1  25   2          0.17         10.21        11.39 o                         
   2  25   2         19.56         33.31        12.42 o                         
   3  25   2         91.81        103.69        12.06 o                         
   4  25   2         82.59         72.30        17.87 o                         
   5  25   2         28.70         27.86        17.69 o                         
  -5  26   2         77.19         92.36        18.20 o                         
  -4  26   2        714.95        800.17        26.00 o                         
  -3  26   2        222.75        237.31        14.28 o                         
  -2  26   2         16.26         22.76        10.75 o                         
  -1  26   2         83.16         95.51        11.87 o                         
   0  26   2          7.99         -8.24        10.83 o                         
   1  26   2        916.47       1007.64        24.14 o                         
   2  26   2        459.27        452.61        19.20 o                         
   3  26   2         55.24         71.83        13.54 o                         
   4  26   2         29.82         35.53        17.73 o                         
  -4  27   2        147.55        154.25        21.92 o                         
  -3  27   2        486.33        546.49        30.56 o                         
  -2  27   2         12.53         13.32        11.16 o                         
  -1  27   2         26.19         26.39        11.57 o                         
   0  27   2          1.25        -10.87        10.87 o                         
   1  27   2         36.26         23.49        11.52 o                         
   2  27   2        216.32        222.38        14.49 o                         
   3  27   2         67.79         82.64        14.65 o                         
  -3  28   2         11.77        -17.96        19.19 o                         
  -2  28   2        161.34        169.97        20.73 o                         
  -1  28   2          0.42        -12.68        12.68 o                         
   0  28   2        163.34        167.10        16.40 o                         
   1  28   2         42.04         26.68        12.23 o                         
   2  28   2         10.36          9.98        16.98 o                         
  -2  29   2         17.89         24.07        14.89 o                         
  -1  29   2          0.15         16.17        12.29 o                         
   0  29   2         70.37         60.27        13.18 o                         
   1  29   2         97.29        155.52        18.42 o                         
 -11   1   3         68.33         19.95        17.96 o                         
 -10   1   3          0.01         16.73        11.97 o                         
  -9   1   3          9.17         -4.36        10.59 o                         
  -8   1   3        404.77        424.15        14.66 o                         
  -7   1   3         74.73         73.45         7.45 o                         
  -6   1   3          1.43         -1.65         5.21 o                         
  -5   1   3       1010.66       1007.29        15.94 o                         
  -4   1   3         48.47         39.48         4.32 o                         
  -3   1   3        127.63        139.79         6.21 o                         
  -2   1   3       1884.84       1868.30        25.26 o                         
  -1   1   3       1362.34       1372.93        19.12 o                         
   0   1   3       9928.56       8822.51       107.39 o                         
   1   1   3        659.50        599.24        11.66 o                         
   2   1   3       1172.53       1173.04        17.29 o                         
   3   1   3         97.26         85.04         6.27 o                         
   4   1   3        582.07        634.94        23.47 o                         
   5   1   3         86.84        102.28         8.08 o                         
   6   1   3         31.85         51.39         9.57 o                         
   7   1   3         20.35         13.97         8.91 o                         
   8   1   3        309.69        276.43        16.61 o                         
   9   1   3         74.47         91.64        12.65 o                         
 -11   2   3         25.43         20.20        13.59 o                         
 -10   2   3         13.23         -1.78        12.52 o                         
  -9   2   3        150.59        136.63        12.67 o                         
  -8   2   3       1653.52       1665.47        30.11 o                         
  -7   2   3         18.43         22.54         8.92 o                         
  -6   2   3         50.96         75.14         7.73 o                         
  -5   2   3          3.59          9.45         6.15 o                         
  -4   2   3         81.07         89.07         6.41 o                         
  -3   2   3       1903.40       1969.95        27.16 o                         
  -2   2   3        424.97        425.35         8.33 o                         
  -1   2   3         33.76         18.15         4.35 o                         
   0   2   3        124.99        133.71        10.59 o                         
   1   2   3         51.45         34.81         6.05 o                         
   2   2   3         37.68         47.86         5.41 o                         
   3   2   3        616.05        667.43        13.12 o                         
   4   2   3       4323.52       4679.63        56.29 o                         
   5   2   3        213.99        245.07        11.27 o                         
   6   2   3        120.21        106.98         9.26 o                         
   7   2   3        135.28        120.06        10.53 o                         
   8   2   3        531.25        500.96        26.02 o                         
   9   2   3         19.48         24.30        11.90 o                         
 -11   3   3         96.54        114.70        12.39 o                         
 -10   3   3         80.92         47.71        12.65 o                         
  -9   3   3          3.32          1.54        10.55 o                         
  -8   3   3        224.28        242.81        13.49 o                         
  -7   3   3          1.59         -6.51         8.05 o                         
  -6   3   3        734.95        701.89        16.52 o                         
  -5   3   3        918.26       1030.04        18.75 o                         
  -4   3   3        221.56        207.91         6.98 o                         
  -3   3   3       4777.84       4874.50        61.52 o                         
  -2   3   3       8039.72       7479.47        91.22 o                         
  -1   3   3      17688.07      15865.30       191.43 o                         
   0   3   3        232.37        244.08         8.99 o                         
   1   3   3       5980.62       5795.11        60.70 o                         
   2   3   3        405.26        390.57        10.08 o                         
   3   3   3        609.05        658.25        13.04 o                         
   4   3   3        423.41        458.08        12.08 o                         
   5   3   3         40.40         39.27         7.55 o                         
   6   3   3        259.20        275.02        12.62 o                         
   7   3   3        387.71        383.41        15.73 o                         
   8   3   3         79.60         80.62        11.14 o                         
   9   3   3         62.63         99.52        13.69 o                         
 -11   4   3          0.46         -5.58        14.51 o                         
 -10   4   3         80.26         57.16        11.04 o                         
  -9   4   3         82.91        102.32        17.05 o                         
  -8   4   3        970.00        999.09        23.13 o                         
  -7   4   3        372.68        370.76        14.74 o                         
  -6   4   3        682.22        700.44        14.29 o                         
  -5   4   3        635.23        632.69        12.45 o                         
  -4   4   3        840.56        867.61        13.94 o                         
  -3   4   3        459.89        462.74         9.74 o                         
  -2   4   3        577.73        509.70         9.05 o                         
  -1   4   3         65.27         78.05         5.94 o                         
   0   4   3      14835.17      13644.24       150.79 o                         
   1   4   3       4625.81       4618.72        65.81 o                         
   2   4   3        368.34        308.74        12.03 o                         
   3   4   3       2885.09       2950.91        36.88 o                         
   4   4   3       4166.00       4258.91        51.89 o                         
   5   4   3        382.22        385.65        12.47 o                         
   6   4   3       1801.18       1808.18        28.51 o                         
   7   4   3          0.06         -0.75         8.87 o                         
   8   4   3        130.70        116.42        12.63 o                         
   9   4   3        300.55        328.13        29.09 o                         
 -11   5   3        209.82        214.35        19.19 o                         
 -10   5   3          6.49        -10.28        10.28 o                         
  -9   5   3        354.17        368.17        19.36 o                         
  -8   5   3         76.04         88.55        13.41 o                         
  -7   5   3        427.19        426.97        13.87 o                         
  -6   5   3        228.67        221.31        11.15 o                         
  -5   5   3        546.03        497.28        11.49 o                         
  -4   5   3        450.47        452.85        10.18 o                         
  -3   5   3       2337.46       2374.33        31.67 o                         
  -2   5   3       2262.86       2330.82        31.62 o                         
  -1   5   3       1140.01       1166.80        16.05 o                         
   0   5   3      11794.47      11077.84       123.13 o                         
   1   5   3        801.78        753.46        16.36 o                         
   2   5   3       1642.14       1640.34        32.73 o                         
   3   5   3        789.07        804.74        17.05 o                         
   4   5   3          2.33         -0.93         7.96 o                         
   5   5   3        247.84        247.46        11.41 o                         
   6   5   3        931.20        865.91        22.97 o                         
   7   5   3         11.19         -5.52         9.53 o                         
   8   5   3         33.16         25.01        11.42 o                         
   9   5   3         43.85         50.11        13.79 o                         
 -11   6   3         58.30         42.64        14.78 o                         
 -10   6   3        280.57        285.99        17.69 o                         
  -9   6   3        143.36        138.48        11.04 o                         
  -8   6   3         94.35         91.81         9.40 o                         
  -7   6   3        103.78         87.13         8.20 o                         
  -6   6   3          0.01          7.32         6.22 o                         
  -5   6   3         78.22         63.32         6.07 o                         
  -4   6   3       2159.37       2255.23        28.92 o                         
  -3   6   3       3029.04       3297.62        42.81 o                         
  -2   6   3        132.97        109.74         6.72 o                         
  -1   6   3        909.28        936.15        13.98 o                         
   0   6   3       8373.92       8034.77        90.32 o                         
   1   6   3        311.86        349.14        16.11 o                         
   2   6   3        257.55        251.30        18.56 o                         
   3   6   3        161.53        142.03         8.74 o                         
   4   6   3        161.03        123.75         8.15 o                         
   5   6   3       1675.06       1730.19        28.48 o                         
   6   6   3       3677.60       3689.26        52.75 o                         
   7   6   3        222.81        205.56        12.64 o                         
   8   6   3         17.75         20.52        11.15 o                         
   9   6   3         95.91         89.58        16.40 o                         
 -11   7   3        213.01        177.90        16.90 o                         
 -10   7   3          6.81          2.63        10.51 o                         
  -9   7   3         22.30          2.48         9.48 o                         
  -8   7   3        806.89        820.37        18.97 o                         
  -7   7   3        232.73        255.23        11.22 o                         
  -6   7   3        189.47        176.51         9.35 o                         
  -5   7   3        409.74        458.18        15.25 o                         
  -4   7   3        165.33        143.76         7.36 o                         
  -3   7   3        216.11        155.71         9.39 o                         
  -2   7   3       3184.09       3335.64        44.06 o                         
  -1   7   3        154.48        184.80         7.25 o                         
   0   7   3        328.77        298.62         8.42 o                         
   1   7   3          5.56         13.16         2.12 o                         
   2   7   3       1522.40       1531.67        24.58 o                         
   3   7   3        313.27        327.23         9.34 o                         
   4   7   3         11.12          8.33         5.57 o                         
   5   7   3        441.49        467.39        14.65 o                         
   6   7   3         25.75          2.46         9.39 o                         
   7   7   3       1321.08       1426.54        28.27 o                         
   8   7   3        570.89        591.57        20.93 o                         
   9   7   3          6.98         -5.56        12.16 o                         
 -10   8   3        327.03        360.68        16.02 o                         
  -9   8   3         30.36         35.81        11.53 o                         
  -8   8   3          0.73         -7.32         9.41 o                         
  -7   8   3        339.48        356.07        13.45 o                         
  -6   8   3        216.04        213.93        10.04 o                         
  -5   8   3       2144.81       2243.04        29.83 o                         
  -4   8   3         74.75         82.15         6.00 o                         
  -3   8   3        795.12        787.01        15.88 o                         
  -2   8   3       1602.81       1800.64        26.73 o                         
  -1   8   3        106.54         78.03         5.45 o                         
   0   8   3        421.22        386.21         9.80 o                         
   1   8   3       5739.85       5945.92        63.12 o                         
   2   8   3          1.70         -6.40         6.40 o                         
   3   8   3        404.29        418.90        15.94 o                         
   4   8   3        923.88        861.05        45.39 o                         
   5   8   3       1016.91        983.07        20.21 o                         
   6   8   3        489.67        517.86        16.48 o                         
   7   8   3         99.24         70.90        12.49 o                         
   8   8   3          0.32        -10.33        10.33 o                         
   9   8   3         23.01         32.12        12.13 o                         
 -10   9   3         85.74         79.84        11.99 o                         
  -9   9   3         31.06         15.70         9.99 o                         
  -8   9   3        448.63        439.71        15.77 o                         
  -7   9   3        102.82         93.89         9.18 o                         
  -6   9   3        928.43        976.37        18.16 o                         
  -5   9   3        280.47        294.98        19.87 o                         
  -4   9   3         24.69         31.23         5.44 o                         
  -3   9   3       1463.16       1512.32        24.14 o                         
  -2   9   3         35.39         21.62         6.79 o                         
  -1   9   3        709.35        729.93        12.92 o                         
   0   9   3          0.56          4.27         5.00 o                         
   1   9   3        647.71        716.90        13.00 o                         
   2   9   3       1524.94       1586.97        25.77 o                         
   3   9   3        818.31        815.67        20.69 o                         
   4   9   3        307.82        294.04        11.02 o                         
   5   9   3          3.39          4.52         6.46 o                         
   6   9   3        654.69        699.50        24.75 o                         
   7   9   3        830.77        819.69        21.58 o                         
   8   9   3         12.02          5.46        12.86 o                         
   9   9   3        120.84        116.86        15.73 o                         
 -10  10   3         37.28         44.09        12.89 o                         
  -9  10   3        109.47         94.32        10.97 o                         
  -8  10   3        337.81        344.31        16.03 o                         
  -7  10   3       2491.79       2554.91        40.57 o                         
  -6  10   3        115.40        118.71         8.45 o                         
  -5  10   3         51.87         46.68         6.54 o                         
  -4  10   3        551.85        582.04        14.55 o                         
  -3  10   3       2432.18       2439.16        35.06 o                         
  -2  10   3          0.83          1.56         4.45 o                         
  -1  10   3          2.38          8.44         5.08 o                         
   0  10   3        276.93        309.63         9.84 o                         
   1  10   3       4073.85       4367.97        52.11 o                         
   2  10   3        829.26        898.54        23.07 o                         
   3  10   3        100.90         96.15        10.45 o                         
   4  10   3         11.92          3.57         3.29 o                         
   5  10   3       1328.91       1289.33        22.62 o                         
   6  10   3         63.40         70.02         8.25 o                         
   7  10   3        105.03        109.41         9.84 o                         
   8  10   3        305.72        303.48        14.15 o                         
   9  10   3        198.96        169.22        17.42 o                         
 -10  11   3         23.85         -0.68        12.60 o                         
  -9  11   3         33.42         39.64        10.40 o                         
  -8  11   3        914.02        925.48        20.73 o                         
  -7  11   3         80.13         62.57         9.12 o                         
  -6  11   3        971.62        996.36        19.16 o                         
  -5  11   3        686.87        687.72        14.72 o                         
  -4  11   3        967.35       1038.29        19.98 o                         
  -3  11   3        280.65        285.68        13.40 o                         
  -2  11   3        154.86        134.54         6.14 o                         
  -1  11   3        166.23        161.52         9.59 o                         
   0  11   3       1485.81       1518.24        21.86 o                         
   1  11   3        950.87        883.53        15.57 o                         
   2  11   3         82.41         65.87         8.22 o                         
   3  11   3         37.49         24.60         9.94 o                         
   4  11   3        775.29        815.01        26.13 o                         
   5  11   3       1214.98       1187.31        20.72 o                         
   6  11   3        199.65        193.81        10.13 o                         
   7  11   3         16.90         21.11         8.04 o                         
   8  11   3        390.27        387.14        15.21 o                         
   9  11   3          4.40         -4.15        14.49 o                         
 -10  12   3         53.91         59.69        11.75 o                         
  -9  12   3         22.45         11.56        10.38 o                         
  -8  12   3        464.67        524.45        17.41 o                         
  -7  12   3        303.76        297.24        13.40 o                         
  -6  12   3        150.59        159.28         9.46 o                         
  -5  12   3         41.69         28.40         6.85 o                         
  -4  12   3        653.75        670.25        14.55 o                         
  -3  12   3        113.55        174.48        16.23 o                         
  -2  12   3         57.15         51.45         5.65 o                         
  -1  12   3         68.33         68.31         5.93 o                         
   0  12   3        253.35        260.41        11.88 o                         
   1  12   3         56.03         43.73         7.47 o                         
   2  12   3         62.39         80.44        10.16 o                         
   3  12   3       1540.36       1516.08        47.25 o                         
   4  12   3          2.69         -0.29        10.98 o                         
   5  12   3         14.50         -0.34         3.88 o                         
   6  12   3         76.41         61.74         6.91 o                         
   7  12   3          1.77         -7.68         7.68 o                         
   8  12   3         65.63         59.05        14.48 o                         
   9  12   3        130.13         87.56        31.99 o                         
 -10  13   3          0.65          2.91        11.73 o                         
  -9  13   3        290.33        301.85        14.84 o                         
  -8  13   3        503.50        488.02        17.39 o                         
  -7  13   3         32.32         61.98        11.72 o                         
  -6  13   3       1768.79       1773.93        27.62 o                         
  -5  13   3        125.49        130.06         8.28 o                         
  -4  13   3         16.04         14.40         5.94 o                         
  -3  13   3        143.19        139.70        12.25 o                         
  -2  13   3          7.91          8.45         5.00 o                         
  -1  13   3       1766.57       1895.06        26.31 o                         
   0  13   3        799.29        907.87        16.24 o                         
   1  13   3         32.16         45.07         6.48 o                         
   2  13   3         82.77        102.21        10.86 o                         
   3  13   3          8.61         54.93        13.07 o                         
   4  13   3        127.79        103.87        13.00 o                         
   5  13   3        396.93        440.52        29.43 o                         
   6  13   3          0.08         -3.91         8.12 o                         
   7  13   3          2.28          6.17         7.20 o                         
   8  13   3        222.08        247.73        17.89 o                         
 -10  14   3         17.02         17.69        11.26 o                         
  -9  14   3        619.47        649.82        20.57 o                         
  -8  14   3        835.19        830.51        20.64 o                         
  -7  14   3       1057.83       1143.24        22.02 o                         
  -6  14   3        150.59        144.77         9.55 o                         
  -5  14   3         85.11         92.21         7.94 o                         
  -4  14   3          0.15          2.89         5.60 o                         
  -3  14   3        385.64        374.12        28.77 o                         
  -2  14   3        410.46        395.42        11.16 o                         
  -1  14   3        669.04        672.03        14.12 o                         
   0  14   3        346.61        406.96        16.76 o                         
   1  14   3        134.03        114.30         7.83 o                         
   2  14   3          1.75         13.32         7.16 o                         
   3  14   3        245.65        242.89        13.07 o                         
   4  14   3        585.72        622.45        23.12 o                         
   5  14   3         50.99         46.13        10.99 o                         
   6  14   3         50.31         44.73        12.15 o                         
   7  14   3         15.23         21.12        15.37 o                         
   8  14   3         50.18         40.06        20.53 o                         
  -9  15   3         64.14         74.78        11.72 o                         
  -8  15   3        129.64        131.10        11.26 o                         
  -7  15   3         84.61         86.39         9.43 o                         
  -6  15   3         50.25         28.88         7.73 o                         
  -5  15   3         73.39         70.50         8.21 o                         
  -4  15   3         44.43         56.31         8.24 o                         
  -3  15   3         21.21         26.04         8.86 o                         
  -2  15   3        433.41        430.52        15.05 o                         
  -1  15   3       1760.01       1777.84        45.40 o                         
   0  15   3         13.63          4.95         6.51 o                         
   1  15   3        250.92        246.42        13.65 o                         
   2  15   3         70.77         71.38         7.29 o                         
   3  15   3       2173.91       2234.97        31.95 o                         
   4  15   3        523.47        523.61        22.32 o                         
   5  15   3        244.19        239.30        14.74 o                         
   6  15   3         93.02         80.49        13.04 o                         
   7  15   3         52.50         34.02        13.86 o                         
   8  15   3        340.73        411.09        37.98 o                         
  -9  16   3         34.76         34.90        10.74 o                         
  -8  16   3         17.67         10.76         9.73 o                         
  -7  16   3        143.59        156.92        13.59 o                         
  -6  16   3        135.15        149.81         9.57 o                         
  -5  16   3        846.01        815.74        18.80 o                         
  -4  16   3        145.01        139.11         8.04 o                         
  -3  16   3         51.13         30.58         9.36 o                         
  -2  16   3        481.94        475.30        12.98 o                         
  -1  16   3         97.59        106.37         7.68 o                         
   0  16   3        360.13        397.48        12.65 o                         
   1  16   3         59.38         70.49         7.83 o                         
   2  16   3         68.78         86.86         7.94 o                         
   3  16   3        257.01        224.16        13.38 o                         
   4  16   3         28.51         17.25        12.92 o                         
   5  16   3         91.24         80.62        14.92 o                         
   6  16   3         72.03         71.66        13.13 o                         
   7  16   3         12.96         14.26        14.03 o                         
   8  16   3        140.27        153.45        17.70 o                         
  -9  17   3        116.99        119.56        15.11 o                         
  -8  17   3         54.25         44.13        10.12 o                         
  -7  17   3         36.89         40.54         9.07 o                         
  -6  17   3         24.56         34.41        10.35 o                         
  -5  17   3          6.48          4.39         6.35 o                         
  -4  17   3         78.72         67.42         9.82 o                         
  -3  17   3          1.14         16.60         9.55 o                         
  -2  17   3        410.25        419.36        13.00 o                         
  -1  17   3        104.24        122.54         8.42 o                         
   0  17   3         19.45         36.00         7.70 o                         
   1  17   3         20.84         10.97         7.46 o                         
   2  17   3        322.64        281.43        16.62 o                         
   3  17   3        213.23        201.00        13.15 o                         
   4  17   3         33.07         39.34        13.47 o                         
   5  17   3          0.07        -14.21        14.21 o                         
   6  17   3         11.46         28.92        13.37 o                         
   7  17   3         32.14         21.33        14.36 o                         
  -9  18   3        273.30        366.69        23.66 o                         
  -8  18   3          6.52          4.96        12.65 o                         
  -7  18   3          5.85         -8.63         8.63 o                         
  -6  18   3        221.24        216.17        19.81 o                         
  -5  18   3        301.53        286.27        14.25 o                         
  -4  18   3         26.92         26.94         8.60 o                         
  -3  18   3         25.90         10.62         9.79 o                         
  -2  18   3        457.69        434.55        14.91 o                         
  -1  18   3        195.53        201.83        10.67 o                         
   0  18   3        717.32        714.02        16.82 o                         
   1  18   3         12.46          2.78         7.82 o                         
   2  18   3          2.46          2.75         7.87 o                         
   3  18   3        433.50        402.65        18.90 o                         
   4  18   3         46.88         43.11         7.69 o                         
   5  18   3        319.61        261.75        19.02 o                         
   6  18   3          3.83          4.38        12.89 o                         
   7  18   3          0.09          4.82        13.96 o                         
  -8  19   3         30.05         38.36        13.44 o                         
  -7  19   3          0.00         -7.62         7.62 o                         
  -6  19   3        110.67        103.48        10.89 o                         
  -5  19   3         95.63         71.45        10.45 o                         
  -4  19   3       1769.64       1727.17        27.37 o                         
  -3  19   3         22.46         12.83         6.86 o                         
  -2  19   3       1394.87       1465.12        24.47 o                         
  -1  19   3        194.01        161.32        10.66 o                         
   0  19   3         40.70         39.06         8.50 o                         
   1  19   3        105.04         78.58         9.49 o                         
   2  19   3         39.81         34.71         8.65 o                         
   3  19   3        189.23        164.28        13.39 o                         
   4  19   3          1.01         -2.16         6.50 o                         
   5  19   3         91.47         69.93        15.88 o                         
   6  19   3         11.86         15.84        14.13 o                         
   7  19   3         16.04          9.27        14.58 o                         
  -8  20   3          1.76        -12.95        12.95 o                         
  -7  20   3         42.20         20.61        12.92 o                         
  -6  20   3         65.80         61.92        15.03 o                         
  -5  20   3         44.27         44.06         9.00 o                         
  -4  20   3        119.37        101.50         8.91 o                         
  -3  20   3        606.36        601.80        20.94 o                         
  -2  20   3        415.79        391.78        14.18 o                         
  -1  20   3       1221.76       1245.63        23.01 o                         
   0  20   3        280.99        272.69        12.96 o                         
   1  20   3        518.89        513.62        19.70 o                         
   2  20   3        540.36        553.78        16.99 o                         
   3  20   3         22.44         17.72        11.27 o                         
   4  20   3          5.19         12.47         7.08 o                         
   5  20   3         39.71         28.41        16.18 o                         
   6  20   3          0.01        -14.41        14.41 o                         
   7  20   3         16.78         -1.73        15.14 o                         
  -8  21   3         43.83         32.79        14.16 o                         
  -7  21   3        156.50        158.50        15.47 o                         
  -6  21   3        121.33        102.34        16.52 o                         
  -5  21   3         47.31         54.08         6.32 o                         
  -4  21   3       1735.94       1767.02        28.76 o                         
  -3  21   3        786.72        789.59        18.46 o                         
  -2  21   3         88.72         96.83        13.10 o                         
  -1  21   3        101.51        103.85         9.87 o                         
   0  21   3        549.76        555.93        17.19 o                         
   1  21   3        245.70        217.28        12.44 o                         
   2  21   3        499.46        494.81        16.67 o                         
   3  21   3         79.38         50.66        12.02 o                         
   4  21   3         61.75         55.35         7.81 o                         
   5  21   3         35.10         42.60        16.71 o                         
   6  21   3          9.82         -5.70        14.18 o                         
  -7  22   3         25.60         46.58        14.19 o                         
  -6  22   3        315.05        322.11        20.86 o                         
  -5  22   3        163.29        138.28        16.36 o                         
  -4  22   3        455.22        453.02        29.92 o                         
  -3  22   3         11.80          4.44         7.98 o                         
  -2  22   3        211.88        193.39        11.66 o                         
  -1  22   3         94.55        119.41        11.21 o                         
   0  22   3        361.73        349.22        15.19 o                         
   1  22   3         79.14         95.88        10.52 o                         
   2  22   3         82.72         90.71        10.70 o                         
   3  22   3         33.50         27.59        12.08 o                         
   4  22   3        374.80        360.42        17.07 o                         
   5  22   3         14.57         27.50        17.55 o                         
   6  22   3         30.20         34.92        15.58 o                         
  -7  23   3        191.53        234.34        17.68 o                         
  -6  23   3          0.01        -15.04        15.04 o                         
  -5  23   3        744.56        790.79        28.48 o                         
  -4  23   3         63.87         62.00        13.12 o                         
  -3  23   3        436.39        443.15        15.74 o                         
  -2  23   3        513.98        530.69        16.99 o                         
  -1  23   3          7.02          1.88         9.00 o                         
   0  23   3        545.15        562.57        21.82 o                         
   1  23   3        182.47        171.22        12.15 o                         
   2  23   3          6.07          7.11         9.91 o                         
   3  23   3          2.29         -3.33        12.05 o                         
   4  23   3         21.34         14.03        15.31 o                         
   5  23   3          5.40         11.68        17.04 o                         
  -6  24   3          0.80         -6.39        15.73 o                         
  -5  24   3          8.49         -8.87        15.08 o                         
  -4  24   3         18.60         10.34        12.81 o                         
  -3  24   3        518.45        582.85        19.07 o                         
  -2  24   3          3.69         -5.38         9.14 o                         
  -1  24   3          0.03        -10.72        10.72 o                         
   0  24   3        109.38         99.17        11.44 o                         
   1  24   3        152.94        164.33        12.26 o                         
   2  24   3        175.01        162.10        12.53 o                         
   3  24   3         18.85         23.53        13.13 o                         
   4  24   3          2.02          4.43        16.46 o                         
   5  24   3        180.23        183.06        20.29 o                         
  -6  25   3         77.59         52.26        24.50 o                         
  -5  25   3       1128.94       1220.25        35.48 o                         
  -4  25   3         74.89         68.60        25.59 o                         
  -3  25   3        443.82        456.23        21.03 o                         
  -2  25   3         37.50         46.53        10.12 o                         
  -1  25   3         49.27         43.70        10.51 o                         
   0  25   3         12.17        -10.18        10.18 o                         
   1  25   3        237.11        221.56        13.54 o                         
   2  25   3        134.62        114.98        12.27 o                         
   3  25   3          0.32         22.62        13.47 o                         
   4  25   3         57.93         51.83        17.84 o                         
  -5  26   3          0.47        -16.16        16.16 o                         
  -4  26   3         97.74        132.27        16.08 o                         
  -3  26   3        236.97        255.18        17.55 o                         
  -2  26   3          0.04          5.97        13.02 o                         
  -1  26   3         72.17         82.76        12.97 o                         
   0  26   3         77.95         89.00        12.61 o                         
   1  26   3          0.77         -8.81        11.08 o                         
   2  26   3        126.27        121.68        14.41 o                         
   3  26   3         48.74         63.00        14.39 o                         
   4  26   3         41.43         73.75        30.22 o                         
  -4  27   3         40.47         23.48        14.25 o                         
  -3  27   3       1076.74       1328.14        43.17 o                         
  -2  27   3         35.70         34.74        10.83 o                         
  -1  27   3        137.00        149.41        12.92 o                         
   0  27   3          0.27          7.44        11.56 o                         
   1  27   3        107.67        102.58        13.90 o                         
   2  27   3         38.05         41.15        12.19 o                         
   3  27   3         89.19         92.54        18.78 o                         
  -3  28   3         62.17         49.25        15.47 o                         
  -2  28   3         19.11         13.92        14.04 o                         
  -1  28   3          8.96          7.32        13.07 o                         
   0  28   3        214.15        177.23        14.53 o                         
   1  28   3         26.27          3.55        12.11 o                         
   2  28   3        160.43        153.31        13.96 o                         
  -1  29   3          1.73          4.77        12.29 o                         
   0  29   3          6.81        -24.90        24.90 o                         
 -11   0   4        253.76        273.20        29.21 o                         
 -10   0   4         62.96         69.27        21.75 o                         
  -9   0   4        293.27        271.24        28.82 o                         
  -8   0   4        835.20        898.90        25.33 o                         
  -7   0   4       5357.17       5616.72        94.83 o                         
  -6   0   4        281.76        287.31        15.62 o                         
  -5   0   4       4489.20       4311.89        71.97 o                         
  -4   0   4        658.97        695.08        15.16 o                         
  -3   0   4        103.59        149.36         6.61 o                         
  -2   0   4        573.83        550.91        22.50 o                         
  -1   0   4       3709.69       3726.19        74.56 o                         
   0   0   4       1952.45       2074.82        36.66 o                         
   1   0   4      12694.23      11859.41       229.00 o                         
   2   0   4       1344.81       1280.43        26.43 o                         
   3   0   4       1775.14       1843.05        36.23 o                         
   4   0   4          7.33          7.80         9.07 o                         
   5   0   4         21.82         17.28        10.33 o                         
   6   0   4          5.07         11.07        12.15 o                         
   7   0   4         79.89         98.44        19.55 o                         
   8   0   4        394.31        393.95        24.11 o                         
   9   0   4         11.25         11.69        18.12 o                         
 -11   1   4          1.99         -2.28        16.72 o                         
 -10   1   4         53.35         30.61        15.88 o                         
  -9   1   4         46.58         47.66        13.73 o                         
  -8   1   4        196.53        186.20        12.02 o                         
  -7   1   4        269.86        286.45        12.70 o                         
  -6   1   4        250.80        298.54        11.50 o                         
  -5   1   4         27.58         12.51         5.18 o                         
  -4   1   4       1078.67       1035.87        16.98 o                         
  -3   1   4        533.70        510.75        10.85 o                         
  -2   1   4         19.24         16.36         4.75 o                         
  -1   1   4      13227.41      12222.71       148.23 o                         
   0   1   4        896.17        818.41        14.26 o                         
   1   1   4          8.04          5.61         7.09 o                         
   2   1   4        341.90        355.10         9.52 o                         
   3   1   4        553.73        567.41        12.49 o                         
   4   1   4        157.87        163.82         8.60 o                         
   5   1   4        242.71        268.29        11.50 o                         
   6   1   4         77.75         70.72        13.11 o                         
   7   1   4          2.30         23.13         9.58 o                         
   8   1   4        630.71        599.24        20.11 o                         
   9   1   4          0.22          8.45        11.85 o                         
 -11   2   4        192.44        191.99        19.39 o                         
 -10   2   4         16.66         16.98        11.53 o                         
  -9   2   4         12.44          0.89         9.78 o                         
  -8   2   4        194.31        190.81        12.36 o                         
  -7   2   4        127.02        131.14         9.74 o                         
  -6   2   4        279.57        241.23        10.50 o                         
  -5   2   4       1548.22       1562.04        24.29 o                         
  -4   2   4         75.57         72.61         5.80 o                         
  -3   2   4         79.86         77.01         5.66 o                         
  -2   2   4       5900.22       5645.35        69.74 o                         
  -1   2   4        362.52        390.56        14.31 o                         
   0   2   4        543.62        521.74        13.24 o                         
   1   2   4        459.49        387.59        10.08 o                         
   2   2   4        451.44        484.43        11.42 o                         
   3   2   4       1091.73       1138.86        18.20 o                         
   4   2   4         26.00         37.08         6.58 o                         
   5   2   4         19.60         15.68         7.34 o                         
   6   2   4        508.20        500.24        16.12 o                         
   7   2   4          0.01         17.50         9.60 o                         
   8   2   4         11.24         25.48        10.70 o                         
   9   2   4          2.14          3.70        11.56 o                         
 -11   3   4         47.77         45.88        13.71 o                         
 -10   3   4          0.04         14.25        11.34 o                         
  -9   3   4         11.51          7.99         8.14 o                         
  -8   3   4        150.20        132.13        17.71 o                         
  -7   3   4        987.40       1042.06        18.17 o                         
  -6   3   4         38.13         30.58         4.92 o                         
  -5   3   4          7.75         10.01         5.87 o                         
  -4   3   4        561.83        592.57        12.76 o                         
  -3   3   4       1418.62       1432.49        23.54 o                         
  -2   3   4        738.01        751.54        24.12 o                         
  -1   3   4        410.99        431.87        10.48 o                         
   0   3   4        133.70        103.45         7.35 o                         
   1   3   4         73.72         81.78         5.18 o                         
   2   3   4        412.91        452.24        11.21 o                         
   3   3   4       1429.30       1524.41        30.84 o                         
   4   3   4         63.02         44.18         6.59 o                         
   5   3   4          0.16          0.90         6.92 o                         
   6   3   4         41.02         40.11         8.74 o                         
   7   3   4        145.99        129.35        11.00 o                         
   8   3   4         11.62          3.42        10.36 o                         
   9   3   4          3.09         13.06        12.34 o                         
 -11   4   4         49.68         61.75        14.08 o                         
 -10   4   4         76.95         70.93        10.26 o                         
  -9   4   4        159.60        191.62        11.09 o                         
  -8   4   4       1332.17       1292.24        22.38 o                         
  -7   4   4        798.85        782.89        15.79 o                         
  -6   4   4        336.05        355.28        10.05 o                         
  -5   4   4          1.75          0.93         5.75 o                         
  -4   4   4       1711.64       1884.43        27.43 o                         
  -3   4   4       9633.60       9436.25       115.28 o                         
  -2   4   4       4243.17       4450.30        51.27 o                         
  -1   4   4        608.45        585.63        12.34 o                         
   0   4   4        238.64        265.09         8.93 o                         
   1   4   4       1048.96       1037.55        23.83 o                         
   2   4   4        634.89        646.05        12.89 o                         
   3   4   4          0.24          4.74         5.35 o                         
   4   4   4        225.20        232.20        12.47 o                         
   5   4   4        320.22        288.45        11.61 o                         
   6   4   4         55.79         55.79         9.00 o                         
   7   4   4        243.21        222.61        15.40 o                         
   8   4   4          0.47          6.44        11.41 o                         
   9   4   4          3.66        -10.99        13.98 o                         
 -11   5   4          1.06         -8.31        13.66 o                         
 -10   5   4        219.64        256.16        12.98 o                         
  -9   5   4         93.94        101.01         9.46 o                         
  -8   5   4         66.27         56.24         7.92 o                         
  -7   5   4         26.75         26.83         8.83 o                         
  -6   5   4         81.42         95.53         7.10 o                         
  -5   5   4          0.03         -1.31         4.38 o                         
  -4   5   4       1720.94       1944.65        25.14 o                         
  -3   5   4         20.76         39.69         6.05 o                         
  -2   5   4         93.40         80.14         5.87 o                         
  -1   5   4          7.41          2.12         4.04 o                         
   0   5   4       1383.72       1422.71        19.47 o                         
   1   5   4       1959.64       1988.11        24.79 o                         
   2   5   4         60.73         62.15         9.71 o                         
   3   5   4        444.74        444.02        12.10 o                         
   4   5   4         80.98         87.02         6.82 o                         
   5   5   4          1.65         -5.54         8.72 o                         
   6   5   4       1096.28       1047.64        22.92 o                         
   7   5   4         60.98         54.78        10.93 o                         
   8   5   4        103.19         81.38        12.53 o                         
   9   5   4        410.38        415.87        19.52 o                         
 -11   6   4         58.65         38.69        13.86 o                         
 -10   6   4         16.19         26.98        12.51 o                         
  -9   6   4        102.67        112.86        10.95 o                         
  -8   6   4        280.28        272.83        11.99 o                         
  -7   6   4        140.05        156.87         9.00 o                         
  -6   6   4         36.41         36.62         5.96 o                         
  -5   6   4         30.17         40.03         5.33 o                         
  -4   6   4       2704.79       3087.16        40.74 o                         
  -3   6   4         25.34         30.26         6.17 o                         
  -2   6   4        288.82        271.82         7.06 o                         
  -1   6   4        217.65        241.19         7.77 o                         
   0   6   4       5241.45       5257.34        60.69 o                         
   1   6   4         73.52        118.32         8.57 o                         
   2   6   4        171.85        170.66        11.70 o                         
   3   6   4        154.41        153.45        12.24 o                         
   4   6   4        204.52        173.70         8.73 o                         
   5   6   4         94.53        115.61        11.45 o                         
   6   6   4        263.60        240.34        12.57 o                         
   7   6   4        282.45        291.62        14.59 o                         
   8   6   4        363.86        365.49        16.99 o                         
   9   6   4         40.69         48.27        12.87 o                         
 -11   7   4         20.31         26.88        14.46 o                         
 -10   7   4         88.53        111.11        11.32 o                         
  -9   7   4         66.22         61.16        13.78 o                         
  -8   7   4        115.34        115.55         8.87 o                         
  -7   7   4          3.44         15.52         6.80 o                         
  -6   7   4        455.59        448.48        12.12 o                         
  -5   7   4       2099.16       2190.38        28.87 o                         
  -4   7   4        392.67        387.07         9.65 o                         
  -3   7   4          3.63          3.07         6.34 o                         
  -2   7   4        219.08        254.62        10.34 o                         
  -1   7   4       2232.11       2282.84        28.67 o                         
   0   7   4        816.15        880.95        14.29 o                         
   1   7   4       1103.46       1107.60        19.70 o                         
   2   7   4        407.52        411.61        14.70 o                         
   3   7   4        991.50        974.95        25.96 o                         
   4   7   4       1225.45       1224.30        37.42 o                         
   5   7   4        322.02        314.69        18.64 o                         
   6   7   4         27.49         28.73         9.59 o                         
   7   7   4        700.31        694.27        20.12 o                         
   8   7   4        117.61        106.02        12.46 o                         
   9   7   4        336.86        334.81        22.47 o                         
 -11   8   4          4.67          6.13        15.32 o                         
 -10   8   4         61.95         56.52        10.10 o                         
  -9   8   4        571.85        587.04        23.00 o                         
  -8   8   4        156.30        175.15        10.07 o                         
  -7   8   4         48.20         36.51         7.65 o                         
  -6   8   4         26.12         35.42         6.61 o                         
  -5   8   4        106.66        124.42         6.69 o                         
  -4   8   4          2.14         -2.84         6.63 o                         
  -3   8   4        126.28        128.17         7.81 o                         
  -2   8   4       2163.33       2278.73        32.37 o                         
  -1   8   4        403.33        446.88        10.25 o                         
   0   8   4          7.66          9.74         5.25 o                         
   1   8   4         83.92        144.06         8.49 o                         
   2   8   4       1591.57       1675.88        27.12 o                         
   3   8   4        143.18        103.72        12.17 o                         
   4   8   4          1.06         -7.83         9.67 o                         
   5   8   4        662.63        681.48        19.01 o                         
   6   8   4        388.92        376.64        14.69 o                         
   7   8   4        586.60        569.80        18.28 o                         
   8   8   4        164.16        153.78        24.80 o                         
   9   8   4         84.29         47.41        17.73 o                         
 -10   9   4         21.98          7.48         9.61 o                         
  -9   9   4          9.19         26.12         9.37 o                         
  -8   9   4        208.53        204.88        10.56 o                         
  -7   9   4          2.91         13.31         7.52 o                         
  -6   9   4        643.94        676.63        14.85 o                         
  -5   9   4       1453.80       1455.89        27.37 o                         
  -4   9   4        260.20        242.07        11.55 o                         
  -3   9   4       3514.06       3690.73        49.49 o                         
  -2   9   4       1176.85       1161.98        20.10 o                         
  -1   9   4       3710.15       3787.45        45.38 o                         
   0   9   4        780.58        866.05        14.61 o                         
   1   9   4         27.71         16.18         7.08 o                         
   2   9   4       1112.70       1067.62        20.70 o                         
   3   9   4         29.11          6.80         8.68 o                         
   4   9   4        669.84        740.33        25.50 o                         
   5   9   4       1180.70       1134.85        21.47 o                         
   6   9   4        645.53        652.08        17.24 o                         
   7   9   4        279.37        268.88        14.87 o                         
   8   9   4         29.09          8.18         9.96 o                         
   9   9   4        331.66        367.80        36.56 o                         
 -10  10   4        270.10        276.84        14.04 o                         
  -9  10   4          1.24        -15.06        15.06 o                         
  -8  10   4         32.01         11.51         8.60 o                         
  -7  10   4       1006.78       1011.93        19.62 o                         
  -6  10   4         19.14         10.13         6.78 o                         
  -5  10   4        212.73        210.96         9.19 o                         
  -4  10   4       2215.75       2327.79        38.33 o                         
  -3  10   4        315.82        301.10        11.97 o                         
  -2  10   4        123.78        124.67         7.97 o                         
  -1  10   4       1727.76       1790.39        24.35 o                         
   0  10   4       2457.07       2479.03        31.83 o                         
   1  10   4        237.75        234.28         7.63 o                         
   2  10   4        627.30        634.00        16.19 o                         
   3  10   4        613.46        588.07        19.27 o                         
   4  10   4         22.64         13.78        10.08 o                         
   5  10   4          0.45         -0.22         9.93 o                         
   6  10   4         50.57         55.89        10.27 o                         
   7  10   4          3.54          9.20         9.46 o                         
   8  10   4         18.61         10.51        13.43 o                         
 -10  11   4         17.72         16.22        17.29 o                         
  -9  11   4        488.40        512.42        17.64 o                         
  -8  11   4        211.87        207.14        11.06 o                         
  -7  11   4        583.88        563.04        27.30 o                         
  -6  11   4        130.39        140.22         8.44 o                         
  -5  11   4        391.95        394.34        11.31 o                         
  -4  11   4        457.66        473.09        15.28 o                         
  -3  11   4        140.33        112.34         8.58 o                         
  -2  11   4        416.72        413.02         9.19 o                         
  -1  11   4          8.07         -3.17         5.40 o                         
   0  11   4       6446.38       6184.10        72.11 o                         
   1  11   4        330.19        273.46        14.33 o                         
   2  11   4        110.16        121.37        10.32 o                         
   3  11   4       1889.81       1906.79        35.93 o                         
   4  11   4        264.53        229.00        14.71 o                         
   5  11   4        120.10        133.64        12.60 o                         
   6  11   4         49.44         59.90        12.64 o                         
   7  11   4         10.41         -0.21        12.40 o                         
   8  11   4         63.43         79.40        15.77 o                         
 -10  12   4         49.31         24.38        13.19 o                         
  -9  12   4         57.13         40.19        10.21 o                         
  -8  12   4          4.05          4.83         9.82 o                         
  -7  12   4        521.36        540.38        16.11 o                         
  -6  12   4       1272.53       1322.13        22.04 o                         
  -5  12   4       1589.79       1577.48        42.67 o                         
  -4  12   4          4.36          3.96         8.48 o                         
  -3  12   4         38.62         18.85         7.72 o                         
  -2  12   4         76.42        102.90         5.54 o                         
  -1  12   4         89.72        104.60         6.65 o                         
   0  12   4       1804.59       1790.38        25.24 o                         
   1  12   4        830.57        839.00        18.26 o                         
   2  12   4         86.44         90.73         9.40 o                         
   3  12   4       2053.37       1989.41        76.62 o                         
   4  12   4         14.89         32.81        12.04 o                         
   5  12   4        336.56        303.07        16.24 o                         
   6  12   4         48.42         50.08        12.53 o                         
   7  12   4        899.36       1007.90        27.79 o                         
   8  12   4         21.80         15.13        14.25 o                         
 -10  13   4          0.00        -14.35        14.35 o                         
  -9  13   4        150.01        173.16        16.67 o                         
  -8  13   4        262.97        246.55        13.42 o                         
  -7  13   4        635.67        624.73        19.75 o                         
  -6  13   4        260.85        266.13        13.36 o                         
  -5  13   4        117.02        111.64        11.14 o                         
  -4  13   4        212.26        216.46        11.24 o                         
  -3  13   4          2.07         -7.32         7.32 o                         
  -2  13   4         16.95         34.26         4.69 o                         
  -1  13   4         94.27         94.93         6.74 o                         
   0  13   4       1089.33       1147.41        18.97 o                         
   1  13   4         89.38         65.98         6.45 o                         
   2  13   4        378.00        414.10        17.72 o                         
   3  13   4        154.79        113.23        10.77 o                         
   4  13   4       1826.49       1889.31        38.31 o                         
   5  13   4         11.57         -4.54        10.98 o                         
   6  13   4          0.90          8.46        12.14 o                         
   7  13   4        129.10        179.79        15.84 o                         
   8  13   4          6.94          7.85        14.97 o                         
 -10  14   4          1.33         -0.63        17.15 o                         
  -9  14   4         20.86         30.60        10.31 o                         
  -8  14   4         42.09         31.36         9.69 o                         
  -7  14   4         29.68         29.07        11.80 o                         
  -6  14   4       1387.85       1392.67        23.00 o                         
  -5  14   4        130.09        131.44        11.86 o                         
  -4  14   4        996.63        981.53        22.48 o                         
  -3  14   4       1210.29       1284.79        24.30 o                         
  -2  14   4         37.34         28.18         4.96 o                         
  -1  14   4         70.76         98.74         6.98 o                         
   0  14   4          4.89         13.87         6.50 o                         
   1  14   4        287.78        323.40        11.40 o                         
   2  14   4         34.85         34.94         9.75 o                         
   3  14   4        120.57        130.51        11.57 o                         
   4  14   4       1354.00       1407.63        32.68 o                         
   5  14   4        229.14        200.53        14.67 o                         
   6  14   4         20.65         18.87        12.77 o                         
   7  14   4         84.88         52.56        14.49 o                         
   8  14   4         13.64         18.04        15.05 o                         
  -9  15   4        129.40        106.58        10.84 o                         
  -8  15   4          7.31          0.09         8.86 o                         
  -7  15   4        129.02        141.23        14.04 o                         
  -6  15   4          1.21         -2.75         4.94 o                         
  -5  15   4        926.96        913.43        24.24 o                         
  -4  15   4        266.39        257.53        13.09 o                         
  -3  15   4        349.23        348.42        15.13 o                         
  -2  15   4        142.25        139.63         8.19 o                         
  -1  15   4        305.35        309.57        12.90 o                         
   0  15   4          2.42          4.72         6.42 o                         
   1  15   4         42.22         24.56         6.67 o                         
   2  15   4         28.55         28.20         9.23 o                         
   3  15   4        241.20        206.96        12.59 o                         
   4  15   4        528.69        500.82        23.50 o                         
   5  15   4         19.83         17.42        13.90 o                         
   6  15   4         29.22         42.00        13.04 o                         
   7  15   4        267.04        273.16        18.09 o                         
   8  15   4         60.70         42.77        15.72 o                         
  -9  16   4          8.46          1.95        17.84 o                         
  -8  16   4          9.54         30.16        10.79 o                         
  -7  16   4         15.89          1.65         9.55 o                         
  -6  16   4        125.77        116.50        12.03 o                         
  -5  16   4        198.94        175.69        13.80 o                         
  -4  16   4        116.71        116.71        11.22 o                         
  -3  16   4          5.94         -8.85         8.85 o                         
  -2  16   4        222.61        249.99        16.69 o                         
  -1  16   4        731.28        756.37        15.81 o                         
   0  16   4       2748.62       2818.98        37.84 o                         
   1  16   4       1223.47       1308.91        22.25 o                         
   2  16   4          0.17         -4.22         9.81 o                         
   3  16   4          5.82          2.07        10.40 o                         
   4  16   4        155.96        150.52        15.84 o                         
   5  16   4        384.73        342.86        20.43 o                         
   6  16   4          1.51          9.92        13.01 o                         
   7  16   4        174.44        177.50        16.97 o                         
  -9  17   4          0.30         13.46        16.11 o                         
  -8  17   4        107.19        125.77        15.21 o                         
  -7  17   4        292.55        291.49        16.25 o                         
  -6  17   4          0.23         -9.56        11.29 o                         
  -5  17   4        215.59        210.60        14.96 o                         
  -4  17   4        385.16        435.30        17.41 o                         
  -3  17   4        920.32        922.18        33.68 o                         
  -2  17   4       1545.45       1592.16        28.69 o                         
  -1  17   4        506.13        499.05        14.15 o                         
   0  17   4         59.33         45.39        10.59 o                         
   1  17   4        307.14        326.73        12.55 o                         
   2  17   4        650.87        632.99        15.44 o                         
   3  17   4        761.93        779.01        22.95 o                         
   4  17   4        169.00        175.28        16.67 o                         
   5  17   4        397.52        394.62        23.09 o                         
   6  17   4          5.25         -8.54        15.55 o                         
   7  17   4        190.63        192.27        29.74 o                         
  -9  18   4         15.42         31.68        12.93 o                         
  -8  18   4         20.45         23.53        13.14 o                         
  -7  18   4        303.29        304.48        17.07 o                         
  -6  18   4        186.55        181.87        15.59 o                         
  -5  18   4         81.36         47.72        15.68 o                         
  -4  18   4         25.82         -3.89        10.10 o                         
  -3  18   4         38.27         44.78        10.77 o                         
  -2  18   4       5177.17       5199.42        63.99 o                         
  -1  18   4        455.64        462.84        14.30 o                         
   0  18   4        176.62        175.81         9.90 o                         
   1  18   4        338.67        342.37        13.63 o                         
   2  18   4         56.38         54.97         7.76 o                         
   3  18   4        303.39        281.99        15.32 o                         
   4  18   4        320.47        278.29        21.23 o                         
   5  18   4         23.05         24.69        15.35 o                         
   6  18   4         22.88         18.75        14.42 o                         
   7  18   4        324.01        350.16        20.25 o                         
  -8  19   4          1.52         11.49        12.65 o                         
  -7  19   4        128.21        115.81        18.15 o                         
  -6  19   4        173.74        141.59        17.33 o                         
  -5  19   4        400.88        438.30        21.82 o                         
  -4  19   4        330.76        326.33        19.99 o                         
  -3  19   4       1241.13       1251.18        26.42 o                         
  -2  19   4        787.50        795.67        17.51 o                         
  -1  19   4       1297.29       1336.24        23.78 o                         
   0  19   4         20.10         -0.52         8.05 o                         
   1  19   4        263.27        252.74        12.07 o                         
   2  19   4         36.58         26.24         8.12 o                         
   3  19   4        324.03        322.89        24.84 o                         
   4  19   4        220.24        182.57        17.36 o                         
   5  19   4          7.47          5.93        15.19 o                         
   6  19   4         14.17         13.67        15.54 o                         
  -8  20   4        122.47        164.94        18.99 o                         
  -7  20   4          1.97          9.58        12.81 o                         
  -6  20   4        440.64        424.86        22.04 o                         
  -5  20   4        194.24        181.35        16.12 o                         
  -4  20   4          0.53         -6.37        10.81 o                         
  -3  20   4       1161.34       1189.49        26.34 o                         
  -2  20   4        643.83        632.59        16.19 o                         
  -1  20   4        607.08        587.73        16.56 o                         
   0  20   4        396.67        414.46        15.33 o                         
   1  20   4        500.81        477.94        16.30 o                         
   2  20   4          5.89          7.00         8.00 o                         
   3  20   4        126.88        111.67        13.40 o                         
   4  20   4        497.37        477.37        25.61 o                         
   5  20   4         60.88         52.79        16.08 o                         
   6  20   4          6.91         17.72        14.45 o                         
  -8  21   4        288.04        300.96        24.98 o                         
  -7  21   4        164.27        145.21        15.04 o                         
  -6  21   4         60.14         43.53        14.93 o                         
  -5  21   4         51.68         37.92        14.28 o                         
  -4  21   4       1180.19       1283.74        28.53 o                         
  -3  21   4        429.02        450.34        19.33 o                         
  -2  21   4         49.52         47.61         8.99 o                         
  -1  21   4        178.16        162.94        16.35 o                         
   0  21   4        154.71        155.72        10.96 o                         
   1  21   4        646.50        658.21        18.15 o                         
   2  21   4         52.33         55.65         9.17 o                         
   3  21   4         34.67         32.18         9.33 o                         
   4  21   4          3.35         18.38        15.51 o                         
   5  21   4         19.52         16.77        16.88 o                         
   6  21   4         97.53        113.92        16.54 o                         
  -7  22   4          8.81         42.23        19.54 o                         
  -6  22   4        115.13        120.01        16.43 o                         
  -5  22   4        271.53        280.94        22.24 o                         
  -4  22   4         13.33         -4.29        13.67 o                         
  -3  22   4          0.35          4.62        11.42 o                         
  -2  22   4        107.03        121.27         9.81 o                         
  -1  22   4          5.52         -8.90        10.09 o                         
   0  22   4        254.16        252.01        13.38 o                         
   1  22   4        288.08        290.52        13.97 o                         
   2  22   4          4.39         -8.80         8.80 o                         
   3  22   4         42.08         38.76        12.80 o                         
   4  22   4          1.32         -2.67        15.57 o                         
   5  22   4         48.94         45.51        17.73 o                         
  -7  23   4        219.06        239.31        26.12 o                         
  -6  23   4         35.04         13.52        15.13 o                         
  -5  23   4         40.44          0.36        14.64 o                         
  -4  23   4         40.15         38.15        13.03 o                         
  -3  23   4       1420.02       1470.11        31.86 o                         
  -2  23   4        141.95        166.70        13.19 o                         
  -1  23   4        195.46        166.45        11.40 o                         
   0  23   4        126.62        101.98        11.07 o                         
   1  23   4          2.78         12.41        12.39 o                         
   2  23   4         16.57         -3.74         9.40 o                         
   3  23   4        141.00        135.80        14.33 o                         
   4  23   4          0.00          3.14        20.50 o                         
   5  23   4        117.95        101.22        22.57 o                         
  -6  24   4         22.03          7.85        15.36 o                         
  -5  24   4          0.38        -12.75        14.71 o                         
  -4  24   4        135.91        142.03        14.69 o                         
  -3  24   4        195.28        201.91        15.38 o                         
  -2  24   4         78.55         92.47        12.61 o                         
  -1  24   4          6.56          9.27        12.18 o                         
   0  24   4         20.00         -9.39        10.19 o                         
   1  24   4        136.93        106.80        11.48 o                         
   2  24   4          0.15        -11.71        11.71 o                         
   3  24   4         78.81         53.64        14.42 o                         
   4  24   4          0.93         -4.12        16.34 o                         
  -6  25   4         60.86         28.67        17.49 o                         
  -5  25   4        559.85        640.82        28.70 o                         
  -4  25   4         95.32         74.02        19.00 o                         
  -3  25   4        195.25        192.88        15.74 o                         
  -2  25   4         12.14         -7.23        11.71 o                         
  -1  25   4         33.25         35.66        10.47 o                         
   0  25   4        125.71        124.02        12.28 o                         
   1  25   4         66.19         74.11        11.83 o                         
   2  25   4        123.23        130.64        13.85 o                         
   3  25   4        163.93        135.72        16.25 o                         
   4  25   4        118.00        155.46        19.45 o                         
  -5  26   4        340.16        395.53        29.35 o                         
  -4  26   4         95.96         89.47        15.32 o                         
  -3  26   4        132.32        162.31        20.15 o                         
  -2  26   4         13.53         43.70         9.81 o                         
  -1  26   4        270.26        301.49        15.40 o                         
   0  26   4         23.85        -10.80        10.98 o                         
   1  26   4         27.73         23.34        12.18 o                         
   2  26   4        293.58        341.91        16.37 o                         
   3  26   4         16.84          5.98        14.48 o                         
  -4  27   4        489.28        495.58        32.97 o                         
  -3  27   4         65.29         48.14        14.66 o                         
  -2  27   4         15.29         11.12        13.57 o                         
  -1  27   4         12.30         20.94        15.78 o                         
   0  27   4         76.67         55.62        12.20 o                         
   1  27   4         45.11         59.91        13.36 o                         
   2  27   4          1.55         16.04        14.02 o                         
  -3  28   4         16.66         20.90        14.95 o                         
  -2  28   4        300.23        340.66        19.40 o                         
  -1  28   4         70.17         77.41        13.98 o                         
   0  28   4         11.00         -1.50        12.26 o                         
   1  28   4        263.12        334.78        18.62 o                         
 -11   1   5        279.99        289.60        20.85 o                         
 -10   1   5        149.34        142.27        11.67 o                         
  -9   1   5        366.72        409.10        22.38 o                         
  -8   1   5        285.60        276.52        12.14 o                         
  -7   1   5       1960.56       1966.35        30.87 o                         
  -6   1   5        220.26        179.42         7.69 o                         
  -5   1   5          4.59         -2.54         3.92 o                         
  -4   1   5        978.59       1035.71        17.10 o                         
  -3   1   5       7583.31       7708.79        86.83 o                         
  -2   1   5       5006.84       5068.96        71.25 o                         
  -1   1   5        739.70        680.81        13.24 o                         
   0   1   5         11.00          4.66         5.62 o                         
   1   1   5        314.48        339.35        11.63 o                         
   2   1   5        386.85        359.53        10.38 o                         
   3   1   5        327.04        277.28        10.42 o                         
   4   1   5         40.37         37.72         7.18 o                         
   5   1   5         37.37         26.45         7.68 o                         
   6   1   5         88.01         95.67        10.01 o                         
   7   1   5          1.22          4.82         9.62 o                         
   8   1   5         16.20         12.14        10.75 o                         
   9   1   5         41.81         26.30        14.06 o                         
 -11   2   5         12.14         24.62        24.86 o                         
 -10   2   5         19.31         10.56        11.25 o                         
  -9   2   5          0.60         12.53         6.15 o                         
  -8   2   5        719.17        706.08        32.65 o                         
  -7   2   5          5.30         19.09         7.06 o                         
  -6   2   5       3000.00       3020.99        42.32 o                         
  -5   2   5         95.11         92.40         6.76 o                         
  -4   2   5          0.02         -0.26         4.64 o                         
  -3   2   5         28.26          5.06         6.22 o                         
  -2   2   5       6254.45       6503.11        80.56 o                         
  -1   2   5        577.37        575.82        12.34 o                         
   0   2   5        249.36        224.86        11.08 o                         
   1   2   5        633.79        561.13        12.57 o                         
   2   2   5        192.06        158.47         8.50 o                         
   3   2   5        286.23        251.53        10.06 o                         
   4   2   5        127.55        132.31         8.28 o                         
   5   2   5          8.73         14.36         7.67 o                         
   6   2   5        536.62        483.13        16.14 o                         
   7   2   5        345.41        308.69        14.36 o                         
   8   2   5         91.45         97.63        12.07 o                         
   9   2   5          3.90         15.82        15.90 o                         
 -11   3   5        100.85        107.44        17.75 o                         
 -10   3   5        172.53        173.93        13.22 o                         
  -9   3   5         54.57         34.25         6.28 o                         
  -8   3   5        134.49        156.29        12.10 o                         
  -7   3   5        849.47        825.22        18.74 o                         
  -6   3   5        805.34        755.74        16.33 o                         
  -5   3   5        475.20        508.55        12.38 o                         
  -4   3   5       1123.40       1094.71        18.35 o                         
  -3   3   5       1919.05       2155.50        29.16 o                         
  -2   3   5        893.03        896.21        21.61 o                         
  -1   3   5        612.02        636.06        14.89 o                         
   0   3   5        146.06        126.71         9.72 o                         
   1   3   5       4029.75       4267.21        50.62 o                         
   2   3   5         41.03         55.40         6.08 o                         
   3   3   5          4.35         -5.62         5.62 o                         
   4   3   5          9.76         15.72         7.48 o                         
   5   3   5        190.03        188.82        10.51 o                         
   6   3   5         10.03         -3.40         8.69 o                         
   7   3   5         23.00         31.42        11.80 o                         
   8   3   5         32.50         22.54        10.97 o                         
   9   3   5         19.13         -4.24        12.75 o                         
 -11   4   5          1.08        -12.57        15.82 o                         
 -10   4   5          3.17          9.51        10.99 o                         
  -9   4   5         30.98         27.51         5.75 o                         
  -8   4   5       1611.96       1593.47        28.73 o                         
  -7   4   5         22.11         23.81         7.80 o                         
  -6   4   5       1259.44       1302.64        22.67 o                         
  -5   4   5        377.42        394.08        11.77 o                         
  -4   4   5        786.55        754.59        14.81 o                         
  -3   4   5       1763.68       1827.22        25.48 o                         
  -2   4   5         27.25         34.64         4.79 o                         
  -1   4   5         75.76         71.94         6.32 o                         
   0   4   5        570.36        644.22        13.25 o                         
   1   4   5        303.47        348.70        12.66 o                         
   2   4   5        879.30        940.28        17.01 o                         
   3   4   5        515.70        484.55        12.32 o                         
   4   4   5        383.56        403.49        15.01 o                         
   5   4   5        400.82        423.95        14.18 o                         
   6   4   5         34.26         43.96         9.35 o                         
   7   4   5         51.34         50.78         9.99 o                         
   8   4   5        239.47        234.10        23.90 o                         
   9   4   5          4.95         -5.13        12.51 o                         
 -11   5   5          4.70          2.66        12.32 o                         
 -10   5   5         10.83         13.58        11.46 o                         
  -9   5   5         14.38         25.80         6.00 o                         
  -8   5   5        263.70        244.33        12.44 o                         
  -7   5   5          4.10         -4.91         7.81 o                         
  -6   5   5        266.29        287.33        11.79 o                         
  -5   5   5        136.20        171.64         9.00 o                         
  -4   5   5       2030.62       2069.58        26.49 o                         
  -3   5   5        615.89        643.59        12.12 o                         
  -2   5   5       6663.22       6884.22        86.16 o                         
  -1   5   5      10884.38      11201.50       125.31 o                         
   0   5   5       1367.82       1372.19        21.23 o                         
   1   5   5        740.26        670.06        13.22 o                         
   2   5   5         17.97         -1.99         8.67 o                         
   3   5   5       1181.06       1151.08        21.92 o                         
   4   5   5         56.22         56.07         9.35 o                         
   5   5   5          3.68          3.76         7.16 o                         
   6   5   5          0.55         -2.70        10.49 o                         
   7   5   5        198.21        189.73        12.33 o                         
   8   5   5         76.43         84.16        12.69 o                         
   9   5   5          8.55         21.44        34.45 o                         
 -11   6   5          1.38          5.48        12.65 o                         
 -10   6   5          3.14         -5.32        18.70 o                         
  -9   6   5         10.80         26.03         8.60 o                         
  -8   6   5         29.94         29.44         5.69 o                         
  -7   6   5         24.24         23.03         5.69 o                         
  -6   6   5        600.13        593.81        14.99 o                         
  -5   6   5       1418.43       1444.24        20.22 o                         
  -4   6   5       1281.84       1357.74        20.39 o                         
  -3   6   5        904.09       1007.81        16.28 o                         
  -2   6   5        782.43        870.30        14.04 o                         
  -1   6   5        175.61        226.80         8.24 o                         
   0   6   5       1041.78       1025.67        16.08 o                         
   1   6   5       1453.29       1514.49        20.14 o                         
   2   6   5        117.46        134.57        11.26 o                         
   3   6   5       1908.65       1828.18        46.83 o                         
   4   6   5         26.36         27.92         5.82 o                         
   5   6   5         84.64         73.84         8.04 o                         
   6   6   5          7.47          0.56         8.07 o                         
   7   6   5        185.60        218.02        14.81 o                         
   8   6   5          5.56         22.81        21.26 o                         
 -11   7   5        100.52        119.37        14.68 o                         
 -10   7   5        104.37        101.84        13.23 o                         
  -9   7   5        893.89        877.58        33.77 o                         
  -8   7   5        155.67        154.44         8.55 o                         
  -7   7   5        532.60        526.80        12.50 o                         
  -6   7   5         28.00         29.39         5.44 o                         
  -5   7   5         11.61          9.23         4.10 o                         
  -4   7   5       1539.15       1649.78        23.98 o                         
  -3   7   5          1.86          2.59         5.97 o                         
  -2   7   5         92.52         78.58         5.57 o                         
  -1   7   5        466.72        478.50        10.75 o                         
   0   7   5       6587.72       6814.28        78.29 o                         
   1   7   5        388.54        422.84        12.82 o                         
   2   7   5         76.67         69.80         9.18 o                         
   3   7   5         33.91         30.14        11.13 o                         
   4   7   5       2666.38       2578.20        45.06 o                         
   5   7   5        974.57        998.34        20.43 o                         
   6   7   5         14.89         11.69         9.82 o                         
   7   7   5        282.71        237.60        13.63 o                         
   8   7   5        822.83        833.01        24.94 o                         
 -11   8   5         39.16         37.89        13.43 o                         
 -10   8   5        111.66        119.78        13.71 o                         
  -9   8   5         13.42         23.95         6.88 o                         
  -8   8   5        406.96        434.67        13.17 o                         
  -7   8   5        605.31        591.21        13.83 o                         
  -6   8   5        707.29        713.19        13.94 o                         
  -5   8   5         64.06         60.51         6.35 o                         
  -4   8   5         10.74          2.62         6.33 o                         
  -3   8   5       1466.18       1681.80        26.04 o                         
  -2   8   5        616.71        699.54        12.67 o                         
  -1   8   5         22.73         18.46         5.00 o                         
   0   8   5         48.04         39.56         5.13 o                         
   1   8   5       2337.26       2426.89        35.70 o                         
   2   8   5         55.96         66.07        12.58 o                         
   3   8   5        215.46        184.92        14.19 o                         
   4   8   5       3962.04       3987.92        63.79 o                         
   5   8   5          8.61         -2.21        11.15 o                         
   6   8   5         14.33         24.44         8.24 o                         
   7   8   5        150.07        146.14        10.99 o                         
   8   8   5        215.69        211.87        19.78 o                         
 -10   9   5          2.55         -3.13        12.10 o                         
  -9   9   5          1.29         -1.95         8.83 o                         
  -8   9   5          1.08         -5.95         6.84 o                         
  -7   9   5        724.50        708.81        15.35 o                         
  -6   9   5        348.05        347.17        10.63 o                         
  -5   9   5         18.32         25.61         6.02 o                         
  -4   9   5       1051.98       1129.77        22.38 o                         
  -3   9   5         30.23         30.75         6.52 o                         
  -2   9   5       1753.28       1858.48        24.93 o                         
  -1   9   5         57.44         75.90         5.69 o                         
   0   9   5       2057.73       2013.32        26.94 o                         
   1   9   5        275.96        260.43        12.43 o                         
   2   9   5         58.55         43.49         8.41 o                         
   3   9   5         77.12         38.48        10.25 o                         
   4   9   5          0.30         -2.95        12.44 o                         
   5   9   5        132.19        118.06        13.62 o                         
   6   9   5         83.18         75.39        14.49 o                         
   7   9   5          6.08         17.30        14.63 o                         
   8   9   5         84.27        103.58        17.74 o                         
 -10  10   5          4.49          6.62        15.72 o                         
  -9  10   5         11.08          4.68         7.62 o                         
  -8  10   5         82.19         75.17         8.05 o                         
  -7  10   5         67.01         71.98         7.68 o                         
  -6  10   5         38.01         25.99         5.65 o                         
  -5  10   5          0.03          0.40         7.88 o                         
  -4  10   5        204.25        200.23        11.20 o                         
  -3  10   5         12.30         -0.85         6.74 o                         
  -2  10   5        394.84        415.42         9.71 o                         
  -1  10   5         41.81         42.99         6.15 o                         
   0  10   5        943.84        924.01        15.86 o                         
   1  10   5        260.65        274.78        15.60 o                         
   2  10   5        177.03        182.59        13.62 o                         
   3  10   5          0.02         -3.50         9.92 o                         
   4  10   5       2010.97       2045.56        39.40 o                         
   5  10   5         20.06         18.95        11.03 o                         
   6  10   5         18.45         22.57        11.91 o                         
   7  10   5          0.08         -6.45        12.53 o                         
   8  10   5         25.79         30.26        15.12 o                         
 -10  11   5         24.10         61.29        13.48 o                         
  -9  11   5        215.58        213.73        11.15 o                         
  -8  11   5         12.84         16.26         8.95 o                         
  -7  11   5         21.92         21.54         6.77 o                         
  -6  11   5         89.52         87.39         7.34 o                         
  -5  11   5       1108.70       1211.30        25.14 o                         
  -4  11   5        140.80        141.25        10.16 o                         
  -3  11   5        544.94        591.53        18.11 o                         
  -2  11   5       1536.20       1656.59        23.20 o                         
  -1  11   5       1941.32       2013.09        27.41 o                         
   0  11   5       3164.65       3179.31        39.97 o                         
   1  11   5        427.56        417.91        18.45 o                         
   2  11   5         35.06         25.14         8.98 o                         
   3  11   5          3.59         -2.52        10.39 o                         
   4  11   5         41.49         29.41        12.11 o                         
   5  11   5        259.22        275.01        15.22 o                         
   6  11   5        144.75        120.17        14.05 o                         
   7  11   5         94.79         74.66        14.31 o                         
   8  11   5        373.36        420.38        21.25 o                         
 -10  12   5         13.40         27.05        12.33 o                         
  -9  12   5         19.18         19.93         8.25 o                         
  -8  12   5        180.97        174.63        10.25 o                         
  -7  12   5        666.34        625.45        14.93 o                         
  -6  12   5        359.19        348.89        28.03 o                         
  -5  12   5       1906.99       1973.59        35.72 o                         
  -4  12   5        651.63        694.40        17.26 o                         
  -3  12   5          9.59         10.11         7.54 o                         
  -2  12   5         54.11         43.97         4.35 o                         
  -1  12   5         10.42         12.47         5.97 o                         
   0  12   5        430.66        509.08        13.23 o                         
   1  12   5        420.17        415.90        10.60 o                         
   2  12   5        187.38        190.67        11.55 o                         
   3  12   5        440.88        441.00        19.75 o                         
   4  12   5       1218.94       1234.79        30.30 o                         
   5  12   5         55.19         65.04        13.22 o                         
   6  12   5        153.01        153.10        18.65 o                         
   7  12   5          3.75        -15.00        15.00 o                         
   8  12   5         18.01          7.70        16.04 o                         
 -10  13   5         74.47         40.19        15.89 o                         
  -9  13   5         74.52         77.54         9.13 o                         
  -8  13   5        128.37        104.89        11.52 o                         
  -7  13   5        115.16        119.93         8.15 o                         
  -6  13   5         95.69        119.59        18.14 o                         
  -5  13   5        536.43        512.00        18.18 o                         
  -4  13   5       2412.22       2523.03        38.43 o                         
  -3  13   5       1123.24       1109.90        21.96 o                         
  -2  13   5          0.08          6.51         4.10 o                         
  -1  13   5         80.15        103.09         7.18 o                         
   0  13   5        396.03        413.68        11.78 o                         
   1  13   5        906.45        833.15        16.32 o                         
   2  13   5        462.63        462.10        17.05 o                         
   3  13   5         18.54         21.45        13.29 o                         
   4  13   5        133.33        105.36        14.46 o                         
   5  13   5         19.84         16.85        12.12 o                         
   6  13   5        336.47        346.33        24.90 o                         
   7  13   5          4.95          8.27        13.80 o                         
   8  13   5         72.33         24.93        43.41 o                         
 -10  14   5        181.74        190.16        18.95 o                         
  -9  14   5        178.35        171.46        12.70 o                         
  -8  14   5          0.09         16.97        11.38 o                         
  -7  14   5        149.14        139.64        21.80 o                         
  -6  14   5        126.06        135.74        13.02 o                         
  -5  14   5        333.96        346.21        16.93 o                         
  -4  14   5        408.10        417.98        15.85 o                         
  -3  14   5        122.43        100.15         9.95 o                         
  -2  14   5        259.49        251.09         8.78 o                         
  -1  14   5        178.86        160.11         7.98 o                         
   0  14   5        115.38        129.98        12.13 o                         
   1  14   5       1023.38       1017.46        18.37 o                         
   2  14   5       1165.11       1210.17        25.14 o                         
   3  14   5       1083.17       1100.58        25.12 o                         
   4  14   5        116.44        149.11        14.61 o                         
   5  14   5         43.16         56.92        12.97 o                         
   6  14   5         50.75         60.32        13.95 o                         
   7  14   5          8.78          7.39        14.92 o                         
  -9  15   5          5.61         -8.05        10.50 o                         
  -8  15   5        193.64        168.74        12.93 o                         
  -7  15   5         87.15         69.21        11.08 o                         
  -6  15   5        195.58        169.44        17.10 o                         
  -5  15   5       1010.24       1090.38        25.92 o                         
  -4  15   5       1906.27       1957.02        32.92 o                         
  -3  15   5        146.35        183.25        18.29 o                         
  -2  15   5       1834.00       1912.31        27.50 o                         
  -1  15   5        381.76        383.98        15.38 o                         
   0  15   5        481.10        470.92        13.74 o                         
   1  15   5       1389.92       1372.45        22.64 o                         
   2  15   5        251.77        264.72        14.33 o                         
   3  15   5       1477.64       1463.00        29.42 o                         
   4  15   5          3.61         10.16        13.33 o                         
   5  15   5         34.19         41.77        15.47 o                         
   6  15   5          0.31         -4.91        13.35 o                         
   7  15   5        250.87        281.74        22.44 o                         
  -9  16   5         26.48         24.46        11.44 o                         
  -8  16   5         36.03         41.62        11.50 o                         
  -7  16   5         13.03          9.66        10.61 o                         
  -6  16   5        161.70        141.26        13.37 o                         
  -5  16   5        873.72        881.95        25.13 o                         
  -4  16   5        717.87        713.26        19.89 o                         
  -3  16   5        641.17        655.18        21.62 o                         
  -2  16   5       5541.47       5698.02        68.79 o                         
  -1  16   5       1022.70       1098.37        19.87 o                         
   0  16   5        243.14        222.38        12.78 o                         
   1  16   5        917.59        851.25        17.66 o                         
   2  16   5         33.84         27.13        10.95 o                         
   3  16   5         18.81         19.93        11.29 o                         
   4  16   5         98.66         86.73        16.72 o                         
   5  16   5        156.96        142.63        17.31 o                         
   6  16   5          8.24         18.39        13.91 o                         
   7  16   5         13.03         21.43        15.43 o                         
  -9  17   5         77.23         92.75        21.29 o                         
  -8  17   5        123.26         94.66        13.01 o                         
  -7  17   5        225.63        233.43        23.45 o                         
  -6  17   5          0.27         11.83        12.23 o                         
  -5  17   5        378.76        358.89        29.12 o                         
  -4  17   5        250.96        237.59        13.52 o                         
  -3  17   5          9.55         -9.50         9.50 o                         
  -2  17   5        187.94        223.78         9.75 o                         
  -1  17   5       1198.44       1153.46        20.89 o                         
   0  17   5       1266.53       1227.07        22.07 o                         
   1  17   5        410.45        373.38        15.09 o                         
   2  17   5        590.73        624.44        20.57 o                         
   3  17   5         40.88         16.28        11.06 o                         
   4  17   5        159.34        128.21        16.11 o                         
   5  17   5         10.41        -14.63        14.63 o                         
   6  17   5         30.77         30.89        14.83 o                         
   7  17   5         29.45         22.71        15.80 o                         
  -9  18   5         19.74         41.58        21.97 o                         
  -8  18   5        103.26        140.47        21.15 o                         
  -7  18   5         26.31         18.09        11.73 o                         
  -6  18   5         24.10         13.42        12.21 o                         
  -5  18   5          0.62          1.04        11.83 o                         
  -4  18   5         36.57         48.44        14.87 o                         
  -3  18   5        118.93        118.70        11.62 o                         
  -2  18   5        324.53        283.53        10.85 o                         
  -1  18   5        757.62        726.18        17.08 o                         
   0  18   5       1649.79       1684.65        27.09 o                         
   1  18   5         59.89         49.56         8.11 o                         
   2  18   5         16.00         21.78        11.25 o                         
   3  18   5        312.07        252.45        15.59 o                         
   4  18   5          0.05        -13.77        13.77 o                         
   5  18   5          1.52         16.90        15.60 o                         
   6  18   5         32.37         49.15        15.38 o                         
  -8  19   5        204.13        187.83        15.36 o                         
  -7  19   5        286.88        294.42        16.89 o                         
  -6  19   5          0.04          0.69        13.50 o                         
  -5  19   5        296.34        256.00        16.47 o                         
  -4  19   5         81.08         87.77        12.14 o                         
  -3  19   5        101.00         98.77        14.27 o                         
  -2  19   5        500.78        476.51        14.10 o                         
  -1  19   5       1544.24       1559.36        25.84 o                         
   0  19   5        444.80        425.56        15.12 o                         
   1  19   5        178.25        151.79         9.87 o                         
   2  19   5         39.41         39.80        15.74 o                         
   3  19   5         13.00        -11.52        11.52 o                         
   4  19   5         49.44         33.46        15.16 o                         
   5  19   5         65.71         53.65        17.25 o                         
   6  19   5        110.42        140.34        16.85 o                         
  -8  20   5        232.10        267.66        22.30 o                         
  -7  20   5          1.70        -12.43        12.43 o                         
  -6  20   5        134.70        139.90        18.83 o                         
  -5  20   5          1.87         18.92        13.08 o                         
  -4  20   5        241.65        234.16        14.80 o                         
  -3  20   5         72.30         80.35        12.07 o                         
  -2  20   5         91.27         92.09        11.45 o                         
  -1  20   5          5.51         -7.93         7.93 o                         
   0  20   5          0.08         -9.41         9.41 o                         
   1  20   5         42.79         27.27         8.65 o                         
   2  20   5         18.20         21.31        12.29 o                         
   3  20   5         73.16         57.15        13.29 o                         
   4  20   5         34.39         59.09        15.96 o                         
   5  20   5          0.37         16.15        16.75 o                         
   6  20   5          3.62         -0.10        15.23 o                         
  -8  21   5         19.54         41.43        15.12 o                         
  -7  21   5          0.01          3.54        12.99 o                         
  -6  21   5          6.74         18.68        13.81 o                         
  -5  21   5         10.75        -10.59        25.37 o                         
  -4  21   5        401.95        435.63        19.88 o                         
  -3  21   5        570.43        597.29        21.64 o                         
  -2  21   5        173.25        153.52        12.72 o                         
  -1  21   5        203.90        209.54        12.84 o                         
   0  21   5        261.30        269.39        13.41 o                         
   1  21   5        217.34        189.21        12.15 o                         
   2  21   5          2.15        -10.95        15.01 o                         
   3  21   5          8.18          8.92        12.90 o                         
   4  21   5          7.62         -6.35        15.86 o                         
   5  21   5          9.84         36.25        17.50 o                         
  -7  22   5         17.20         16.21        16.31 o                         
  -6  22   5          3.73          8.45        14.19 o                         
  -5  22   5          5.18          3.27        13.62 o                         
  -4  22   5        320.81        338.32        17.05 o                         
  -3  22   5          0.19          1.30        15.00 o                         
  -2  22   5         19.62         14.27         7.71 o                         
  -1  22   5          4.47         -6.90         8.66 o                         
   0  22   5         29.62         35.16         9.94 o                         
   1  22   5        131.33        134.65        10.93 o                         
   2  22   5          0.26         -3.40        15.10 o                         
   3  22   5         53.67         31.16        13.35 o                         
   4  22   5          0.29         53.61        39.37 o                         
   5  22   5          0.52         -6.94        33.69 o                         
  -7  23   5        201.28        206.27        17.04 o                         
  -6  23   5         61.31         93.41        16.81 o                         
  -5  23   5        159.86        176.56        17.20 o                         
  -4  23   5        197.79        201.61        15.49 o                         
  -3  23   5          0.54        -13.14        21.38 o                         
  -2  23   5          0.71         -8.67         8.67 o                         
  -1  23   5         59.74         58.56        12.06 o                         
   0  23   5          1.40         -4.03         9.78 o                         
   1  23   5          3.27          3.33         9.64 o                         
   2  23   5         13.49         20.75        13.00 o                         
   3  23   5         23.82         15.42        13.62 o                         
   4  23   5        115.84         95.83        18.48 o                         
  -6  24   5        107.53        106.29        17.37 o                         
  -5  24   5          1.02         14.31        15.10 o                         
  -4  24   5        878.75        981.82        27.60 o                         
  -3  24   5         56.51         62.13        13.29 o                         
  -2  24   5         19.36         24.14        10.78 o                         
  -1  24   5         80.03         80.68        10.79 o                         
   0  24   5          2.47         -6.95        10.01 o                         
   1  24   5         65.28         71.31        10.87 o                         
   2  24   5        161.94        179.30        15.84 o                         
   3  24   5         56.61         55.28        15.02 o                         
   4  24   5          2.44          6.68        17.24 o                         
  -6  25   5         54.19         39.23        22.92 o                         
  -5  25   5        625.78        826.42        30.11 o                         
  -4  25   5         75.88         77.24        14.82 o                         
  -3  25   5         67.68         53.64        13.96 o                         
  -2  25   5         92.91         93.96        11.53 o                         
  -1  25   5          4.86         -9.78         9.78 o                         
   0  25   5        206.68        221.02        13.54 o                         
   1  25   5          0.88         13.64        10.81 o                         
   2  25   5        145.15        151.74        15.89 o                         
   3  25   5        268.39        250.82        20.72 o                         
  -5  26   5        311.95        297.68        21.24 o                         
  -4  26   5         19.72          7.07        13.97 o                         
  -3  26   5          0.08          0.77        14.22 o                         
  -2  26   5         72.44         72.92        14.56 o                         
  -1  26   5          0.44         16.31        10.38 o                         
   0  26   5        209.71        210.53        13.82 o                         
   1  26   5         15.51         25.51        11.48 o                         
   2  26   5        176.72        170.68        16.81 o                         
  -4  27   5         30.49         -4.38        13.93 o                         
  -3  27   5         44.93         36.66        14.92 o                         
  -2  27   5         52.31         24.77        14.36 o                         
  -1  27   5        202.97        234.28        14.21 o                         
   0  27   5         52.74         35.80        13.42 o                         
   1  27   5        167.39        221.99        17.32 o                         
  -2  28   5        116.12        108.38        16.34 o                         
  -1  28   5         19.78         30.04        14.95 o                         
   0  28   5        321.70        269.73        32.53 o                         
 -11   0   6         47.23         70.02        23.83 o                         
 -10   0   6         88.92         59.90        21.06 o                         
  -9   0   6        275.57        246.25        66.96 o                         
  -8   0   6        205.49        158.90        19.91 o                         
  -7   0   6        570.11        552.34        27.09 o                         
  -6   0   6        263.91        290.83        21.51 o                         
  -5   0   6         31.38         66.86        14.76 o                         
  -4   0   6      10406.25      10879.19       172.22 o                         
  -3   0   6        549.67        546.63        15.47 o                         
  -2   0   6       1547.27       1449.57        34.26 o                         
  -1   0   6       4476.16       4471.56        90.84 o                         
   0   0   6         70.20         65.77         8.83 o                         
   1   0   6         30.73         42.58        23.73 o                         
   2   0   6        203.55        245.49        14.01 o                         
   3   0   6         93.85        102.13        11.09 o                         
   4   0   6        593.97        590.12        21.96 o                         
   5   0   6        282.53        260.41        18.90 o                         
   6   0   6         45.66         75.52        30.48 o                         
   7   0   6         39.16          9.58        20.52 o                         
   8   0   6         19.16          0.17        15.65 o                         
 -11   1   6          2.19         22.98        15.84 o                         
 -10   1   6          0.21         -2.26        13.85 o                         
  -9   1   6          0.76        -10.44        12.22 o                         
  -8   1   6        499.32        468.03        20.65 o                         
  -7   1   6        512.33        483.21        19.09 o                         
  -6   1   6        266.94        275.37        13.60 o                         
  -5   1   6        248.59        263.18         7.43 o                         
  -3   1   6        262.79        271.14         9.86 o                         
  -2   1   6        229.75        231.75        10.60 o                         
  -1   1   6        252.82        273.05         9.93 o                         
   0   1   6          5.68          2.03         5.74 o                         
   1   1   6         44.41         43.86         9.39 o                         
   2   1   6       1232.08       1254.19        19.87 o                         
   3   1   6        775.10        813.84        16.42 o                         
   4   1   6        575.47        581.51        14.83 o                         
   5   1   6         16.36         21.11         8.16 o                         
   6   1   6         10.14          3.30         9.20 o                         
   7   1   6         75.69         69.95        11.03 o                         
   8   1   6         36.79         12.06        11.30 o                         
 -11   2   6         92.31         78.32        16.09 o                         
 -10   2   6         88.00         67.68        15.10 o                         
  -9   2   6          4.62          5.28        12.47 o                         
  -8   2   6        960.34        920.80        19.59 o                         
  -7   2   6          9.06         13.85         5.34 o                         
  -6   2   6         57.27         57.43         7.61 o                         
  -5   2   6        361.36        350.01        11.33 o                         
  -4   2   6        622.88        680.78        14.02 o                         
  -3   2   6        797.35        872.15        14.88 o                         
  -2   2   6        913.17        860.60        17.29 o                         
  -1   2   6          8.42         15.57         6.47 o                         
   0   2   6        440.56        414.98        13.58 o                         
   1   2   6        516.64        522.96        13.06 o                         
   2   2   6        591.13        636.66        14.60 o                         
   3   2   6         74.82         70.54         6.99 o                         
   4   2   6         36.40         57.93         7.57 o                         
   5   2   6         31.83         26.63         8.55 o                         
   6   2   6        281.95        275.99        17.92 o                         
   7   2   6          0.61         -4.97        10.46 o                         
   8   2   6          0.01        -10.68        10.68 o                         
 -11   3   6          0.78        -10.23        15.16 o                         
 -10   3   6          1.83         23.15        14.35 o                         
  -9   3   6          0.02         -7.78         7.78 o                         
  -8   3   6        296.08        277.20        12.07 o                         
  -7   3   6         16.75         -2.87         6.12 o                         
  -6   3   6        572.88        566.88        13.85 o                         
  -5   3   6        104.63         95.29         7.00 o                         
  -4   3   6        936.94       1099.50        18.89 o                         
  -3   3   6       1395.16       1382.57        20.77 o                         
  -2   3   6        541.30        533.35        11.20 o                         
  -1   3   6        120.90         94.67         7.75 o                         
   0   3   6        282.23        337.27        15.28 o                         
   1   3   6       1233.40       1315.72        21.70 o                         
   2   3   6        465.70        440.64        12.49 o                         
   3   3   6        367.22        371.64        11.90 o                         
   4   3   6       1035.55       1052.57        19.73 o                         
   5   3   6          2.43         -7.69         7.69 o                         
   6   3   6         16.41         11.16         9.12 o                         
   7   3   6          1.13          3.58         9.94 o                         
   8   3   6          2.28         12.35        12.46 o                         
 -11   4   6         62.17         69.76        16.43 o                         
 -10   4   6        127.99        119.32        14.25 o                         
  -9   4   6        217.04        211.34        12.77 o                         
  -8   4   6        671.84        710.70        22.56 o                         
  -7   4   6        890.13        882.94        19.16 o                         
  -6   4   6         44.29         34.27         6.41 o                         
  -5   4   6        653.03        702.82        14.90 o                         
  -4   4   6       1324.07       1379.01        22.18 o                         
  -3   4   6        107.16        118.65         6.79 o                         
  -2   4   6        917.92        859.43        14.30 o                         
  -1   4   6       1142.74       1286.29        23.45 o                         
   0   4   6        490.39        465.24        12.06 o                         
   1   4   6       1726.46       1729.70        30.48 o                         
   2   4   6         56.65         59.68        11.31 o                         
   3   4   6        144.30        141.94         8.27 o                         
   4   4   6         74.42         75.90        10.82 o                         
   5   4   6         40.15         41.41         9.17 o                         
   6   4   6        223.96        245.91        14.07 o                         
   7   4   6         60.05         49.19        11.01 o                         
   8   4   6         55.37         79.43        12.69 o                         
 -11   5   6         35.03         34.03        16.89 o                         
 -10   5   6         54.05         47.58        11.27 o                         
  -9   5   6         32.56         43.68         9.71 o                         
  -8   5   6        274.00        241.92        12.34 o                         
  -7   5   6        528.87        522.59        15.56 o                         
  -6   5   6         62.40         49.48         6.81 o                         
  -5   5   6        749.07        798.54        16.28 o                         
  -4   5   6        513.23        476.53        10.28 o                         
  -3   5   6         33.03         23.99         4.86 o                         
  -2   5   6        689.95        668.46        14.49 o                         
  -1   5   6        382.47        429.27        10.59 o                         
   0   5   6          8.65          2.76         5.63 o                         
   1   5   6         72.54         92.14         6.44 o                         
   2   5   6       2722.02       2812.59        52.47 o                         
   3   5   6        109.20        112.03         8.28 o                         
   4   5   6        553.37        519.32        16.82 o                         
   5   5   6        301.74        286.98        15.41 o                         
   6   5   6          8.49          5.51         8.60 o                         
   7   5   6          1.90          2.20         9.88 o                         
   8   5   6         10.40         14.98        15.83 o                         
 -11   6   6        162.05        140.21        17.31 o                         
 -10   6   6        634.41        645.23        21.02 o                         
  -9   6   6         94.62        109.39        11.24 o                         
  -8   6   6        326.20        312.15        13.88 o                         
  -7   6   6        476.86        470.27        18.42 o                         
  -6   6   6        154.80        141.84         8.98 o                         
  -5   6   6        959.17        976.58        18.30 o                         
  -4   6   6        457.35        419.01         9.96 o                         
  -3   6   6       1206.41       1146.80        18.47 o                         
  -2   6   6       2355.26       2617.49        36.46 o                         
  -1   6   6       2250.81       2242.17        29.10 o                         
   0   6   6          5.86          6.05         5.53 o                         
   1   6   6       1081.32       1130.92        19.37 o                         
   2   6   6       1575.58       1527.07        41.80 o                         
   3   6   6        786.86        736.78        61.05 o                         
   4   6   6        227.59        251.70        13.08 o                         
   5   6   6        371.15        341.41        17.60 o                         
   6   6   6          0.16          2.35         8.02 o                         
   7   6   6          8.49          6.41         9.01 o                         
   8   6   6        127.74        135.30        20.60 o                         
 -11   7   6         49.01         58.70        16.18 o                         
 -10   7   6        204.39        209.55        13.93 o                         
  -9   7   6          1.94          2.71        10.01 o                         
  -8   7   6         28.31         20.58         9.07 o                         
  -7   7   6        123.16        127.91         9.39 o                         
  -6   7   6        167.70        169.10        14.65 o                         
  -5   7   6        275.53        283.43         7.48 o                         
  -4   7   6         11.21          7.79         3.81 o                         
  -3   7   6        673.38        795.85        16.11 o                         
  -2   7   6        116.72         68.81         5.77 o                         
  -1   7   6         50.66         40.37         5.51 o                         
   0   7   6       7799.15       8349.60        95.49 o                         
   1   7   6        120.82        122.38         6.03 o                         
   2   7   6          1.03         11.50        10.52 o                         
   3   7   6        254.03        245.29        19.62 o                         
   4   7   6        355.17        414.37        20.19 o                         
   5   7   6        215.40        238.07        15.49 o                         
   6   7   6          4.13          2.65         6.44 o                         
   7   7   6          1.10         -2.58        14.39 o                         
   8   7   6        236.18        168.81        19.41 o                         
 -11   8   6        126.73        159.56        24.85 o                         
 -10   8   6        269.16        279.63        26.38 o                         
  -9   8   6        195.74        224.83        14.70 o                         
  -8   8   6         33.59         36.07        11.20 o                         
  -7   8   6        440.08        435.11        15.10 o                         
  -6   8   6          6.92         10.85         6.36 o                         
  -5   8   6        661.28        678.78        14.45 o                         
  -4   8   6          8.37          5.31         6.49 o                         
  -3   8   6        385.88        392.12        11.55 o                         
  -2   8   6        129.90        134.32         6.79 o                         
  -1   8   6        315.24        337.86        12.86 o                         
   0   8   6        100.90        104.33         7.40 o                         
   1   8   6         40.84         35.81         7.99 o                         
   2   8   6         44.78         37.63        10.15 o                         
   3   8   6        107.27        128.61        13.75 o                         
   4   8   6       1426.56       1485.18        32.52 o                         
   5   8   6          3.95         -3.84        12.03 o                         
   6   8   6          2.79         -0.63        13.21 o                         
   7   8   6        113.40         90.52        17.02 o                         
   8   8   6         43.98         70.22        18.72 o                         
 -10   9   6         74.09         95.85        12.96 o                         
  -9   9   6         75.45         67.09        15.18 o                         
  -8   9   6          1.55          2.39         8.66 o                         
  -7   9   6        107.65        103.22        11.17 o                         
  -6   9   6         60.01         60.81         7.55 o                         
  -5   9   6        112.20        107.67         8.05 o                         
  -4   9   6        296.92        315.90        13.05 o                         
  -3   9   6         36.41         35.80         8.57 o                         
  -2   9   6          1.44         -4.68         4.68 o                         
  -1   9   6          0.00          3.54         5.38 o                         
   0   9   6       1668.67       1660.16        23.81 o                         
   1   9   6        184.33        208.63        11.05 o                         
   2   9   6         69.86         83.47         9.54 o                         
   3   9   6        215.94        223.83        15.91 o                         
   4   9   6        582.24        598.67        25.59 o                         
   5   9   6         52.45         48.43        13.37 o                         
   6   9   6         75.15         78.63        19.94 o                         
   7   9   6         94.26         78.77        17.02 o                         
   8   9   6         37.49         23.38        27.85 o                         
 -10  10   6         25.77         24.02        11.84 o                         
  -9  10   6          0.65         -9.60         9.81 o                         
  -8  10   6         80.28         62.04         9.50 o                         
  -7  10   6          3.36         12.32         4.65 o                         
  -6  10   6         41.25         37.96         7.31 o                         
  -5  10   6          0.24          3.72         7.03 o                         
  -4  10   6          9.37          7.46         7.82 o                         
  -3  10   6       1427.58       1397.66        24.05 o                         
  -2  10   6        515.01        548.37        18.31 o                         
  -1  10   6          1.04         -2.36         5.24 o                         
   0  10   6       2305.91       2388.88        31.71 o                         
   1  10   6         52.60         50.26         8.63 o                         
   2  10   6        433.37        420.85        18.76 o                         
   3  10   6         87.99         88.26        12.33 o                         
   4  10   6          3.78         -6.65        11.68 o                         
   5  10   6        969.39        957.86        28.96 o                         
   6  10   6          2.20         14.87        14.25 o                         
   7  10   6        178.62        190.57        19.54 o                         
   8  10   6         18.23         41.81        18.66 o                         
 -10  11   6          0.14         22.09        19.19 o                         
  -9  11   6         24.57         16.04         9.96 o                         
  -8  11   6        221.63        213.82         8.84 o                         
  -7  11   6         20.13          9.78         7.32 o                         
  -6  11   6          0.84          5.22         7.36 o                         
  -5  11   6        128.39        137.35        10.76 o                         
  -4  11   6         16.79          4.19         8.08 o                         
  -3  11   6        359.81        358.43        15.74 o                         
  -2  11   6        798.00        834.19        14.91 o                         
  -1  11   6        179.13        169.96         8.70 o                         
   0  11   6        146.14        137.68         7.76 o                         
   1  11   6        126.18        116.18         9.85 o                         
   2  11   6          1.10         -7.22         8.67 o                         
   3  11   6         45.72         35.43        11.17 o                         
   4  11   6        234.46        251.19        17.45 o                         
   5  11   6        181.42        188.77        16.11 o                         
   6  11   6          0.03          2.24        12.75 o                         
   7  11   6         62.97         59.00        17.68 o                         
 -10  12   6         14.76          4.26        15.03 o                         
  -9  12   6         80.59         60.81         9.98 o                         
  -8  12   6         11.19         21.52         6.38 o                         
  -7  12   6        220.19        201.81        11.11 o                         
  -6  12   6         26.32         10.09         8.28 o                         
  -5  12   6        207.67        239.94        12.84 o                         
  -4  12   6         50.08         70.84         8.82 o                         
  -3  12   6        429.10        453.51        14.96 o                         
  -2  12   6       1829.19       1855.06        26.24 o                         
  -1  12   6          2.55          8.22         5.87 o                         
   0  12   6        507.04        476.14        12.56 o                         
   1  12   6          4.36          5.15         8.55 o                         
   2  12   6        138.35        140.05        11.57 o                         
   3  12   6        641.61        603.12        22.47 o                         
   4  12   6       1116.99       1150.53        41.86 o                         
   5  12   6        167.74        167.94        14.98 o                         
   6  12   6         28.08         24.36        13.26 o                         
   7  12   6         14.62         12.07        14.94 o                         
 -10  13   6        230.48        261.41        19.88 o                         
  -9  13   6         83.76         79.93        15.26 o                         
  -8  13   6          2.95          4.91        10.69 o                         
  -7  13   6         36.25         25.90         8.84 o                         
  -6  13   6         50.79         52.37         9.90 o                         
  -5  13   6         31.18         35.82         9.82 o                         
  -4  13   6        802.19        829.85        20.81 o                         
  -3  13   6         60.25         43.80         8.72 o                         
  -2  13   6         41.88         15.54         7.56 o                         
  -1  13   6        243.07        251.70        10.38 o                         
   0  13   6         17.68         13.18         6.31 o                         
   1  13   6        330.01        325.12        15.63 o                         
   2  13   6         45.38         28.05        10.22 o                         
   3  13   6          1.64          0.00        12.11 o                         
   4  13   6        779.78        826.24        27.51 o                         
   5  13   6        117.14        117.40        13.87 o                         
   6  13   6         42.03         24.85        13.73 o                         
   7  13   6          1.18        -10.74        15.05 o                         
 -10  14   6         39.43         38.50        15.94 o                         
  -9  14   6          2.82         -5.84        18.78 o                         
  -8  14   6         19.21         10.45         9.08 o                         
  -7  14   6        254.79        213.73        13.28 o                         
  -6  14   6        864.45        899.38        26.28 o                         
  -5  14   6         34.34         35.18        10.28 o                         
  -4  14   6        238.66        254.05        23.28 o                         
  -3  14   6       2953.90       3078.31        45.31 o                         
  -2  14   6          1.21         32.63        11.80 o                         
  -1  14   6        578.61        544.42        14.11 o                         
   0  14   6          7.63          4.04         6.81 o                         
   1  14   6          4.09          6.44         9.59 o                         
   2  14   6       1113.84       1126.83        25.15 o                         
   3  14   6        409.10        397.11        21.23 o                         
   4  14   6        317.15        295.39        27.99 o                         
   5  14   6          0.03        -12.25        12.25 o                         
   6  14   6        788.97        863.90        32.58 o                         
   7  14   6         14.76         31.73        18.39 o                         
  -9  15   6        118.73        121.35        30.14 o                         
  -8  15   6        308.44        323.27        20.53 o                         
  -7  15   6        583.01        568.24        18.94 o                         
  -6  15   6         55.60         58.46        11.12 o                         
  -5  15   6       1271.77       1337.95        29.58 o                         
  -4  15   6        568.64        560.10        18.03 o                         
  -3  15   6         35.87         20.90         9.26 o                         
  -2  15   6        258.82        285.63        17.31 o                         
  -1  15   6        889.54        875.52        17.72 o                         
   0  15   6        898.83        883.76        17.90 o                         
   1  15   6         41.64         31.49         9.86 o                         
   2  15   6       5694.23       5794.44        79.62 o                         
   3  15   6          9.87         -4.68        12.81 o                         
   4  15   6        504.37        511.41        36.02 o                         
   5  15   6          0.05        -11.21        16.80 o                         
   6  15   6         11.47          8.48        19.08 o                         
   7  15   6        112.08        152.63        18.14 o                         
  -9  16   6          3.89         -4.74        20.90 o                         
  -8  16   6          0.67         -3.96        10.32 o                         
  -7  16   6        442.95        442.50        18.58 o                         
  -6  16   6         68.32         62.64        11.76 o                         
  -5  16   6        165.15        154.96        24.91 o                         
  -4  16   6        329.91        303.90        15.17 o                         
  -3  16   6       1296.46       1250.72        26.07 o                         
  -2  16   6       1698.02       1789.77        26.87 o                         
  -1  16   6       2055.77       2082.63        30.48 o                         
   0  16   6       1368.23       1329.75        22.98 o                         
   1  16   6        238.18        196.87         8.26 o                         
   2  16   6        657.24        653.28        21.79 o                         
   3  16   6        510.21        523.79        32.75 o                         
   4  16   6         78.92         64.30        26.88 o                         
   5  16   6         61.19         79.05        16.67 o                         
   6  16   6        217.32        241.03        18.18 o                         
  -9  17   6         61.43         83.49        16.82 o                         
  -8  17   6          4.78        -10.75        10.75 o                         
  -7  17   6        184.48        177.90        13.37 o                         
  -6  17   6        108.67        118.91        13.18 o                         
  -5  17   6         95.66         91.18        12.93 o                         
  -4  17   6       2917.55       2942.74        45.83 o                         
  -3  17   6       2262.85       2334.58        38.28 o                         
  -2  17   6        251.01        234.74        11.43 o                         
  -1  17   6         57.22         54.85         8.14 o                         
   0  17   6       7731.64       7741.13       101.37 o                         
   1  17   6       1190.71       1120.70        20.67 o                         
   2  17   6        537.25        460.51        20.18 o                         
   3  17   6         44.10         35.01        12.29 o                         
   4  17   6          0.76         11.41        14.40 o                         
   5  17   6         20.10         25.36        18.37 o                         
   6  17   6        274.89        284.00        19.20 o                         
  -9  18   6        100.84        106.52        17.46 o                         
  -8  18   6        124.98        136.99        15.03 o                         
  -7  18   6         18.06         -1.86        10.98 o                         
  -6  18   6        175.54        156.04        14.33 o                         
  -5  18   6         73.48         66.99        12.33 o                         
  -4  18   6          2.15         -5.07        10.73 o                         
  -3  18   6        346.88        358.32        16.79 o                         
  -2  18   6        418.42        433.93        15.59 o                         
  -1  18   6       2459.78       2491.87        35.77 o                         
   0  18   6        248.73        255.25        12.56 o                         
   1  18   6          0.11         12.45        11.51 o                         
   2  18   6        479.76        495.88        21.31 o                         
   3  18   6         13.70        -11.60        11.60 o                         
   4  18   6        119.81        123.00        17.01 o                         
   5  18   6          7.71          6.74        22.17 o                         
   6  18   6        152.40        183.96        18.20 o                         
  -8  19   6          4.94          1.50        12.08 o                         
  -7  19   6         12.34         -2.60        14.46 o                         
  -6  19   6         35.46         38.11        13.00 o                         
  -5  19   6        249.56        246.75        16.20 o                         
  -4  19   6        430.82        391.58        17.68 o                         
  -3  19   6        204.20        198.16        13.81 o                         
  -2  19   6         17.74          4.80         6.12 o                         
  -1  19   6          9.96         10.48         9.59 o                         
   0  19   6       1104.75       1119.56        21.79 o                         
   1  19   6        129.42        104.94         8.19 o                         
   2  19   6        166.13        144.79        14.02 o                         
   3  19   6         32.33         25.07        12.87 o                         
   4  19   6          0.00         23.05        15.44 o                         
   5  19   6          9.93         25.93        17.45 o                         
  -8  20   6         11.02         33.11        12.95 o                         
  -7  20   6         10.83          5.61        12.36 o                         
  -6  20   6          0.40        -12.40        12.40 o                         
  -5  20   6        166.39        179.07        15.73 o                         
  -4  20   6         61.89         51.01        11.72 o                         
  -3  20   6        255.48        255.25        19.44 o                         
  -2  20   6         24.15         29.33         6.52 o                         
  -1  20   6        181.45        189.01        12.47 o                         
   0  20   6         67.87         48.55         9.49 o                         
   1  20   6          4.45          8.37         7.41 o                         
   2  20   6          4.14         16.67        13.13 o                         
   3  20   6          2.92         -9.20        12.49 o                         
   4  20   6          2.59         10.02        15.60 o                         
   5  20   6         10.28          0.26        16.72 o                         
  -7  21   6         70.85         48.09        18.34 o                         
  -6  21   6          6.09          9.73        13.69 o                         
  -5  21   6        121.72        103.93        14.86 o                         
  -4  21   6          1.14          2.37        11.82 o                         
  -3  21   6         48.54         21.98        11.93 o                         
  -2  21   6         89.89         81.57         7.76 o                         
  -1  21   6        261.14        269.95        12.68 o                         
   0  21   6         71.31         67.99        10.05 o                         
   1  21   6         53.72         49.99         8.88 o                         
   2  21   6         12.01         21.36        12.93 o                         
   3  21   6         27.56        -11.87        13.08 o                         
   4  21   6         23.25         31.43        16.83 o                         
   5  21   6         11.72         21.28        17.12 o                         
  -7  22   6          2.15         35.71        19.92 o                         
  -6  22   6         36.39         25.61        14.51 o                         
  -5  22   6        123.03        156.30        21.92 o                         
  -4  22   6        756.57        801.21        24.13 o                         
  -3  22   6        304.36        286.90        16.55 o                         
  -2  22   6          6.92         11.35        10.43 o                         
  -1  22   6          6.15         -5.51         9.55 o                         
   0  22   6        220.16        234.01        19.68 o                         
   1  22   6         23.74         25.76         8.34 o                         
   2  22   6        200.40        180.88        15.49 o                         
   3  22   6         74.67         74.27        16.45 o                         
   4  22   6         21.92         10.09        17.82 o                         
  -7  23   6         36.22         66.44        21.38 o                         
  -6  23   6         72.39         88.74        24.05 o                         
  -5  23   6          1.46          6.37        14.22 o                         
  -4  23   6          0.20          2.92        12.75 o                         
  -3  23   6         24.14         12.79        12.53 o                         
  -2  23   6        369.26        404.17        13.82 o                         
  -1  23   6         41.52         24.87        11.92 o                         
   0  23   6        651.69        680.22        19.80 o                         
   1  23   6          0.01         -8.59         8.59 o                         
   2  23   6         13.98         18.79        13.57 o                         
   3  23   6        221.72        237.04        22.54 o                         
   4  23   6        298.22        324.70        22.96 o                         
  -6  24   6          0.00         18.74        21.19 o                         
  -5  24   6          0.95         -9.64        14.79 o                         
  -4  24   6         49.84         50.26        20.70 o                         
  -3  24   6         79.15         77.94        15.25 o                         
  -2  24   6         93.19         88.83        13.98 o                         
  -1  24   6          3.78         10.61         9.67 o                         
   0  24   6        189.88        183.20        16.79 o                         
   1  24   6          0.03         -0.82        12.44 o                         
   2  24   6          6.69         -7.78        13.66 o                         
   3  24   6         13.66         14.29        17.67 o                         
  -5  25   6          6.08        -13.69        17.55 o                         
  -4  25   6        276.40        314.56        25.13 o                         
  -3  25   6          6.86        -14.65        14.65 o                         
  -2  25   6         13.52         11.75        17.28 o                         
  -1  25   6         36.66         25.90        11.96 o                         
   0  25   6        171.41        172.72        14.47 o                         
   1  25   6          0.70         16.78        17.18 o                         
   2  25   6        334.16        373.87        20.36 o                         
  -4  26   6         43.69         62.49        15.26 o                         
  -3  26   6         68.77        103.35        15.29 o                         
  -2  26   6         62.70         46.05        14.48 o                         
  -1  26   6         10.21         12.42        13.80 o                         
   0  26   6          0.24         15.05        11.16 o                         
   1  26   6         15.85         47.89        14.98 o                         
   2  26   6          5.03         -8.14        29.53 o                         
  -3  27   6          4.05         -4.85        14.52 o                         
  -2  27   6         39.41         40.83        21.05 o                         
  -1  27   6         27.21         16.53        14.73 o                         
   0  27   6        252.74        322.72        22.56 o                         
 -11   1   7         49.31         45.27        18.08 o                         
 -10   1   7         18.34         32.42        13.88 o                         
  -9   1   7         60.82         40.55        12.73 o                         
  -8   1   7         70.61         32.18        12.04 o                         
  -7   1   7        274.88        273.30        15.76 o                         
  -6   1   7         82.27         94.21        11.57 o                         
  -5   1   7          3.89         -5.31         6.89 o                         
  -4   1   7         24.81         21.71         4.46 o                         
  -3   1   7        500.34        515.49        13.02 o                         
  -2   1   7        151.82        151.33         9.02 o                         
  -1   1   7          4.44         -2.88         5.91 o                         
   0   1   7       5152.07       5269.04        68.21 o                         
   1   1   7        111.76        106.80         8.59 o                         
   2   1   7        481.72        513.26        13.47 o                         
   3   1   7         10.78         19.17         8.62 o                         
   4   1   7        214.45        231.78        11.34 o                         
   5   1   7        635.08        654.81        20.04 o                         
   6   1   7        156.98        162.51        11.75 o                         
   7   1   7          2.05         -5.34        10.10 o                         
   8   1   7         76.88         84.32        13.47 o                         
 -11   2   7        183.91        181.23        18.25 o                         
 -10   2   7         11.46         -7.52        13.66 o                         
  -9   2   7         21.65         19.75        12.37 o                         
  -8   2   7        564.48        542.34        31.91 o                         
  -7   2   7         74.26         54.57        10.77 o                         
  -6   2   7        310.56        313.29         9.13 o                         
  -5   2   7         96.79        100.74         6.54 o                         
  -4   2   7         94.82         72.08         6.84 o                         
  -3   2   7       2675.56       2985.80        40.08 o                         
  -2   2   7        208.59        192.03        10.22 o                         
  -1   2   7        257.21        255.83        12.06 o                         
   0   2   7       2050.01       2034.41        34.35 o                         
   1   2   7        225.94        229.45        10.74 o                         
   2   2   7         63.57         43.50         7.28 o                         
   3   2   7        162.24        147.58         8.78 o                         
   4   2   7        248.45        243.50        12.21 o                         
   5   2   7        245.49        252.07        12.54 o                         
   6   2   7        201.57        210.09        13.08 o                         
   7   2   7          0.73         -8.50        16.79 o                         
   8   2   7          0.01          3.71        11.04 o                         
 -11   3   7          4.05         21.25        15.77 o                         
 -10   3   7        507.60        537.10        35.56 o                         
  -9   3   7         61.70         71.03        12.96 o                         
  -8   3   7          8.77          0.77         4.50 o                         
  -7   3   7        706.75        667.11        15.26 o                         
  -6   3   7        351.62        339.91        16.62 o                         
  -5   3   7        583.65        617.86        14.36 o                         
  -4   3   7        273.25        252.70        10.19 o                         
  -3   3   7        287.08        259.14         9.53 o                         
  -2   3   7          0.01         -3.79         6.04 o                         
  -1   3   7       2178.73       2305.27        37.15 o                         
   0   3   7       2534.14       2732.36        52.74 o                         
   1   3   7        465.40        450.21        15.91 o                         
   2   3   7         30.67         23.65         9.04 o                         
   3   3   7         61.92         67.22         8.93 o                         
   4   3   7       2378.09       2462.05        42.52 o                         
   5   3   7        211.18        223.35        12.11 o                         
   6   3   7          4.80          0.76        10.23 o                         
   7   3   7          1.47         15.61        15.09 o                         
   8   3   7        195.11        193.94        20.02 o                         
 -11   4   7       1007.02       1029.92        35.93 o                         
 -10   4   7         23.17         21.40        13.95 o                         
  -9   4   7        135.60        124.18        11.38 o                         
  -8   4   7         70.69         65.52         9.79 o                         
  -7   4   7         28.14         13.56         9.55 o                         
  -6   4   7        138.56        137.07         8.71 o                         
  -5   4   7        617.09        584.28        16.25 o                         
  -4   4   7       1915.56       1934.66        27.59 o                         
  -3   4   7        156.29        114.55         6.61 o                         
  -2   4   7        127.68        130.89         6.73 o                         
  -1   4   7       1475.48       1560.77        27.71 o                         
   0   4   7        115.53        100.71         7.54 o                         
   1   4   7         21.99         20.41         7.85 o                         
   2   4   7       1362.91       1345.68        23.33 o                         
   3   4   7        594.58        606.12        14.79 o                         
   4   4   7        497.21        556.78        15.43 o                         
   5   4   7       1303.75       1304.83        24.35 o                         
   6   4   7        404.84        411.08        17.37 o                         
   7   4   7         18.14         10.11        10.47 o                         
   8   4   7         83.64         95.27        19.54 o                         
 -11   5   7         39.81         45.68        15.81 o                         
 -10   5   7         62.30         31.54        14.00 o                         
  -9   5   7         12.87          6.33         8.08 o                         
  -8   5   7        360.66        338.93        17.97 o                         
  -7   5   7        249.05        239.88        11.56 o                         
  -6   5   7          4.97          4.10         6.54 o                         
  -5   5   7        525.72        504.25        13.44 o                         
  -4   5   7         74.86         78.78         5.61 o                         
  -3   5   7       7993.95       8117.39       101.14 o                         
  -2   5   7       1264.85       1418.87        23.11 o                         
  -1   5   7        139.92        191.35        10.62 o                         
   0   5   7       1446.89       1629.55        25.49 o                         
   1   5   7        431.85        534.68        13.81 o                         
   2   5   7        334.45        356.33        18.83 o                         
   3   5   7        188.14        164.31        10.15 o                         
   4   5   7          4.23          2.81         6.66 o                         
   5   5   7        284.30        262.40        14.04 o                         
   6   5   7        342.05        320.27        22.91 o                         
   7   5   7         49.91         56.65        15.65 o                         
   8   5   7         39.16         36.46        25.91 o                         
 -11   6   7        526.61        567.89        27.17 o                         
 -10   6   7        505.81        552.16        18.28 o                         
  -9   6   7        943.36        989.69        22.84 o                         
  -8   6   7        381.40        376.71        14.54 o                         
  -7   6   7       2636.44       2695.17        40.31 o                         
  -6   6   7        243.41        246.01        10.73 o                         
  -5   6   7          3.77          1.96         6.03 o                         
  -4   6   7         69.94         80.05         9.08 o                         
  -3   6   7        410.18        436.76        13.79 o                         
  -2   6   7        220.97        217.63        11.60 o                         
  -1   6   7        701.66        735.72        18.13 o                         
   0   6   7        946.63       1017.78        18.57 o                         
   1   6   7        847.49        828.57        16.55 o                         
   2   6   7         21.15         25.04         7.97 o                         
   3   6   7        734.02        700.68        24.97 o                         
   4   6   7        296.45        299.32        16.78 o                         
   5   6   7         98.84        115.42        20.40 o                         
   6   6   7         28.43          7.10        11.54 o                         
   7   6   7        136.61        121.81        17.48 o                         
 -11   7   7        204.75        235.22        24.93 o                         
 -10   7   7        112.40        105.16        14.07 o                         
  -9   7   7        458.15        465.32        17.50 o                         
  -8   7   7        955.82        963.07        21.59 o                         
  -7   7   7        590.53        614.51        16.59 o                         
  -6   7   7       1211.51       1285.93        28.10 o                         
  -5   7   7        991.69       1038.58        16.37 o                         
  -4   7   7        801.01        863.84        15.59 o                         
  -3   7   7          3.60          1.47         6.49 o                         
  -2   7   7       1760.52       1786.31        24.83 o                         
  -1   7   7        134.44        121.74         6.99 o                         
   0   7   7        884.93        869.84        15.77 o                         
   1   7   7          1.68         -4.68         4.68 o                         
   2   7   7        150.41        137.61        13.38 o                         
   3   7   7        812.39        788.78        27.12 o                         
   4   7   7        269.70        227.81        15.49 o                         
   5   7   7        193.92        171.30        15.63 o                         
   6   7   7        108.90         96.83        15.45 o                         
   7   7   7         71.75         96.10        17.55 o                         
 -11   8   7         45.30        104.82        24.82 o                         
 -10   8   7        135.79        158.25        14.42 o                         
  -9   8   7        502.97        489.71        18.20 o                         
  -8   8   7        320.81        294.32        17.34 o                         
  -7   8   7         78.29         87.13         8.48 o                         
  -6   8   7         89.24         89.83         9.82 o                         
  -5   8   7        356.29        368.70         9.06 o                         
  -4   8   7         21.07         21.28         7.18 o                         
  -3   8   7         26.50         28.83         5.13 o                         
  -2   8   7         32.18         49.86         6.29 o                         
  -1   8   7         99.99        103.79         6.93 o                         
   0   8   7        344.89        344.72        10.66 o                         
   1   8   7        487.79        458.46        16.70 o                         
   2   8   7       1499.54       1472.54        90.10 o                         
   3   8   7        126.00        113.65        14.27 o                         
   4   8   7        232.47        237.95        25.72 o                         
   5   8   7         21.58         15.34        13.01 o                         
   6   8   7        114.13        131.58        24.66 o                         
   7   8   7        202.71        247.03        20.51 o                         
 -10   9   7          3.26         -2.59        13.48 o                         
  -9   9   7        119.97        116.42        11.75 o                         
  -8   9   7          1.33         10.26         8.26 o                         
  -7   9   7         32.12         49.80         7.92 o                         
  -6   9   7         91.39         99.43         7.87 o                         
  -5   9   7         31.08         19.34         9.54 o                         
  -4   9   7        283.19        277.37        21.17 o                         
  -3   9   7        273.59        285.94         8.92 o                         
  -2   9   7          1.43          4.64         5.48 o                         
  -1   9   7        390.53        417.38        11.41 o                         
   0   9   7        386.47        371.06        11.10 o                         
   1   9   7         85.45         68.06        11.23 o                         
   2   9   7         14.61         13.66         9.71 o                         
   3   9   7        176.83        184.50        16.23 o                         
   4   9   7        274.34        248.53        16.16 o                         
   5   9   7        370.16        321.54        19.28 o                         
   6   9   7         19.55         25.96        15.44 o                         
   7   9   7         81.60         56.96        17.77 o                         
 -10  10   7         57.08         65.97        10.99 o                         
  -9  10   7        128.14        126.43        10.93 o                         
  -8  10   7         91.88         87.37        11.47 o                         
  -7  10   7        203.98        181.01         8.69 o                         
  -6  10   7        154.57        134.27         8.57 o                         
  -5  10   7         39.66         35.30         8.05 o                         
  -4  10   7         37.19         38.07         8.58 o                         
  -3  10   7        100.57        102.81         8.79 o                         
  -2  10   7         33.63         34.17         5.94 o                         
  -1  10   7        132.36        150.49         8.11 o                         
   0  10   7          0.83         -0.28         5.55 o                         
   1  10   7        150.35        140.65        10.61 o                         
   2  10   7         29.74         28.59         9.60 o                         
   3  10   7          9.96          6.46        11.54 o                         
   4  10   7        321.18        347.20        22.43 o                         
   5  10   7        341.45        328.47        20.12 o                         
   6  10   7        158.16        161.49        17.49 o                         
   7  10   7         23.04         38.57        16.63 o                         
 -10  11   7         49.86         61.80        15.31 o                         
  -9  11   7        125.93        121.79        10.39 o                         
  -8  11   7          0.00         -3.75         6.31 o                         
  -7  11   7        141.50        109.32        10.19 o                         
  -6  11   7         71.08         79.06         7.98 o                         
  -5  11   7        817.34        784.51        20.26 o                         
  -4  11   7       2324.49       2320.89        39.49 o                         
  -3  11   7          8.39          7.40         7.81 o                         
  -2  11   7          0.91         -2.15         5.50 o                         
  -1  11   7        234.54        302.20        15.33 o                         
   0  11   7        180.32        164.91        13.11 o                         
   1  11   7          1.65         -6.42         8.93 o                         
   2  11   7        157.04        169.02        12.07 o                         
   3  11   7          1.73         -0.21        11.97 o                         
   4  11   7        406.62        407.86        22.19 o                         
   5  11   7        441.14        456.52        27.63 o                         
   6  11   7        369.47        341.86        19.31 o                         
   7  11   7          5.51          1.04        16.59 o                         
 -10  12   7          0.44        -17.46        17.46 o                         
  -9  12   7        193.19        142.04        16.36 o                         
  -8  12   7          0.13         -0.52        12.56 o                         
  -7  12   7        164.03        159.73        11.16 o                         
  -6  12   7        580.51        612.45        22.16 o                         
  -5  12   7         65.67         56.07         9.44 o                         
  -4  12   7          0.33          8.82         8.45 o                         
  -3  12   7        559.69        540.24        17.89 o                         
  -2  12   7        485.36        511.68        14.89 o                         
  -1  12   7        631.26        652.41        14.68 o                         
   0  12   7        212.51        194.52        11.21 o                         
   1  12   7        129.26        138.64        11.11 o                         
   2  12   7         17.24         38.91        10.54 o                         
   3  12   7        511.62        545.06        22.13 o                         
   4  12   7        110.61        124.86        15.33 o                         
   5  12   7          8.34          5.07        12.76 o                         
   6  12   7          7.87         23.45        17.88 o                         
   7  12   7        157.49        146.87        21.08 o                         
 -10  13   7        360.71        418.73        23.49 o                         
  -9  13   7         62.77         63.33        15.45 o                         
  -8  13   7        132.63        138.50        15.30 o                         
  -7  13   7         46.70         48.35         8.24 o                         
  -6  13   7        472.68        494.46        17.80 o                         
  -5  13   7        209.16        189.38        13.27 o                         
  -4  13   7        140.75        145.39        14.57 o                         
  -3  13   7         89.25         97.30         9.64 o                         
  -2  13   7        118.84        103.93         7.24 o                         
  -1  13   7         15.35         21.01         6.96 o                         
   0  13   7        653.22        665.58        14.99 o                         
   1  13   7        805.63        726.26        20.41 o                         
   3  13   7        280.81        246.67        20.90 o                         
   4  13   7       2426.73       2452.33        47.88 o                         
   5  13   7          3.51         14.92        13.42 o                         
   6  13   7        296.53        298.44        18.80 o                         
 -10  14   7         28.95          3.80        36.47 o                         
  -9  14   7          7.47         10.68        20.45 o                         
  -8  14   7         39.32         20.09        16.00 o                         
  -7  14   7          0.14          5.39         8.45 o                         
  -6  14   7          3.65         -3.67         9.39 o                         
  -5  14   7        201.44        201.19        14.35 o                         
  -4  14   7         36.25         39.82         9.73 o                         
  -3  14   7         32.77         29.39         9.71 o                         
  -2  14   7        280.69        279.13        10.49 o                         
  -1  14   7         22.27         26.18         7.08 o                         
   0  14   7        612.34        623.09        19.35 o                         
   1  14   7       1057.59       1107.99        32.57 o                         
   2  14   7          0.61         12.95        10.78 o                         
   3  14   7         25.23         44.44        14.14 o                         
   4  14   7       1831.60       1886.85        41.24 o                         
   5  14   7        468.22        532.38        23.70 o                         
   6  14   7          0.53         11.74        15.38 o                         
  -9  15   7         19.17         32.36        15.64 o                         
  -8  15   7          0.58         -9.07         9.07 o                         
  -7  15   7         67.47         38.37        16.04 o                         
  -6  15   7          6.53          5.36        10.18 o                         
  -5  15   7        116.63         99.20        23.61 o                         
  -4  15   7        802.06        774.01        20.46 o                         
  -3  15   7       1900.59       1901.60        33.02 o                         
  -2  15   7        187.27        196.69         9.23 o                         
  -1  15   7        406.49        418.74        13.80 o                         
   0  15   7       2485.33       2560.40        40.61 o                         
   1  15   7        491.58        465.89        19.13 o                         
   2  15   7        978.21        954.30        24.46 o                         
   3  15   7          9.26          6.10        13.65 o                         
   4  15   7        505.55        574.89        26.59 o                         
   5  15   7         18.90         16.74        14.43 o                         
   6  15   7         14.33         35.61        15.68 o                         
  -9  16   7          3.51         15.84        15.49 o                         
  -8  16   7         25.07         12.68         9.13 o                         
  -7  16   7         20.09         32.33        10.36 o                         
  -6  16   7         46.63         47.59        11.37 o                         
  -5  16   7          0.23          8.23        14.81 o                         
  -4  16   7        974.58        978.42        23.48 o                         
  -3  16   7        522.45        512.02        18.81 o                         
  -2  16   7        441.96        405.36        12.22 o                         
  -1  16   7       1134.36       1146.51        21.19 o                         
   0  16   7        567.27        506.80        14.75 o                         
   1  16   7       1706.04       1648.10        31.91 o                         
   2  16   7       1994.57       1978.56        36.57 o                         
   3  16   7          1.28         14.77        13.95 o                         
   4  16   7        167.97        159.57        17.65 o                         
   5  16   7          0.00         11.84        14.34 o                         
   6  16   7          8.30         13.75        15.82 o                         
  -9  17   7         10.83          8.32        16.77 o                         
  -8  17   7         87.96         76.43        15.27 o                         
  -7  17   7          0.58          1.62        10.37 o                         
  -6  17   7          0.05        -13.39        13.39 o                         
  -5  17   7        267.23        223.15        18.01 o                         
  -4  17   7        123.26        130.21        12.60 o                         
  -3  17   7         13.28         18.26        10.26 o                         
  -2  17   7       1276.83       1228.85        21.62 o                         
  -1  17   7        301.02        292.29        15.72 o                         
   0  17   7        466.58        542.36        15.56 o                         
   1  17   7        216.97        229.00        14.61 o                         
   2  17   7          0.82         -6.37        11.79 o                         
   3  17   7        384.18        389.46        22.59 o                         
   4  17   7        172.58        128.80        17.39 o                         
   5  17   7          0.64          0.85        13.99 o                         
   6  17   7         33.09         32.48        25.29 o                         
  -8  18   7          3.99          5.83        14.49 o                         
  -7  18   7         12.70         12.31        11.84 o                         
  -6  18   7        104.19        107.17        13.37 o                         
  -5  18   7         22.72         36.38        12.61 o                         
  -4  18   7         82.81         78.26        11.64 o                         
  -3  18   7         42.55         30.06        11.07 o                         
  -2  18   7         94.80         86.44        10.21 o                         
  -1  18   7        522.53        539.70        15.85 o                         
   0  18   7        183.19        211.13        11.36 o                         
   1  18   7        396.25        375.83        18.50 o                         
   2  18   7          0.00        -11.94        11.94 o                         
   3  18   7        414.94        426.68        24.18 o                         
   4  18   7         41.65         25.64        15.95 o                         
   5  18   7         94.90         38.43        17.95 o                         
  -8  19   7          2.96         11.85        19.20 o                         
  -7  19   7         83.06         91.81        13.33 o                         
  -6  19   7         28.15          7.08        12.01 o                         
  -5  19   7          0.07         10.19        15.83 o                         
  -4  19   7          4.39         -3.88        16.31 o                         
  -3  19   7         14.15          1.46        10.52 o                         
  -2  19   7         74.11         65.26         6.80 o                         
  -1  19   7        311.02        281.49        12.91 o                         
   0  19   7        148.62        142.34        10.10 o                         
   1  19   7       1054.33       1051.37        27.00 o                         
   2  19   7        271.30        286.27        24.66 o                         
   3  19   7          0.25          2.85        15.18 o                         
   4  19   7        404.54        368.69        22.68 o                         
   5  19   7         22.07         21.34        16.96 o                         
  -8  20   7          1.25         16.70        16.55 o                         
  -7  20   7          0.40         16.70        13.66 o                         
  -6  20   7          7.97          4.42        21.76 o                         
  -5  20   7         72.66         63.14        14.81 o                         
  -4  20   7          2.66         11.96        11.67 o                         
  -3  20   7        180.35        193.01        14.19 o                         
  -2  20   7        172.38        157.63         8.96 o                         
  -1  20   7         43.23         42.86         9.38 o                         
   0  20   7         90.21        104.97        13.83 o                         
   1  20   7          0.93         -2.28        12.43 o                         
   2  20   7        444.67        365.80        19.61 o                         
   3  20   7         96.12         68.64        17.02 o                         
   4  20   7          4.24         -2.50        16.37 o                         
  -7  21   7         46.34         31.44        14.22 o                         
  -6  21   7          3.87         -3.65        13.17 o                         
  -5  21   7        163.95        158.60        16.03 o                         
  -4  21   7         26.03         50.37        12.91 o                         
  -3  21   7         18.43         13.62        12.22 o                         
  -2  21   7        159.72        160.63         8.67 o                         
  -1  21   7          2.86          8.65         8.83 o                         
   0  21   7          0.44          7.70         9.07 o                         
   1  21   7       1403.17       1431.32        32.26 o                         
   2  21   7         73.61         57.81        14.32 o                         
   3  21   7         60.04         77.72        17.89 o                         
   4  21   7          5.05          4.80        24.30 o                         
  -7  22   7        210.78        227.03        27.08 o                         
  -6  22   7         13.76          0.51        13.83 o                         
  -5  22   7         81.23         46.72        15.27 o                         
  -4  22   7         88.57        121.51        14.68 o                         
  -3  22   7        165.69        139.23        14.25 o                         
  -2  22   7          0.63         -0.02        11.86 o                         
  -1  22   7         56.36         68.35        10.87 o                         
   0  22   7          4.00         11.95         9.37 o                         
   1  22   7         19.71         15.98        12.85 o                         
   2  22   7          5.31        -11.19        13.60 o                         
   3  22   7        113.92        114.62        19.07 o                         
   4  22   7          0.00         -6.00        31.81 o                         
  -6  23   7         24.31         29.01        18.82 o                         
  -5  23   7        242.63        238.94        18.39 o                         
  -4  23   7        129.13        133.64        15.07 o                         
  -3  23   7          7.38         -1.69        12.21 o                         
  -2  23   7          9.14          6.98        12.47 o                         
  -1  23   7        122.33        119.92        12.35 o                         
   0  23   7          1.53         11.47        10.88 o                         
   1  23   7          2.76        -12.94        12.94 o                         
   2  23   7         95.92         83.76        14.91 o                         
   3  23   7        128.31        119.20        19.10 o                         
  -6  24   7         24.73         13.06        17.97 o                         
  -5  24   7         16.21         14.78        15.25 o                         
  -4  24   7          0.00          1.52        13.61 o                         
  -3  24   7        158.88        143.11        15.11 o                         
  -2  24   7          5.97          4.93        12.79 o                         
  -1  24   7         68.58         60.75        11.41 o                         
   0  24   7          0.00         12.55         9.82 o                         
   1  24   7          5.62         26.62        18.01 o                         
   2  24   7         37.15         29.62        14.51 o                         
  -5  25   7         24.60         20.23        23.69 o                         
  -4  25   7        432.20        537.88        37.65 o                         
  -3  25   7         81.93         92.59        14.91 o                         
  -2  25   7         12.83        -10.29        13.16 o                         
  -1  25   7        289.07        278.93        17.86 o                         
   0  25   7         28.26          7.44        18.48 o                         
   1  25   7          4.70         12.89        13.84 o                         
   2  25   7          4.11         21.48        44.11 o                         
  -4  26   7         62.16         73.71        17.16 o                         
  -3  26   7        124.95        146.48        17.62 o                         
  -2  26   7         83.25        103.46        15.13 o                         
  -1  26   7          6.43         20.89        13.71 o                         
   0  26   7         48.86         77.01        22.11 o                         
 -11   0   8         25.38         48.37        21.27 o                         
 -10   0   8        461.18        466.65        72.58 o                         
  -9   0   8          0.34          6.54        19.16 o                         
  -8   0   8          1.88          5.84        14.54 o                         
  -7   0   8        283.68        259.33        21.28 o                         
  -6   0   8         28.16         29.79        12.87 o                         
  -5   0   8         45.24         57.42         5.98 o                         
  -4   0   8       2588.92       2687.69       126.46 o                         
  -3   0   8        167.52        171.97        14.36 o                         
  -2   0   8        462.55        568.37        22.30 o                         
  -1   0   8          6.99         11.17        11.95 o                         
   0   0   8        298.07        334.30        20.18 o                         
   1   0   8        261.67        333.16        43.41 o                         
   2   0   8        402.28        426.14        20.93 o                         
   3   0   8         71.38         78.62        12.35 o                         
   4   0   8         69.00         76.31        13.53 o                         
   5   0   8         32.28         30.61        14.04 o                         
   6   0   8        243.64        282.32        19.80 o                         
   7   0   8         50.73         10.17        15.70 o                         
 -11   1   8         18.09         13.74        14.46 o                         
 -10   1   8          0.07         22.07        16.84 o                         
  -9   1   8          0.02        -11.66        12.38 o                         
  -8   1   8        131.42        138.35        13.36 o                         
  -7   1   8         18.83         19.90        10.01 o                         
  -6   1   8         75.41         59.32        10.03 o                         
  -5   1   8         18.34         21.03         5.77 o                         
  -4   1   8          8.47         13.30         5.23 o                         
  -3   1   8         19.66         28.73         7.96 o                         
  -2   1   8        115.03        101.14         8.37 o                         
  -1   1   8        193.75        174.22         9.04 o                         
   0   1   8         35.28         46.30         8.24 o                         
   1   1   8         62.85         57.13         8.58 o                         
   2   1   8         44.00         31.39         7.48 o                         
   3   1   8        348.31        343.09        13.23 o                         
   4   1   8        449.07        457.17        15.66 o                         
   5   1   8          7.65         18.35         9.49 o                         
   6   1   8        199.80        209.55        13.30 o                         
   7   1   8        167.68        187.54        14.59 o                         
 -11   2   8        164.52        183.27        21.26 o                         
 -10   2   8        813.91        865.60        28.88 o                         
  -9   2   8        112.60        100.94        18.87 o                         
  -8   2   8         45.04         50.81        11.71 o                         
  -7   2   8          1.47          8.01        10.21 o                         
  -6   2   8         15.90         22.58         4.46 o                         
  -5   2   8         59.04         45.99         6.74 o                         
  -4   2   8        219.63        250.66        15.18 o                         
  -3   2   8          2.86         -0.57         5.69 o                         
  -2   2   8       2366.48       2532.62        40.18 o                         
  -1   2   8        185.08        194.17        12.72 o                         
   0   2   8        691.67        749.42        19.14 o                         
   1   2   8        346.50        370.01        21.24 o                         
   2   2   8       1959.58       1972.53        31.69 o                         
   3   2   8        214.56        219.86        10.84 o                         
   4   2   8        293.02        295.50        21.38 o                         
   5   2   8         30.49         22.88         9.30 o                         
   6   2   8          5.35         -7.96        11.26 o                         
   7   2   8         67.22         77.25        11.59 o                         
 -11   3   8         24.47         66.43        22.42 o                         
 -10   3   8         73.02         99.06        28.06 o                         
  -9   3   8         78.04         67.29        13.09 o                         
  -8   3   8         67.10         48.35        11.82 o                         
  -7   3   8        448.90        480.65        19.53 o                         
  -6   3   8         47.43         42.41         6.38 o                         
  -5   3   8          9.39          7.57         6.49 o                         
  -4   3   8        978.36       1034.07        19.20 o                         
  -3   3   8        148.95        181.90         8.81 o                         
  -2   3   8        280.33        295.82        14.51 o                         
  -1   3   8        740.68        810.48        19.34 o                         
   0   3   8       1267.83       1271.95        29.61 o                         
   1   3   8        314.29        297.24        20.95 o                         
   2   3   8        527.88        497.26        15.19 o                         
   3   3   8        948.27        994.70        19.83 o                         
   4   3   8       2002.09       2076.69        32.13 o                         
   5   3   8        148.56        141.33        13.60 o                         
   6   3   8        179.31        149.73        11.66 o                         
   7   3   8         12.33          9.52        14.03 o                         
 -11   4   8         47.41         25.12        19.78 o                         
 -10   4   8         13.68         -9.13        12.86 o                         
  -9   4   8        517.91        467.84        27.70 o                         
  -8   4   8          6.78         10.46        10.53 o                         
  -7   4   8        747.37        710.67        16.47 o                         
  -6   4   8        998.93       1030.80        19.89 o                         
  -5   4   8        875.90        895.13        18.26 o                         
  -4   4   8        104.20        107.61         7.49 o                         
  -3   4   8        509.11        460.60        12.42 o                         
  -2   4   8          0.60         12.18         8.66 o                         
  -1   4   8         71.32         61.51         9.94 o                         
   0   4   8        438.12        450.92        13.64 o                         
   1   4   8          6.54         10.48        10.33 o                         
   2   4   8        233.43        246.88        14.33 o                         
   3   4   8        381.17        394.16        13.67 o                         
   4   4   8        559.90        557.82        16.21 o                         
   5   4   8          3.01         13.03         8.61 o                         
   6   4   8         16.46          6.37        11.60 o                         
   7   4   8         20.75         34.97        16.09 o                         
 -11   5   8         69.83         54.74        21.51 o                         
 -10   5   8         51.19         29.33        13.28 o                         
  -9   5   8       1914.01       1891.61        31.86 o                         
  -8   5   8       1042.45       1044.76        23.77 o                         
  -7   5   8         53.53         75.70         7.77 o                         
  -6   5   8        270.54        254.63        11.19 o                         
  -5   5   8         55.37         67.68         7.70 o                         
  -4   5   8        707.38        667.21        16.51 o                         
  -3   5   8         29.07         37.05         6.14 o                         
  -2   5   8       2053.89       2078.17        31.26 o                         
  -1   5   8        720.79        745.12        18.49 o                         
   0   5   8        177.19        167.55         9.37 o                         
   1   5   8         20.57          2.36         6.66 o                         
   2   5   8        112.19        131.68        13.91 o                         
   3   5   8        393.70        387.91        39.73 o                         
   4   5   8       1828.95       1844.18        31.67 o                         
   5   5   8          0.29         -7.90         7.90 o                         
   6   5   8          0.57         12.24        14.61 o                         
   7   5   8        210.40        253.13        20.35 o                         
 -11   6   8        214.68        253.74        32.27 o                         
 -10   6   8          7.41        -16.70        16.70 o                         
  -9   6   8         44.99         52.82        12.33 o                         
  -8   6   8        230.69        247.65        13.55 o                         
  -7   6   8          0.81         -2.11         9.17 o                         
  -6   6   8        200.34        227.14        11.03 o                         
  -5   6   8          7.27         12.27         6.90 o                         
  -4   6   8       2388.22       2365.55        37.00 o                         
  -3   6   8          1.91          4.92         7.25 o                         
  -2   6   8         40.66         26.47         7.39 o                         
  -1   6   8        690.14        683.14        15.50 o                         
   0   6   8          3.73         -0.18         6.40 o                         
   1   6   8        784.94        830.63        17.52 o                         
   2   6   8         86.27         66.34         7.54 o                         
   3   6   8         38.10         28.26        13.55 o                         
   4   6   8        428.43        457.15        27.60 o                         
   5   6   8         59.66         48.51        14.43 o                         
   6   6   8         50.78         38.14        17.35 o                         
   7   6   8        256.60        261.50        26.89 o                         
 -11   7   8         43.29         59.78        24.37 o                         
 -10   7   8         23.80         21.51        13.20 o                         
  -9   7   8        126.30         98.27         9.94 o                         
  -8   7   8        266.97        242.81        12.63 o                         
  -7   7   8          3.38         15.88         7.46 o                         
  -6   7   8        238.02        277.86        14.29 o                         
  -5   7   8       1845.58       1831.68        27.09 o                         
  -4   7   8        301.67        312.36        13.25 o                         
  -3   7   8          2.63          2.61         6.91 o                         
  -2   7   8         52.14         69.23         8.14 o                         
  -1   7   8         49.20         59.26         6.80 o                         
   0   7   8         10.94          9.73         6.18 o                         
   1   7   8        307.31        318.18        11.85 o                         
   2   7   8        377.62        397.88        20.75 o                         
   3   7   8        339.13        318.49        20.11 o                         
   4   7   8        168.84        162.95        18.52 o                         
   5   7   8          2.70         -5.16        13.20 o                         
   6   7   8          0.39        -17.25        23.13 o                         
   7   7   8         21.51         17.42        16.69 o                         
 -10   8   8        313.86        315.43        23.28 o                         
  -9   8   8        312.01        275.59        14.51 o                         
  -8   8   8         17.40         40.80         8.33 o                         
  -7   8   8        591.10        601.32        16.17 o                         
  -6   8   8         47.99         30.38         6.77 o                         
  -5   8   8        153.69        148.00        10.34 o                         
  -4   8   8        234.78        268.19        12.80 o                         
  -3   8   8          0.33          0.03         5.29 o                         
  -2   8   8          8.24         12.30         6.09 o                         
  -1   8   8         28.15         22.80         6.48 o                         
   0   8   8         25.86         25.02         6.18 o                         
   1   8   8        103.11        100.00         7.89 o                         
   2   8   8          7.56         -2.21        16.21 o                         
   3   8   8        187.69        218.36        19.24 o                         
   4   8   8          2.81          6.01        12.95 o                         
   5   8   8         82.68         80.80        18.72 o                         
   6   8   8          2.60        -14.32        14.32 o                         
   7   8   8        541.74        583.44        29.37 o                         
 -10   9   8         91.56         99.65        10.72 o                         
  -9   9   8        154.15        172.75        16.78 o                         
  -8   9   8        572.86        534.31        18.71 o                         
  -7   9   8          2.27          7.67         7.63 o                         
  -6   9   8         13.63         -6.85        12.68 o                         
  -5   9   8        985.53       1005.36        22.01 o                         
  -4   9   8         32.87         29.28         4.23 o                         
  -3   9   8        455.82        482.24        13.49 o                         
  -2   9   8        576.99        616.44        14.95 o                         
  -1   9   8        198.52        183.03        15.17 o                         
   0   9   8          0.45          0.90         5.82 o                         
   1   9   8        252.99        252.37        20.67 o                         
   2   9   8        880.93        911.60        29.54 o                         
   3   9   8        421.60        384.01        23.15 o                         
   4   9   8        122.62        130.37        18.37 o                         
   5   9   8         11.84         15.50        14.29 o                         
   6   9   8          3.96        -12.31        20.65 o                         
   7   9   8        285.95        283.12        22.62 o                         
 -10  10   8          1.50         -3.47        21.27 o                         
  -9  10   8         56.45         36.27        14.70 o                         
  -8  10   8          2.62          1.34         7.77 o                         
  -7  10   8       1213.01       1180.62        29.42 o                         
  -6  10   8          9.22          3.50         4.76 o                         
  -5  10   8        611.78        639.76        18.24 o                         
  -4  10   8         94.26         85.03         9.73 o                         
  -3  10   8       1507.90       1486.43        26.20 o                         
  -2  10   8        400.81        412.99        12.40 o                         
  -1  10   8        149.50        135.92         8.14 o                         
   0  10   8        854.17        865.77        17.61 o                         
   1  10   8        918.76        960.10        22.54 o                         
   2  10   8        176.38        172.94        13.80 o                         
   3  10   8         90.41         99.30        13.89 o                         
   4  10   8        284.01        291.81        21.06 o                         
   5  10   8         30.98         25.79        14.62 o                         
   6  10   8          4.15         24.41        16.23 o                         
 -10  11   8          5.33         -4.98        13.67 o                         
  -9  11   8        182.13        160.16        15.97 o                         
  -8  11   8          0.10         -2.26        12.42 o                         
  -7  11   8       1062.82       1136.54        29.49 o                         
  -6  11   8        416.48        415.20        13.72 o                         
  -5  11   8        300.07        336.64        15.60 o                         
  -4  11   8       1121.04       1142.57        25.41 o                         
  -3  11   8         99.12         94.18         6.91 o                         
  -2  11   8        407.66        360.42        12.15 o                         
  -1  11   8         76.36         77.07         7.43 o                         
   0  11   8        375.26        351.92        12.31 o                         
   1  11   8          7.28         -1.29         9.56 o                         
   2  11   8          3.53          3.39        10.09 o                         
   3  11   8         43.71         39.48        13.39 o                         
   4  11   8        151.40        145.92        15.80 o                         
   5  11   8       1374.02       1449.51        33.63 o                         
   6  11   8        580.94        636.23        26.53 o                         
 -10  12   8         22.50         18.46        19.13 o                         
  -9  12   8          1.49        -12.41        13.14 o                         
  -8  12   8         58.61         56.30        13.94 o                         
  -7  12   8       1121.19       1113.68        48.76 o                         
  -6  12   8         34.37         36.14         8.49 o                         
  -5  12   8         76.76        100.05        10.65 o                         
  -4  12   8          1.32          3.96         8.78 o                         
  -3  12   8       1171.18       1094.71        27.96 o                         
  -2  12   8        387.28        361.14        12.30 o                         
  -1  12   8        742.68        721.72        16.01 o                         
   0  12   8          8.25          6.32         5.91 o                         
   1  12   8        173.46        160.31        12.08 o                         
   2  12   8        187.73        174.03        13.14 o                         
   3  12   8         12.60         -4.96        12.81 o                         
   4  12   8        230.35        233.37        18.40 o                         
   5  12   8         48.54         34.83        14.15 o                         
   6  12   8        576.91        543.07        30.40 o                         
 -10  13   8         69.37        139.23        28.68 o                         
  -9  13   8         12.88          0.74        14.47 o                         
  -8  13   8        107.61        118.85        15.30 o                         
  -7  13   8        228.50        245.83        11.14 o                         
  -6  13   8         23.48         -0.16         8.86 o                         
  -5  13   8         75.33         66.42        10.42 o                         
  -4  13   8          0.01          5.49         9.43 o                         
  -3  13   8       2056.33       2086.45        34.52 o                         
  -2  13   8          5.42          3.13         6.88 o                         
  -1  13   8        690.41        704.71        19.04 o                         
   0  13   8         37.22         43.54        14.16 o                         
   1  13   8          8.75         15.99        10.47 o                         
   2  13   8         40.47         36.84        14.69 o                         
   3  13   8        339.45        318.58        18.82 o                         
   4  13   8        101.33        113.35        16.62 o                         
   5  13   8         12.43          3.24        13.69 o                         
   6  13   8         11.72         16.73        20.06 o                         
  -9  14   8        370.81        374.22        41.40 o                         
  -8  14   8         96.19         67.11        15.45 o                         
  -7  14   8        169.64        187.54        11.88 o                         
  -6  14   8         81.65         62.11        15.12 o                         
  -5  14   8        411.12        351.87        21.91 o                         
  -4  14   8         17.32         11.93         9.51 o                         
  -3  14   8        464.19        362.11        15.71 o                         
  -2  14   8         26.32         33.09         7.42 o                         
  -1  14   8         40.61         19.04         8.76 o                         
   0  14   8          0.01          6.94         7.69 o                         
   1  14   8        729.03        599.18        21.14 o                         
   2  14   8          1.19         -2.70        11.26 o                         
   3  14   8         15.20         -2.53        13.37 o                         
   4  14   8        131.10        113.62        17.19 o                         
   5  14   8        193.93        242.21        18.36 o                         
   6  14   8        758.42        832.78        30.36 o                         
  -9  15   8          1.85        -14.88        15.00 o                         
  -8  15   8          0.68         -0.67        27.19 o                         
  -7  15   8        143.97        159.92        17.22 o                         
  -6  15   8        111.24        108.68        11.83 o                         
  -5  15   8         14.98         22.25        11.04 o                         
  -4  15   8        106.36        111.19        11.62 o                         
  -3  15   8        138.54        139.93        11.58 o                         
  -2  15   8         21.16         25.26         7.23 o                         
  -1  15   8          5.07          8.51         7.77 o                         
   0  15   8          2.77          6.45         6.77 o                         
   1  15   8         90.78         89.76        12.38 o                         
   2  15   8          1.15          7.27        11.24 o                         
   3  15   8        486.33        476.05        27.35 o                         
   4  15   8         63.47         35.79        16.16 o                         
   5  15   8         45.82         44.79        15.32 o                         
  -9  16   8        132.40        169.93        22.53 o                         
  -8  16   8        661.49        672.42        27.99 o                         
  -7  16   8        125.64        163.76        15.67 o                         
  -6  16   8         44.01         31.60        11.22 o                         
  -5  16   8        684.51        695.24        23.49 o                         
  -4  16   8       1186.45       1229.18        26.70 o                         
  -3  16   8          5.27          9.52        10.23 o                         
  -2  16   8        141.86        107.58        11.00 o                         
  -1  16   8         35.60         30.24         8.25 o                         
   0  16   8         66.88         67.08         7.54 o                         
   1  16   8         70.82         50.96        12.23 o                         
   2  16   8         32.32         51.73        12.26 o                         
   3  16   8         11.11         -0.42        16.67 o                         
   4  16   8         81.53         69.84        21.90 o                         
   5  16   8         15.18         26.13        15.04 o                         
  -9  17   8          1.78         23.07        16.25 o                         
  -8  17   8        300.60        292.03        20.34 o                         
  -7  17   8         40.99         48.03        11.06 o                         
  -6  17   8        438.07        444.93        19.65 o                         
  -5  17   8          0.02         -1.02        13.60 o                         
  -4  17   8        270.32        287.58        15.28 o                         
  -3  17   8        530.99        556.80        19.86 o                         
  -2  17   8         14.96         16.53         6.79 o                         
  -1  17   8        593.91        565.51        16.27 o                         
   0  17   8        527.64        494.62        18.05 o                         
   1  17   8        480.94        537.71        21.44 o                         
   2  17   8        100.61        119.03        14.15 o                         
   3  17   8          0.02         -2.87        14.63 o                         
   4  17   8         46.90         59.62        18.00 o                         
   5  17   8         26.88          5.89        14.96 o                         
  -8  18   8         27.92         35.04        29.10 o                         
  -7  18   8        306.48        279.97        16.01 o                         
  -6  18   8          5.89         -6.20        12.70 o                         
  -5  18   8          4.39         11.76        12.32 o                         
  -4  18   8         27.34          6.69        11.22 o                         
  -3  18   8          0.35          2.12        10.64 o                         
  -2  18   8        116.62        110.89         8.71 o                         
  -1  18   8        282.44        289.47        13.07 o                         
   0  18   8        732.75        737.41        17.89 o                         
   1  18   8        903.54        903.86        25.65 o                         
   2  18   8        717.45        713.90        24.70 o                         
   3  18   8          7.39         12.85        24.45 o                         
   4  18   8        123.66        150.13        19.75 o                         
   5  18   8        303.97        261.41        31.13 o                         
  -8  19   8         20.50         -1.33        16.47 o                         
  -7  19   8          5.86         -1.03        12.37 o                         
  -6  19   8         25.26         10.81        14.99 o                         
  -5  19   8         13.92         26.92        12.74 o                         
  -4  19   8          1.44        -10.93        10.93 o                         
  -3  19   8        587.59        627.63        28.27 o                         
  -2  19   8        226.91        221.51         9.92 o                         
  -1  19   8         32.44         32.37         8.85 o                         
   0  19   8         26.80         38.93        10.74 o                         
   1  19   8        723.88        736.18        24.34 o                         
   2  19   8        532.83        559.44        23.25 o                         
   3  19   8         92.92         75.29        16.99 o                         
   4  19   8        296.45        358.21        23.39 o                         
  -7  20   8         64.30         56.64        13.81 o                         
  -6  20   8         11.82         11.33        13.38 o                         
  -5  20   8         15.61         12.59        12.98 o                         
  -4  20   8         30.63         10.41        11.71 o                         
  -3  20   8         65.60         74.75        13.76 o                         
  -2  20   8          8.93         -3.51         5.73 o                         
  -1  20   8          6.08         -2.23         8.77 o                         
   0  20   8         91.99         71.22         8.93 o                         
   1  20   8         76.26         56.62        13.86 o                         
   2  20   8        465.43        490.62        30.87 o                         
   3  20   8          4.13        -10.95        15.97 o                         
   4  20   8        176.34        207.60        20.79 o                         
  -7  21   8          0.06         16.07        13.47 o                         
  -6  21   8         72.42         86.80        21.00 o                         
  -5  21   8         23.85         31.13        13.83 o                         
  -4  21   8         33.88         28.32        12.62 o                         
  -3  21   8         53.76         32.23        12.45 o                         
  -2  21   8         79.08         53.12        12.59 o                         
  -1  21   8         56.32         45.98         9.63 o                         
   0  21   8        565.83        606.02        18.17 o                         
   1  21   8        937.96       1033.28        28.69 o                         
   2  21   8          0.27          5.03        14.06 o                         
   3  21   8         70.33         51.43        19.08 o                         
  -6  22   8          2.45        -11.46        13.72 o                         
  -5  22   8        150.15        164.78        26.48 o                         
  -4  22   8         21.56         20.93        12.90 o                         
  -3  22   8          3.79          8.65        12.63 o                         
  -2  22   8        174.08        168.12        14.79 o                         
  -1  22   8          3.48         10.01         9.26 o                         
   0  22   8         16.40         -1.02        12.77 o                         
   1  22   8          6.38         12.91        13.59 o                         
   2  22   8         17.26         17.16        14.62 o                         
   3  22   8         27.39         48.33        27.04 o                         
  -6  23   8         53.76         24.95        20.34 o                         
  -5  23   8          2.73         33.25        22.42 o                         
  -4  23   8         34.11         13.14        20.44 o                         
  -3  23   8          1.62          3.90        13.02 o                         
  -2  23   8          9.02         -2.04        12.96 o                         
  -1  23   8          0.69         11.69         9.04 o                         
   0  23   8         60.19         55.41        15.77 o                         
   1  23   8          5.88         22.84        13.72 o                         
   2  23   8          9.85         17.57        20.60 o                         
  -5  24   8         45.06         42.32        15.99 o                         
  -4  24   8         18.71          0.16        13.59 o                         
  -3  24   8         63.19         73.56        14.82 o                         
  -2  24   8          0.05          6.67        13.19 o                         
  -1  24   8          0.19         16.70        12.46 o                         
   0  24   8         69.37         85.16        14.31 o                         
   1  24   8          6.23         31.08        14.46 o                         
  -4  25   8         63.74         38.17        14.74 o                         
  -3  25   8         13.61          5.11        14.03 o                         
  -2  25   8        424.35        432.54        21.78 o                         
  -1  25   8         13.46         33.43        13.30 o                         
   0  25   8        148.83        169.41        19.96 o                         
  -2  26   8         49.18         21.53        25.00 o                         
 -11   1   9        398.22        360.38        21.34 o                         
 -10   1   9         25.39         20.19        15.93 o                         
  -9   1   9        126.88        112.82        14.26 o                         
  -8   1   9         56.87         49.69        11.65 o                         
  -7   1   9        138.71        127.79        12.63 o                         
  -6   1   9         17.78         10.97         9.81 o                         
  -5   1   9        950.53        975.90        16.46 o                         
  -4   1   9        488.89        505.47        14.20 o                         
  -3   1   9          4.33          8.76         9.43 o                         
  -2   1   9        586.77        593.72        16.90 o                         
  -1   1   9        198.76        236.84        15.14 o                         
   0   1   9        370.78        297.99        33.24 o                         
   1   1   9         69.24         75.30         8.96 o                         
   2   1   9         40.43         39.65         8.29 o                         
   3   1   9        246.83        252.27        12.63 o                         
   4   1   9         80.94         84.80        10.14 o                         
   5   1   9       1287.87       1406.19        27.00 o                         
   6   1   9         20.27         47.69        18.53 o                         
   7   1   9        105.02         59.87        18.64 o                         
 -11   2   9         86.72         66.30        15.56 o                         
 -10   2   9         14.94         18.38        13.46 o                         
  -9   2   9         13.44         14.09        11.91 o                         
  -8   2   9         20.36         20.41        11.69 o                         
  -7   2   9       1587.33       1540.25        32.27 o                         
  -6   2   9        509.47        526.39        16.51 o                         
  -5   2   9         77.39         81.79         7.03 o                         
  -4   2   9       1047.37       1076.50        20.52 o                         
  -3   2   9        721.56        705.96        15.75 o                         
  -2   2   9        111.65        100.84         8.87 o                         
  -1   2   9        162.47        156.27        12.30 o                         
   0   2   9          1.94          1.59        10.43 o                         
   1   2   9       1593.75       1600.44        28.76 o                         
   2   2   9         22.89         27.87         8.84 o                         
   3   2   9          2.21          5.61         8.28 o                         
   4   2   9        419.46        422.99        21.46 o                         
   5   2   9        364.76        398.55        15.96 o                         
   6   2   9          5.40         11.36        10.20 o                         
   7   2   9         47.25         28.29        35.50 o                         
 -11   3   9        296.42        338.98        33.43 o                         
 -10   3   9          1.34         -9.29        22.58 o                         
  -9   3   9         64.66         84.09        13.02 o                         
  -8   3   9        123.04        113.22        12.68 o                         
  -7   3   9       1924.17       1947.67        37.69 o                         
  -6   3   9        771.25        734.66        16.62 o                         
  -5   3   9        462.86        472.32        11.18 o                         
  -4   3   9        401.22        382.74        13.70 o                         
  -3   3   9        178.11        157.55         8.56 o                         
  -2   3   9        196.50        187.06        11.18 o                         
  -1   3   9        202.71        204.25        11.61 o                         
   0   3   9        737.37        743.91        48.18 o                         
   1   3   9       1276.60       1310.62        28.26 o                         
   2   3   9       1293.42       1296.29        27.99 o                         
   3   3   9        249.02        221.20        15.68 o                         
   4   3   9         50.09         58.90         9.55 o                         
   5   3   9        248.98        251.99        13.79 o                         
   6   3   9         35.71         21.69         9.95 o                         
 -11   4   9          1.27         41.91        24.30 o                         
 -10   4   9         87.74         97.98        14.85 o                         
  -9   4   9        483.71        556.31        22.77 o                         
  -8   4   9         57.94         63.22        11.43 o                         
  -7   4   9        185.85        171.75         9.16 o                         
  -6   4   9        664.98        699.02        18.32 o                         
  -5   4   9        578.79        571.12        18.24 o                         
  -4   4   9         53.25         41.28         8.42 o                         
  -3   4   9         72.79         73.10         7.58 o                         
  -2   4   9       1007.95       1007.30        22.37 o                         
  -1   4   9        977.08        992.39        22.51 o                         
   0   4   9         43.59         48.32         8.60 o                         
   1   4   9        111.49        127.71        21.32 o                         
   2   4   9        160.80        162.61        15.07 o                         
   3   4   9        224.21        236.11        14.22 o                         
   4   4   9        304.60        296.04        12.89 o                         
   5   4   9         10.18         12.74         9.28 o                         
   6   4   9        183.45        199.99        29.78 o                         
 -11   5   9          6.93         42.08        15.04 o                         
 -10   5   9        245.61        257.14        18.11 o                         
  -9   5   9          0.02        -11.59        11.59 o                         
  -8   5   9          0.51         13.96         7.23 o                         
  -7   5   9        608.88        563.46        18.24 o                         
  -6   5   9       1233.82       1284.53        23.67 o                         
  -5   5   9        668.02        672.40        16.78 o                         
  -4   5   9        463.44        503.15        13.37 o                         
  -3   5   9        231.15        165.92        16.89 o                         
  -2   5   9         37.49         55.17         8.15 o                         
  -1   5   9        581.49        632.66        15.96 o                         
   0   5   9        172.55        185.92        10.51 o                         
   1   5   9          6.95          0.00         9.64 o                         
   2   5   9        240.84        236.27        16.88 o                         
   3   5   9        142.47        163.29        21.36 o                         
   4   5   9          1.37         -2.26        12.35 o                         
   5   5   9          3.13         18.47        14.25 o                         
   6   5   9          3.33         -6.92        14.98 o                         
 -10   6   9        123.05        144.71        17.86 o                         
  -9   6   9        262.18        218.55        14.99 o                         
  -8   6   9       1781.93       1852.56        31.23 o                         
  -7   6   9          3.36         21.05        14.77 o                         
  -6   6   9        364.21        355.15        21.27 o                         
  -5   6   9        136.22        125.54         9.11 o                         
  -4   6   9        908.78        910.15        20.55 o                         
  -3   6   9        635.39        663.54        17.89 o                         
  -2   6   9        464.95        400.56        14.11 o                         
  -1   6   9        263.69        270.94        11.80 o                         
   0   6   9          2.28          1.94         7.32 o                         
   1   6   9        459.30        428.76        18.40 o                         
   2   6   9         10.12         14.58         7.39 o                         
   3   6   9          2.48          3.80         6.82 o                         
   4   6   9        407.87        430.78        35.06 o                         
   5   6   9          1.67        -13.87        13.87 o                         
   6   6   9         71.33         97.25        22.42 o                         
 -10   7   9          0.66        -12.78        12.78 o                         
  -9   7   9         27.94         21.15         8.20 o                         
  -8   7   9        936.32        922.01        20.63 o                         
  -7   7   9       2806.47       2655.68        40.49 o                         
  -6   7   9        794.52        753.07        17.93 o                         
  -5   7   9       1162.82       1118.24        19.68 o                         
  -4   7   9        179.17        160.24        10.99 o                         
  -3   7   9         76.98         78.14         9.61 o                         
  -2   7   9         63.45         41.86         7.30 o                         
  -1   7   9       1632.56       1678.69        25.50 o                         
   0   7   9         60.71         55.14         8.23 o                         
   1   7   9        210.76        193.04        10.12 o                         
   2   7   9         26.14         23.45         4.61 o                         
   3   7   9       1476.02       1475.32        38.46 o                         
   4   7   9         46.05          7.64        13.25 o                         
   5   7   9         34.48         35.54        14.96 o                         
   6   7   9        239.43        271.54        20.35 o                         
 -10   8   9        108.29         90.83        13.03 o                         
  -9   8   9         40.45         34.19         8.62 o                         
  -8   8   9         66.79         60.82        10.09 o                         
  -7   8   9       1069.60       1016.93        28.37 o                         
  -6   8   9         31.87         54.12         7.01 o                         
  -5   8   9        472.00        461.64        20.53 o                         
  -4   8   9        265.80        207.23        12.49 o                         
  -3   8   9       3362.37       3330.69        42.71 o                         
  -2   8   9        426.60        424.87        14.00 o                         
  -1   8   9         85.47         83.99         9.35 o                         
   0   8   9        262.50        268.20        14.20 o                         
   1   8   9          7.25          9.86        10.29 o                         
   2   8   9        356.74        359.95        21.63 o                         
   3   8   9         98.99         75.05        23.49 o                         
   4   8   9         18.07         17.31        14.12 o                         
   5   8   9        141.39        142.21        16.82 o                         
   6   8   9         34.67         35.00        16.29 o                         
 -10   9   9         59.57         84.49        20.37 o                         
  -9   9   9        117.92        101.55        11.56 o                         
  -8   9   9         95.54         68.27        13.47 o                         
  -7   9   9         78.08         56.15         9.36 o                         
  -6   9   9        578.67        610.30        27.04 o                         
  -5   9   9         66.88         55.67         4.73 o                         
  -4   9   9        283.65        256.99        11.99 o                         
  -3   9   9        325.42        330.58        12.34 o                         
  -2   9   9         49.68         51.85         7.36 o                         
  -1   9   9        103.16         74.87         7.78 o                         
   0   9   9          1.11         -4.85         8.57 o                         
   1   9   9         53.96         36.16         4.62 o                         
   2   9   9         75.10         79.55        15.06 o                         
   3   9   9          4.33         -1.88        13.82 o                         
   4   9   9         46.05         41.22        14.38 o                         
   5   9   9         42.85         25.11        15.10 o                         
   6   9   9         36.14         14.20        17.36 o                         
 -10  10   9         61.68         52.32        20.27 o                         
  -9  10   9          0.23        -13.65        15.85 o                         
  -8  10   9         17.95         14.26        12.41 o                         
  -7  10   9        253.43        258.84        16.98 o                         
  -6  10   9        233.26        203.83         9.06 o                         
  -5  10   9         50.05         53.48         9.11 o                         
  -4  10   9        399.46        375.58        10.90 o                         
  -3  10   9       1212.37       1196.72        22.18 o                         
  -2  10   9          2.06          6.71         7.00 o                         
  -1  10   9        106.97        103.68         8.31 o                         
   0  10   9          0.00         -0.89         7.10 o                         
   1  10   9          1.35         -3.69         9.94 o                         
   2  10   9         98.11         87.14        13.52 o                         
   3  10   9        175.44        171.01        15.79 o                         
   4  10   9        289.43        287.56        18.95 o                         
   5  10   9        320.30        266.08        20.25 o                         
   6  10   9        133.12        150.16        19.83 o                         
 -10  11   9          4.80         -2.20        18.85 o                         
  -9  11   9         42.41         23.79        13.46 o                         
  -8  11   9        621.11        583.96        24.26 o                         
  -7  11   9        128.66        106.17        13.96 o                         
  -6  11   9         15.67          9.81        10.70 o                         
  -5  11   9        443.86        393.24        18.82 o                         
  -4  11   9       1733.22       1622.94        49.33 o                         
  -3  11   9        557.93        561.38        15.55 o                         
  -2  11   9        306.26        331.52        12.69 o                         
  -1  11   9        104.21        110.40         8.39 o                         
   0  11   9          8.45         -2.29         6.60 o                         
   1  11   9        250.77        244.14        13.70 o                         
   2  11   9        672.25        691.74        24.58 o                         
   3  11   9          3.67         -3.55        12.86 o                         
   4  11   9        157.74        146.65        16.87 o                         
   5  11   9         96.06        105.84        17.65 o                         
   6  11   9        805.87        816.53        30.28 o                         
 -10  12   9          1.26         57.79        16.02 o                         
  -9  12   9          0.09          0.21        13.87 o                         
  -8  12   9        121.42        136.57        15.69 o                         
  -7  12   9        126.64        101.80        17.92 o                         
  -6  12   9         55.66         37.33         9.28 o                         
  -5  12   9         73.94         71.83        10.58 o                         
  -4  12   9       2710.79       2661.56        41.46 o                         
  -3  12   9          3.66          5.25         6.22 o                         
  -2  12   9         95.52        117.50         8.37 o                         
  -1  12   9        168.88        182.00        10.10 o                         
   0  12   9        125.69         80.30         8.15 o                         
   1  12   9        227.76        202.80        13.26 o                         
   2  12   9         44.10         29.73        12.83 o                         
   3  12   9          0.67         12.32        13.47 o                         
   4  12   9          3.29         -5.71        14.22 o                         
   5  12   9         61.66         56.35        15.68 o                         
  -9  13   9          3.17          7.91        14.53 o                         
  -8  13   9          7.09         29.63        14.22 o                         
  -7  13   9          3.31         19.36        13.42 o                         
  -6  13   9        411.25        422.40        23.41 o                         
  -5  13   9          0.01         -1.12         9.91 o                         
  -4  13   9          5.12         -2.25         9.45 o                         
  -3  13   9          0.13         -7.21         8.23 o                         
  -2  13   9        674.62        649.85        16.20 o                         
  -1  13   9        291.12        254.55        12.98 o                         
   0  13   9        517.61        445.17        13.11 o                         
   1  13   9          0.18        -10.53        10.53 o                         
   2  13   9        306.51        291.46        16.18 o                         
   3  13   9          6.99         -2.01        13.61 o                         
   4  13   9         56.77         93.85        22.88 o                         
   5  13   9          3.56         17.75        15.41 o                         
  -9  14   9         19.51          0.01        15.09 o                         
  -8  14   9         17.27         28.40        14.90 o                         
  -7  14   9          5.29          7.38         6.97 o                         
  -6  14   9        136.15        139.68        14.05 o                         
  -5  14   9          0.60          0.59        10.39 o                         
  -4  14   9         20.46         31.62        10.46 o                         
  -3  14   9        335.14        313.51        15.30 o                         
  -2  14   9         15.99         19.47         7.91 o                         
  -1  14   9          1.27          6.83        11.95 o                         
   0  14   9         39.14         26.70         8.91 o                         
   1  14   9        642.88        620.25        21.50 o                         
   2  14   9        268.76        248.67        15.62 o                         
   3  14   9         50.84         47.51        15.16 o                         
   4  14   9        477.59        501.31        35.46 o                         
   5  14   9          8.25          0.78        14.96 o                         
  -9  15   9         20.76         22.22        17.12 o                         
  -8  15   9        188.18        193.60        17.69 o                         
  -7  15   9        103.76        120.32        13.47 o                         
  -6  15   9        469.00        435.64        19.50 o                         
  -5  15   9         47.18         64.10        18.87 o                         
  -4  15   9        204.06        190.61        13.07 o                         
  -3  15   9       2191.24       2104.63        36.09 o                         
  -2  15   9         17.59         17.90         7.86 o                         
  -1  15   9        118.10         95.61         9.54 o                         
   0  15   9        537.24        512.84        13.95 o                         
   1  15   9        122.06         90.83        13.54 o                         
   2  15   9         48.90         37.10        12.92 o                         
   3  15   9         54.91         55.90        15.63 o                         
   4  15   9         10.59         12.99        16.54 o                         
   5  15   9          2.37         11.45        15.41 o                         
  -9  16   9         36.08         41.96        16.01 o                         
  -8  16   9         16.16          0.71        15.09 o                         
  -7  16   9         11.70         17.20         9.14 o                         
  -6  16   9        152.08        124.10        12.98 o                         
  -5  16   9        149.78        138.67        13.58 o                         
  -4  16   9         81.87         70.36        11.25 o                         
  -3  16   9         10.56         29.20        10.85 o                         
  -2  16   9         23.23         12.49         8.10 o                         
  -1  16   9        273.42        274.96        14.04 o                         
   0  16   9         24.09         12.30         7.44 o                         
   1  16   9        119.88        125.98        13.79 o                         
   2  16   9        397.58        323.31        17.83 o                         
   3  16   9         93.30        115.26        16.86 o                         
   4  16   9         26.70         52.31        19.40 o                         
  -8  17   9         33.38          1.38        15.74 o                         
  -7  17   9         80.01         77.86        10.76 o                         
  -6  17   9        109.14        103.61        17.60 o                         
  -5  17   9         10.66         -8.06        11.63 o                         
  -4  17   9        169.10        180.15        13.61 o                         
  -3  17   9         59.54         61.72        12.56 o                         
  -2  17   9        472.31        464.94        14.80 o                         
  -1  17   9          3.67         13.88         8.41 o                         
   0  17   9          0.00         -3.71        16.57 o                         
   1  17   9         78.96         81.61        13.63 o                         
   2  17   9         78.92        105.26        14.39 o                         
   3  17   9         36.34         48.84        16.41 o                         
   4  17   9          1.16         13.03        16.93 o                         
  -8  18   9        118.68        131.40        18.18 o                         
  -7  18   9         18.33         31.03        11.43 o                         
  -6  18   9         66.25         77.16        13.14 o                         
  -5  18   9        136.98        136.83        18.14 o                         
  -4  18   9        252.08        239.10        14.87 o                         
  -3  18   9        129.47        127.54        12.88 o                         
  -2  18   9          1.95         -0.53         7.33 o                         
  -1  18   9          0.13         10.31         8.85 o                         
   0  18   9        325.69        291.26        20.65 o                         
   1  18   9        547.55        507.56        23.38 o                         
   2  18   9        159.53        142.83        15.28 o                         
   3  18   9         45.45         69.04        24.61 o                         
   4  18   9          0.00        -16.61        16.61 o                         
  -8  19   9        146.01        144.47        41.26 o                         
  -7  19   9         18.88         -8.75        11.79 o                         
  -6  19   9         59.48         65.76        13.69 o                         
  -5  19   9          3.35         -5.90        12.60 o                         
  -4  19   9         55.45         66.78        12.31 o                         
  -3  19   9        159.70        161.16        15.38 o                         
  -2  19   9         28.02         28.10         7.14 o                         
  -1  19   9         61.50         39.31        12.65 o                         
   0  19   9        306.21        246.72        16.06 o                         
   1  19   9        362.71        347.69        18.14 o                         
   2  19   9        234.68        230.90        20.88 o                         
   3  19   9        180.11        172.17        19.59 o                         
  -7  20   9          0.55         10.01        18.04 o                         
  -6  20   9         70.07         92.77        14.61 o                         
  -5  20   9         61.62         73.72        19.30 o                         
  -4  20   9         18.97         12.34        12.69 o                         
  -3  20   9         51.55         51.36        12.32 o                         
  -2  20   9         67.70         50.25        12.56 o                         
  -1  20   9         48.10         29.53         9.35 o                         
   0  20   9         38.69         19.53        20.23 o                         
   1  20   9         97.87         66.45        22.67 o                         
   2  20   9        290.74        268.98        18.31 o                         
   3  20   9          0.12        -16.36        16.36 o                         
  -7  21   9        101.36         44.88        30.93 o                         
  -6  21   9         10.37         -9.69        13.63 o                         
  -5  21   9         70.87         97.27        15.11 o                         
  -4  21   9          6.35          4.01        12.57 o                         
  -3  21   9          0.25        -12.04        12.04 o                         
  -2  21   9         95.23         99.03        13.57 o                         
  -1  21   9        109.79        127.86        10.95 o                         
   0  21   9        586.49        535.29        30.89 o                         
   1  21   9         37.57         15.16        14.03 o                         
   2  21   9        175.48        143.97        16.78 o                         
  -6  22   9         10.41         13.27        14.51 o                         
  -5  22   9          8.87         16.02        17.66 o                         
  -4  22   9        123.87        142.63        21.80 o                         
  -3  22   9        115.48        123.98        14.32 o                         
  -2  22   9        173.18        196.89        18.52 o                         
  -1  22   9          6.85          1.44        10.04 o                         
   0  22   9        342.46        356.37        19.31 o                         
   1  22   9         78.91         99.17        15.87 o                         
   2  22   9          5.89          8.22        14.53 o                         
  -5  23   9        103.79         98.78        16.38 o                         
  -4  23   9         71.72         75.15        15.87 o                         
  -3  23   9         55.54         57.15        14.29 o                         
  -2  23   9         10.52         30.75        13.42 o                         
  -1  23   9         38.30         14.43        16.11 o                         
   0  23   9        301.01        271.83        18.64 o                         
   1  23   9         44.24         93.70        15.43 o                         
  -4  24   9         77.42         75.26        14.96 o                         
  -3  24   9         27.13         35.20        15.92 o                         
  -2  24   9         52.21         75.65        14.52 o                         
  -1  24   9          0.00         -8.96        16.64 o                         
   0  24   9          4.63         17.69        17.84 o                         
 -11   0  10         36.97         64.32        33.39 o                         
 -10   0  10         18.14         33.61        19.88 o                         
  -9   0  10          8.11         20.56        17.68 o                         
  -8   0  10         80.87         67.99        24.78 o                         
  -7   0  10          2.39         35.42        16.18 o                         
  -6   0  10        207.25        206.63        19.33 o                         
  -5   0  10        676.49        671.94        20.65 o                         
  -4   0  10        103.31        118.29        15.12 o                         
  -3   0  10       8992.42       9281.61       187.02 o                         
  -2   0  10       4491.28       4252.26        91.46 o                         
  -1   0  10        577.57        539.54        39.37 o                         
   0   0  10        602.90        605.62        44.29 o                         
   1   0  10         22.81         41.10        14.50 o                         
   2   0  10        434.02        433.26        22.12 o                         
   3   0  10       1357.30       1461.88        37.86 o                         
   4   0  10         24.91         45.31        14.30 o                         
   5   0  10          9.69         -1.41        21.95 o                         
   6   0  10         37.99         14.80        15.46 o                         
 -11   1  10         70.04         88.50        24.36 o                         
 -10   1  10         16.35         31.05        14.22 o                         
  -9   1  10          5.60         -3.05        19.25 o                         
  -8   1  10        249.05        225.25        15.69 o                         
  -7   1  10         15.13         12.56        11.14 o                         
  -6   1  10        140.95        140.64         7.90 o                         
  -5   1  10        771.95        782.05        15.57 o                         
  -4   1  10        704.70        698.49        19.02 o                         
  -3   1  10         37.89         58.20        13.62 o                         
  -2   1  10        234.22        235.41        14.81 o                         
  -1   1  10        895.89        797.11        46.08 o                         
   0   1  10         14.34          1.56        16.27 o                         
   1   1  10        640.33        647.17        18.34 o                         
   2   1  10          1.33          3.70         8.70 o                         
   3   1  10        222.21        217.00        12.10 o                         
   4   1  10        984.97       1084.12        23.74 o                         
   5   1  10          3.25         -0.03        10.13 o                         
   6   1  10         24.64         17.28        17.23 o                         
 -10   2  10          0.59         -9.83        13.53 o                         
  -9   2  10         85.24        115.88        13.85 o                         
  -8   2  10         46.81         74.60        15.83 o                         
  -7   2  10        100.84         69.43        12.03 o                         
  -6   2  10        441.36        416.52        15.08 o                         
  -5   2  10       1074.53       1118.67        18.92 o                         
  -4   2  10        751.65        772.50        18.60 o                         
  -3   2  10         13.24         14.41        15.11 o                         
  -2   2  10        761.32        799.31        20.76 o                         
  -1   2  10          0.04        -11.39        11.39 o                         
   0   2  10        258.32        281.57        22.54 o                         
   1   2  10        610.29        629.88        21.10 o                         
   2   2  10        119.38        117.16         9.83 o                         
   3   2  10         42.43         36.66         9.48 o                         
   4   2  10        611.12        669.04        19.66 o                         
   5   2  10         47.25         31.21        10.49 o                         
   6   2  10          2.06         -0.37        15.67 o                         
 -10   3  10        201.33        184.24        16.59 o                         
  -9   3  10         96.74         61.54        13.96 o                         
  -8   3  10          3.11         -3.40        11.25 o                         
  -7   3  10         88.16         92.06        15.83 o                         
  -6   3  10        113.28         92.00        17.07 o                         
  -5   3  10        723.36        736.20        15.26 o                         
  -4   3  10       1237.66       1180.69        22.91 o                         
  -3   3  10       3316.46       3408.07        47.56 o                         
  -2   3  10        127.65        130.38        12.56 o                         
  -1   3  10        165.11        180.59        16.94 o                         
   0   3  10       1196.39       1263.20        38.01 o                         
   1   3  10          0.29         -1.67        10.47 o                         
   2   3  10         38.90         44.25        12.19 o                         
   3   3  10          0.67         31.23         8.97 o                         
   4   3  10        985.74       1039.45        22.87 o                         
   5   3  10         61.99         62.86        10.18 o                         
   6   3  10         50.65         65.55        16.45 o                         
 -10   4  10          1.27        -11.56        13.57 o                         
  -9   4  10        119.43        102.34        14.31 o                         
  -8   4  10       1017.45        923.20        26.04 o                         
  -7   4  10        371.06        351.59        18.27 o                         
  -6   4  10        507.34        550.06        16.18 o                         
  -5   4  10         37.79         28.85         8.63 o                         
  -4   4  10        718.88        737.63        16.65 o                         
  -3   4  10        509.78        491.23        14.54 o                         
  -2   4  10          3.41         -5.31        12.67 o                         
  -1   4  10        401.02        376.82        16.45 o                         
   0   4  10         81.03         78.67         9.42 o                         
   1   4  10        549.05        588.95        24.65 o                         
   2   4  10          0.14         -0.38        13.34 o                         
   3   4  10        352.49        368.46        28.97 o                         
   4   4  10        120.23        139.38        16.74 o                         
   5   4  10        140.28        143.44        17.09 o                         
   6   4  10         30.21         48.29        16.30 o                         
 -10   5  10         50.17         54.86        17.29 o                         
  -9   5  10          3.38          9.77        12.16 o                         
  -8   5  10        101.70         90.76        12.47 o                         
  -7   5  10         54.34         61.95        11.05 o                         
  -6   5  10        989.70        942.21        20.61 o                         
  -5   5  10       1284.53       1254.37        24.93 o                         
  -4   5  10         55.89         62.11         7.67 o                         
  -3   5  10          0.20         -0.48         8.25 o                         
  -2   5  10         37.53         39.37         8.83 o                         
  -1   5  10        558.57        554.44        20.13 o                         
   0   5  10        586.47        564.06        16.67 o                         
   1   5  10        204.57        197.25        12.03 o                         
   2   5  10        367.30        368.57        24.01 o                         
   3   5  10          6.21          2.70        12.84 o                         
   4   5  10          0.75         -9.99        13.14 o                         
   5   5  10        213.68        211.80        19.04 o                         
   6   5  10         13.35         14.59        23.44 o                         
 -10   6  10         62.99         37.06        13.42 o                         
  -9   6  10        358.96        328.14        18.45 o                         
  -8   6  10          0.74         -7.48         7.48 o                         
  -7   6  10          9.34         25.81         8.24 o                         
  -6   6  10        317.14        283.74        21.54 o                         
  -5   6  10         29.90         16.37         8.04 o                         
  -4   6  10        678.46        684.33        19.29 o                         
  -3   6  10        857.49        758.45        40.76 o                         
  -2   6  10        381.32        345.26        27.85 o                         
  -1   6  10        362.78        392.51        13.41 o                         
   0   6  10         12.49          5.57         8.17 o                         
   1   6  10        518.96        514.91        17.43 o                         
   2   6  10        625.05        638.91        18.93 o                         
   3   6  10        153.81        115.54         8.44 o                         
   4   6  10          6.57          1.62        14.18 o                         
   5   6  10        122.84         96.96        17.13 o                         
   6   6  10        140.22        119.38        18.29 o                         
 -10   7  10         60.16         36.17        12.75 o                         
  -9   7  10         66.91         54.99        11.89 o                         
  -8   7  10         18.59         15.33         9.89 o                         
  -7   7  10          3.65         10.57        10.27 o                         
  -6   7  10        740.52        708.55        18.23 o                         
  -5   7  10        369.66        387.96        19.85 o                         
  -4   7  10        305.60        321.04        15.10 o                         
  -3   7  10         16.31         18.90         9.41 o                         
  -2   7  10        128.61        120.76         8.95 o                         
  -1   7  10        330.77        325.88        13.02 o                         
   0   7  10        323.83        277.98        13.06 o                         
   1   7  10         97.92        113.90         9.56 o                         
   2   7  10          4.12          0.29         7.25 o                         
   3   7  10        110.72        106.21        16.86 o                         
   4   7  10        233.01        256.87        18.16 o                         
   5   7  10        441.24        404.65        23.58 o                         
 -10   8  10        103.03         95.56        26.83 o                         
  -9   8  10          2.84         -0.34        16.94 o                         
  -8   8  10         29.74         46.85         8.45 o                         
  -7   8  10         58.54         50.20         7.88 o                         
  -6   8  10        316.54        278.67        23.27 o                         
  -5   8  10       2312.52       2147.67        37.65 o                         
  -4   8  10         76.20        116.99        10.66 o                         
  -3   8  10       1120.92       1045.48        20.94 o                         
  -2   8  10        695.57        682.42        16.39 o                         
  -1   8  10          0.39          2.54         7.37 o                         
   0   8  10        250.70        238.48        11.13 o                         
   1   8  10        471.54        434.27        13.96 o                         
   2   8  10        230.43        193.27        21.20 o                         
   3   8  10         52.66         53.36        16.12 o                         
   4   8  10         41.02         36.24        14.59 o                         
   5   8  10        339.99        335.68        21.51 o                         
 -10   9  10        262.89        270.16        27.97 o                         
  -9   9  10         57.16         39.03        13.70 o                         
  -8   9  10         41.82         32.29        12.03 o                         
  -7   9  10          1.73          8.48        11.18 o                         
  -6   9  10        768.82        688.86        23.93 o                         
  -5   9  10        198.25        177.85         9.19 o                         
  -4   9  10         64.29         50.05         7.52 o                         
  -3   9  10        204.08        211.26        12.21 o                         
  -2   9  10          4.40          3.52         8.62 o                         
  -1   9  10         89.74         67.84         8.42 o                         
   0   9  10         17.91          6.82         7.23 o                         
   1   9  10         70.10         78.05         6.80 o                         
   2   9  10        146.93        119.47        16.48 o                         
   3   9  10         26.57         55.06        16.62 o                         
   4   9  10         11.03         12.11        14.79 o                         
   5   9  10         34.41         36.80        16.75 o                         
 -10  10  10          6.12         28.12        22.62 o                         
  -9  10  10         20.31         12.05        12.51 o                         
  -8  10  10         79.66        116.96        24.23 o                         
  -7  10  10        291.77        293.23        18.90 o                         
  -6  10  10         39.22         27.11         7.28 o                         
  -5  10  10       1219.61       1144.76        29.27 o                         
  -4  10  10        441.94        399.56        12.94 o                         
  -3  10  10        206.92        164.62        10.13 o                         
  -2  10  10        234.05        186.58         9.83 o                         
  -1  10  10        446.19        413.88        14.27 o                         
   0  10  10          7.58         26.77         8.50 o                         
   1  10  10        528.81        474.48        25.59 o                         
   2  10  10         28.30         35.36        13.47 o                         
   3  10  10        176.60        184.68        17.13 o                         
   4  10  10         19.82         -8.22        13.25 o                         
   5  10  10        144.52        131.50        20.15 o                         
 -10  11  10         12.75         18.17        22.94 o                         
  -9  11  10         78.54         64.26        14.52 o                         
  -8  11  10          0.00        -12.61        12.94 o                         
  -7  11  10        238.00        216.54        17.50 o                         
  -6  11  10         11.44          4.41         7.48 o                         
  -5  11  10        331.41        340.30        16.48 o                         
  -4  11  10        150.78        136.88         9.86 o                         
  -3  11  10         32.91         29.05         7.50 o                         
  -2  11  10        203.92        175.62        11.24 o                         
  -1  11  10        175.45        152.72         9.73 o                         
   0  11  10         28.62         29.16         8.15 o                         
   1  11  10          2.21          3.43        10.96 o                         
   2  11  10          3.87         -1.91        13.05 o                         
   3  11  10         26.06         43.04        14.86 o                         
   4  11  10        278.77        284.80        18.01 o                         
   5  11  10         41.53         52.90        15.43 o                         
  -9  12  10          0.59          7.56        14.29 o                         
  -8  12  10        385.56        331.94        20.55 o                         
  -7  12  10        345.52        342.93        19.63 o                         
  -6  12  10         49.86         65.25        10.81 o                         
  -5  12  10         13.59         16.27        10.03 o                         
  -4  12  10        990.20        999.32        25.70 o                         
  -3  12  10         15.51         16.75         7.16 o                         
  -2  12  10         19.54         39.37         8.08 o                         
  -1  12  10        997.36        920.10        19.38 o                         
   0  12  10        283.64        227.83        10.22 o                         
   1  12  10         56.22         59.88        12.09 o                         
   2  12  10         29.89         22.41        13.56 o                         
   3  12  10          0.48         -7.60        14.19 o                         
   4  12  10         35.93         25.24        14.68 o                         
   5  12  10          0.01         -6.06        14.77 o                         
  -9  13  10          6.31          0.32        14.83 o                         
  -8  13  10        293.32        305.73        19.62 o                         
  -7  13  10          1.16        -13.45        13.45 o                         
  -6  13  10          0.30         -0.05         9.27 o                         
  -5  13  10         48.79          9.85        16.49 o                         
  -4  13  10         54.47         41.39        11.09 o                         
  -3  13  10        271.20        258.35        16.30 o                         
  -2  13  10        430.02        440.91        16.47 o                         
  -1  13  10        412.00        414.42        16.61 o                         
   0  13  10        260.60        192.20        10.44 o                         
   1  13  10        108.91        102.30        14.84 o                         
   2  13  10         85.39         84.56        15.19 o                         
   3  13  10        129.40        151.24        17.36 o                         
   4  13  10        169.94        185.31        19.43 o                         
  -9  14  10         15.65         -8.10        15.29 o                         
  -8  14  10          3.72         16.31        14.81 o                         
  -7  14  10         94.72        102.51        17.20 o                         
  -6  14  10          0.02          9.55        11.97 o                         
  -5  14  10        461.76        498.90        31.30 o                         
  -4  14  10         86.12         94.51        13.15 o                         
  -3  14  10        281.71        248.13        11.53 o                         
  -2  14  10        109.67        109.47         9.47 o                         
  -1  14  10        133.47        110.95         9.59 o                         
   0  14  10        117.16         89.64         6.80 o                         
   1  14  10        181.00        168.81        14.30 o                         
   2  14  10        120.45        100.02        15.96 o                         
   3  14  10        104.59         93.22        17.44 o                         
   4  14  10         19.89         39.91        17.20 o                         
  -9  15  10          4.52         -1.96        21.58 o                         
  -8  15  10          6.60         54.18        15.94 o                         
  -7  15  10         35.92         26.16        14.92 o                         
  -6  15  10          0.13         15.20        10.68 o                         
  -5  15  10        345.20        323.66        17.87 o                         
  -4  15  10          0.53          4.72        14.43 o                         
  -3  15  10          1.32        -10.44        10.44 o                         
  -2  15  10          0.03          9.71         8.43 o                         
  -1  15  10         37.99         30.18         9.06 o                         
   0  15  10         21.46         -8.83        11.40 o                         
   1  15  10        230.21        242.22        17.57 o                         
   2  15  10         37.95         42.68        15.11 o                         
   3  15  10        120.59        105.87        17.84 o                         
   4  15  10        135.54        144.80        19.84 o                         
  -8  16  10          0.22          3.86        15.32 o                         
  -7  16  10         67.47         57.32        19.13 o                         
  -6  16  10         20.92         13.35        13.60 o                         
  -5  16  10          7.25        -11.01        11.73 o                         
  -4  16  10          5.20          9.98        10.54 o                         
  -3  16  10        130.76        132.94        13.02 o                         
  -2  16  10        193.19        193.34        10.74 o                         
  -1  16  10        406.24        391.18        15.07 o                         
   0  16  10         84.98         59.54        12.87 o                         
   1  16  10          0.16          4.96        12.20 o                         
   2  16  10         68.97         65.61        16.47 o                         
   3  16  10          9.51         30.84        17.55 o                         
   4  16  10         49.56         69.06        21.55 o                         
  -8  17  10         48.40         41.54        16.49 o                         
  -7  17  10        681.31        669.13        33.13 o                         
  -6  17  10         35.70         12.01        12.49 o                         
  -5  17  10        117.23        100.87        18.01 o                         
  -4  17  10          2.97        -11.24        11.24 o                         
  -3  17  10          7.68         25.67        13.18 o                         
  -2  17  10        154.42        135.23        10.65 o                         
  -1  17  10        235.64        254.13        12.46 o                         
   0  17  10        232.93        231.03        15.61 o                         
   1  17  10          0.28        -12.09        12.61 o                         
   2  17  10        265.70        311.51        18.27 o                         
   3  17  10         14.05         35.79        17.88 o                         
  -7  18  10         60.55         73.67        28.46 o                         
  -6  18  10         69.48         64.74        15.22 o                         
  -5  18  10          9.88         10.69        14.14 o                         
  -4  18  10        148.05        144.77        13.70 o                         
  -3  18  10          0.33         12.58        11.96 o                         
  -2  18  10          3.86          4.43        10.37 o                         
  -1  18  10         40.40         52.27         9.51 o                         
   0  18  10        165.19        132.99        19.10 o                         
   1  18  10         10.33          4.86        13.29 o                         
   2  18  10          1.43          9.59        14.16 o                         
   3  18  10          5.01         13.21        18.21 o                         
  -7  19  10         67.13         98.22        20.77 o                         
  -6  19  10         65.96        104.72        42.71 o                         
  -5  19  10          0.01        -12.90        12.90 o                         
  -4  19  10          0.41          3.17        11.58 o                         
  -3  19  10         33.16         28.35        12.33 o                         
  -2  19  10         14.10         24.17        12.29 o                         
  -1  19  10        414.42        422.10        15.71 o                         
   0  19  10        484.61        476.09        21.65 o                         
   1  19  10          0.25          1.51        13.63 o                         
   2  19  10         62.68         47.40        15.10 o                         
  -7  20  10          6.86         26.01        29.53 o                         
  -6  20  10          0.96          4.57        13.48 o                         
  -5  20  10        102.77        107.60        15.35 o                         
  -4  20  10         36.67         31.77        12.97 o                         
  -3  20  10          8.45         22.52        12.60 o                         
  -2  20  10         57.55         56.07        12.73 o                         
  -1  20  10        158.56        175.85        13.99 o                         
   0  20  10         30.48         13.74        13.88 o                         
   1  20  10         48.06         29.57        14.68 o                         
   2  20  10         30.21         84.84        16.10 o                         
  -6  21  10          0.00          5.44        14.61 o                         
  -5  21  10          0.46         -5.13        14.52 o                         
  -4  21  10         34.87         59.65        13.85 o                         
  -3  21  10         43.62         42.48        13.07 o                         
  -2  21  10        101.32        135.40        14.45 o                         
  -1  21  10          0.02          5.27        11.59 o                         
   0  21  10        116.60         95.80        15.23 o                         
   1  21  10         24.87         44.73        15.60 o                         
  -5  22  10         16.48          3.24        14.85 o                         
  -4  22  10          5.94         -3.30        13.36 o                         
  -3  22  10         45.52         28.63        13.96 o                         
  -2  22  10        280.89        342.11        26.25 o                         
  -1  22  10          0.16          0.72        16.51 o                         
   0  22  10          3.91         -2.39        13.96 o                         
  -4  23  10         26.52          5.77        14.01 o                         
  -3  23  10          1.56        -13.24        13.24 o                         
  -2  23  10         23.55         48.30        13.57 o                         
  -1  23  10         23.88         24.85        17.55 o                         
 -10   1  11         83.72         83.02        14.95 o                         
  -9   1  11         52.28         47.63        13.17 o                         
  -8   1  11         27.56         21.48        18.16 o                         
  -7   1  11        135.29        118.30        13.36 o                         
  -6   1  11        284.27        274.98         8.32 o                         
  -5   1  11        600.81        566.78        14.55 o                         
  -4   1  11          4.92          6.24         8.39 o                         
  -3   1  11        262.88        257.24        17.34 o                         
  -2   1  11       2481.08       2546.01        43.92 o                         
  -1   1  11        314.79        328.54        25.90 o                         
   0   1  11       1935.70       1940.95        42.90 o                         
   1   1  11          1.19          5.55        11.14 o                         
   2   1  11        268.99        279.52        14.12 o                         
   3   1  11        236.18        205.41        12.55 o                         
   4   1  11         48.40         38.45        10.92 o                         
   5   1  11          8.25         -1.58        11.79 o                         
 -10   2  11          0.02         17.09        14.00 o                         
  -9   2  11          2.56          2.98        15.52 o                         
  -8   2  11          1.56        -11.89        11.89 o                         
  -7   2  11        464.29        442.29        21.02 o                         
  -6   2  11         34.79         18.92         9.80 o                         
  -5   2  11         24.23         26.14         7.75 o                         
  -4   2  11          2.68         -3.53         8.59 o                         
  -3   2  11         68.70         71.60        10.56 o                         
  -2   2  11       1410.63       1483.04        39.66 o                         
  -1   2  11       1150.23       1190.74        38.88 o                         
   0   2  11         86.05        106.75        17.64 o                         
   1   2  11          3.91          3.90        11.45 o                         
   2   2  11        256.99        246.55        15.01 o                         
   3   2  11         46.45         34.03        10.13 o                         
   4   2  11        596.52        663.22        20.17 o                         
   5   2  11          5.75          8.33        14.70 o                         
 -10   3  11         67.59         60.88        19.35 o                         
  -9   3  11         16.50         24.97        16.28 o                         
  -8   3  11          0.46         17.95        11.62 o                         
  -7   3  11          2.19          8.01        11.35 o                         
  -6   3  11         21.55         13.95         8.25 o                         
  -5   3  11        263.34        258.42        10.78 o                         
  -4   3  11        117.10        127.36        10.51 o                         
  -3   3  11        993.67        988.32        21.14 o                         
  -2   3  11         47.93         45.34        12.19 o                         
  -1   3  11         17.19          0.15         9.91 o                         
   0   3  11          0.29        -11.94        11.94 o                         
   1   3  11         36.44         27.53        13.34 o                         
   2   3  11       1514.50       1586.74        35.77 o                         
   3   3  11        155.41        126.17        13.80 o                         
   4   3  11          7.79        -13.69        13.69 o                         
   5   3  11        376.71        393.74        31.93 o                         
 -10   4  11          1.58          9.15        18.47 o                         
  -9   4  11        101.88         85.06        13.92 o                         
  -8   4  11        180.40        156.85        15.58 o                         
  -7   4  11        268.69        280.41        13.47 o                         
  -6   4  11         61.73         56.07         9.29 o                         
  -5   4  11          1.52         -5.43         8.43 o                         
  -4   4  11        461.14        467.92        15.28 o                         
  -3   4  11          2.10         -3.83         9.13 o                         
  -2   4  11          0.04         23.71        11.27 o                         
  -1   4  11        397.43        424.72        18.20 o                         
   0   4  11        119.67        107.39        11.61 o                         
   1   4  11        700.25        685.51        35.19 o                         
   2   4  11          0.11         -1.94        16.20 o                         
   3   4  11        353.79        379.18        22.00 o                         
   4   4  11         88.66         62.17        15.65 o                         
   5   4  11         82.70        109.37        17.38 o                         
 -10   5  11         24.67         52.10        21.31 o                         
  -9   5  11         15.96         16.33        12.70 o                         
  -8   5  11         20.44         20.41        15.68 o                         
  -7   5  11         28.63         45.22        13.77 o                         
  -6   5  11          7.52          3.00         8.78 o                         
  -5   5  11         13.92         23.12         8.91 o                         
  -4   5  11       1324.47       1288.44        23.67 o                         
  -3   5  11          6.01         14.62         9.75 o                         
  -2   5  11          7.64         15.85        10.00 o                         
  -1   5  11        198.93        175.30        11.00 o                         
   0   5  11         12.21         16.11        10.54 o                         
   1   5  11        226.03        214.32        14.39 o                         
   2   5  11        142.82        124.32        11.52 o                         
   3   5  11         32.92         21.59        18.26 o                         
   4   5  11        121.08         84.26        16.11 o                         
   5   5  11          9.74          3.59        16.06 o                         
 -10   6  11          8.40         25.63        18.95 o                         
  -9   6  11         22.89          3.52        18.11 o                         
  -8   6  11          0.00          6.73        11.11 o                         
  -7   6  11        108.97         92.88         9.39 o                         
  -6   6  11        148.00        169.13        10.86 o                         
  -5   6  11        321.08        293.62        14.18 o                         
  -4   6  11        864.95        839.13        22.02 o                         
  -3   6  11        415.36        380.76        25.42 o                         
  -2   6  11        824.42        772.27        20.41 o                         
  -1   6  11        200.47        174.50        11.36 o                         
   0   6  11          9.52         -2.19         9.45 o                         
   1   6  11         43.67         40.29         9.87 o                         
   2   6  11         13.57         22.57         8.94 o                         
   3   6  11          8.27          1.66        13.62 o                         
   4   6  11          5.02         -3.01        15.16 o                         
   5   6  11        226.43        192.43        19.37 o                         
 -10   7  11         22.25         33.30        26.45 o                         
  -9   7  11         19.81         30.30        20.34 o                         
  -8   7  11          1.94          9.11         7.81 o                         
  -7   7  11        158.29        156.63        14.33 o                         
  -6   7  11        793.02        751.88        19.61 o                         
  -5   7  11          0.78         -8.14        12.60 o                         
  -4   7  11       1298.05       1166.19        26.66 o                         
  -3   7  11        432.97        505.92        18.86 o                         
  -2   7  11          1.57          0.88         7.98 o                         
  -1   7  11        767.15        705.03        22.14 o                         
   0   7  11        301.76        284.18        16.19 o                         
   1   7  11        131.28        115.64        12.13 o                         
   2   7  11        137.74        136.48        17.20 o                         
   3   7  11          1.64         16.30        18.52 o                         
   4   7  11        248.80        253.53        19.90 o                         
   5   7  11         22.48        -14.96        15.87 o                         
 -10   8  11          0.14         37.96        23.20 o                         
  -9   8  11         75.98         52.67        18.72 o                         
  -8   8  11         15.92         13.26        10.80 o                         
  -7   8  11        357.37        383.78        14.48 o                         
  -6   8  11          0.04         -5.50        12.02 o                         
  -5   8  11        378.52        337.08        19.58 o                         
  -4   8  11        147.16        121.24        11.57 o                         
  -3   8  11        671.77        629.16        17.86 o                         
  -2   8  11         97.96         88.67         9.21 o                         
  -1   8  11        358.03        340.74        13.87 o                         
   0   8  11          0.53         -6.95         8.68 o                         
   1   8  11          1.25         -1.83         7.51 o                         
   2   8  11        135.86        135.66        32.64 o                         
   3   8  11        182.57        175.67        26.16 o                         
   4   8  11        331.79        326.80        20.90 o                         
   5   8  11        237.42        275.67        25.46 o                         
 -10   9  11          9.49         68.39        54.83 o                         
  -9   9  11         40.09         24.50        18.23 o                         
  -8   9  11         37.62         32.84        12.65 o                         
  -7   9  11        247.09        224.17        16.16 o                         
  -6   9  11        112.38        123.66        14.54 o                         
  -5   9  11        559.11        520.68        15.72 o                         
  -4   9  11         19.99          6.57         7.57 o                         
  -3   9  11       1020.45        931.76        19.40 o                         
  -2   9  11          8.93          7.11         8.04 o                         
  -1   9  11         53.78         62.37        10.11 o                         
   0   9  11        255.72        265.58        11.92 o                         
   1   9  11         39.23         23.22         5.71 o                         
   2   9  11          3.71         19.14        13.09 o                         
   3   9  11         21.69         15.79        16.91 o                         
   4   9  11         94.63         75.18        17.66 o                         
  -9  10  11          0.99          0.09        19.33 o                         
  -8  10  11         34.54         45.86        13.67 o                         
  -7  10  11        237.66        262.56        18.01 o                         
  -6  10  11          3.97         -9.12        14.31 o                         
  -5  10  11        196.24        178.60         9.24 o                         
  -4  10  11          1.09          1.30         7.47 o                         
  -3  10  11         39.56         29.54         9.30 o                         
  -2  10  11         46.08         41.04         8.62 o                         
  -1  10  11         24.46         21.13         8.18 o                         
   0  10  11         18.86         10.10         7.58 o                         
   1  10  11        416.69        348.90        19.60 o                         
   2  10  11         41.97         36.32        14.03 o                         
   3  10  11         36.30         42.46        15.76 o                         
   4  10  11        309.83        305.71        19.33 o                         
  -9  11  11        116.08        137.86        16.81 o                         
  -8  11  11        167.93        143.47        15.78 o                         
  -7  11  11          6.61        -12.68        12.79 o                         
  -6  11  11        148.97        112.97        18.72 o                         
  -5  11  11          5.65         -4.37        12.38 o                         
  -4  11  11        573.70        546.34        18.69 o                         
  -3  11  11       1736.52       1595.22        31.18 o                         
  -2  11  11        380.75        321.66        13.37 o                         
  -1  11  11         38.11         17.99         8.53 o                         
   0  11  11         59.45         63.55         7.85 o                         
   1  11  11        121.11        111.94        13.57 o                         
   2  11  11         93.20         87.90        15.22 o                         
   3  11  11         57.68         27.02        15.30 o                         
   4  11  11         93.05         71.14        16.07 o                         
  -9  12  11        206.63        202.67        19.68 o                         
  -8  12  11        108.64        113.46        15.93 o                         
  -7  12  11         91.82         93.19        15.59 o                         
  -6  12  11         11.36         27.94        13.55 o                         
  -5  12  11        264.83        269.25        16.11 o                         
  -4  12  11          0.15          2.53         9.13 o                         
  -3  12  11        171.64        169.73         9.84 o                         
  -2  12  11         10.57         11.27        11.84 o                         
  -1  12  11        983.94        858.51        19.50 o                         
   0  12  11        153.20        136.10         9.44 o                         
   1  12  11         19.81         30.06        11.88 o                         
   2  12  11          2.64         -4.73        17.55 o                         
   3  12  11         87.20         74.70        16.60 o                         
   4  12  11         15.09         32.28        16.65 o                         
  -9  13  11         81.14         80.09        15.88 o                         
  -8  13  11        300.89        281.70        19.37 o                         
  -7  13  11         15.07          9.35        14.32 o                         
  -6  13  11        458.48        476.06        21.26 o                         
  -5  13  11        948.44       1002.05        30.88 o                         
  -4  13  11        236.19        258.92        15.85 o                         
  -3  13  11         16.43         11.15        10.06 o                         
  -2  13  11        173.19        173.71        12.91 o                         
  -1  13  11         16.78         36.62         8.88 o                         
   0  13  11         17.24         35.59         6.18 o                         
   1  13  11        457.35        467.80        29.92 o                         
   2  13  11         17.97         36.92        17.86 o                         
   3  13  11          2.82          2.47        15.72 o                         
   4  13  11         57.68         57.42        18.53 o                         
  -8  14  11         47.56         47.34        15.53 o                         
  -7  14  11        622.95        690.79        28.43 o                         
  -6  14  11          7.38         -4.66        17.38 o                         
  -5  14  11         61.00         59.53        12.31 o                         
  -4  14  11        174.27        147.05        13.12 o                         
  -3  14  11        302.66        293.66        16.27 o                         
  -2  14  11         32.15         23.23         9.11 o                         
  -1  14  11         47.91         44.94         8.97 o                         
   0  14  11         46.67         32.40        11.47 o                         
   1  14  11          9.00        -10.15        12.17 o                         
   2  14  11         19.66         32.31        15.98 o                         
   3  14  11         19.70        -15.64        15.64 o                         
  -8  15  11         12.13        -15.53        15.53 o                         
  -7  15  11         16.88         19.75        15.73 o                         
  -6  15  11         73.05         56.05        12.07 o                         
  -5  15  11         41.90         54.78        12.82 o                         
  -4  15  11        200.11        193.49        15.45 o                         
  -3  15  11          1.43         -2.88         7.20 o                         
  -2  15  11        395.99        370.90        17.51 o                         
  -1  15  11         18.80          5.97         9.22 o                         
   0  15  11        332.44        340.99        17.41 o                         
   1  15  11        353.08        317.21        17.66 o                         
   2  15  11         13.20         20.97        16.37 o                         
   3  15  11          2.29        -18.24        18.24 o                         
  -8  16  11          9.50         10.99        15.96 o                         
  -7  16  11        534.65        586.54        28.19 o                         
  -6  16  11          7.51         19.98        12.06 o                         
  -5  16  11          0.45          4.47        12.20 o                         
  -4  16  11         17.55          2.93        12.48 o                         
  -3  16  11        190.00        156.80        16.10 o                         
  -2  16  11        102.44        109.42        19.44 o                         
  -1  16  11         68.40         71.19         9.69 o                         
   0  16  11        563.29        582.42        23.05 o                         
   1  16  11         28.35         20.69        13.16 o                         
   2  16  11        142.64         73.15        22.02 o                         
   3  16  11        157.75        139.19        28.31 o                         
  -7  17  11         91.07        112.33        20.56 o                         
  -6  17  11          7.88         13.54        17.10 o                         
  -5  17  11         18.65         14.29        13.25 o                         
  -4  17  11        189.05        179.15        14.76 o                         
  -3  17  11         21.18         16.18        12.02 o                         
  -2  17  11         65.05         69.97        10.05 o                         
  -1  17  11        352.34        369.68        14.52 o                         
   0  17  11        106.31        107.14        14.83 o                         
   1  17  11          8.26         41.18        14.12 o                         
   2  17  11          0.73          6.79        23.29 o                         
  -7  18  11        219.77        228.31        23.13 o                         
  -6  18  11         36.07         10.21        12.85 o                         
  -5  18  11         43.34         25.51        13.62 o                         
  -4  18  11         41.91         62.86        14.31 o                         
  -3  18  11         26.98         37.65        12.74 o                         
  -2  18  11        225.85        249.60        13.05 o                         
  -1  18  11         19.66         21.49        13.22 o                         
   0  18  11        306.11        279.95        17.38 o                         
   1  18  11          3.95        -13.72        13.83 o                         
   2  18  11          0.20          9.61        21.76 o                         
  -6  19  11        536.02        548.50        23.95 o                         
  -5  19  11         16.10         27.65        14.49 o                         
  -4  19  11         22.97         26.85        13.00 o                         
  -3  19  11          3.24         -2.40        12.42 o                         
  -2  19  11        112.17        114.47        13.63 o                         
  -1  19  11         18.35         42.43        13.11 o                         
   0  19  11         40.71         58.55        14.64 o                         
   1  19  11          3.76         -6.77        16.46 o                         
  -6  20  11          0.91         -1.40        13.35 o                         
  -5  20  11         36.01         28.24        14.80 o                         
  -4  20  11          1.07        -12.47        12.47 o                         
  -3  20  11        118.54        122.72        17.31 o                         
  -2  20  11         11.75          5.68        12.41 o                         
  -1  20  11         11.22          4.77        12.73 o                         
   0  20  11        179.30        191.33        19.65 o                         
   1  20  11         11.52         -4.26        24.30 o                         
  -5  21  11          6.95         -5.43        14.38 o                         
  -4  21  11        295.32        321.72        19.71 o                         
  -3  21  11          1.22        -14.45        14.45 o                         
  -2  21  11        206.40        212.36        15.38 o                         
  -1  21  11         91.66         92.09        18.33 o                         
   0  21  11         81.38         60.09        27.07 o                         
  -3  22  11          4.74         20.66        17.85 o                         
  -2  22  11         63.72         90.85        21.81 o                         
 -10   0  12        176.93        179.80        23.98 o                         
  -9   0  12        485.85        496.14        34.04 o                         
  -8   0  12        159.65        111.46        20.54 o                         
  -7   0  12        176.57        176.31        23.37 o                         
  -6   0  12        452.89        429.44        35.77 o                         
  -5   0  12         96.10        110.18        12.93 o                         
  -4   0  12       3275.52       3388.02       115.99 o                         
  -3   0  12       3421.73       3361.38        78.89 o                         
  -2   0  12          0.69         13.01        21.09 o                         
  -1   0  12        503.74        560.28        42.88 o                         
   0   0  12       5615.47       5991.52       186.29 o                         
   1   0  12        167.87        138.34        22.12 o                         
   2   0  12        282.90        294.25        21.16 o                         
   3   0  12         68.80         74.38        16.51 o                         
   4   0  12         33.60         18.66        16.27 o                         
 -10   1  12          0.34          4.81        13.92 o                         
  -9   1  12        178.34        157.89        16.09 o                         
  -8   1  12         15.62         42.81        16.84 o                         
  -7   1  12         23.91         31.60        12.80 o                         
  -6   1  12          0.39         10.80         6.56 o
[truncated: 57,837 more chars]
