# Supplementary material for: Azetidin-2-ones: structures of anti­mitotic compounds based on the 1-(3,4,5-tri­meth­oxy­phen­yl)azetidin-2-one core
Source: Acta Crystallogr E Crystallogr Commun. 2020 Jul 3;76(Pt 8):1187–94. doi: 10.1107/S2056989020008555 (PMC7405576; doi:10.1107/S2056989020008555)
Supplement: Supplementary file 6 [file e-76-01187-5sup6.hkl]

data_5                                                                          
_shelx_title ' tcd1386c in P-1'                                                 
_shelx_refln_list_code          4                                               
_shelx_F_calc_maximum      262.06                                               
_exptl_crystal_F_000      1112.00                                               
_reflns_d_resolution_high  0.8245                                               
                                                                                
loop_                                                                           
 _space_group_symop_operation_xyz                                               
 'x, y, z'                                                                      
 '-x, -y, -z'                                                                   
                                                                                
_cell_length_a    11.5720                                                       
_cell_length_b    12.3994                                                       
_cell_length_c    19.9358                                                       
_cell_angle_alpha  83.779                                                       
_cell_angle_beta   85.748                                                       
_cell_angle_gamma  71.559                                                       
                                                                                
_shelx_F_squared_multiplier     1.000                                           
                                                                                
loop_                                                                           
 _refln_index_h                                                                 
 _refln_index_k                                                                 
 _refln_index_l                                                                 
 _refln_F_squared_calc                                                          
 _refln_F_squared_meas                                                          
 _refln_F_squared_sigma                                                         
 _refln_observed_status                                                         
   1   0   0        285.00        255.33         9.22 o                         
   2   0   0       3536.74       3398.91       118.11 o                         
   3   0   0       3667.94       3652.56       103.65 o                         
   4   0   0        908.34        993.16        35.09 o                         
   5   0   0         16.52         17.63         5.08 o                         
   6   0   0        216.57        224.33        14.62 o                         
   7   0   0        130.47        148.52         8.30 o                         
   8   0   0         71.54         62.89         4.32 o                         
   9   0   0       2407.92       2337.74        69.12 o                         
  10   0   0        655.81        721.31        24.53 o                         
  11   0   0        516.61        548.70        32.31 o                         
  12   0   0        150.69        164.14        10.49 o                         
  13   0   0         16.08          9.54         7.62 o                         
 -12   1   0         27.16         36.34         5.33 o                         
 -11   1   0         22.39         25.76         6.69 o                         
 -10   1   0         90.91         90.45         7.39 o                         
  -9   1   0         90.43         85.42         6.43 o                         
  -8   1   0        153.82        136.85        10.36 o                         
  -7   1   0         72.56         78.78         8.89 o                         
  -6   1   0        145.21        134.92         8.26 o                         
  -5   1   0       1089.14       1119.90        40.04 o                         
  -4   1   0       1695.98       1767.43        88.57 o                         
  -3   1   0       2585.49       2487.40       110.22 o                         
  -2   1   0       3818.38       3660.27       103.65 o                         
  -1   1   0         94.98         82.80         2.80 o                         
   0   1   0         65.13         58.16         2.25 o                         
   1   1   0         32.20         26.56         2.22 o                         
   2   1   0        144.47        119.58         3.41 o                         
   3   1   0        358.68        318.36         8.33 o                         
   4   1   0         20.49         20.48         1.47 o                         
   5   1   0          4.94          2.74         1.07 o                         
   6   1   0        105.01         99.32         5.39 o                         
   7   1   0         17.82         13.98         3.81 o                         
   8   1   0        110.44        101.98         5.48 o                         
   9   1   0          5.42          5.73         2.49 o                         
  10   1   0          9.03          6.86         3.78 o                         
  11   1   0        116.90        113.67         7.14 o                         
  12   1   0         10.08          9.15         2.96 o                         
  13   1   0        101.72        105.70        11.12 o                         
 -12   2   0        749.82        609.14        34.34 o                         
 -11   2   0         98.08        107.83         9.43 o                         
 -10   2   0        618.53        659.65        23.86 o                         
  -9   2   0        193.62        193.17        10.78 o                         
  -8   2   0          1.69          3.62         4.00 o                         
  -7   2   0         18.74         10.80         3.81 o                         
  -6   2   0        434.67        459.64        25.43 o                         
  -5   2   0        772.37        968.47        50.24 o                         
  -4   2   0       2334.57       2594.36        90.63 o                         
  -3   2   0         67.15         61.65         2.99 o                         
  -2   2   0      20206.83      20021.24       489.39 o                         
  -1   2   0      17395.43      17581.99       430.47 o                         
   0   2   0      23421.92      23663.01       517.67 o                         
   1   2   0      18669.27      17370.80       424.97 o                         
   2   2   0       6924.27       6409.84       181.04 o                         
   3   2   0       3452.82       3003.34        85.22 o                         
   4   2   0        779.34        745.53        18.84 o                         
   5   2   0       9649.18       9770.96       239.06 o                         
   6   2   0        466.50        373.10        20.34 o                         
   7   2   0       4675.00       4912.96       242.83 o                         
   8   2   0         83.99         98.18         5.35 o                         
   9   2   0         20.01         20.00         2.77 o                         
  10   2   0        598.95        609.75        18.25 o                         
  11   2   0         18.76         30.51         4.47 o                         
  12   2   0         77.88         59.79         7.95 o                         
  13   2   0         25.14         28.69         3.07 o                         
 -12   3   0        103.26         68.62         7.62 o                         
 -11   3   0          0.71          1.40         2.96 o                         
 -10   3   0         46.27         46.32         5.23 o                         
  -9   3   0          4.29          5.64         4.09 o                         
  -8   3   0        189.44        155.59         9.44 o                         
  -7   3   0        441.03        428.40        19.07 o                         
  -6   3   0        170.68        170.43        13.34 o                         
  -5   3   0         64.05         91.65         5.15 o                         
  -4   3   0        138.09        151.81         5.74 o                         
  -3   3   0         69.39         85.38         3.78 o                         
  -2   3   0         18.03         19.36         1.49 o                         
  -1   3   0        665.34        673.40        17.02 o                         
   0   3   0       1157.37       1165.04        25.82 o                         
   1   3   0         55.72         48.76         1.65 o                         
   2   3   0         17.81         17.20         1.05 o                         
   3   3   0       3676.10       3354.51        82.46 o                         
   4   3   0        820.12        754.30        22.04 o                         
   5   3   0       2566.49       2442.00        69.61 o                         
   6   3   0         83.01         69.89         5.72 o                         
   7   3   0          2.38          1.27         2.54 o                         
   8   3   0          3.15          4.16         2.22 o                         
   9   3   0        126.99        109.99         4.74 o                         
  10   3   0        109.15        111.63         5.16 o                         
  11   3   0        193.50        206.98         8.83 o                         
  12   3   0         41.14         50.98         4.58 o                         
  13   3   0          3.45          0.18         2.14 o                         
 -11   4   0          4.83          2.50         2.51 o                         
 -10   4   0         67.17         72.25         6.97 o                         
  -9   4   0        110.58        119.68         7.94 o                         
  -8   4   0         25.90         22.80         5.35 o                         
  -7   4   0        164.15        150.49         8.82 o                         
  -6   4   0         49.65         43.54         6.35 o                         
  -5   4   0          2.45          6.06         2.22 o                         
  -4   4   0          2.21          5.80         1.63 o                         
  -3   4   0       1507.75       1581.72        45.83 o                         
  -2   4   0       2341.56       2586.48        63.85 o                         
  -1   4   0        975.28       1154.42        28.88 o                         
   0   4   0         23.94         22.49         1.32 o                         
   1   4   0       7710.21       7314.68       218.16 o                         
   2   4   0         41.78         32.15         1.65 o                         
   3   4   0          4.61          7.71         1.05 o                         
   4   4   0        139.86        129.47         4.04 o                         
   5   4   0         85.56         93.01         3.83 o                         
   6   4   0       1625.68       1709.11        60.77 o                         
   7   4   0       1093.43       1054.25        38.46 o                         
   8   4   0        514.87        454.41        35.67 o                         
   9   4   0       2295.53       2102.49        39.26 o                         
  10   4   0        109.99         99.59         4.50 o                         
  11   4   0        702.68        681.78        17.60 o                         
  12   4   0         12.45         13.45         2.67 o                         
  13   4   0         69.65         55.12         4.38 o                         
 -11   5   0        175.04        207.16        15.89 o                         
 -10   5   0        110.50         87.55         5.89 o                         
  -9   5   0         28.29         34.37         4.88 o                         
  -8   5   0       1228.19       1271.29        60.61 o                         
  -7   5   0        269.20        251.49        11.75 o                         
  -6   5   0         54.91         54.48         4.06 o                         
  -5   5   0         13.50         11.44         3.81 o                         
  -4   5   0        513.33        515.51        37.76 o                         
  -3   5   0        496.01        598.01        29.79 o                         
  -2   5   0       1372.12       1578.51        39.70 o                         
  -1   5   0       2242.68       2514.58        72.02 o                         
   0   5   0       2003.34       2205.87        63.05 o                         
   1   5   0          8.19          6.91         1.65 o                         
   2   5   0        817.82        815.36        23.14 o                         
   3   5   0       1119.60       1112.13        34.36 o                         
   4   5   0         31.07         41.12         2.38 o                         
   5   5   0         44.72         49.38         2.76 o                         
   6   5   0         14.13          7.12         2.22 o                         
   7   5   0        467.10        482.40        27.33 o                         
   8   5   0         70.33         66.99         4.69 o                         
   9   5   0       1006.78        934.04        18.15 o                         
  10   5   0         49.46         49.79         3.21 o                         
  11   5   0        579.10        629.05        16.47 o                         
  12   5   0         17.40         26.43         3.32 o                         
  13   5   0          0.27          0.71         1.70 o                         
 -10   6   0         59.75         66.74         5.84 o                         
  -9   6   0         33.38         41.51         4.58 o                         
  -8   6   0         11.16         11.13         4.51 o                         
  -7   6   0        622.72        600.89        18.45 o                         
  -6   6   0         29.80         42.23         3.94 o                         
  -5   6   0        708.04        629.16        16.73 o                         
  -4   6   0         69.46         54.64         6.35 o                         
  -3   6   0        927.41        996.82        96.96 o                         
  -2   6   0       5674.59       5987.02       250.80 o                         
  -1   6   0        391.08        396.10        12.72 o                         
   0   6   0       2668.09       2963.12        84.81 o                         
   1   6   0         92.77        122.29         7.70 o                         
   2   6   0         21.59         15.22         1.54 o                         
   3   6   0        132.69        150.22         7.15 o                         
   4   6   0        758.81        842.02        30.80 o                         
   5   6   0        739.50        755.63        27.87 o                         
   6   6   0         83.76         84.91         4.88 o                         
   7   6   0          0.36          1.91         2.54 o                         
   8   6   0        231.96        186.99         9.70 o                         
   9   6   0        384.58        352.78         8.02 o                         
  10   6   0          7.86          8.33         2.59 o                         
  11   6   0        197.90        264.04        12.69 o                         
  12   6   0        351.93        405.14        14.41 o                         
  13   6   0          5.90          6.96         2.14 o                         
  -9   7   0         14.38         12.18         2.89 o                         
  -8   7   0        351.06        348.11        14.09 o                         
  -7   7   0          8.55          0.73         3.19 o                         
  -6   7   0        839.05        770.44        19.85 o                         
  -5   7   0          5.63          9.60         3.30 o                         
  -4   7   0         20.54         18.68         3.45 o                         
  -3   7   0       3181.82       3492.21       174.05 o                         
  -2   7   0       1154.48       1208.69        71.57 o                         
  -1   7   0         18.02          8.82         2.14 o                         
   0   7   0        215.77        301.89        10.27 o                         
   1   7   0        287.74        289.90         9.77 o                         
   2   7   0         84.91        110.77         4.83 o                         
   3   7   0       2932.41       3418.63       119.73 o                         
   4   7   0        118.84        129.54         6.69 o                         
   5   7   0         93.37        118.91         6.24 o                         
   6   7   0        280.93        304.67        12.56 o                         
   7   7   0        353.23        342.13        23.52 o                         
   8   7   0         23.02         24.66         2.69 o                         
   9   7   0        917.11        910.51        20.21 o                         
  10   7   0          2.39          5.30         2.17 o                         
  11   7   0        132.90        137.66         5.38 o                         
  12   7   0        341.91        417.59        14.75 o                         
  13   7   0        382.91        421.12        22.87 o                         
  -8   8   0        126.09        120.39         6.33 o                         
  -7   8   0        199.92        235.66         8.00 o                         
  -6   8   0        507.32        522.15        13.09 o                         
  -5   8   0        808.45        853.61        19.83 o                         
  -4   8   0        759.22        710.00        15.82 o                         
  -3   8   0        190.04        183.39         7.06 o                         
  -2   8   0          2.10          2.65         2.94 o                         
  -1   8   0         25.46         14.65         3.14 o                         
   0   8   0        702.15        672.30        21.21 o                         
   1   8   0         51.84         48.28         4.05 o                         
   2   8   0         18.87         17.25         3.14 o                         
   3   8   0        227.27        250.69        11.00 o                         
   4   8   0         15.35         19.79         3.05 o                         
   5   8   0        421.33        488.28        19.10 o                         
   6   8   0         10.78          7.33         2.22 o                         
   7   8   0         37.91         43.26         3.48 o                         
   8   8   0        319.64        282.77         7.43 o                         
   9   8   0        890.81        921.03        18.22 o                         
  10   8   0         24.97         30.14         3.28 o                         
  11   8   0         20.66         26.47         2.99 o                         
  12   8   0         28.20         19.65         3.21 o                         
  13   8   0          0.35          2.54         1.94 o                         
  -7   9   0         32.10         34.64         7.42 o                         
  -6   9   0          6.99          4.24         2.37 o                         
  -5   9   0        526.82        547.73        13.69 o                         
  -4   9   0         16.25         22.43         3.58 o                         
  -3   9   0        208.23        234.87         7.88 o                         
  -2   9   0         93.28         98.61         5.59 o                         
  -1   9   0       9639.47       8848.34       196.01 o                         
   0   9   0        672.49        639.35        13.99 o                         
   1   9   0        254.16        241.67         9.16 o                         
   2   9   0       2187.62       2252.46        80.38 o                         
   3   9   0       5401.83       5650.29       197.72 o                         
   4   9   0        197.00        201.93         9.85 o                         
   5   9   0       2594.48       2443.48       109.51 o                         
   6   9   0        196.71        172.28         5.54 o                         
   7   9   0       1163.92       1084.43        20.95 o                         
   8   9   0         47.91         51.59         3.38 o                         
   9   9   0       1643.46       1708.50        31.85 o                         
  10   9   0         49.62         49.55         3.74 o                         
  11   9   0         14.73         13.76         2.79 o                         
  12   9   0         87.88         84.57         8.22 o                         
  13   9   0         41.57         36.85         4.45 o                         
  -6  10   0        360.51        328.30        18.77 o                         
  -5  10   0          9.68         10.55         2.57 o                         
  -4  10   0         91.58        104.74         5.31 o                         
  -3  10   0         31.65         32.99         3.55 o                         
  -2  10   0          0.10          1.78         2.87 o                         
  -1  10   0        914.08        926.44        23.65 o                         
   0  10   0        944.46        902.81        19.37 o                         
   1  10   0       1060.48        945.53        23.09 o                         
   2  10   0        115.04        108.88         7.05 o                         
   3  10   0        221.67        198.00         8.46 o                         
   4  10   0        334.74        292.56         8.90 o                         
   5  10   0          5.05          6.45         2.48 o                         
   6  10   0          3.30          2.32         2.34 o                         
   7  10   0        767.99        735.48        16.43 o                         
   8  10   0        464.68        455.94        10.45 o                         
   9  10   0        360.55        372.01         9.36 o                         
  10  10   0         65.29         68.14         4.75 o                         
  11  10   0         32.34         23.53         2.80 o                         
  12  10   0         23.91         22.57         3.07 o                         
  -5  11   0        170.04        194.06         6.76 o                         
  -4  11   0         24.66         27.47         2.81 o                         
  -3  11   0        445.27        452.32        12.84 o                         
  -2  11   0          9.69          2.69         4.40 o                         
  -1  11   0         58.12         60.32         4.87 o                         
   0  11   0          6.95          4.53         2.52 o                         
   1  11   0        568.43        551.21        14.20 o                         
   2  11   0        131.51        135.05         7.30 o                         
   3  11   0       4216.58       4214.55        95.19 o                         
   4  11   0       2288.40       2188.48        42.94 o                         
   5  11   0        962.41       1053.35        23.84 o                         
   6  11   0        176.23        166.42         6.01 o                         
   7  11   0         24.05         29.78         2.91 o                         
   8  11   0        211.10        222.62         6.93 o                         
   9  11   0          1.50          1.21         2.45 o                         
  10  11   0          8.47         11.94         3.00 o                         
  11  11   0         58.94         54.67         4.13 o                         
  12  11   0         51.28         15.25         3.81 o                         
  -4  12   0         20.42          8.79         4.13 o                         
  -3  12   0          3.85          2.74         1.94 o                         
  -2  12   0          0.38         -0.93         2.79 o                         
  -1  12   0         49.21         48.40         5.22 o                         
   0  12   0        237.69        235.80         7.88 o                         
   1  12   0        314.85        322.84         9.70 o                         
   2  12   0        167.18        176.46         7.38 o                         
   3  12   0        101.08         99.14         5.95 o                         
   4  12   0        219.99        229.42         8.82 o                         
   5  12   0        118.10        116.66         5.52 o                         
   6  12   0       1037.24       1123.24        23.16 o                         
   7  12   0        237.95        264.44         7.32 o                         
   8  12   0        381.61        414.11        10.81 o                         
   9  12   0        255.95        300.89        10.32 o                         
  10  12   0        133.60        151.03        11.43 o                         
  11  12   0          1.86          1.50         2.44 o                         
  -2  13   0         64.20         61.17         3.53 o                         
  -1  13   0         93.88        101.93         4.53 o                         
   0  13   0         23.32         21.31         3.15 o                         
   1  13   0          6.23          6.49         2.62 o                         
   2  13   0         20.29         15.53         2.90 o                         
   3  13   0         38.30         35.94         4.03 o                         
   4  13   0          5.12          4.46         3.09 o                         
   5  13   0          1.16          0.70         2.57 o                         
   6  13   0          1.37          2.95         2.16 o                         
   7  13   0         33.61         35.20         3.76 o                         
   8  13   0        191.58        208.37         7.89 o                         
   9  13   0         46.15         29.03         3.07 o                         
  10  13   0        102.38         71.80         8.26 o                         
   0  14   0          0.15          1.91         3.18 o                         
   1  14   0        265.04        296.46        17.33 o                         
   2  14   0         11.33          9.70         2.05 o                         
   3  14   0          0.30          1.66         2.26 o                         
   4  14   0         49.73         51.51         5.21 o                         
   5  14   0         90.43        103.99         5.29 o                         
   6  14   0         37.82         34.08         2.91 o                         
   7  14   0          0.44          0.59         2.30 o                         
   8  14   0         84.51         83.87         8.26 o                         
  -8 -14   1         13.63         11.26         2.23 o                         
  -7 -14   1          6.15          5.45         2.43 o                         
  -6 -14   1          4.51          2.83         1.64 o                         
  -5 -14   1         41.39         31.41         7.15 o                         
  -4 -14   1        319.20        332.33        10.32 o                         
  -3 -14   1         10.68          4.29         2.24 o                         
  -2 -14   1         21.86         15.32         3.03 o                         
  -1 -14   1         85.13         92.79         4.51 o                         
   0 -14   1        151.66         88.33         8.90 o                         
 -10 -13   1          3.16          2.86         2.70 o                         
  -9 -13   1          7.55          8.87         2.40 o                         
  -8 -13   1          3.91          1.16         1.97 o                         
  -7 -13   1        442.92        455.22        17.72 o                         
  -6 -13   1          1.34          3.79         2.42 o                         
  -5 -13   1        261.10        269.09         8.84 o                         
  -4 -13   1        161.68        168.06         6.66 o                         
  -3 -13   1         17.48         15.72         3.11 o                         
  -2 -13   1         57.58         54.55         4.65 o                         
  -1 -13   1          0.35         -1.15         2.32 o                         
   0 -13   1          4.02          4.18         2.58 o                         
   1 -13   1         25.57         28.94         2.63 o                         
   2 -13   1         35.70         25.17         5.08 o                         
 -11 -12   1        163.69        171.99        16.23 o                         
 -10 -12   1          2.17          4.55         2.97 o                         
  -9 -12   1        111.24        114.67         7.67 o                         
  -8 -12   1        185.13        199.02         5.99 o                         
  -7 -12   1        488.90        515.87        12.83 o                         
  -6 -12   1        383.20        370.28         9.35 o                         
  -5 -12   1        676.80        678.93        16.38 o                         
  -4 -12   1          0.94          5.25         3.99 o                         
  -3 -12   1         10.23          9.01         3.47 o                         
  -2 -12   1          8.72          9.01         3.37 o                         
  -1 -12   1         79.40         84.17         5.31 o                         
   0 -12   1          1.83          0.05         2.44 o                         
   1 -12   1         19.53         19.66         3.17 o                         
   2 -12   1          6.13          2.22         3.13 o                         
   3 -12   1          0.51         -0.99         1.90 o                         
   4 -12   1         68.58         76.46         6.19 o                         
 -12 -11   1         44.69         59.09         6.99 o                         
 -11 -11   1         58.60         64.27         3.34 o                         
 -10 -11   1         10.50          9.88         1.85 o                         
  -9 -11   1          1.80          3.09         2.14 o                         
  -8 -11   1        117.73        127.82         5.39 o                         
  -7 -11   1         33.83         35.31         2.97 o                         
  -6 -11   1        201.83        209.76         6.71 o                         
  -5 -11   1        418.15        423.79        11.35 o                         
  -4 -11   1        317.50        297.80         9.06 o                         
  -3 -11   1         92.36         98.78         6.18 o                         
  -2 -11   1        435.64        441.52        13.40 o                         
  -1 -11   1        162.48        169.68         7.42 o                         
   0 -11   1        384.26        389.84        11.32 o                         
   1 -11   1        672.00        718.16        19.09 o                         
   2 -11   1        417.07        461.12        13.32 o                         
   3 -11   1         19.73         18.23         3.10 o                         
   4 -11   1         38.37         45.25         5.41 o                         
   5 -11   1        185.61        169.20         7.98 o                         
 -12 -10   1         61.44         28.59         6.35 o                         
 -11 -10   1         54.95         30.36         4.47 o                         
 -10 -10   1        413.61        473.26        11.03 o                         
  -9 -10   1        347.04        375.38         8.88 o                         
  -8 -10   1       1284.68       1412.06        26.76 o                         
  -7 -10   1         67.27         85.74         4.11 o                         
  -6 -10   1        181.78        179.76         6.02 o                         
  -5 -10   1         11.44         18.85         3.04 o                         
  -4 -10   1        125.81        117.00         5.93 o                         
  -3 -10   1        108.37         95.59         5.11 o                         
  -2 -10   1          5.86          5.02         2.80 o                         
  -1 -10   1        340.34        317.54         8.75 o                         
   0 -10   1       4796.85       4561.85       111.12 o                         
   1 -10   1       3528.48       3630.75        82.52 o                         
   2 -10   1        166.28        165.64         7.82 o                         
   3 -10   1         20.32         24.35         3.98 o                         
   4 -10   1        509.10        552.85        17.12 o                         
   5 -10   1        394.92        362.27        13.21 o                         
   6 -10   1          9.35          7.57         2.51 o                         
 -13  -9   1         10.71          4.45         3.18 o                         
 -12  -9   1         13.29          9.38         1.97 o                         
 -11  -9   1         17.62         14.44         2.11 o                         
 -10  -9   1         24.41         30.94         2.90 o                         
  -9  -9   1         72.37         75.65         3.68 o                         
  -8  -9   1         70.91         70.54         3.78 o                         
  -7  -9   1          3.07          1.23         2.19 o                         
  -6  -9   1        846.36        749.58        15.18 o                         
  -5  -9   1          0.30         -0.56         1.74 o                         
  -4  -9   1        148.81        159.19         7.85 o                         
  -3  -9   1        155.10        173.92         8.95 o                         
  -2  -9   1          7.91          7.45         2.44 o                         
  -1  -9   1         85.17         69.51         4.40 o                         
   0  -9   1       1345.37       1245.11        32.31 o                         
   1  -9   1        223.28        209.75         8.28 o                         
   2  -9   1        395.54        365.73        11.58 o                         
   3  -9   1       1087.73       1051.66        23.96 o                         
   4  -9   1        116.45        107.57         5.36 o                         
   5  -9   1          1.68          2.85         2.42 o                         
   6  -9   1          0.19          2.26         2.35 o                         
   7  -9   1        261.26        270.43        13.40 o                         
 -13  -8   1         82.63         77.36         4.91 o                         
 -12  -8   1         13.60          9.25         2.24 o                         
 -11  -8   1        121.48        154.59         5.83 o                         
 -10  -8   1        346.27        373.33         9.34 o                         
  -9  -8   1        287.86        286.23         7.55 o                         
  -8  -8   1        207.48        202.53         6.09 o                         
  -7  -8   1        649.25        584.40        13.30 o                         
  -6  -8   1        362.87        354.90        14.81 o                         
  -5  -8   1         41.76         45.87         3.97 o                         
  -4  -8   1         53.53         73.72         6.99 o                         
  -3  -8   1        941.83        931.54        34.40 o                         
  -2  -8   1        601.64        623.59        24.05 o                         
  -1  -8   1        553.99        541.28        17.13 o                         
   0  -8   1        929.08        953.92        35.30 o                         
   1  -8   1          2.56          3.81         3.81 o                         
   2  -8   1         94.06        106.03         5.19 o                         
   3  -8   1          3.76          6.70         2.86 o                         
   4  -8   1       2674.01       2629.99        51.18 o                         
   5  -8   1       1088.81       1111.42        23.20 o                         
   6  -8   1         43.25         29.63         3.07 o                         
   7  -8   1         20.86         13.56         3.37 o                         
   8  -8   1       1009.06       1121.23        61.79 o                         
 -13  -7   1          4.16          5.63         2.05 o                         
 -12  -7   1         39.33         39.66         4.87 o                         
 -11  -7   1        196.76        194.81         6.93 o                         
 -10  -7   1         47.03         47.21         3.49 o                         
  -9  -7   1         16.73         21.47         2.48 o                         
  -8  -7   1        692.55        617.72        12.96 o                         
  -7  -7   1        150.75        189.56         8.95 o                         
  -6  -7   1          2.59          1.41         1.98 o                         
  -5  -7   1        255.25        305.33        12.56 o                         
  -4  -7   1          0.86          0.18         1.52 o                         
  -3  -7   1        566.56        637.13        24.05 o                         
  -2  -7   1          1.73          3.18         1.68 o                         
  -1  -7   1         89.55         76.37         4.00 o                         
   0  -7   1         38.56         57.16         3.53 o                         
   1  -7   1        607.34        620.13        19.21 o                         
   2  -7   1        479.95        486.85        27.33 o                         
   3  -7   1        175.23        198.89        13.34 o                         
   4  -7   1         35.33         38.48         3.72 o                         
   5  -7   1        347.03        329.64         9.79 o                         
   6  -7   1        385.54        342.80        10.52 o                         
   7  -7   1         58.62         57.74         5.96 o                         
   8  -7   1         83.75         84.67         6.47 o                         
   9  -7   1         56.96         58.85         5.84 o                         
 -13  -6   1        353.40        330.77        17.96 o                         
 -12  -6   1        164.19        177.35         6.96 o                         
 -11  -6   1         80.40         88.31         5.16 o                         
 -10  -6   1          0.38          1.45         2.20 o                         
  -9  -6   1        168.78        158.62         5.15 o                         
  -8  -6   1        844.67        751.77        28.11 o                         
  -7  -6   1          7.15          5.72         3.18 o                         
  -6  -6   1        157.60        189.35         8.23 o                         
  -5  -6   1       2477.73       2828.59        99.37 o                         
  -4  -6   1        104.54         90.65         5.59 o                         
  -3  -6   1         72.61         66.35         4.13 o                         
  -2  -6   1       2112.86       2280.57        71.64 o                         
  -1  -6   1         93.59         93.83         4.40 o                         
   0  -6   1       1320.08       1422.50        41.52 o                         
   1  -6   1       2957.17       3174.09        90.83 o                         
   2  -6   1        153.27        161.23         9.53 o                         
   3  -6   1        289.27        306.32        17.79 o                         
   4  -6   1       1321.23       1279.36        65.53 o                         
   5  -6   1        265.06        233.78         8.27 o                         
   6  -6   1        591.43        515.52        14.87 o                         
   7  -6   1        250.22        242.12         8.53 o                         
   8  -6   1          3.52          7.54         3.58 o                         
   9  -6   1         16.30         21.73         4.00 o                         
  10  -6   1         55.09         53.14         4.55 o                         
 -13  -5   1          8.92          9.55         2.23 o                         
 -12  -5   1        507.08        531.87        15.55 o                         
 -11  -5   1          5.89          9.17         2.49 o                         
 -10  -5   1        194.61        203.81         5.69 o                         
  -9  -5   1       1640.69       1543.69        28.63 o                         
  -8  -5   1         21.71         24.71         3.13 o                         
  -7  -5   1        123.42        123.27         9.53 o                         
  -6  -5   1        472.88        519.36        15.88 o                         
  -5  -5   1         60.71         60.26         3.26 o                         
  -4  -5   1        725.55        804.12        23.74 o                         
  -3  -5   1       1858.47       1981.61        72.39 o                         
  -2  -5   1       1485.77       1507.45        37.50 o                         
  -1  -5   1        370.33        363.29         9.77 o                         
   0  -5   1        199.17        229.50         6.59 o                         
   1  -5   1       2703.94       2845.56        74.29 o                         
   2  -5   1       2618.36       2826.93       120.83 o                         
   3  -5   1       7918.68       8346.51       349.67 o                         
   4  -5   1       1072.54       1116.87        81.74 o                         
   5  -5   1          3.30          2.33         1.98 o                         
   6  -5   1        250.70        228.30        12.09 o                         
   7  -5   1        158.75        170.33         9.80 o                         
   8  -5   1        237.49        220.09         9.71 o                         
   9  -5   1         66.56         64.12         7.65 o                         
  10  -5   1          6.29          3.11         3.26 o                         
 -13  -4   1          0.46         -0.10         2.43 o                         
 -12  -4   1         38.27         40.56         5.23 o                         
 -11  -4   1        162.20        184.83         7.27 o                         
 -10  -4   1        155.02        158.92         5.68 o                         
  -9  -4   1         47.42         49.65         2.83 o                         
  -8  -4   1         17.79         18.10         3.03 o                         
  -7  -4   1         48.30         38.12         5.08 o                         
  -6  -4   1         79.42         86.06         3.71 o                         
  -5  -4   1        462.31        433.08        13.32 o                         
  -4  -4   1        924.23        885.97        25.84 o                         
  -3  -4   1        638.14        592.13        13.48 o                         
  -2  -4   1        265.55        244.92         6.75 o                         
  -1  -4   1       1860.46       1839.98        40.67 o                         
   0  -4   1        215.32        218.21         5.44 o                         
   1  -4   1        243.36        215.64         6.11 o                         
   2  -4   1        395.49        455.41        12.00 o                         
   3  -4   1       1370.33       1468.21        42.63 o                         
   4  -4   1        160.44        202.67        10.33 o                         
   5  -4   1          0.68          3.94         2.11 o                         
   6  -4   1        140.65        107.34         6.99 o                         
   7  -4   1         44.17         50.46         6.36 o                         
   8  -4   1        232.06        230.38        11.50 o                         
   9  -4   1        325.65        362.62        15.17 o                         
  10  -4   1        149.41        167.63         8.66 o                         
  11  -4   1          2.38          0.13         2.61 o                         
 -13  -3   1         22.56         22.67         3.07 o                         
 -12  -3   1        172.12        204.71        11.21 o                         
 -11  -3   1        121.14        140.67         7.05 o                         
 -10  -3   1        727.74        722.65        16.89 o                         
  -9  -3   1          1.28          1.04         2.24 o                         
  -8  -3   1          6.34          6.35         2.48 o                         
  -7  -3   1       1301.50       1440.52        73.18 o                         
  -6  -3   1       4651.47       4990.97       173.16 o                         
  -5  -3   1       2115.08       2231.36        77.97 o                         
  -4  -3   1        777.46        816.84        25.49 o                         
  -3  -3   1       4247.79       3845.80        84.44 o                         
  -2  -3   1       1186.18       1105.86        24.56 o                         
  -1  -3   1        661.17        691.69        17.42 o                         
   0  -3   1       2003.48       1842.68        40.55 o                         
   1  -3   1      14833.04      14647.14       358.30 o                         
   2  -3   1       7781.80       8231.32       201.31 o                         
   3  -3   1       2944.10       3102.03        88.33 o                         
   4  -3   1       2213.11       2595.68       113.83 o                         
   5  -3   1        316.17        362.45        16.84 o                         
   6  -3   1        147.14        125.18        10.80 o                         
   7  -3   1        847.82        836.16        46.74 o                         
   8  -3   1         93.58         77.38        10.90 o                         
   9  -3   1        136.48        153.41         9.68 o                         
  10  -3   1          0.99          4.30         4.51 o                         
  11  -3   1         99.83        115.42         6.68 o                         
  12  -3   1          1.25          1.56         2.89 o                         
 -13  -2   1          3.46          3.49         3.14 o                         
 -12  -2   1        125.38        134.39         9.36 o                         
 -11  -2   1         40.89         55.00         4.95 o                         
 -10  -2   1         27.17         29.01         4.03 o                         
  -9  -2   1         13.83         11.18         2.63 o                         
  -8  -2   1         33.08         33.02         3.26 o                         
  -7  -2   1          4.83          8.26         3.18 o                         
  -6  -2   1        193.90        223.33         9.20 o                         
  -5  -2   1          3.49          2.41         1.06 o                         
  -4  -2   1        337.14        305.14         9.42 o                         
  -3  -2   1       2371.19       2064.11        58.66 o                         
  -2  -2   1       3184.53       2750.41        67.37 o                         
  -1  -2   1       6761.00       6094.39       149.17 o                         
   0  -2   1       1587.76       1493.68        32.87 o                         
   1  -2   1       1428.41       1363.26        30.13 o                         
   2  -2   1        134.80        120.33         3.64 o                         
   3  -2   1         23.67         26.13         2.72 o                         
   4  -2   1        386.12        446.14        16.82 o                         
   5  -2   1          1.08          0.73         2.86 o                         
   6  -2   1         29.63         31.77         5.08 o                         
   7  -2   1          5.19          5.86         2.89 o                         
   8  -2   1         34.69         34.93         3.94 o                         
   9  -2   1         84.08         80.68         6.97 o                         
  10  -2   1        133.89        140.01         9.04 o                         
  11  -2   1          0.11          1.22         3.37 o                         
  12  -2   1         63.70         75.16         9.21 o                         
 -13  -1   1         77.38         71.80         8.26 o                         
 -12  -1   1        314.81        358.66        29.58 o                         
 -11  -1   1        231.42        242.40        11.31 o                         
 -10  -1   1       4070.15       4373.31       109.73 o                         
  -9  -1   1        357.99        324.85        11.14 o                         
  -8  -1   1         18.05         26.92         3.54 o                         
  -7  -1   1         89.06         64.17         6.99 o                         
  -6  -1   1       3742.68       3733.42       319.27 o                         
  -5  -1   1       3264.88       3268.72        93.04 o                         
  -4  -1   1       7139.54       6906.32       195.23 o                         
  -3  -1   1      12960.56      12131.03       296.70 o                         
  -2  -1   1       1577.47       1345.74        38.37 o                         
  -1  -1   1       9751.63       8758.07       303.33 o                         
   0  -1   1        728.00        638.09        14.04 o                         
   1  -1   1        824.76        732.15        18.25 o                         
   2  -1   1      36769.91      38449.88      1084.70 o                         
   3  -1   1       3659.44       3769.10       153.06 o                         
   4  -1   1          0.38          0.85         1.59 o                         
   5  -1   1        379.23        395.69        15.01 o                         
   6  -1   1       2236.46       2530.48       127.43 o                         
   7  -1   1        854.51        838.10        45.15 o                         
   8  -1   1          6.04          8.22         2.10 o                         
   9  -1   1        794.07        808.41        30.01 o                         
  10  -1   1       1325.48       1352.90        59.41 o                         
  11  -1   1         83.61        108.73         9.59 o                         
  12  -1   1        463.65        540.96        22.25 o                         
 -13   0   1         17.53         12.14         6.67 o                         
 -12   0   1         62.76         44.54         6.10 o                         
 -11   0   1         14.24         11.47         4.70 o                         
 -10   0   1        122.55        126.65         7.53 o                         
  -9   0   1         64.35         74.51         5.38 o                         
  -8   0   1         34.35         37.18         9.53 o                         
  -7   0   1        160.86        151.87        10.80 o                         
  -6   0   1          2.46          2.23         1.37 o                         
  -5   0   1        185.33        172.28         9.53 o                         
  -4   0   1        164.18        148.94         6.41 o                         
  -3   0   1        705.36        646.26        23.17 o                         
  -2   0   1        295.37        259.12         9.66 o                         
  -1   0   1         47.66         39.41         1.47 o                         
   1   0   1          0.85          1.78         1.06 o                         
   2   0   1          1.54          0.96         0.61 o                         
   3   0   1        179.19        159.56         6.13 o                         
   4   0   1        637.24        640.42        19.07 o                         
   5   0   1        809.69        802.55        52.48 o                         
   6   0   1        585.08        596.32        32.43 o                         
   7   0   1        334.90        332.71        14.36 o                         
   8   0   1        103.87         86.15         4.60 o                         
   9   0   1          9.59         12.93         3.83 o                         
  10   0   1         61.24         70.94         6.24 o                         
  11   0   1          2.10          3.13         2.96 o                         
  12   0   1        100.22         95.47         8.20 o                         
  13   0   1         17.01         10.96         3.81 o                         
 -12   1   1        112.99        121.63         8.30 o                         
 -11   1   1         62.53         65.74         8.58 o                         
 -10   1   1        541.27        575.78        25.61 o                         
  -9   1   1        172.69        175.67        11.66 o                         
  -8   1   1        838.98        757.11        22.56 o                         
  -7   1   1        444.45        425.81        24.79 o                         
  -6   1   1         90.60        119.01         6.35 o                         
  -5   1   1       3767.69       3851.71       134.38 o                         
  -4   1   1       1933.47       2081.10        73.02 o                         
  -3   1   1       2748.83       2547.97       152.14 o                         
  -2   1   1       5386.07       4792.21       117.31 o                         
  -1   1   1        532.89        536.12        13.37 o                         
   0   1   1       5191.76       4733.52       163.63 o                         
   1   1   1          6.14          8.14         0.78 o                         
   2   1   1       3692.30       3309.16        93.48 o                         
   3   1   1      53113.53      53419.47      2364.06 o                         
   4   1   1       1886.81       1791.43        90.10 o                         
   5   1   1        191.03        183.16         8.50 o                         
   6   1   1        223.40        205.00         9.20 o                         
   7   1   1      11977.72      12671.23       439.87 o                         
   8   1   1       2311.65       2099.83        61.29 o                         
   9   1   1       3726.16       3639.73        81.92 o                         
  10   1   1        334.21        315.10        12.92 o                         
  11   1   1       1203.05       1346.90        41.61 o                         
  12   1   1         83.20        102.67         7.40 o                         
  13   1   1        145.00        200.84        10.33 o                         
 -12   2   1        240.52        218.61        16.52 o                         
 -11   2   1          0.94          3.58         4.88 o                         
 -10   2   1        222.18        251.00        14.38 o                         
  -9   2   1          0.05          1.45         4.16 o                         
  -8   2   1          4.94          3.43         4.37 o                         
  -7   2   1          7.44         10.80         3.81 o                         
  -6   2   1         84.89         86.46         5.17 o                         
  -5   2   1        242.63        296.51        17.16 o                         
  -4   2   1         51.76         48.29         5.08 o                         
  -3   2   1        118.54        103.21         4.69 o                         
  -2   2   1         41.13         38.71         1.81 o                         
  -1   2   1        647.17        593.34        14.96 o                         
   0   2   1       4032.20       3837.86       108.41 o                         
   1   2   1        922.34        798.92        19.69 o                         
   2   2   1         38.14         33.00         1.47 o                         
   3   2   1        811.64        724.00        18.14 o                         
   4   2   1        451.09        402.17        10.54 o                         
   5   2   1       1201.86       1209.10        35.28 o                         
   6   2   1         35.96         39.51         4.02 o                         
   7   2   1         36.74         32.55         7.31 o                         
   8   2   1          7.46          4.61         2.39 o                         
   9   2   1         29.36         28.32         3.49 o                         
  10   2   1        120.64        120.01         6.23 o                         
  11   2   1         19.44         24.02         4.58 o                         
  12   2   1         25.98         30.49         4.49 o                         
  13   2   1          8.07          6.41         2.30 o                         
 -12   3   1         15.83         17.15         5.08 o                         
 -11   3   1          1.77         -1.56         3.92 o                         
 -10   3   1        311.44        309.70        12.95 o                         
  -9   3   1        137.76        133.06         8.68 o                         
  -8   3   1        732.44        686.40        23.82 o                         
  -7   3   1        128.77        116.91        16.52 o                         
  -6   3   1          0.82          3.11         1.98 o                         
  -5   3   1         34.35         26.16         4.45 o                         
  -4   3   1         56.78         58.91         3.50 o                         
  -3   3   1      12542.16      13759.79       388.80 o                         
  -2   3   1       2618.42       2513.48        62.02 o                         
  -1   3   1      34663.32      36549.64       893.49 o                         
   0   3   1      29785.59      31065.18       758.42 o                         
   1   3   1       1287.82       1063.04        26.38 o                         
   2   3   1        120.27         87.24         2.51 o                         
   3   3   1       3083.83       2950.14        72.52 o                         
   4   3   1        214.21        209.56         5.85 o                         
   5   3   1       8611.38       9002.98       312.37 o                         
   6   3   1         26.66         26.05         3.81 o                         
   7   3   1       1965.06       2049.89       102.54 o                         
   8   3   1       3108.63       2735.77        96.93 o                         
   9   3   1       2641.71       2283.46        43.94 o                         
  10   3   1       1379.19       1337.81        28.99 o                         
  11   3   1        120.06        128.58         7.50 o                         
  12   3   1         43.57         50.77         7.03 o                         
  13   3   1          3.59          2.34         2.30 o                         
 -11   4   1          1.40          1.81         2.20 o                         
 -10   4   1        113.28        127.14         7.80 o                         
  -9   4   1         16.00         32.94         4.95 o                         
  -8   4   1        616.56        624.39        22.19 o                         
  -7   4   1       1310.19       1202.12        38.04 o                         
  -6   4   1        107.28         99.75         6.24 o                         
  -5   4   1        243.30        267.54        17.16 o                         
  -4   4   1         60.67         62.25         3.50 o                         
  -3   4   1        624.50        709.32        22.27 o                         
  -2   4   1        593.02        646.34        17.99 o                         
  -1   4   1        992.88       1076.25        34.17 o                         
   0   4   1          2.63          4.22         0.99 o                         
   1   4   1       1119.13       1046.11        26.11 o                         
   2   4   1        277.72        265.79         6.48 o                         
   3   4   1         85.11         66.75         2.68 o                         
   4   4   1         77.05         81.92         4.39 o                         
   5   4   1        955.46        936.37        23.77 o                         
   6   4   1        221.82        212.56         9.20 o                         
   7   4   1        864.85        884.58        46.43 o                         
   8   4   1        578.14        504.41        42.47 o                         
   9   4   1        148.82        129.33         4.63 o                         
  10   4   1        390.40        387.03        10.22 o                         
  11   4   1          3.11          0.24         2.40 o                         
  12   4   1         46.86         45.19         5.11 o                         
  13   4   1         97.55         92.91         5.32 o                         
 -10   5   1        287.93        281.51        15.23 o                         
  -9   5   1         10.75         12.80         3.33 o                         
  -8   5   1        414.76        435.26        18.44 o                         
  -7   5   1         64.75         47.57         6.52 o                         
  -6   5   1        195.07        167.77         7.80 o                         
  -4   5   1        178.32        181.32         8.50 o                         
  -3   5   1       2598.85       2492.41       124.62 o                         
  -2   5   1        784.93        757.85        22.76 o                         
  -1   5   1         70.35         71.41         3.53 o                         
   0   5   1       2449.64       2705.74        77.34 o                         
   1   5   1        221.00        246.75         6.88 o                         
   2   5   1         12.53         10.50         1.21 o                         
   3   5   1        411.38        495.65        15.27 o                         
   4   5   1        657.65        652.57        27.25 o                         
   5   5   1        109.28        114.69         5.50 o                         
   6   5   1         30.04         26.08         2.21 o                         
   7   5   1          7.16          7.62         3.18 o                         
   8   5   1       1051.03        988.64        33.35 o                         
   9   5   1         29.51         40.90         2.99 o                         
  10   5   1        200.14        176.79         5.48 o                         
  11   5   1       2090.80       2248.05        51.65 o                         
  12   5   1         82.17        106.23         5.44 o                         
  13   5   1          8.14          7.04         2.75 o                         
 -10   6   1         51.99         27.96         5.72 o                         
  -9   6   1         48.77         52.81         7.32 o                         
  -8   6   1         89.24         81.86         9.08 o                         
  -7   6   1       3376.31       3407.10        86.53 o                         
  -6   6   1        278.63        271.83         9.47 o                         
  -5   6   1        789.88        705.80        20.24 o                         
  -4   6   1         57.66         54.52         4.70 o                         
  -3   6   1          4.03          4.02         1.98 o                         
  -2   6   1        574.68        546.29        28.61 o                         
  -1   6   1        985.28       1163.41        34.28 o                         
   0   6   1       1496.90       1724.50        49.99 o                         
   1   6   1         33.65         51.39         3.13 o                         
   2   6   1       1044.34       1144.45        42.62 o                         
   3   6   1       1999.83       2119.77        61.06 o                         
   4   6   1       1993.64       2250.37        79.28 o                         
   5   6   1        321.84        331.85        13.01 o                         
   6   6   1         69.76         99.54         5.04 o                         
   7   6   1          7.30          6.99         3.81 o                         
   8   6   1        395.98        386.36        13.70 o                         
   9   6   1        461.57        383.11         8.48 o                         
  10   6   1         20.92         26.13         2.86 o                         
  11   6   1        253.88        306.46         8.63 o                         
  12   6   1         21.45         20.17         3.20 o                         
  13   6   1          2.30          0.51         1.81 o                         
  -9   7   1          1.22          2.22         2.05 o                         
  -8   7   1          0.95         -0.76         2.59 o                         
  -7   7   1         19.61         15.12         3.56 o                         
  -6   7   1         27.33         24.52         3.73 o                         
  -5   7   1         11.01         12.96         3.49 o                         
  -4   7   1       1092.07        983.92        24.17 o                         
  -3   7   1        201.65        213.95        19.06 o                         
  -2   7   1        651.07        746.54        45.14 o                         
  -1   7   1         38.15         41.85         3.41 o                         
   0   7   1        101.36        113.62         5.25 o                         
   1   7   1        233.80        260.35         9.16 o                         
   2   7   1        531.42        620.48        27.26 o                         
   3   7   1        957.31       1150.53        41.60 o                         
   4   7   1        136.36        145.68         7.15 o                         
   5   7   1          5.80          2.54         1.80 o                         
   6   7   1         85.98         83.58         5.04 o                         
   7   7   1         46.36         39.31         4.70 o                         
   8   7   1        393.55        346.63         8.33 o                         
   9   7   1        858.48        799.34        15.15 o                         
  10   7   1          0.09          0.07         2.30 o                         
  11   7   1          2.05          2.06         2.45 o                         
  12   7   1        136.48        174.88         7.96 o                         
  13   7   1        103.70        103.62         5.20 o                         
  -8   8   1          1.08          0.18         1.97 o                         
  -7   8   1          6.31          7.75         2.82 o                         
  -6   8   1         23.77         26.93         3.28 o                         
  -5   8   1         67.50         51.00         4.56 o                         
  -4   8   1         51.58         69.18         5.22 o                         
  -3   8   1        155.66        140.67         5.71 o                         
  -2   8   1         69.59         64.97        10.31 o                         
  -1   8   1       2469.47       2375.05        84.69 o                         
   0   8   1          0.76          0.44         2.06 o                         
   1   8   1       1918.79       2112.47        61.39 o                         
   2   8   1        119.39        109.17         6.50 o                         
   3   8   1        258.76        294.83        12.56 o                         
   4   8   1          3.45          0.38         2.11 o                         
   5   8   1       1232.52       1266.51        45.88 o                         
   6   8   1        385.15        340.66        14.11 o                         
   7   8   1        935.49        826.86        17.63 o                         
   8   8   1       1489.34       1408.94        26.59 o                         
   9   8   1        629.52        656.64        13.73 o                         
  10   8   1          3.07          3.13         2.26 o                         
  11   8   1          4.32          5.60         2.22 o                         
  12   8   1          0.74          2.49         2.71 o                         
  13   8   1        115.25        106.39         5.37 o                         
  -7   9   1          3.11          2.10         2.33 o                         
  -6   9   1          1.87          0.87         2.32 o                         
  -5   9   1        274.13        289.50         9.49 o                         
  -4   9   1        563.44        564.06        14.17 o                         
  -3   9   1          7.75          7.33         3.33 o                         
  -2   9   1        569.53        536.90        15.15 o                         
  -1   9   1        389.10        363.60        11.31 o                         
   0   9   1          1.71          3.36         2.00 o                         
   1   9   1        142.14        116.11         7.40 o                         
   2   9   1        179.60        199.37         9.85 o                         
   3   9   1        294.64        285.89        19.07 o                         
   4   9   1         14.85         14.57         2.58 o                         
   5   9   1        107.83        107.31         6.91 o                         
   6   9   1        286.41        250.15         7.31 o                         
   7   9   1        214.91        191.11         6.27 o                         
   8   9   1        198.18        198.38         6.60 o                         
   9   9   1        753.81        808.11        18.88 o                         
  10   9   1          9.74         10.01         2.58 o                         
  11   9   1          0.20          0.53         2.12 o                         
  12   9   1          0.94          1.54         2.28 o                         
  13   9   1         10.76          4.57         2.11 o                         
  -6  10   1          0.79          2.19         2.51 o                         
  -5  10   1         11.98          7.86         2.72 o                         
  -4  10   1        713.68        786.66        18.47 o                         
  -3  10   1          3.22          1.41         2.79 o                         
  -2  10   1        487.83        480.20        14.18 o                         
  -1  10   1         21.62         24.45         4.13 o                         
   0  10   1         35.52         41.51         3.96 o                         
   1  10   1        315.99        289.72        10.25 o                         
   2  10   1       2889.68       2706.43        56.83 o                         
   3  10   1        500.32        426.42        11.55 o                         
   4  10   1       1270.69       1099.45        22.80 o                         
   5  10   1        706.94        624.54        16.82 o                         
   6  10   1       4233.77       3970.94        75.63 o                         
   7  10   1        132.07        127.01         5.42 o                         
   8  10   1       1251.49       1311.82        29.02 o                         
   9  10   1        122.06        115.42         6.18 o                         
  10  10   1        448.92        488.91        12.21 o                         
  11  10   1        297.17        333.62        15.55 o                         
  12  10   1          4.74          7.57         2.38 o                         
  -5  11   1        381.10        333.58        21.71 o                         
  -4  11   1         29.17         31.11         3.74 o                         
  -3  11   1         30.30         40.56         4.46 o                         
  -2  11   1         72.64         66.90         8.44 o                         
  -1  11   1        226.75        232.52         8.90 o                         
   0  11   1          4.65          4.53         2.44 o                         
   1  11   1        143.75        147.81         6.57 o                         
   2  11   1        932.78        935.83        26.77 o                         
   3  11   1       1589.24       1567.85        37.50 o                         
   4  11   1        445.06        428.59        11.55 o                         
   5  11   1          1.65          0.07         2.48 o                         
   6  11   1        137.67        140.43         5.64 o                         
   7  11   1          9.92         11.06         2.63 o                         
   8  11   1        753.26        803.20        23.96 o                         
   9  11   1          4.54          4.03         2.64 o                         
  10  11   1         40.03         35.97         3.08 o                         
  11  11   1         68.75         73.92         4.95 o                         
  12  11   1         10.02          3.94         2.22 o                         
  -4  12   1         88.86         70.95         7.31 o                         
  -3  12   1        119.35        138.06         7.98 o                         
  -2  12   1          0.55         -0.89         3.31 o                         
  -1  12   1        148.63        137.04         7.18 o                         
   0  12   1         72.34         75.45         5.71 o                         
   1  12   1          1.56         -0.42         2.49 o                         
   2  12   1        212.00        222.71         8.39 o                         
   3  12   1         28.92         29.89         4.27 o                         
   4  12   1       2988.61       2994.33        62.41 o                         
   5  12   1         17.78         19.62         2.78 o                         
   6  12   1       1010.59       1060.65        23.79 o                         
   7  12   1        127.44        164.27         6.59 o                         
   8  12   1        160.16        187.82         7.19 o                         
   9  12   1        154.96        173.15         7.46 o                         
  10  12   1        255.32        267.73        11.19 o                         
  11  12   1        778.34        837.58        92.22 o                         
  -2  13   1          8.02          5.69         2.29 o                         
  -1  13   1         22.72         11.96         2.19 o                         
   0  13   1          4.22          3.65         2.82 o                         
   1  13   1         13.70         16.63         2.61 o                         
   2  13   1         89.10        103.10         5.45 o                         
   3  13   1        110.04        110.84         5.73 o                         
   4  13   1        235.13        248.95         8.88 o                         
   5  13   1         85.19         79.32         4.47 o                         
   6  13   1        189.07        196.36         6.29 o                         
   7  13   1        118.77        117.75         6.44 o                         
   8  13   1        107.72        128.90         5.71 o                         
   9  13   1        411.27        476.26        13.90 o                         
  10  13   1        204.34        209.87        10.30 o                         
   0  14   1         78.76         49.56         6.35 o                         
   1  14   1         20.91         25.16         2.58 o                         
   2  14   1         17.83         21.55         2.57 o                         
   3  14   1          8.39         10.59         2.60 o                         
   4  14   1         41.74         31.32         2.87 o                         
   5  14   1        604.00        716.43        22.87 o                         
   6  14   1        292.54        299.43        14.39 o                         
   7  14   1          5.38          4.30         1.97 o                         
   8  14   1         25.44         28.49         2.89 o                         
  -8 -14   2         34.81         36.00         8.26 o                         
  -7 -14   2          3.03          3.32         1.87 o                         
  -6 -14   2         37.84         39.42         3.77 o                         
  -5 -14   2          4.76          2.82         1.70 o                         
  -4 -14   2         92.73         91.05         5.13 o                         
  -3 -14   2          0.77          0.38         1.63 o                         
  -2 -14   2         31.46         22.96         5.67 o                         
  -1 -14   2         34.43         21.29         3.14 o                         
  -9 -13   2         32.72         15.15         2.25 o                         
  -8 -13   2          2.29          0.35         2.05 o                         
  -7 -13   2         12.28          9.60         2.30 o                         
  -6 -13   2          3.96         10.79         2.66 o                         
  -5 -13   2        805.74        810.64        20.24 o                         
  -4 -13   2        178.24        200.00         8.14 o                         
  -3 -13   2        265.53        288.95        11.52 o                         
  -2 -13   2          1.18          0.74         2.41 o                         
  -1 -13   2        113.60        110.38         5.23 o                         
   0 -13   2         15.11         11.78         2.95 o                         
   1 -13   2         20.57          9.95         1.97 o                         
   2 -13   2          6.60          5.44         1.93 o                         
 -11 -12   2          2.27          0.64         3.81 o                         
 -10 -12   2         17.75         18.72         2.23 o                         
  -9 -12   2         26.05         25.37         3.50 o                         
  -8 -12   2          3.24          1.22         2.79 o                         
  -7 -12   2         17.11         16.49         2.29 o                         
  -6 -12   2        226.08        251.86         8.11 o                         
  -5 -12   2         67.80         71.23         4.76 o                         
  -4 -12   2        145.13        161.33         8.18 o                         
  -3 -12   2         39.44         51.01         4.36 o                         
  -2 -12   2         98.27         90.08         5.46 o                         
  -1 -12   2          0.30          1.49         2.59 o                         
   0 -12   2          2.99          5.41         2.49 o                         
   1 -12   2          0.01         -1.85         2.23 o                         
   2 -12   2          0.01         -0.62         2.01 o                         
   3 -12   2         27.62         25.06         4.22 o                         
   4 -12   2          0.59          1.77         1.76 o                         
 -11 -11   2          0.81          1.95         1.46 o                         
 -10 -11   2        669.78        702.36        22.56 o                         
  -9 -11   2        365.64        435.26        10.36 o                         
  -8 -11   2          5.22          7.94         2.01 o                         
  -7 -11   2         40.49         39.14         3.02 o                         
  -6 -11   2         14.93         19.05         2.80 o                         
  -5 -11   2         46.55         52.40         4.48 o                         
  -4 -11   2       1128.49       1139.05        27.92 o                         
  -3 -11   2        590.27        586.54        16.25 o                         
  -2 -11   2          0.09          0.54         3.45 o                         
  -1 -11   2         79.64         80.07         5.07 o                         
   0 -11   2       2676.24       2707.14        56.78 o                         
   1 -11   2        139.05        143.53         7.10 o                         
   2 -11   2        393.98        435.62        12.76 o                         
   3 -11   2         35.64         30.00         4.46 o                         
   4 -11   2          0.89          0.70         2.43 o                         
   5 -11   2        256.98        173.86        20.02 o                         
 -12 -10   2         36.92         27.54         4.13 o                         
 -11 -10   2         15.98         13.48         2.05 o                         
 -10 -10   2         15.11         13.04         2.12 o                         
  -9 -10   2          6.69          7.99         2.25 o                         
  -8 -10   2        453.61        493.31        11.08 o                         
  -7 -10   2        424.28        411.06         9.65 o                         
  -6 -10   2         20.78         22.05         2.85 o                         
  -5 -10   2         42.32         46.02         3.86 o                         
  -4 -10   2        570.10        543.90        14.99 o                         
  -3 -10   2        458.22        413.65        11.38 o                         
  -2 -10   2         80.40         95.24         5.88 o                         
  -1 -10   2          0.00          0.63         2.20 o                         
   0 -10   2        145.95        143.53         6.89 o                         
   1 -10   2        196.66        208.50         8.78 o                         
   2 -10   2        210.30        228.10         9.04 o                         
   3 -10   2        339.12        398.11        11.15 o                         
   4 -10   2        930.44        978.27        26.34 o                         
   5 -10   2        258.82        255.65         7.31 o                         
   6 -10   2         52.83         36.04         6.69 o                         
 -13  -9   2          7.28          4.73         2.54 o                         
 -12  -9   2        217.47        262.19         8.32 o                         
 -11  -9   2         46.63         39.64         3.23 o                         
 -10  -9   2         43.60         43.16         3.24 o                         
  -9  -9   2         22.83         26.82         2.83 o                         
  -8  -9   2        612.89        616.80        13.16 o                         
  -7  -9   2         31.02         41.25         3.09 o                         
  -6  -9   2       1824.68       1556.76        29.11 o                         
  -5  -9   2          0.04         -1.19         1.31 o                         
  -4  -9   2        172.55        177.19         7.80 o                         
  -3  -9   2        546.41        524.98        36.23 o                         
  -2  -9   2        148.44        152.46        29.86 o                         
  -1  -9   2       1722.24       1564.10        64.99 o                         
   0  -9   2        211.29        161.95         6.11 o                         
   1  -9   2        266.17        214.67         8.34 o                         
   2  -9   2       1275.35       1203.10        29.57 o                         
   3  -9   2         70.46         87.68         5.59 o                         
   4  -9   2        356.41        362.79        10.90 o                         
   5  -9   2         62.10         51.94         4.78 o                         
   6  -9   2        324.45        337.25        11.03 o                         
   7  -9   2        436.02        441.86        24.16 o                         
 -13  -8   2          3.63          1.01         1.76 o                         
 -12  -8   2         38.18         40.99         4.49 o                         
 -11  -8   2        215.36        249.64         7.67 o                         
 -10  -8   2        246.63        269.06         7.67 o                         
  -9  -8   2        725.50        767.37        15.76 o                         
  -8  -8   2        675.13        659.76        13.88 o                         
  -7  -8   2        300.90        266.11         6.76 o                         
  -6  -8   2        228.79        218.97        10.31 o                         
  -5  -8   2         89.12         87.07         5.15 o                         
  -4  -8   2        122.48        127.77         9.53 o                         
  -3  -8   2        990.50       1093.94        40.03 o                         
  -2  -8   2         45.88         52.27         4.25 o                         
  -1  -8   2        123.99        130.74         6.70 o                         
   0  -8   2        129.11        123.46         7.94 o                         
   1  -8   2          2.84          0.00         2.54 o                         
   2  -8   2        532.45        497.50        13.01 o                         
   3  -8   2        304.56        278.94         8.81 o                         
   4  -8   2       1245.95       1220.75        25.33 o                         
   5  -8   2        170.21        163.57         6.28 o                         
   6  -8   2         50.66         50.66         5.64 o                         
   7  -8   2         10.60          9.95         3.67 o                         
   8  -8   2          5.21          5.66         2.51 o                         
 -13  -7   2         84.22        104.24         5.70 o                         
 -12  -7   2         49.41         77.43         4.35 o                         
 -11  -7   2       1211.24       1346.45        29.17 o                         
 -10  -7   2       1391.03       1564.68        33.85 o                         
  -9  -7   2          3.57          1.05         2.08 o                         
  -8  -7   2        467.65        443.96        10.03 o                         
  -7  -7   2          1.59         -0.64         1.70 o                         
  -6  -7   2        266.00        287.16        12.30 o                         
  -5  -7   2         52.97         53.75         4.25 o                         
  -4  -7   2        108.40        129.74         6.69 o                         
  -3  -7   2        413.89        476.50        18.43 o                         
  -2  -7   2        721.18        776.13        20.47 o                         
  -1  -7   2         38.68         43.09         2.54 o                         
   0  -7   2       1064.66        974.86        29.01 o                         
   1  -7   2        753.42        854.55        45.15 o                         
   2  -7   2        126.08        125.17         9.53 o                         
   3  -7   2        147.72        128.35         9.53 o                         
   4  -7   2        113.43        102.24         5.16 o                         
   5  -7   2        486.88        451.08        12.12 o                         
   6  -7   2       2553.43       2555.47        66.75 o                         
   7  -7   2       1440.02       1510.09        46.38 o                         
   8  -7   2        703.54        836.43        33.32 o                         
   9  -7   2        122.58        161.34         9.20 o                         
 -13  -6   2        725.41        745.19        39.42 o                         
 -12  -6   2        374.77        378.69        11.89 o                         
 -11  -6   2          7.58          5.67         2.53 o                         
 -10  -6   2          9.44         12.60         2.94 o                         
  -9  -6   2        190.58        172.90         5.59 o                         
  -8  -6   2         91.83         91.09         4.29 o                         
  -7  -6   2          0.39          0.42         2.54 o                         
  -6  -6   2         83.52         87.40         5.34 o                         
  -5  -6   2       1017.65       1171.63        46.18 o                         
  -4  -6   2       2423.88       2707.79        94.09 o                         
  -3  -6   2        749.49        801.70        25.98 o                         
  -2  -6   2       3679.28       3941.15        97.08 o                         
  -1  -6   2        472.55        508.86        13.50 o                         
   0  -6   2        197.45        201.16         6.19 o                         
   1  -6   2       1668.10       1847.29        65.23 o                         
   2  -6   2       1054.23       1087.03        55.98 o                         
   3  -6   2        863.41        959.52        49.60 o                         
   4  -6   2        399.19        401.62        22.88 o                         
   5  -6   2        510.96        438.89        10.70 o                         
   6  -6   2        117.39        111.15         5.93 o                         
   7  -6   2        679.70        644.50        22.93 o                         
   8  -6   2          4.71          7.83         4.74 o                         
   9  -6   2        144.41        161.46         8.02 o                         
  10  -6   2        218.31        233.78         9.05 o                         
 -13  -5   2         14.03         16.01         2.20 o                         
 -12  -5   2          0.50         -0.05         2.33 o                         
 -11  -5   2         91.82         94.32         4.73 o                         
 -10  -5   2       1511.23       1574.06        29.46 o                         
  -9  -5   2         23.76         31.48         2.56 o                         
  -8  -5   2         13.18         12.85         3.04 o                         
  -7  -5   2          5.97          6.35         2.70 o                         
  -6  -5   2        348.46        352.00        11.36 o                         
  -5  -5   2       2549.71       2797.37        80.12 o                         
  -4  -5   2        101.76         96.82         4.15 o                         
  -3  -5   2        500.90        588.27        15.34 o                         
  -2  -5   2       1862.38       1905.24        42.76 o                         
  -1  -5   2        251.22        249.57         7.77 o                         
   0  -5   2        733.02        714.94        16.38 o                         
   1  -5   2       2522.69       2665.20        66.00 o                         
   2  -5   2        146.43        166.74         6.11 o                         
   3  -5   2       2339.47       2471.39       133.50 o                         
   4  -5   2         79.86         71.47         4.88 o                         
   5  -5   2         72.05         63.95         5.72 o                         
   6  -5   2         51.58         44.05         6.07 o                         
   7  -5   2        508.64        541.80        20.14 o                         
   8  -5   2        557.62        551.89        20.27 o                         
   9  -5   2         76.36         79.58        11.79 o                         
  10  -5   2         15.58         16.10         3.71 o                         
 -13  -4   2        105.42        105.81         7.26 o                         
 -12  -4   2          5.18          3.59         2.39 o                         
 -11  -4   2          0.00          1.41         2.39 o                         
 -10  -4   2        128.49        121.86         5.24 o                         
  -9  -4   2        199.94        190.48         5.27 o                         
  -8  -4   2        232.44        215.82         8.68 o                         
  -7  -4   2       1578.07       1500.13        76.38 o                         
  -6  -4   2        458.62        480.38        17.96 o                         
  -5  -4   2        120.37         98.99         4.24 o                         
  -4  -4   2         16.69         18.00         2.06 o                         
  -3  -4   2        649.03        606.61        15.58 o                         
  -2  -4   2        500.08        480.32        12.48 o                         
  -1  -4   2         29.18         41.62         1.86 o                         
   0  -4   2        779.78        795.60        17.93 o                         
   1  -4   2       1848.44       1917.81        42.47 o                         
   2  -4   2       1308.32       1281.84        32.07 o                         
   3  -4   2       2101.73       2285.70        90.93 o                         
   4  -4   2        404.98        472.43        18.20 o                         
   5  -4   2          6.67          6.28         1.98 o                         
   6  -4   2          3.94          1.27         4.45 o                         
   7  -4   2         91.42        108.86         8.02 o                         
   8  -4   2        595.98        591.31        21.24 o                         
   9  -4   2        127.81        144.72         8.64 o                         
  10  -4   2         41.02         38.99         5.03 o                         
  11  -4   2          8.41          1.24         2.51 o                         
 -13  -3   2          3.28          0.90         2.02 o                         
 -12  -3   2          0.03         -0.07         2.38 o                         
 -11  -3   2          5.51          3.90         2.23 o                         
 -10  -3   2         17.41         17.55         2.79 o                         
  -9  -3   2        111.70        100.95         4.45 o                         
  -8  -3   2          8.92          9.55         2.14 o                         
  -7  -3   2        291.98        313.31        18.43 o                         
  -6  -3   2        328.06        326.71        18.08 o                         
  -5  -3   2        626.59        593.63        21.80 o                         
  -4  -3   2          5.05         -0.51         1.06 o                         
  -3  -3   2         68.46         53.37         2.67 o                         
  -2  -3   2         95.84         91.14         2.90 o                         
  -1  -3   2        364.51        328.24         8.58 o                         
   0  -3   2       1161.65       1043.77        23.31 o                         
   1  -3   2       1690.46       1689.42        37.36 o                         
   2  -3   2        144.63        148.71         4.36 o                         
   3  -3   2       1610.82       1702.31        57.05 o                         
   4  -3   2        450.74        520.97        19.76 o                         
   5  -3   2         88.65         81.96         4.88 o                         
   6  -3   2         76.93         62.26         8.26 o                         
   7  -3   2          3.21          2.74         2.52 o                         
   8  -3   2         20.84         24.88         4.30 o                         
   9  -3   2         36.88         36.38         7.23 o                         
  10  -3   2        151.56        169.25         9.11 o                         
  11  -3   2         33.28         22.46         3.50 o                         
 -13  -2   2         12.70         15.66         3.59 o                         
 -12  -2   2         46.93         22.47         3.92 o                         
 -11  -2   2          3.51          4.47         2.95 o                         
 -10  -2   2        297.03        294.89        10.85 o                         
  -9  -2   2        165.55        142.07         5.61 o                         
  -8  -2   2        108.87        102.05         5.50 o                         
  -7  -2   2       1140.91       1055.32        54.71 o                         
  -6  -2   2         35.13         25.82         2.58 o                         
  -5  -2   2       1178.49       1265.50        44.78 o                         
  -4  -2   2       1251.15       1190.78        42.10 o                         
  -3  -2   2        116.77        106.53         6.49 o                         
  -2  -2   2       3600.06       3354.09        94.98 o                         
  -1  -2   2      26736.73      25669.14       628.30 o                         
   0  -2   2       4756.48       4428.80        96.96 o                         
   1  -2   2       6815.84       6487.70       141.86 o                         
   2  -2   2       7099.02       7088.32       217.71 o                         
   3  -2   2        964.38       1010.58        39.13 o                         
   4  -2   2          3.41          0.40         1.63 o                         
   5  -2   2         75.41        123.30        11.12 o                         
   6  -2   2       1132.31       1195.26        62.35 o                         
   7  -2   2        702.90        737.48        79.16 o                         
   8  -2   2        465.48        395.73        13.03 o                         
   9  -2   2        907.20        889.55        25.32 o                         
  10  -2   2          1.75          5.66         4.48 o                         
  11  -2   2         11.33          7.90         4.15 o                         
  12  -2   2        171.65        183.70        20.33 o                         
 -13  -1   2         42.49         23.06         3.81 o                         
 -12  -1   2         94.48        115.48         8.85 o                         
 -11  -1   2         58.16         55.66         8.78 o                         
 -10  -1   2         11.70         14.86         3.28 o                         
  -9  -1   2         90.72         81.91         5.33 o                         
  -8  -1   2         37.03         31.61         3.59 o                         
  -7  -1   2          0.09          1.91         3.81 o                         
  -6  -1   2          1.46          2.06         3.18 o                         
  -5  -1   2        192.83        193.29         8.05 o                         
  -4  -1   2          1.62         -0.73         1.59 o                         
  -3  -1   2         90.51         93.74        10.17 o                         
  -2  -1   2        178.11        152.57         5.70 o                         
  -1  -1   2          5.37          3.99         0.92 o                         
   0  -1   2        145.23        124.77         3.50 o                         
   1  -1   2          0.01          0.62         0.89 o                         
   2  -1   2       1343.82       1264.03        31.32 o                         
   3  -1   2         57.37         49.54         2.44 o                         
   4  -1   2         64.13         57.90         5.40 o                         
   5  -1   2          3.83          2.33         2.22 o                         
   6  -1   2        677.90        736.89        40.06 o                         
   7  -1   2        341.22        383.81        22.88 o                         
   8  -1   2        494.72        456.93        13.65 o                         
   9  -1   2        115.34        107.23         6.35 o                         
  10  -1   2        203.59        211.40        12.47 o                         
  11  -1   2         23.61         24.91         4.09 o                         
  12  -1   2         43.86         54.74         6.67 o                         
 -13   0   2        443.76        496.79        19.78 o                         
 -12   0   2        188.91        199.43        12.35 o                         
 -11   0   2         52.91         74.50         7.60 o                         
 -10   0   2        140.31        151.43        11.21 o                         
  -9   0   2       4523.34       4501.20       112.66 o                         
  -8   0   2        210.92        160.10        13.66 o                         
  -7   0   2       2832.53       2945.99       147.25 o                         
  -6   0   2       2970.42       3149.21       156.90 o                         
  -5   0   2        869.88       1015.68        36.43 o                         
  -4   0   2       5578.94       5525.01       156.62 o                         
  -3   0   2       5512.01       4968.83       290.91 o                         
  -2   0   2        167.36        165.03         6.35 o                         
  -1   0   2       2013.78       1770.24        43.62 o                         
   0   0   2          0.80          3.36         1.39 o                         
   1   0   2      17449.46      16296.72       398.16 o                         
   2   0   2      12703.35      12579.04       358.31 o                         
   3   0   2      29281.22      30199.13       888.26 o                         
   4   0   2       6674.13       7006.31       296.93 o                         
   5   0   2      12516.41      13826.25       479.63 o                         
   6   0   2         44.24         43.84         6.35 o                         
   7   0   2         36.36         34.94         6.35 o                         
   8   0   2       3210.99       2958.80        91.28 o                         
   9   0   2       3017.54       2987.59        67.72 o                         
  10   0   2          1.25          2.96         3.78 o                         
  11   0   2        150.88        159.37         8.86 o                         
  12   0   2        360.91        406.15        18.41 o                         
  13   0   2        490.74        520.60        29.24 o                         
 -12   1   2          2.98          0.32         4.04 o                         
 -11   1   2          9.71          9.09         5.15 o                         
 -10   1   2        513.75        568.66        25.16 o                         
  -9   1   2        302.74        327.83        16.63 o                         
  -8   1   2        175.53        155.61         8.59 o                         
  -7   1   2        161.07        157.58        11.44 o                         
  -6   1   2         58.02         54.47         3.97 o                         
  -5   1   2         12.04         10.10         1.98 o                         
  -4   1   2        832.87        826.48        29.91 o                         
  -3   1   2        364.22        325.82        12.83 o                         
  -2   1   2        864.87        787.79        19.66 o                         
  -1   1   2        654.52        565.22        20.04 o                         
   0   1   2        438.41        397.53        11.40 o                         
   1   1   2        207.87        183.20         4.84 o                         
   2   1   2        127.37        120.60         4.09 o                         
   3   1   2        516.44        497.65        18.43 o                         
   4   1   2          2.87          1.78         1.91 o                         
   5   1   2          9.65          8.16         2.69 o                         
   6   1   2        124.67        125.15         7.15 o                         
   7   1   2         41.63         41.01         4.25 o                         
   8   1   2        151.61        128.50         5.23 o                         
   9   1   2        261.79        245.26         9.17 o                         
  10   1   2          8.10          6.39         3.03 o                         
  11   1   2          9.87          9.07         4.09 o                         
  12   1   2         73.83         79.21         5.61 o                         
  13   1   2        106.49         62.27         8.90 o                         
 -12   2   2        116.14        128.98        20.33 o                         
 -11   2   2          1.24          4.08         4.11 o                         
 -10   2   2          9.10          9.63         5.60 o                         
  -9   2   2        311.59        294.26        15.38 o                         
  -8   2   2        206.70        193.50        10.41 o                         
  -7   2   2        208.10        191.91        13.34 o                         
  -6   2   2        170.69        200.08        11.76 o                         
  -5   2   2        136.85        166.55         7.78 o                         
  -4   2   2        311.79        293.90         9.64 o                         
  -3   2   2       1411.68       1431.34        42.24 o                         
  -2   2   2       4588.00       4211.51       103.20 o                         
  -1   2   2      19482.05      19224.77       469.78 o                         
   0   2   2       7646.21       7655.90       215.94 o                         
   1   2   2       1255.81       1168.75        28.88 o                         
   2   2   2       4773.04       4407.70       112.55 o                         
   3   2   2      19005.14      17431.00       381.51 o                         
   4   2   2       4085.53       3892.51        95.49 o                         
   5   2   2      16211.31      17079.76       482.64 o                         
   6   2   2       4621.84       4895.42       139.67 o                         
   7   2   2          0.03         12.88         2.30 o                         
   8   2   2        586.77        526.96        20.68 o                         
   9   2   2          5.73         15.78         2.50 o                         
  10   2   2       3580.39       3754.67        94.61 o                         
  11   2   2       4294.39       4702.73       135.95 o                         
  12   2   2         23.57         35.60         4.19 o                         
  13   2   2         68.13         61.64         4.49 o                         
 -12   3   2          1.28          1.27         4.45 o                         
 -11   3   2        111.43         92.77        11.44 o                         
 -10   3   2        236.33        223.96        15.51 o                         
  -9   3   2         62.48         70.96         6.73 o                         
  -8   3   2        122.68        116.42         7.75 o                         
  -7   3   2         72.49         79.60         7.16 o                         
  -6   3   2          4.09          5.08         1.91 o                         
  -5   3   2        524.82        521.62        20.21 o                         
  -4   3   2         58.08         63.41         4.94 o                         
  -3   3   2       8029.48       8551.25       241.99 o                         
  -2   3   2       1360.64       1357.16        43.39 o                         
  -1   3   2        616.22        615.37        16.80 o                         
   0   3   2       3116.75       3076.35        87.26 o                         
   1   3   2         21.60         17.94         1.70 o                         
   2   3   2         45.81         38.66         1.46 o                         
   3   3   2        111.93        107.13         4.04 o                         
   4   3   2        235.13        214.24         5.38 o                         
   5   3   2          3.75          8.36         1.39 o                         
   6   3   2          0.47         -0.41         1.76 o                         
   7   3   2        416.15        366.69        20.98 o                         
   8   3   2        888.27        819.07        25.80 o                         
   9   3   2        109.40         97.20         4.09 o                         
  10   3   2        525.49        513.66        15.71 o                         
  11   3   2        252.23        258.18         9.97 o                         
  12   3   2         43.15         42.53         4.46 o                         
  13   3   2          7.76          6.30         2.38 o                         
 -11   4   2          2.52          3.74         2.24 o                         
 -10   4   2         24.39         29.80         4.36 o                         
  -9   4   2         97.33         87.79         8.21 o                         
  -8   4   2       1531.52       1506.62        46.75 o                         
  -7   4   2       1484.36       1275.88        45.39 o                         
  -6   4   2         59.14         41.93         5.72 o                         
  -5   4   2        307.33        298.24        20.94 o                         
  -4   4   2          1.12         10.49         2.02 o                         
  -3   4   2       5047.59       5510.52       223.50 o                         
  -2   4   2       1102.40       1196.52        30.15 o                         
  -1   4   2       1852.15       1955.04        69.97 o                         
   0   4   2        452.42        494.71        14.80 o                         
   1   4   2         34.63         41.26         4.33 o                         
   2   4   2       1323.61       1285.59        49.29 o                         
   3   4   2         52.22         36.71         3.43 o                         
   4   4   2        929.18        912.42        26.68 o                         
   5   4   2       2077.94       2290.34        65.61 o                         
   6   4   2        722.65        818.37        42.61 o                         
   7   4   2        100.65        132.16        10.17 o                         
   8   4   2         26.94         29.26         3.60 o                         
   9   4   2          0.05          3.17         1.87 o                         
  10   4   2       4778.55       4885.10       107.16 o                         
  11   4   2        495.38        483.24        13.28 o                         
  12   4   2        307.54        314.30        12.07 o                         
  13   4   2        472.66        338.97        22.22 o                         
 -10   5   2        408.53        479.22        20.21 o                         
  -9   5   2        266.85        300.31        12.90 o                         
  -8   5   2        104.29        114.88        11.00 o                         
  -7   5   2         17.20         34.17         5.46 o                         
  -6   5   2       1181.51       1038.32        28.42 o                         
  -5   5   2         26.94         32.40         4.45 o                         
  -4   5   2        560.17        558.74        48.95 o                         
  -3   5   2        616.79        642.88        24.50 o                         
  -2   5   2        470.69        569.91        17.61 o                         
  -1   5   2        358.62        361.03        11.50 o                         
   0   5   2         89.64        134.42         5.11 o                         
   1   5   2       1555.99       1681.33        48.30 o                         
   2   5   2        830.35        871.79        26.93 o                         
   3   5   2       1734.97       1952.58        56.28 o                         
   4   5   2       1626.74       1738.32        50.25 o                         
   5   5   2       1309.01       1358.37        76.45 o                         
   6   5   2         98.12         85.78         7.62 o                         
   7   5   2          1.38          2.54         3.81 o                         
   8   5   2        905.17        837.07        26.73 o                         
   9   5   2        955.05        910.74        22.53 o                         
  10   5   2         11.13         14.27         2.78 o                         
  11   5   2        505.89        537.56        16.18 o                         
  12   5   2        251.82        284.50         9.45 o                         
  13   5   2         43.14         54.27         5.04 o                         
 -10   6   2         10.29         11.38         2.51 o                         
  -9   6   2         23.10         19.37         4.39 o                         
  -8   6   2        167.99        176.37         8.06 o                         
  -7   6   2        593.97        611.36        16.92 o                         
  -6   6   2          4.27          0.22         2.69 o                         
  -5   6   2          1.31          1.77         3.14 o                         
  -4   6   2         15.05         11.55         3.81 o                         
  -3   6   2         78.67         94.35         5.84 o                         
  -2   6   2       3156.21       3550.45       101.64 o                         
  -1   6   2       1816.22       2124.89        61.53 o                         
   0   6   2         92.74         84.37         3.90 o                         
   1   6   2          4.88          5.82         1.67 o                         
   2   6   2       1327.24       1564.39        67.82 o                         
   3   6   2       2453.79       2786.16        80.00 o                         
   4   6   2       1027.35       1109.28        35.72 o                         
   5   6   2        291.85        294.18        11.66 o                         
   6   6   2         31.91         79.04         4.57 o                         
   7   6   2        216.50        256.73        16.52 o                         
   8   6   2       1798.75       1640.75        48.63 o                         
   9   6   2        475.98        451.99         9.62 o                         
  10   6   2        113.87        103.05         4.94 o                         
  11   6   2         30.36         25.32         3.41 o                         
  12   6   2        567.69        568.80        19.04 o                         
  13   6   2          0.87          3.50         2.30 o                         
  -9   7   2         24.76         22.59         4.86 o                         
  -8   7   2          1.28          3.30         2.93 o                         
  -7   7   2          2.24          0.12         2.53 o                         
  -6   7   2        332.48        306.02        10.19 o                         
  -5   7   2         93.40        113.95         6.61 o                         
  -4   7   2        662.25        612.42        18.02 o                         
  -3   7   2         66.24         57.32         5.15 o                         
  -2   7   2        177.34        185.70        12.07 o                         
  -1   7   2        351.81        348.99        11.86 o                         
   0   7   2        193.33        215.50         8.56 o                         
   1   7   2         49.47         54.24         3.41 o                         
   2   7   2        293.83        458.95        17.96 o                         
   3   7   2         95.62        134.99         7.26 o                         
   4   7   2         17.53         22.87         2.69 o                         
   5   7   2        253.20        326.84        13.01 o                         
   6   7   2         96.81         79.32         4.88 o                         
   7   7   2        367.91        384.17        37.18 o                         
   8   7   2         26.64         30.14         2.80 o                         
   9   7   2         19.16         18.59         2.73 o                         
  10   7   2       1059.61       1122.31        23.34 o                         
  11   7   2        150.69        165.21         6.46 o                         
  12   7   2        289.57        357.43        13.06 o                         
  13   7   2          1.09          0.58         2.09 o                         
  -8   8   2         29.11         22.80         4.22 o                         
  -7   8   2          5.84          9.28         2.74 o                         
  -6   8   2         34.20         25.99         3.83 o                         
  -5   8   2          6.81          4.61         3.12 o                         
  -4   8   2        474.84        445.24        14.57 o                         
  -3   8   2       1672.09       1582.59        37.45 o                         
  -2   8   2        298.41        285.98        10.25 o                         
  -1   8   2          5.66          6.11         2.14 o                         
   0   8   2          1.47         -0.53         2.42 o                         
   1   8   2        128.86        152.29         6.45 o                         
   2   8   2          2.32          3.32         1.95 o                         
   3   8   2        187.62        215.95         9.85 o                         
   4   8   2        113.53        138.65         7.15 o                         
   5   8   2          3.32          4.33         2.21 o                         
   6   8   2         91.36         78.03         5.04 o                         
   7   8   2       1027.20        893.44        20.54 o                         
   8   8   2        592.09        538.99        12.56 o                         
   9   8   2          2.42          1.81         2.12 o                         
  10   8   2          0.11          1.22         2.15 o                         
  11   8   2         22.26         22.63         3.26 o                         
  12   8   2          0.53          0.82         2.28 o                         
  13   8   2         14.37          5.90         2.14 o                         
  -7   9   2          3.51          1.04         2.13 o                         
  -6   9   2         83.62         77.82         5.94 o                         
  -5   9   2        304.87        350.75        11.15 o                         
  -4   9   2          5.84          3.41         2.97 o                         
  -3   9   2        600.92        523.49        14.66 o                         
  -2   9   2        550.49        548.87        15.30 o                         
  -1   9   2        167.52        180.57         7.94 o                         
   0   9   2        285.88        277.15         8.00 o                         
   1   9   2         17.08         16.44         3.18 o                         
   2   9   2       2248.72       2333.37        83.31 o                         
   3   9   2         51.01         55.91         4.88 o                         
   4   9   2          3.45          2.43         2.21 o                         
   5   9   2          0.59          1.91         2.25 o                         
   6   9   2        140.22        130.95         4.41 o                         
   7   9   2        567.81        566.33        14.11 o                         
   8   9   2       6220.37       6042.22       134.74 o                         
   9   9   2       1003.65       1046.27        23.48 o                         
  10   9   2         10.64         11.69         2.62 o                         
  11   9   2        106.56        117.68         5.45 o                         
  12   9   2         24.56         24.00         3.85 o                         
  13   9   2         49.14         51.46         6.35 o                         
  -6  10   2         11.39          8.28         2.04 o                         
  -5  10   2        342.16        337.23        10.17 o                         
  -4  10   2         68.49         83.21         4.92 o                         
  -3  10   2        137.64        129.61         6.33 o                         
  -2  10   2         64.79         60.91         5.12 o                         
  -1  10   2         18.11         14.56         3.11 o                         
   0  10   2        137.72        126.81         5.50 o                         
   1  10   2         24.44         24.11         3.51 o                         
   2  10   2        270.84        231.53         7.81 o                         
   3  10   2        139.29        118.99         5.50 o                         
   4  10   2        719.18        635.85        15.55 o                         
   5  10   2        647.18        592.82        14.61 o                         
   6  10   2        117.43        115.66         6.19 o                         
   7  10   2          8.89          5.91         3.21 o                         
   8  10   2        259.30        271.62         8.67 o                         
   9  10   2         15.97         13.92         3.20 o                         
  10  10   2         30.40         29.96         3.67 o                         
  11  10   2         24.57         24.60         4.20 o                         
  12  10   2         36.95         27.52         3.51 o                         
  -5  11   2         33.87         27.11         2.35 o                         
  -4  11   2         71.08         78.99         6.69 o                         
  -3  11   2        256.23        252.18         7.64 o                         
  -2  11   2         66.18         59.93         6.57 o                         
  -1  11   2       1062.71       1070.69        24.22 o                         
   0  11   2         22.07         21.38         3.58 o                         
   1  11   2        134.82        142.43         7.49 o                         
   2  11   2          0.12          2.33         2.72 o                         
   3  11   2          9.97         16.78         3.65 o                         
   4  11   2          0.14          2.55         3.74 o                         
   5  11   2        242.68        231.87         8.47 o                         
   6  11   2         15.35         17.73         2.94 o                         
   7  11   2       1375.86       1405.52        33.74 o                         
   8  11   2        451.64        533.84        16.89 o                         
   9  11   2        742.83        800.18        20.32 o                         
  10  11   2        910.26       1044.27        25.24 o                         
  11  11   2        567.54        669.50        21.53 o                         
  12  11   2        128.01        141.21        11.76 o                         
  -4  12   2        155.91        178.69         7.09 o                         
  -3  12   2         21.37         16.34         3.16 o                         
  -2  12   2         24.09         19.36         2.82 o                         
  -1  12   2          5.92          6.87         2.46 o                         
   0  12   2          1.30         -0.14         2.95 o                         
   1  12   2         77.44         72.40         5.63 o                         
   2  12   2          0.45         -1.86         2.86 o                         
   3  12   2        126.50        134.39         6.75 o                         
   4  12   2         19.05         18.01         3.68 o                         
   5  12   2        737.71        776.96        18.12 o                         
   6  12   2        212.43        220.08         7.46 o                         
   7  12   2        762.04        812.60        20.73 o                         
   8  12   2         53.78         63.80         4.20 o                         
   9  12   2          1.54          2.12         2.74 o                         
  10  12   2        214.59        241.99        10.58 o                         
  11  12   2        186.46        186.77        12.89 o                         
  -2  13   2          0.71          0.03         1.54 o                         
  -1  13   2         22.01         19.05         2.92 o                         
   0  13   2          0.37          1.52         2.49 o                         
   1  13   2         74.81         60.53         6.20 o                         
   2  13   2         20.72         28.67         3.47 o                         
   3  13   2          4.47          4.92         3.07 o                         
   4  13   2        147.73        148.91         6.61 o                         
   5  13   2          0.32          7.79         2.47 o                         
   6  13   2        196.96        209.68         6.84 o                         
   7  13   2          2.20          6.89         2.43 o                         
   8  13   2         51.71         41.84         3.93 o                         
   9  13   2         72.34         81.13         4.52 o                         
  10  13   2        219.78        249.24        11.23 o                         
   0  14   2         72.93         85.35         6.99 o                         
   1  14   2         23.15         19.94         4.59 o                         
   2  14   2          8.73          5.36         2.56 o                         
   3  14   2          0.19          0.44         2.42 o                         
   4  14   2          1.49          3.09         2.15 o                         
   5  14   2          6.33          4.66         2.30 o                         
   6  14   2         46.41         40.37         6.71 o                         
   7  14   2        134.92        125.63         7.80 o                         
   8  14   2          8.59          6.22         2.00 o                         
   5  15   2         61.17         78.15        10.17 o                         
  -7 -14   3        135.63        123.41        11.10 o                         
  -6 -14   3        251.68        244.27        21.07 o                         
  -5 -14   3         16.73         13.37         2.06 o                         
  -4 -14   3          0.12         -1.26         1.64 o                         
  -3 -14   3         23.14         12.66         2.54 o                         
  -2 -14   3          0.33         -0.75         1.48 o                         
  -1 -14   3          0.48          0.14         1.65 o                         
  -9 -13   3         33.60         11.95         2.76 o                         
  -8 -13   3          2.06         -0.64         2.13 o                         
  -7 -13   3          5.24          3.92         2.08 o                         
  -6 -13   3         52.97         60.58         4.53 o                         
  -5 -13   3        136.43        161.75         6.35 o                         
  -4 -13   3         14.61         22.08         3.28 o                         
  -3 -13   3          4.37          5.36         2.67 o                         
  -2 -13   3          1.22          2.50         1.99 o                         
  -1 -13   3          4.19          2.63         2.34 o                         
   0 -13   3         45.76         42.47         7.22 o                         
   1 -13   3        144.33        145.98         9.08 o                         
   2 -13   3          3.96          2.30         2.06 o                         
 -10 -12   3         24.12         13.10         2.45 o                         
  -9 -12   3          3.89          7.38         2.83 o                         
  -8 -12   3        111.62        114.42         5.78 o                         
  -7 -12   3         51.68         55.48         4.55 o                         
  -6 -12   3        123.37        150.95         6.81 o                         
  -5 -12   3          0.87          0.00         2.84 o                         
  -4 -12   3        934.08       1024.27        28.54 o                         
  -3 -12   3        127.61        111.95         9.52 o                         
  -2 -12   3          0.01          2.49         2.56 o                         
  -1 -12   3        178.71        176.63         7.65 o                         
   0 -12   3         60.27         51.17         4.16 o                         
   1 -12   3         53.78         57.62         9.83 o                         
   2 -12   3         56.57         52.59         4.83 o                         
   3 -12   3          8.94          3.07         2.10 o                         
   4 -12   3         21.27         21.60         4.45 o                         
 -11 -11   3         43.15         33.89         7.99 o                         
 -10 -11   3          2.62          2.72         2.01 o                         
  -9 -11   3          0.46          0.32         1.74 o                         
  -8 -11   3         19.29         17.25         2.22 o                         
  -7 -11   3        101.81        101.16         4.10 o                         
  -6 -11   3          0.45          4.72         2.95 o                         
  -5 -11   3          6.87         10.27         2.66 o                         
  -4 -11   3         27.06         37.61         4.73 o                         
  -3 -11   3          1.61          2.98         3.51 o                         
  -2 -11   3        234.78        243.12         9.11 o                         
  -1 -11   3        629.93        617.76        14.18 o                         
   0 -11   3         27.17         27.09         3.59 o                         
   1 -11   3         20.38         20.82         3.58 o                         
   2 -11   3         14.73         14.41         4.31 o                         
   3 -11   3         42.19         39.06         6.60 o                         
   4 -11   3         22.28         29.10         3.07 o                         
   5 -11   3         35.60         30.14         6.52 o                         
 -12 -10   3          9.90          0.99         1.55 o                         
 -11 -10   3         42.39         48.60         4.95 o                         
 -10 -10   3         46.33         56.06         3.38 o                         
  -9 -10   3        672.08        662.24        14.66 o                         
  -8 -10   3        906.70       1012.62        19.85 o                         
  -7 -10   3          6.67         14.90         2.63 o                         
  -6 -10   3          2.34          5.18         2.58 o                         
  -5 -10   3         97.78         94.19         5.36 o                         
  -4 -10   3         63.20         72.56         5.08 o                         
  -3 -10   3         13.87          6.75         2.82 o                         
  -2 -10   3       1986.70       1835.42        43.22 o                         
  -1 -10   3          9.97          8.47         2.69 o                         
   0 -10   3       2285.90       2220.50        47.14 o                         
   1 -10   3        161.26        152.24         6.85 o                         
   2 -10   3        367.43        381.17        10.71 o                         
   3 -10   3        728.37        734.75        19.48 o                         
   4 -10   3          0.82          0.96         2.95 o                         
   5 -10   3        221.70        223.27         7.32 o                         
   6 -10   3         60.94         64.73         7.31 o                         
 -12  -9   3         44.20         60.12         3.72 o                         
 -11  -9   3         22.83         23.97         2.67 o                         
 -10  -9   3         20.63         25.16         2.59 o                         
  -9  -9   3        592.10        663.56        14.95 o                         
  -8  -9   3        391.82        387.43         9.41 o                         
  -7  -9   3          6.40          7.16         2.45 o                         
  -6  -9   3         16.01         17.05         2.84 o                         
  -5  -9   3          0.11          1.99         2.75 o                         
  -4  -9   3          3.22          4.52         1.68 o                         
  -3  -9   3         15.71         17.13         3.02 o                         
  -2  -9   3        392.29        371.04        23.83 o                         
  -1  -9   3        221.14        205.81         9.27 o                         
   0  -9   3         22.99         20.71         3.15 o                         
   1  -9   3         96.79        100.10         5.44 o                         
   2  -9   3         30.81         28.93         3.52 o                         
   3  -9   3        591.67        608.42        18.78 o                         
   4  -9   3          0.06          0.14         2.86 o                         
   5  -9   3        581.80        626.58        16.58 o                         
   6  -9   3        240.92        225.50         8.73 o                         
   7  -9   3         36.80         34.19         8.06 o                         
 -13  -8   3        120.56        137.38        20.02 o                         
 -12  -8   3          0.03          1.23         2.11 o                         
 -11  -8   3          1.97          1.68         2.13 o                         
 -10  -8   3         25.43         22.08         2.62 o                         
  -9  -8   3        410.16        499.91        11.75 o                         
  -8  -8   3         16.82         20.38         2.88 o                         
  -7  -8   3        321.41        281.75         6.85 o                         
  -6  -8   3        163.67        161.86         5.59 o                         
  -5  -8   3         24.63         23.03         3.18 o                         
  -4  -8   3          1.99          0.23         2.44 o                         
  -3  -8   3       1756.92       1942.13        69.32 o                         
  -2  -8   3       1394.92       1426.71        65.22 o                         
  -1  -8   3       1302.94       1316.31        47.69 o                         
   0  -8   3          3.43          3.18         3.18 o                         
   1  -8   3        295.21        317.69        19.70 o                         
   2  -8   3        453.97        404.06        10.97 o                         
   3  -8   3        209.72        213.47         9.61 o                         
   4  -8   3        144.20        144.92         7.43 o                         
   5  -8   3       3332.77       3279.20        74.63 o                         
   6  -8   3        144.25        149.83         6.81 o                         
   7  -8   3          6.86          6.40         3.41 o                         
   8  -8   3         20.32         27.96         4.76 o                         
 -13  -7   3        397.90        413.74        24.15 o                         
 -12  -7   3          0.00         -0.34         1.67 o                         
 -11  -7   3        608.67        697.56        16.32 o                         
 -10  -7   3         57.49         76.93         4.15 o                         
  -9  -7   3        140.20        142.49         5.16 o                         
  -8  -7   3        402.02        375.84         8.51 o                         
  -7  -7   3        110.43        115.72         5.96 o                         
  -6  -7   3          5.94          6.47         2.21 o                         
  -5  -7   3         11.32         16.42         2.89 o                         
  -4  -7   3          2.24          1.18         1.52 o                         
  -3  -7   3       1305.27       1380.56        40.29 o                         
  -2  -7   3       1772.35       1928.80        49.44 o                         
  -1  -7   3          6.73          6.30         1.83 o                         
   0  -7   3        228.46        248.76        15.25 o                         
   1  -7   3        112.36        114.37         8.90 o                         
   2  -7   3        285.29        310.13        18.43 o                         
   3  -7   3         61.85         56.44         5.93 o                         
   4  -7   3        427.27        393.95        11.93 o                         
   5  -7   3       1004.28        902.81        20.88 o                         
   6  -7   3        112.76        108.43         5.46 o                         
   7  -7   3          0.95          1.17         3.38 o                         
   8  -7   3          6.33          4.84         2.92 o                         
   9  -7   3         19.62         13.39         4.45 o                         
 -13  -6   3        149.69        156.22         7.94 o                         
 -12  -6   3         24.23         30.70         2.82 o                         
 -11  -6   3        204.45        220.46         6.50 o                         
 -10  -6   3        331.53        353.59         8.58 o                         
  -9  -6   3         48.29         46.58         3.11 o                         
  -8  -6   3        521.00        479.15         9.86 o                         
  -7  -6   3        872.80        850.86        31.68 o                         
  -6  -6   3         64.70         60.60         4.88 o                         
  -5  -6   3        982.29       1100.02        40.24 o                         
  -4  -6   3       1457.07       1615.91        46.79 o                         
  -3  -6   3       1143.05       1353.40        39.43 o                         
  -2  -6   3       2169.61       2522.90        62.69 o                         
  -1  -6   3       1001.42       1111.29        28.23 o                         
   0  -6   3       1023.84       1134.73        28.79 o                         
   1  -6   3       1073.51       1286.10        90.97 o                         
   2  -6   3        433.53        476.67        26.06 o                         
   3  -6   3         99.58        137.24         9.53 o                         
   4  -6   3         83.56         93.40         7.62 o                         
   5  -6   3        843.62        757.13        17.95 o                         
   6  -6   3        140.99        122.87         6.63 o                         
   7  -6   3        456.35        411.51        16.35 o                         
   8  -6   3         16.02         18.57         4.74 o                         
   9  -6   3        519.94        580.82        16.83 o                         
  10  -6   3        156.31        106.75         8.90 o                         
 -13  -5   3         38.95         38.31         5.23 o                         
 -12  -5   3         17.86         18.11         2.52 o                         
 -11  -5   3         38.60         39.26         3.25 o                         
 -10  -5   3       2177.04       2283.50        44.49 o                         
  -9  -5   3        339.35        305.54         7.72 o                         
  -8  -5   3         16.00         21.92         2.52 o                         
  -7  -5   3       1528.49       1531.73        44.94 o                         
  -6  -5   3          1.56          2.46         1.78 o                         
  -5  -5   3       1564.99       1679.45        48.64 o                         
  -4  -5   3       1947.26       2072.93        59.71 o                         
  -3  -5   3       1610.51       1852.82        46.01 o                         
  -2  -5   3        832.49        852.89        21.79 o                         
  -1  -5   3         12.66         17.92         1.86 o                         
   0  -5   3       1712.49       1673.72        37.32 o                         
   1  -5   3        177.58        181.71         5.00 o                         
   2  -5   3        343.87        381.43        17.16 o                         
   3  -5   3        406.14        424.72        16.63 o                         
   4  -5   3       2094.73       2301.82       103.46 o                         
   5  -5   3        320.62        278.31        12.11 o                         
   6  -5   3         54.75         58.65         6.26 o                         
   7  -5   3          0.19         -2.30         4.53 o                         
   8  -5   3          4.76          2.39         4.37 o                         
   9  -5   3        482.64        554.91        19.69 o                         
  10  -5   3         12.18          8.61         3.50 o                         
 -13  -4   3         34.42         30.92         3.26 o                         
 -12  -4   3         50.34         54.06         4.12 o                         
 -11  -4   3         38.88         40.85         3.22 o                         
 -10  -4   3        251.14        262.68         8.19 o                         
  -9  -4   3        582.24        549.59        12.12 o                         
  -8  -4   3          1.24          3.49         2.38 o                         
  -7  -4   3        554.32        508.24        19.31 o                         
  -6  -4   3        107.02        112.15         5.79 o                         
  -5  -4   3        209.04        226.57         9.40 o                         
  -4  -4   3        447.98        465.15        14.31 o                         
  -3  -4   3       1030.03       1034.19        26.09 o                         
  -2  -4   3       2998.33       3030.86        74.74 o                         
  -1  -4   3          8.80          4.05         1.06 o                         
   0  -4   3        565.68        552.70        12.74 o                         
   1  -4   3         36.30         26.16         1.52 o                         
   2  -4   3        421.11        421.40        19.78 o                         
   3  -4   3        418.83        483.37        18.20 o                         
   4  -4   3       1943.42       2196.63        77.90 o                         
   5  -4   3        172.03        183.35         8.50 o                         
   6  -4   3        413.94        383.83        23.52 o                         
   7  -4   3        127.98        127.15         8.25 o                         
   8  -4   3        228.51        239.21        12.43 o                         
   9  -4   3         14.43         16.38         4.69 o                         
  10  -4   3        291.51        330.16        13.20 o                         
  11  -4   3         65.58         61.57         5.60 o                         
 -13  -3   3         20.11         11.59         6.35 o                         
 -12  -3   3         81.07         80.42         5.79 o                         
 -11  -3   3          0.29          4.68         2.82 o                         
 -10  -3   3        434.62        446.46        11.48 o                         
  -9  -3   3        160.81        143.17         5.85 o                         
  -8  -3   3        214.13        205.67         8.31 o                         
  -7  -3   3        442.30        477.30        26.70 o                         
  -6  -3   3        105.81        131.82         6.24 o                         
  -5  -3   3       7399.46       8104.15       280.86 o                         
  -4  -3   3        294.28        311.50        12.14 o                         
  -3  -3   3       1144.77       1190.81        46.61 o                         
  -2  -3   3       6846.87       6603.95       161.79 o                         
  -1  -3   3         59.30         61.64         2.22 o                         
   0  -3   3          0.24          2.01         1.03 o                         
   1  -3   3        173.76        220.58         7.64 o                         
   2  -3   3      18675.31      19303.69       647.30 o                         
   3  -3   3       6279.64       6908.88       417.45 o                         
   4  -3   3         10.61          7.77         2.22 o                         
   5  -3   3         22.71         28.61         2.58 o                         
   6  -3   3        144.33        158.22        12.71 o                         
   7  -3   3        418.86        355.36        11.92 o                         
   8  -3   3        127.67        117.43         8.32 o                         
   9  -3   3          5.76          1.77         4.01 o                         
  10  -3   3        342.33        375.33        15.02 o                         
  11  -3   3         15.60          8.77         3.78 o                         
 -13  -2   3          6.27          1.87         3.51 o                         
 -12  -2   3         44.24         58.62         6.29 o                         
 -11  -2   3         19.17         24.37         3.78 o                         
 -10  -2   3         48.04         59.49         4.86 o                         
  -9  -2   3         62.55         71.81         4.09 o                         
  -8  -2   3         12.49         12.07         6.67 o                         
  -7  -2   3          0.03          0.64         3.81 o                         
  -6  -2   3          5.71          4.81         1.91 o                         
  -5  -2   3        206.48        197.36         8.50 o                         
  -4  -2   3         84.10         77.23         4.04 o                         
  -3  -2   3        697.99        592.75        17.38 o                         
  -2  -2   3        711.86        616.35        18.01 o                         
  -1  -2   3        137.82        108.44         3.33 o                         
   0  -2   3       4193.52       3818.06        83.67 o                         
   1  -2   3         28.24         26.77         1.28 o                         
   2  -2   3        186.16        178.80         8.62 o                         
   3  -2   3        366.47        381.83        14.36 o                         
   4  -2   3        104.41        106.65         5.34 o                         
   5  -2   3         42.80         40.29         3.18 o                         
   6  -2   3          3.66          4.45         3.18 o                         
   7  -2   3          3.97          5.08         3.05 o                         
   8  -2   3        288.21        266.91         9.83 o                         
   9  -2   3        640.74        626.31        18.87 o                         
  10  -2   3         11.15         13.40         4.39 o                         
  11  -2   3         20.07         13.15         4.60 o                         
  12  -2   3         17.51         27.32         6.35 o                         
 -13  -1   3         52.49         80.28         6.05 o                         
 -12  -1   3          2.88         -1.59         3.59 o                         
 -11  -1   3          5.39          6.38         5.04 o                         
 -10  -1   3         45.66         65.55         8.62 o                         
  -9  -1   3        806.82        785.88        22.23 o                         
  -8  -1   3        470.38        436.66        32.74 o                         
  -7  -1   3       1067.03       1146.79        59.79 o                         
  -6  -1   3        309.56        280.02        12.08 o                         
  -5  -1   3       1348.07       1415.24        50.19 o                         
  -4  -1   3        313.28        304.06        11.90 o                         
  -3  -1   3        279.97        210.54         9.26 o                         
  -2  -1   3       1613.89       1446.74        41.27 o                         
  -1  -1   3      24637.03      23819.84       673.30 o                         
   0  -1   3       1925.07       1663.90        42.32 o                         
   1  -1   3      10817.87      10253.84       237.32 o                         
   2  -1   3      13020.48      12837.63       362.84 o                         
   3  -1   3       3686.22       3474.67        99.03 o                         
   4  -1   3        606.77        615.14        18.66 o                         
   5  -1   3        129.40        125.65         5.64 o                         
   6  -1   3       2437.20       2746.39       137.65 o                         
   7  -1   3         84.11        108.01         9.53 o                         
   8  -1   3       4914.88       4561.17       114.40 o                         
   9  -1   3       2398.92       2364.97        60.90 o                         
  10  -1   3        142.36        149.39         7.28 o                         
  11  -1   3         35.95         38.68         4.74 o                         
  12  -1   3         49.68         54.00        15.57 o                         
 -13   0   3          6.62          3.49         3.14 o                         
 -12   0   3         41.73         53.31        10.80 o                         
 -11   0   3        126.57        139.59         9.88 o                         
 -10   0   3        357.24        408.95        28.28 o                         
  -9   0   3        212.14        199.81        10.73 o                         
  -8   0   3         82.81         70.52         8.26 o                         
  -7   0   3         59.67         58.45         6.99 o                         
  -6   0   3         22.12         18.11         2.58 o                         
  -5   0   3          3.44          3.94         2.11 o                         
  -4   0   3        339.67        325.12        12.35 o                         
  -3   0   3         44.84         40.22         2.20 o                         
  -2   0   3         55.79         49.87         2.31 o                         
  -1   0   3        215.57        186.74         5.09 o                         
   0   0   3          5.72          5.55         0.72 o                         
   1   0   3         41.07         38.96         1.64 o                         
   2   0   3        145.43        131.11         4.53 o                         
   3   0   3         10.78         11.84         1.74 o                         
   4   0   3         27.53         25.46         3.13 o                         
   5   0   3          0.31         -1.18         3.05 o                         
   6   0   3         26.50         32.40         5.08 o                         
   7   0   3         54.25         58.45         7.62 o                         
   8   0   3         19.99         16.92         2.74 o                         
   9   0   3        231.37        230.13         7.91 o                         
  10   0   3         64.76         67.87         5.09 o                         
  11   0   3         77.61         89.66         6.98 o                         
  12   0   3         24.48         30.96         8.89 o                         
  13   0   3         31.77         27.09         8.58 o                         
 -12   1   3          3.08          1.63         3.51 o                         
 -11   1   3        178.98        213.34        12.66 o                         
 -10   1   3       2413.34       2632.96        95.92 o                         
  -9   1   3       1100.79       1164.12        44.97 o                         
  -8   1   3        352.43        312.91        12.92 o                         
  -7   1   3        557.01        504.69        28.61 o                         
  -6   1   3         11.02          5.21         2.54 o                         
  -5   1   3          2.68          1.91         1.80 o                         
  -4   1   3       6927.65       7425.32       257.36 o                         
  -3   1   3        417.11        376.17        11.52 o                         
  -2   1   3       4471.20       4271.39       104.81 o                         
  -1   1   3       6314.60       5910.03       144.54 o                         
   0   1   3       1157.57       1149.92        25.40 o                         
   1   1   3      27018.97      26681.44       583.37 o                         
   2   1   3       6722.54       6197.13       180.13 o                         
   3   1   3       8485.07       8284.78       369.23 o                         
   4   1   3       1186.05       1409.76        50.42 o                         
   5   1   3        368.61        380.16        15.46 o                         
   6   1   3       1259.77       1400.02        51.06 o                         
   7   1   3       5198.66       5177.58       257.02 o                         
   8   1   3       1262.16       1158.24        30.30 o                         
   9   1   3         28.92         28.05         3.75 o                         
  10   1   3        109.25         97.75         5.87 o                         
  11   1   3        131.03        157.78         9.06 o                         
  12   1   3       1408.40       1601.93        54.75 o                         
  13   1   3        671.88        623.08        34.34 o                         
 -12   2   3        135.45        151.86        12.71 o                         
 -11   2   3          0.49          3.11         3.97 o                         
 -10   2   3          1.64          1.14         4.23 o                         
  -9   2   3        682.99        718.01        29.87 o                         
  -8   2   3        128.47        111.39         9.85 o                         
  -7   2   3        566.33        505.96        34.96 o                         
  -6   2   3         64.71         58.45         4.25 o                         
  -5   2   3         34.25         38.12         3.35 o                         
  -4   2   3        306.72        314.98        13.32 o                         
  -3   2   3        773.97        724.33        31.09 o                         
  -2   2   3          1.09          1.59         1.80 o                         
  -1   2   3       1016.68        952.38        27.58 o                         
   0   2   3        242.75        185.57         6.22 o                         
   1   2   3         10.65         13.78         2.22 o                         
   2   2   3       1636.12       1480.92        36.62 o                         
   3   2   3         77.19         73.76         2.42 o                         
   4   2   3         26.05         23.51         2.89 o                         
   5   2   3        260.06        261.58        11.40 o                         
   6   2   3        119.49        119.73         5.40 o                         
   7   2   3         16.85         18.40         3.59 o                         
   8   2   3         71.60         70.85         4.03 o                         
   9   2   3         42.48         46.60         4.26 o                         
  10   2   3         60.64         73.25         4.89 o                         
  11   2   3         55.82         71.91         5.79 o                         
  12   2   3         33.55         36.16         4.00 o                         
  13   2   3         80.16         74.23         5.79 o                         
 -11   3   3         46.00         29.05         4.90 o                         
 -10   3   3          2.08         -2.09         5.48 o                         
  -9   3   3        380.85        362.64        20.40 o                         
  -8   3   3       1194.14       1141.91        52.53 o                         
  -7   3   3         40.49         28.06         7.61 o                         
  -6   3   3         15.53         35.58         5.72 o                         
  -5   3   3       1298.87       1405.54        71.27 o                         
  -4   3   3       2649.14       2873.34       101.00 o                         
  -3   3   3       3124.71       2973.69       142.33 o                         
  -2   3   3       1568.04       1619.08        46.59 o                         
  -1   3   3        713.28        725.74        21.31 o                         
   0   3   3       4943.08       5555.35       157.12 o                         
   1   3   3          1.59          1.12         1.31 o                         
   2   3   3          2.33         13.15         1.04 o                         
   3   3   3        222.03        201.03        10.02 o                         
   4   3   3          0.26          2.29         1.49 o                         
   5   3   3       6232.85       6407.62       157.40 o                         
   6   3   3        417.54        550.94        14.84 o                         
   7   3   3       2484.19       2321.14        67.57 o                         
   8   3   3       3855.18       3633.77       128.59 o                         
   9   3   3        158.63        136.33         5.37 o                         
  10   3   3       2214.25       2221.70        57.15 o                         
  11   3   3        263.48        301.31        10.71 o                         
  12   3   3        471.32        521.54        17.96 o                         
  13   3   3        185.21        132.36         6.33 o                         
 -11   4   3         90.46         79.42         8.26 o                         
 -10   4   3        125.88        140.97        10.46 o                         
  -9   4   3         14.53         11.03         4.57 o                         
  -8   4   3       1551.59       1475.96        60.53 o                         
  -7   4   3       1512.79       1434.66        55.34 o                         
  -6   4   3         41.35         34.94         5.08 o                         
  -5   4   3        308.39        308.23        18.43 o                         
  -4   4   3          2.82         -1.00         1.91 o                         
  -3   4   3          0.96         -0.42         1.70 o                         
  -2   4   3       1040.98       1139.52        33.31 o                         
  -1   4   3         10.94         12.23         1.83 o                         
   0   4   3       1360.17       1472.08        42.41 o                         
   1   4   3        495.74        503.20        15.17 o                         
   2   4   3        218.75        228.80         7.61 o                         
   3   4   3         72.03         79.47         4.65 o                         
   4   4   3        242.02        215.01         7.74 o                         
   5   4   3        435.17        476.07        14.75 o                         
   6   4   3         47.57         45.33         4.11 o                         
   7   4   3        132.27        110.56         8.90 o                         
   8   4   3          7.87          9.59         2.63 o                         
   9   4   3        187.27        172.46         6.19 o                         
  10   4   3        325.31        323.01         9.07 o                         
  11   4   3        300.37        290.68        10.33 o                         
  12   4   3         26.05         24.29         3.92 o                         
  13   4   3         15.34         11.48         2.51 o                         
 -10   5   3          0.10          0.30         2.58 o                         
  -9   5   3        161.56        175.51        12.76 o                         
  -8   5   3        221.64        202.46         9.90 o                         
  -7   5   3          0.42          0.29         2.31 o                         
  -6   5   3        890.68        785.23        25.40 o                         
  -5   5   3         14.57         16.52         3.81 o                         
  -4   5   3          1.29          3.70         2.44 o                         
  -3   5   3        485.47        436.54        27.33 o                         
  -2   5   3       2268.80       2341.53        76.53 o                         
  -1   5   3       4859.42       5551.31       157.90 o                         
   0   5   3       3935.20       4795.28       136.33 o                         
   1   5   3       5167.38       5803.16       164.40 o                         
   2   5   3       4106.30       4451.75       115.12 o                         
   3   5   3       1605.70       1718.23        49.76 o                         
   4   5   3        908.87       1007.52        29.73 o                         
   5   5   3       1023.29       1051.29        34.10 o                         
   6   5   3        255.84        262.46        15.89 o                         
   7   5   3       1010.62       1071.01        55.97 o                         
   8   5   3        162.80        157.65         7.37 o                         
   9   5   3        294.86        269.33         6.68 o                         
  10   5   3        323.63        322.01         9.18 o                         
  11   5   3        590.19        576.65        16.70 o                         
  12   5   3        150.16        130.05         5.80 o                         
  13   5   3        527.78        528.70        28.29 o                         
 -10   6   3          8.15          5.30         2.45 o                         
  -9   6   3        127.04        136.99         8.21 o                         
  -8   6   3         49.16         47.90         4.75 o                         
  -7   6   3        590.10        662.54        18.03 o                         
  -6   6   3         14.63         11.34         3.40 o                         
  -5   6   3        285.51        254.19        10.56 o                         
  -4   6   3          0.92          1.22         2.89 o                         
  -3   6   3        939.36       1055.66        67.42 o                         
  -2   6   3       5885.85       6827.95       207.36 o                         
  -1   6   3        121.95        125.26         5.37 o                         
   0   6   3       1694.84       1891.88        54.90 o                         
   1   6   3       4541.25       5461.31       160.26 o                         
   2   6   3        698.61        881.34        29.75 o                         
   3   6   3        628.37        738.80        22.61 o                         
   4   6   3       1473.26       1630.81        52.49 o                         
   5   6   3        631.37        620.56        20.67 o                         
   6   6   3         14.69         25.41         5.08 o                         
   7   6   3        225.52        222.41        14.62 o                         
   8   6   3          0.81         -1.56         1.87 o                         
   9   6   3        196.95        169.58         5.24 o                         
  10   6   3        743.88        744.27        15.15 o                         
  11   6   3         13.80         10.37         3.01 o                         
  12   6   3        561.37        622.63        17.63 o                         
  13   6   3         27.74         20.27         5.53 o                         
  -9   7   3         33.49         22.85         2.75 o                         
  -8   7   3          0.30          1.42         2.56 o                         
  -7   7   3         25.18         27.68         3.18 o                         
  -6   7   3        173.62        175.91         7.47 o                         
  -5   7   3         16.98         12.51         3.98 o                         
  -4   7   3        346.69        333.30        11.50 o                         
  -3   7   3        718.72        678.03        43.23 o                         
  -2   7   3         71.19         70.70         5.34 o                         
  -1   7   3         63.24         79.77         4.32 o                         
   0   7   3       1705.36       1956.24        56.85 o                         
   1   7   3        162.87        182.30         6.84 o                         
   2   7   3         18.03         22.91         2.75 o                         
   3   7   3        198.04        174.85         7.14 o                         
   4   7   3        469.04        503.58        27.82 o                         
   5   7   3         34.65         38.83         3.05 o                         
   6   7   3         95.47        115.00         5.95 o                         
   7   7   3         92.76         84.78         8.90 o                         
   8   7   3        756.56        694.27        13.45 o                         
   9   7   3       1645.24       1538.38        30.68 o                         
  10   7   3       1308.24       1314.60        26.55 o                         
  11   7   3        122.78        114.37         5.32 o                         
  12   7   3         30.61         27.27         3.01 o                         
  13   7   3         97.31        100.80         5.11 o                         
  -8   8   3         12.69         10.96         2.57 o                         
  -7   8   3          0.11         -0.75         2.47 o                         
  -6   8   3        157.83        154.76         6.44 o                         
  -5   8   3         11.78          6.24         3.59 o                         
  -4   8   3        240.25        222.85         9.68 o                         
  -3   8   3        151.60        138.13         6.41 o                         
  -2   8   3       1821.86       1733.79        40.07 o                         
  -1   8   3          7.97          5.64         2.06 o                         
   0   8   3         97.95        127.47         5.94 o                         
   1   8   3        210.27        221.70         8.42 o                         
   2   8   3         68.29         76.41         4.72 o                         
   3   8   3        454.23        486.28        16.22 o                         
   4   8   3        180.85        226.13        10.31 o                         
   5   8   3        581.92        655.09        24.92 o                         
   6   8   3         63.91         50.03         4.11 o                         
   7   8   3       1293.70       1166.91        25.79 o                         
   8   8   3        620.34        561.06        12.81 o                         
   9   8   3        363.00        370.55         9.33 o                         
  10   8   3        231.61        219.15         6.70 o                         
  11   8   3          0.05          1.60         1.95 o                         
  12   8   3          9.09         12.59         3.62 o                         
  13   8   3        118.56        112.72         6.67 o                         
  -7   9   3          1.90         -0.18         2.08 o                         
  -6   9   3          0.72          2.39         2.23 o                         
  -5   9   3        100.57         95.38         6.41 o                         
  -4   9   3          9.24          5.72         3.13 o                         
  -3   9   3         47.46         46.37         4.70 o                         
  -2   9   3          0.01          2.39         3.33 o                         
  -1   9   3          8.26         10.85         2.67 o                         
   0   9   3        623.60        616.46        16.03 o                         
   1   9   3          0.18          0.00         2.54 o                         
   2   9   3         29.43         15.27         3.59 o                         
   3   9   3        196.11        219.03        10.49 o                         
   4   9   3         23.21         22.24         4.45 o                         
   5   9   3          4.60          1.88         2.02 o                         
   6   9   3          2.13          1.26         1.73 o                         
   7   9   3       1953.00       1830.71        39.11 o                         
   8   9   3       1530.45       1519.06        36.24 o                         
   9   9   3         29.21         30.87         3.84 o                         
  10   9   3          0.38          1.81         2.26 o                         
  11   9   3          6.04          5.45         1.98 o                         
  12   9   3         17.16         14.67         3.39 o                         
  13   9   3          3.12          3.81         2.25 o                         
  -6  10   3          0.75          0.45         1.68 o                         
  -5  10   3        184.06        206.80         7.12 o                         
  -4  10   3          0.33          2.99         2.62 o                         
  -3  10   3         43.79         40.63         6.10 o                         
  -2  10   3        357.69        352.67        11.89 o                         
  -1  10   3       1092.82       1172.25        26.42 o                         
   0  10   3        572.84        505.23        11.20 o                         
   1  10   3         13.01         12.70         3.32 o                         
   2  10   3          3.07          6.58         2.85 o                         
   3  10   3        401.86        373.55        11.55 o                         
   4  10   3        331.74        318.17         9.30 o                         
   5  10   3        267.80        220.54         7.40 o                         
   6  10   3         60.82         69.95         4.36 o                         
   7  10   3        410.91        392.07        12.21 o                         
   8  10   3        148.35        145.81         7.07 o                         
   9  10   3         59.43         68.35         4.61 o                         
  10  10   3        323.16        345.41        10.29 o                         
  11  10   3        332.39        367.32        11.66 o                         
  12  10   3         89.79         92.55         5.25 o                         
  -5  11   3        139.20        126.53         5.03 o                         
  -4  11   3          8.63          4.07         2.62 o                         
  -3  11   3          4.12          6.52         2.68 o                         
  -2  11   3         15.43         13.56         3.17 o                         
  -1  11   3         57.72         63.70         4.55 o                         
   0  11   3          1.48          1.70         2.70 o                         
   1  11   3          5.26          7.48         2.84 o                         
   2  11   3        108.55        104.86         6.13 o                         
   3  11   3        111.65        108.63         5.99 o                         
   4  11   3          3.16          1.11         3.12 o                         
   5  11   3         93.25         88.27         4.93 o                         
   6  11   3        359.04        358.86        11.17 o                         
   7  11   3         26.87         29.77         3.78 o                         
   8  11   3         46.92         48.49         5.12 o                         
   9  11   3         80.73         88.99         5.19 o                         
  10  11   3          2.23          0.44         2.15 o                         
  11  11   3         11.22          9.37         2.19 o                         
  12  11   3         71.78         76.96         5.39 o                         
  -4  12   3          0.00          1.53         1.94 o                         
  -3  12   3         16.94         14.38         2.30 o                         
  -2  12   3         36.16         47.35         3.57 o                         
  -1  12   3        104.00         79.24         6.87 o                         
   0  12   3         27.33         30.52         3.50 o                         
   1  12   3          0.87         -1.39         3.03 o                         
   2  12   3         93.87         85.14         7.70 o                         
   3  12   3         69.19         63.34         5.72 o                         
   4  12   3          7.01         18.63         4.20 o                         
   5  12   3        214.85        178.38         8.70 o                         
   6  12   3       2200.39       2287.68        48.09 o                         
   7  12   3       1499.17       1635.10        38.58 o                         
   8  12   3        165.96        177.75         6.79 o                         
   9  12   3         35.17         44.26         7.15 o                         
  10  12   3         63.51         77.96         4.60 o                         
  11  12   3         74.98         77.84         4.72 o                         
  -2  13   3        164.22        198.39         9.89 o                         
  -1  13   3         37.81         37.53         6.60 o                         
   0  13   3         13.12         19.05         3.21 o                         
   1  13   3         19.98         15.32         2.96 o                         
   2  13   3          0.02         -0.74         3.53 o                         
   3  13   3          0.00          0.70         2.55 o                         
   4  13   3         63.46         61.69         4.63 o                         
   5  13   3        156.08        169.16         6.17 o                         
   6  13   3        283.85        318.92         9.76 o                         
   7  13   3         22.56         28.87         3.34 o                         
   8  13   3        232.71        263.02         8.02 o                         
   9  13   3        149.68        149.07         6.11 o                         
  10  13   3         74.68         68.06        11.44 o                         
   0  14   3          1.66          1.36         1.97 o                         
   1  14   3        231.34        208.90        10.55 o                         
   2  14   3          3.15          3.91         2.27 o                         
   3  14   3         89.56        124.87         5.84 o                         
   4  14   3        173.10        177.71         6.71 o                         
   5  14   3         21.13         25.15         4.17 o                         
   6  14   3        258.80        255.46        15.59 o                         
   7  14   3         18.29         17.06         3.30 o                         
   8  14   3         22.92          6.79         2.24 o                         
  -7 -14   4          0.13          1.91         2.54 o                         
  -6 -14   4        284.04        283.71        15.04 o                         
  -5 -14   4          1.46          0.02         1.43 o                         
  -4 -14   4          4.88          5.31         1.65 o                         
  -3 -14   4        212.94        251.15        21.00 o                         
  -2 -14   4        191.96        206.39        10.17 o                         
  -1 -14   4          5.83          2.54         3.81 o                         
  -9 -13   4        261.22        244.68        15.89 o                         
  -8 -13   4        122.63        117.69         5.07 o                         
  -7 -13   4          8.22          6.21         2.02 o                         
  -6 -13   4        254.29        269.23         8.16 o                         
  -5 -13   4        359.37        398.00        12.29 o                         
  -4 -13   4          6.61          7.81         2.72 o                         
  -3 -13   4         12.37         10.37         2.83 o                         
  -2 -13   4          1.35         -0.35         1.92 o                         
  -1 -13   4        202.26        206.10         8.00 o                         
   0 -13   4          9.46         10.77         2.35 o                         
   1 -13   4         28.16         24.61         3.39 o                         
   2 -13   4         27.92         12.71         3.18 o                         
 -10 -12   4          3.37          0.40         1.73 o                         
  -9 -12   4         90.21         92.22         4.16 o                         
  -8 -12   4          7.70          3.48         2.18 o                         
  -7 -12   4         30.46         23.74         3.21 o                         
  -6 -12   4        156.72        180.60         7.40 o                         
  -5 -12   4         11.27         10.91         3.34 o                         
  -4 -12   4         53.85         54.19         4.82 o                         
  -3 -12   4         57.21         61.04         4.86 o                         
  -2 -12   4         13.28         14.20         2.87 o                         
  -1 -12   4         37.24         37.33         3.92 o                         
   0 -12   4         48.27         49.19         6.57 o                         
   1 -12   4         17.85         19.34         3.75 o                         
   2 -12   4          2.07          2.04         2.56 o                         
   3 -12   4          0.00         -0.06         1.77 o                         
 -11 -11   4         19.22         15.04         3.30 o                         
 -10 -11   4          5.94          7.41         2.15 o                         
  -9 -11   4         14.57         13.29         2.20 o                         
  -8 -11   4       1127.79       1173.69        23.82 o                         
  -7 -11   4        141.92        132.81         5.15 o                         
  -6 -11   4         17.27         22.34         3.20 o                         
  -5 -11   4         94.50         95.51         5.05 o                         
  -4 -11   4         46.60         53.22         5.11 o                         
  -3 -11   4        362.96        378.20        13.29 o                         
  -2 -11   4        517.76        474.85        12.74 o                         
  -1 -11   4        184.76        172.49         6.21 o                         
   0 -11   4         36.23         40.80         4.04 o                         
   1 -11   4         86.50         86.51         5.26 o                         
   2 -11   4         48.34         44.89         3.95 o                         
   3 -11   4          3.49          4.27         2.69 o                         
   4 -11   4         49.49         56.79         4.83 o                         
   5 -11   4          1.06          1.19         2.14 o                         
 -12 -10   4          3.31          0.00         1.83 o                         
 -11 -10   4          0.00          0.12         1.48 o                         
 -10 -10   4         12.92         12.52         1.99 o                         
  -9 -10   4        370.26        404.49         9.15 o                         
  -8 -10   4         11.11         14.58         2.49 o                         
  -7 -10   4         78.43         85.30         4.41 o                         
  -6 -10   4         10.56         10.52         2.86 o                         
  -5 -10   4         35.56         34.32         3.61 o                         
  -4 -10   4         28.99         34.34         3.83 o                         
  -3 -10   4        339.69        322.72        12.06 o                         
  -2 -10   4          5.16          4.40         3.18 o                         
  -1 -10   4        365.84        329.88         8.64 o                         
   0 -10   4         17.30         16.61         3.65 o                         
   1 -10   4        299.03        309.61        10.88 o                         
   2 -10   4          0.53          0.96         3.21 o                         
   3 -10   4         11.93         10.05         3.57 o                         
   4 -10   4         19.00         15.06         3.18 o                         
   5 -10   4          6.13          7.28         2.44 o                         
   6 -10   4          0.15          1.21         1.87 o                         
 -12  -9   4         63.48         63.90         3.14 o                         
 -11  -9   4          0.12          1.26         1.76 o                         
 -10  -9   4        998.21       1164.10        23.61 o                         
  -9  -9   4       2076.57       2220.10        43.34 o                         
  -8  -9   4        133.35        150.75         5.42 o                         
  -7  -9   4         20.94         20.14         2.84 o                         
  -6  -9   4         63.08         51.03         3.44 o                         
  -5  -9   4        194.97        183.32         6.27 o                         
  -4  -9   4        102.72         99.99         5.74 o                         
  -3  -9   4        332.03        279.58         8.51 o                         
  -2  -9   4        628.43        565.87        12.98 o                         
  -1  -9   4          2.60          2.68         1.90 o                         
   0  -9   4       1344.23       1168.21        28.72 o                         
   1  -9   4       1545.07       1480.52        35.62 o                         
   2  -9   4        218.72        228.66         8.89 o                         
   3  -9   4          5.60          7.51         3.33 o                         
   4  -9   4          8.82          9.74         3.58 o                         
   5  -9   4        209.10        202.58         7.29 o                         
   6  -9   4        183.30        207.26         8.91 o                         
   7  -9   4        441.31        343.21        31.12 o                         
 -13  -8   4          5.53          6.35         3.18 o                         
 -12  -8   4         28.39         33.38         3.72 o                         
 -11  -8   4         22.72         33.85         2.72 o                         
 -10  -8   4          2.67          3.08         2.09 o                         
  -9  -8   4         64.45         63.97         3.78 o                         
  -8  -8   4         22.75         23.47         3.06 o                         
  -7  -8   4         63.81         58.28         3.23 o                         
  -6  -8   4        123.68        107.24         3.67 o                         
  -5  -8   4         11.56          6.35         2.70 o                         
  -4  -8   4        511.47        541.62        30.19 o                         
  -3  -8   4        145.00        162.66        11.44 o                         
  -2  -8   4         54.88         48.57         4.77 o                         
  -1  -8   4         20.35         24.16         2.31 o                         
   0  -8   4          6.57          6.35         2.84 o                         
   1  -8   4         64.90         53.46         5.85 o                         
   2  -8   4         11.98         13.15         3.43 o                         
   3  -8   4          3.21          6.06         3.69 o                         
   4  -8   4        157.12        151.60         7.41 o                         
   5  -8   4          3.73          5.70         3.33 o                         
   6  -8   4        489.60        538.45        16.51 o                         
   7  -8   4        352.59        372.82        13.54 o                         
   8  -8   4        382.61        335.36        14.60 o                         
 -13  -7   4         19.92          9.43         3.72 o                         
 -12  -7   4          4.50          0.55         1.78 o                         
 -11  -7   4        639.85        694.69        15.03 o                         
 -10  -7   4         66.77         67.31         4.51 o                         
  -9  -7   4        151.97        149.30         5.27 o                         
  -8  -7   4        374.37        357.35         8.22 o                         
  -7  -7   4        544.01        505.89        10.15 o                         
  -6  -7   4        919.86        990.24        36.65 o                         
  -5  -7   4        307.42        323.72        10.88 o                         
  -4  -7   4        104.59        114.97         6.90 o                         
  -3  -7   4       4203.71       4728.29       134.57 o                         
  -2  -7   4       1175.10       1223.92        31.17 o                         
  -1  -7   4          8.80          3.63         1.56 o                         
   0  -7   4        138.15        120.93         5.37 o                         
   1  -7   4         30.53         24.14         4.45 o                         
   2  -7   4         56.13         59.72         6.99 o                         
   3  -7   4        313.15        289.82         9.26 o                         
   4  -7   4        542.40        487.31        11.78 o                         
   5  -7   4         98.36         87.49         4.59 o                         
   6  -7   4        354.48        304.61         9.51 o                         
   7  -7   4         60.21         43.88         4.14 o                         
   8  -7   4         20.13         19.26         3.78 o                         
   9  -7   4         55.17         58.03         5.15 o                         
 -13  -6   4         87.09         79.68         4.37 o                         
 -12  -6   4         71.88         75.19         4.50 o                         
 -11  -6   4         77.65         67.86         3.74 o                         
 -10  -6   4          1.52          3.97         2.37 o                         
  -9  -6   4        358.33        314.73         8.00 o                         
  -8  -6   4        860.81        836.63        16.63 o                         
  -7  -6   4        371.90        327.17        11.10 o                         
  -6  -6   4         45.73         32.38         2.67 o                         
  -5  -6   4         13.76         11.45         1.81 o                         
  -4  -6   4         17.32         22.88         2.20 o                         
  -3  -6   4        452.57        524.45        16.15 o                         
  -2  -6   4         92.79         81.73         3.41 o                         
  -1  -6   4        232.44        248.04         7.38 o                         
   0  -6   4        117.68        132.02         5.50 o                         
   1  -6   4        623.81        642.59        54.04 o                         
   2  -6   4        383.30        387.65        22.25 o                         
   3  -6   4         58.17         59.09         6.35 o                         
   5  -6   4        206.26        199.21         7.09 o                         
   6  -6   4         52.32         45.74         4.21 o                         
   7  -6   4        512.62        516.23        19.56 o                         
   8  -6   4        236.52        253.31        11.81 o                         
   9  -6   4         99.79         97.39         5.53 o                         
  10  -6   4          0.01          2.54         3.81 o                         
 -13  -5   4          0.08          0.00         1.81 o                         
 -12  -5   4        108.51        121.68         5.29 o                         
 -11  -5   4         13.77         13.69         2.41 o                         
 -10  -5   4        167.60        183.33         6.05 o                         
  -9  -5   4        162.28        167.19         5.35 o                         
  -8  -5   4        350.51        303.89         6.80 o                         
  -7  -5   4        979.21        919.90        27.77 o                         
  -6  -5   4         27.64         38.01         2.89 o                         
  -5  -5   4        505.58        495.63        15.53 o                         
  -4  -5   4        390.01        423.58        13.33 o                         
  -3  -5   4         34.88         28.91         2.22 o                         
  -2  -5   4          8.22          9.78         1.56 o                         
  -1  -5   4       1072.50       1140.51        25.67 o                         
   0  -5   4        859.09       1009.39        23.78 o                         
   1  -5   4       1333.31       1544.66        38.75 o                         
   2  -5   4          4.77         10.72         2.44 o                         
   3  -5   4        762.47        814.59        40.06 o                         
   4  -5   4        396.75        409.93        16.61 o                         
   5  -5   4         22.21         26.94         3.17 o                         
   6  -5   4         71.34         77.05         6.39 o                         
   7  -5   4        178.43        157.41         9.45 o                         
   8  -5   4         66.81         68.58         6.55 o                         
   9  -5   4        681.43        773.31        25.79 o                         
  10  -5   4        177.18        204.61        18.80 o                         
 -13  -4   4          6.91         11.65         3.35 o                         
 -12  -4   4          4.29          5.19         1.98 o                         
 -11  -4   4         11.71         12.17         2.79 o                         
 -10  -4   4          8.13         17.11         3.13 o                         
  -9  -4   4       1032.10       1034.87        20.09 o                         
  -8  -4   4        133.29        126.66         7.85 o                         
  -7  -4   4       1841.26       1846.26        65.72 o                         
  -6  -4   4         47.78         47.80         3.80 o                         
  -5  -4   4        391.25        456.32        17.30 o                         
  -4  -4   4        913.61        942.30        27.79 o                         
  -3  -4   4       6674.70       6951.04       170.32 o                         
  -2  -4   4       2590.25       2716.04        67.01 o                         
  -1  -4   4       1063.08        996.24        22.43 o                         
   0  -4   4       1988.83       1957.85        43.33 o                         
   1  -4   4       2235.86       2215.10        48.99 o                         
   2  -4   4        416.36        494.58        18.65 o                         
   3  -4   4         81.46         75.05         4.25 o                         
   4  -4   4       2327.91       2564.08        90.55 o                         
   5  -4   4         24.01         21.26         2.69 o                         
   6  -4   4        310.66        256.43        25.10 o                         
   7  -4   4         73.35         77.58         7.00 o                         
   8  -4   4         38.34         43.20         7.34 o                         
   9  -4   4         38.77         34.56         5.69 o                         
  10  -4   4        426.36        533.94        18.96 o                         
  11  -4   4         37.05         26.45         5.08 o                         
 -13  -3   4          1.06          3.81         3.14 o                         
 -12  -3   4         29.61         26.20         4.01 o                         
 -11  -3   4         35.82         41.36         3.41 o                         
 -10  -3   4         49.14         52.04         3.60 o                         
  -9  -3   4         33.52         40.36         3.22 o                         
  -8  -3   4         24.76         26.82         3.59 o                         
  -7  -3   4        260.97        256.46        10.95 o                         
  -6  -3   4        721.54        743.74        27.42 o                         
  -5  -3   4        215.79        232.20         9.65 o                         
  -4  -3   4         16.02         25.03         2.89 o                         
  -3  -3   4       1533.76       1476.35        42.54 o                         
  -2  -3   4        938.15        860.99        21.72 o                         
  -1  -3   4        522.08        491.43        12.64 o                         
   0  -3   4       1646.56       1566.88        34.72 o                         
   1  -3   4       1715.55       1705.25        48.70 o                         
   2  -3   4       3630.78       3790.86       107.89 o                         
   3  -3   4         42.00         57.28         3.51 o                         
   4  -3   4        171.82        226.12         9.40 o                         
   5  -3   4        201.85        234.12        19.06 o                         
   6  -3   4          9.79          7.82         2.89 o                         
   7  -3   4         11.11          7.99         4.16 o                         
   8  -3   4          2.53          3.59         5.11 o                         
   9  -3   4         90.40         96.20         7.32 o                         
  10  -3   4        508.08        563.82        25.46 o                         
  11  -3   4         77.20         80.97         8.15 o                         
 -13  -2   4          0.13          1.59         2.70 o                         
 -12  -2   4        449.30        533.82        23.14 o                         
 -11  -2   4        479.38        496.74        21.26 o                         
 -10  -2   4        122.36        126.06         5.79 o                         
  -9  -2   4        277.18        237.70         7.26 o                         
  -8  -2   4       1158.85       1012.32        37.56 o                         
  -7  -2   4        623.56        645.36        24.26 o                         
  -6  -2   4       1275.50       1307.81        46.79 o                         
  -5  -2   4         49.01         77.35         4.70 o                         
  -4  -2   4       3124.46       3222.43       112.45 o                         
  -3  -2   4       5190.73       4738.11       140.57 o                         
  -2  -2   4      14388.27      14196.53       400.66 o                         
  -1  -2   4       1946.08       1732.97        49.39 o                         
   0  -2   4       7644.10       7335.90       146.43 o                         
   1  -2   4       4323.12       4188.04        89.24 o                         
   2  -2   4       1561.90       1545.55        55.61 o                         
   3  -2   4         58.57         74.80         3.97 o                         
   4  -2   4         36.64         58.00         5.40 o                         
   5  -2   4         15.26          9.97         1.70 o                         
   6  -2   4       1967.68       2108.24       106.98 o                         
   7  -2   4        427.93        434.07        34.00 o                         
   8  -2   4        648.43        634.90        18.96 o                         
   9  -2   4       1827.73       1830.89        48.04 o                         
  10  -2   4          6.90         10.06         4.66 o                         
  11  -2   4         32.61         28.67         9.15 o                         
  12  -2   4         14.06         12.73         2.67 o                         
 -13  -1   4         26.02         11.43         6.67 o                         
 -12  -1   4         58.68         66.00         6.50 o                         
 -11  -1   4         44.32         52.04        11.75 o                         
 -10  -1   4        105.11        135.38         9.01 o                         
  -9  -1   4          4.23          5.29         3.14 o                         
  -8  -1   4          0.47          1.91         3.14 o                         
  -7  -1   4          7.10          6.64         2.21 o                         
  -6  -1   4         27.89         26.28         3.05 o                         
  -5  -1   4        365.37        388.57        15.05 o                         
  -4  -1   4         11.33         14.12         2.44 o                         
  -3  -1   4         63.99         54.48         2.67 o                         
  -2  -1   4        131.50        118.75         6.72 o                         
  -1  -1   4        381.99        332.32         8.50 o                         
   0  -1   4       1329.63       1116.97        27.75 o                         
   1  -1   4         30.60         23.61         1.34 o                         
   2  -1   4        373.30        391.59        10.47 o                         
   3  -1   4         46.73         43.02         2.39 o                         
   4  -1   4        211.35        233.11         8.11 o                         
   5  -1   4          4.41          6.77         1.15 o                         
   6  -1   4        160.09        164.58        12.07 o                         
   7  -1   4         79.61         64.18         5.84 o                         
   8  -1   4         66.67         65.80         5.02 o                         
   9  -1   4          8.56         12.51         4.00 o                         
  10  -1   4         42.87         51.76         4.56 o                         
  11  -1   4          2.48          2.21         3.58 o                         
  12  -1   4          1.04          5.18         4.45 o                         
 -12   0   4         15.63         13.98         4.49 o                         
 -11   0   4        218.21        260.48        14.60 o                         
 -10   0   4       2050.57       2403.81        71.67 o                         
  -9   0   4        751.46        721.76        24.46 o                         
  -8   0   4         46.63         41.33         4.08 o                         
  -7   0   4         47.22         48.29         6.35 o                         
  -6   0   4        464.26        456.64        17.75 o                         
  -5   0   4       3136.55       3285.99       114.85 o                         
  -4   0   4        496.72        486.47        18.20 o                         
  -3   0   4          3.24          6.17         1.56 o                         
  -2   0   4         85.48         76.89         3.04 o                         
  -1   0   4      24363.06      23397.56       572.76 o                         
   0   0   4      45147.58      45039.42       985.00 o                         
   1   0   4      13929.87      12840.62       297.27 o                         
   2   0   4         14.20         25.72         2.48 o                         
   3   0   4        660.76        643.42        19.07 o                         
   4   0   4       2796.08       2891.98        85.35 o                         
   5   0   4       4470.42       5189.34       182.01 o                         
   6   0   4         17.31         26.89         4.11 o                         
   7   0   4         19.18         14.61         5.08 o                         
   8   0   4        384.50        348.50        18.05 o                         
   9   0   4         58.19         59.93         4.36 o                         
  10   0   4        620.11        612.18        23.03 o                         
  11   0   4          4.05          1.20         2.95 o                         
  12   0   4        153.12        152.05        10.17 o                         
  13   0   4          0.34          2.54         3.81 o                         
 -12   1   4          0.12          3.54         3.05 o                         
 -11   1   4          0.25          0.76         4.70 o                         
 -10   1   4        253.78        303.50        15.26 o                         
  -9   1   4         80.58         76.86         6.80 o                         
  -8   1   4          2.21          4.19         3.16 o                         
  -7   1   4        407.86        370.99        15.26 o                         
  -6   1   4        112.80        114.93         6.24 o                         
  -5   1   4          0.30         -0.64         1.91 o                         
  -4   1   4        124.90        131.87         6.29 o                         
  -3   1   4        652.91        604.93        19.56 o                         
  -2   1   4          0.00         -1.12         1.16 o                         
  -1   1   4        352.78        304.47         7.95 o                         
   0   1   4         16.35         12.47         1.11 o                         
   1   1   4        168.78        149.80         3.42 o                         
   2   1   4        161.62        146.08         4.15 o                         
   3   1   4         34.46         34.55         3.85 o                         
   4   1   4         11.47         17.87         3.17 o                         
   5   1   4          8.18          3.68         3.17 o                         
   6   1   4         46.39         48.51         5.04 o                         
   7   1   4          0.08          0.27         3.05 o                         
   8   1   4         49.56         49.40         3.54 o                         
   9   1   4          2.96          3.87         2.87 o                         
  10   1   4          0.66          1.25         2.52 o                         
  11   1   4         21.48         26.59         4.37 o                         
  12   1   4         96.88        111.15         6.33 o                         
  13   1   4          0.55          3.49         3.14 o                         
 -12   2   4          0.01          0.32         3.14 o                         
 -11   2   4         30.52         44.95         5.79 o                         
 -10   2   4        141.33        152.56        11.75 o                         
  -9   2   4         16.56         28.08         5.84 o                         
  -8   2   4         25.11         31.31         4.91 o                         
  -7   2   4       1038.48        973.79        46.72 o                         
  -6   2   4        105.64        118.57         6.50 o                         
  -5   2   4        423.37        521.44        20.00 o                         
  -4   2   4        162.58        164.51         7.40 o                         
  -3   2   4          0.51         -1.21         1.21 o                         
  -2   2   4        111.05        108.90         3.64 o                         
  -1   2   4       3801.67       3526.97        95.24 o                         
   0   2   4       1247.71       1052.36        30.52 o                         
   1   2   4        683.66        594.90        17.39 o                         
   2   2   4      22404.20      21624.73       529.93 o                         
   3   2   4       1345.09       1206.40        30.09 o                         
   4   2   4       3852.86       3662.16       138.96 o                         
   5   2   4         40.62         41.11         2.91 o                         
   6   2   4        250.90        295.38        13.66 o                         
   7   2   4        348.78        381.62        16.41 o                         
   8   2   4        314.76        262.37         9.08 o                         
   9   2   4        279.41        261.68         8.57 o                         
  10   2   4        339.87        323.78        11.18 o                         
  11   2   4        354.30        369.50        12.22 o                         
  12   2   4        581.74        567.73        19.08 o                         
  13   2   4        159.65        155.14         6.84 o                         
 -11   3   4        170.60        159.16         9.14 o                         
 -10   3   4          2.89          3.81         4.11 o                         
  -9   3   4        353.66        340.05        13.40 o                         
  -8   3   4        147.48        127.95         8.95 o                         
  -7   3   4          2.67          1.51         1.64 o                         
  -6   3   4        153.29        139.08         7.15 o                         
  -5   3   4       1341.74       1469.91        52.87 o                         
  -4   3   4         76.17         83.12         4.51 o                         
  -3   3   4         33.50         32.68         2.52 o                         
  -2   3   4         19.54         27.90         2.30 o                         
  -1   3   4        476.62        496.51        18.21 o                         
   0   3   4       6140.26       6096.38       322.02 o                         
   1   3   4        792.07        809.67        23.76 o                         
   2   3   4        201.95        170.91         6.74 o                         
   3   3   4          9.11          7.93         1.46 o                         
   4   3   4       1368.38       1329.62        33.26 o                         
   5   3   4       1436.10       1568.43        47.65 o                         
   6   3   4        359.09        376.44        12.55 o                         
   7   3   4         77.35         68.33         4.06 o                         
   8   3   4        109.73         90.30         5.20 o                         
   9   3   4          3.74          2.35         2.29 o                         
  10   3   4          0.03          2.09         2.49 o                         
  11   3   4        151.38        157.47         7.02 o                         
  12   3   4         70.10         77.79         5.48 o                         
  13   3   4         16.10         16.80         2.80 o                         
 -11   4   4        167.98        178.15         9.20 o                         
 -10   4   4         26.91         15.88         9.53 o                         
  -9   4   4        738.16        737.12        60.08 o                         
  -8   4   4        185.14        153.06         8.69 o                         
  -7   4   4         59.60         60.70         5.69 o                         
  -6   4   4        449.28        395.29        23.52 o                         
  -5   4   4        118.56        156.09        26.69 o                         
  -4   4   4         91.01        125.77        10.48 o                         
  -3   4   4       2668.82       3019.82       226.34 o                         
  -2   4   4         80.59         82.80         8.26 o                         
  -1   4   4       1588.55       1829.36        52.71 o                         
   0   4   4       3601.72       4107.19       116.55 o                         
   1   4   4        931.62        902.07        32.63 o                         
   2   4   4       3163.51       3321.22       135.13 o                         
   3   4   4        948.19        957.34        28.15 o                         
   4   4   4       1278.93       1479.06        42.98 o                         
   5   4   4        304.13        296.27        12.49 o                         
   6   4   4         13.87         14.67         2.78 o                         
   7   4   4        376.05        392.70        16.56 o                         
   8   4   4         67.71         56.28         5.45 o                         
   9   4   4        215.75        206.19         6.62 o                         
  10   4   4        400.48        405.68        11.83 o                         
  11   4   4         69.38         80.26         4.30 o                         
  12   4   4         11.00         20.10         3.15 o                         
  13   4   4        197.94        170.21         8.75 o                         
 -10   5   4         41.54         24.78         4.33 o                         
  -9   5   4         35.26         35.03         4.83 o                         
  -8   5   4        238.23        214.97        10.55 o                         
  -7   5   4         95.12         82.54         4.81 o                         
  -6   5   4        156.10        123.26         6.45 o                         
  -5   5   4       1471.82       1645.38        84.00 o                         
  -4   5   4        694.62        731.47        53.41 o                         
  -3   5   4        763.09        917.56        48.97 o                         
  -2   5   4        281.85        302.13        10.26 o                         
  -1   5   4        188.82        241.33         8.42 o                         
   0   5   4       7572.13       9132.27       258.42 o                         
   1   5   4       4668.43       5499.10       204.12 o                         
   2   5   4         28.50         35.03         2.68 o                         
   3   5   4       1344.07       1437.43        42.02 o                         
   4   5   4        194.76        250.17         8.46 o                         
   5   5   4        317.21        316.57        10.44 o                         
   6   5   4        533.46        499.49        19.97 o                         
   7   5   4       1478.57       1562.27        79.55 o                         
   8   5   4         82.02         69.69         4.69 o                         
   9   5   4        203.78        184.47         5.56 o                         
  10   5   4        241.01        232.25         7.57 o                         
  11   5   4        295.09        284.28        10.14 o                         
  12   5   4         82.12        105.94         5.43 o                         
  13   5   4        412.46        405.62        33.37 o                         
 -10   6   4         50.76         49.47         4.70 o                         
  -9   6   4        105.52        107.41         5.49 o                         
  -8   6   4         25.46         16.77         3.81 o                         
  -7   6   4        181.71        186.14         7.56 o                         
  -6   6   4          1.31         -0.70         3.76 o                         
  -5   6   4        365.90        335.38        11.52 o                         
  -4   6   4        116.55        108.86        15.88 o                         
  -3   6   4         15.21         15.25         5.08 o                         
  -2   6   4        196.99        218.37         8.19 o                         
  -1   6   4         65.09         80.69         4.27 o                         
   0   6   4          1.39          0.76         1.31 o                         
   1   6   4       1782.43       2057.18        59.33 o                         
   2   6   4       1138.13       1436.05        42.24 o                         
   3   6   4        426.25        455.63        14.62 o                         
   4   6   4        186.48        194.65         8.34 o                         
   5   6   4        348.81        354.31        11.79 o                         
   6   6   4          1.12          0.64         2.54 o                         
   7   6   4         37.61         23.51         4.45 o                         
   8   6   4        573.32        552.22        18.20 o                         
   9   6   4        522.85        461.34        10.22 o                         
  10   6   4         92.21        109.46         4.87 o                         
  11   6   4        216.02        187.27         7.56 o                         
  12   6   4        683.45        740.48        20.49 o                         
  13   6   4         67.65         53.16         6.04 o                         
  -9   7   4         52.41         58.40         3.29 o                         
  -8   7   4         31.14         26.71         4.59 o                         
  -7   7   4        726.91        763.30        19.35 o                         
  -6   7   4        883.83        867.89        22.08 o                         
  -5   7   4        202.03        203.72         8.93 o                         
  -4   7   4        227.00        235.77         8.26 o                         
  -3   7   4        829.53        920.51        61.65 o                         
  -2   7   4         33.69         37.07         4.25 o                         
  -1   7   4          2.34         -0.05         1.56 o                         
   0   7   4       1994.41       2534.49        73.17 o                         
   1   7   4       3564.48       4300.15       148.81 o                         
   2   7   4       1136.26       1408.38        41.85 o                         
   3   7   4        832.48        941.90        28.61 o                         
   4   7   4         95.99        112.68         5.89 o                         
   5   7   4        106.50        105.29         5.95 o                         
   6   7   4         50.95         54.64         6.99 o                         
   7   7   4        746.64        737.21        77.89 o                         
   8   7   4       1847.55       1746.29        30.38 o                         
   9   7   4        684.96        598.06        12.62 o                         
  10   7   4        192.36        197.87         6.86 o                         
  11   7   4         65.56         64.29         4.42 o                         
  12   7   4          3.25          3.97         2.30 o                         
  13   7   4        512.14        551.51        21.56 o                         
  -8   8   4         19.66         16.92         3.39 o                         
  -7   8   4          5.60          3.35         2.26 o                         
  -6   8   4         11.68         14.00         3.31 o                         
  -5   8   4          8.54         10.57         3.51 o                         
  -4   8   4         44.85         45.46         4.71 o                         
  -3   8   4        996.24        968.26        23.92 o                         
  -2   8   4        201.32        187.52         6.44 o                         
  -1   8   4          4.22          1.16         1.91 o                         
   0   8   4          0.12          2.28         1.91 o                         
   1   8   4        432.23        486.76        19.55 o                         
   2   8   4        109.87        120.60         7.76 o                         
   3   8   4         29.13         23.05         3.06 o                         
   4   8   4         50.51         46.76         5.03 o                         
   5   8   4        262.14        285.01        12.11 o                         
   6   8   4        101.00         96.91         5.64 o                         
   7   8   4        310.67        273.23         8.38 o                         
   8   8   4         83.63         91.77         5.01 o                         
   9   8   4          5.21          8.71         2.38 o                         
  10   8   4        404.97        436.92        10.38 o                         
  11   8   4         11.90         12.20         2.51 o                         
  12   8   4         77.99         68.48         5.14 o                         
  13   8   4         17.71         13.67         2.70 o                         
  -7   9   4          5.42         15.56         2.42 o                         
  -6   9   4         44.17         44.26         6.33 o                         
  -5   9   4         25.32         19.69         3.30 o                         
  -4   9   4          4.99          3.77         2.88 o                         
  -3   9   4        145.31        132.48         6.80 o                         
  -2   9   4       2672.57       2539.54        53.10 o                         
  -1   9   4       4163.34       3739.04        87.40 o                         
   0   9   4       1862.17       1716.45        44.79 o                         
   1   9   4       1050.53       1104.78        51.24 o                         
   2   9   4         17.68         10.52         2.42 o                         
   3   9   4       2411.23       2338.60       327.39 o                         
   4   9   4          0.08          0.51         5.72 o                         
   5   9   4       1095.03       1011.35        38.45 o                         
   6   9   4        108.36        103.92         4.26 o                         
   7   9   4        934.69        859.33        19.94 o                         
   8   9   4         89.00         89.48         5.41 o                         
   9   9   4       2183.16       2231.26        51.71 o                         
  10   9   4         76.65         83.38         4.55 o                         
  11   9   4         10.61          8.44         2.62 o                         
  12   9   4        159.69        160.97         6.80 o                         
  13   9   4          0.11         -2.54         2.54 o                         
  -6  10   4         25.35         29.51         4.23 o                         
  -5  10   4        139.45        131.49         6.10 o                         
  -4  10   4        218.27        234.22         7.98 o                         
  -3  10   4          9.43          9.20         2.89 o                         
  -2  10   4          0.02          0.58         2.94 o                         
  -1  10   4         62.76         63.05         3.81 o                         
   0  10   4         16.43         10.58         2.89 o                         
   1  10   4          8.15         10.48         3.15 o                         
   2  10   4        130.57        123.79         6.62 o                         
   3  10   4          2.01          3.48         3.13 o                         
   4  10   4         45.42         45.69         4.40 o                         
   5  10   4         42.32         46.54         3.94 o                         
   6  10   4          2.03          1.45         2.30 o                         
   7  10   4         65.43         71.87         4.37 o                         
   8  10   4        587.56        611.69        16.58 o                         
   9  10   4         28.63         35.92         3.67 o                         
  10  10   4        144.64        160.50         6.40 o                         
  11  10   4          4.72          5.05         2.50 o                         
  12  10   4          2.10          1.31         1.94 o                         
  -5  11   4         28.82         50.98         4.38 o                         
  -4  11   4        535.78        578.81        16.59 o                         
  -3  11   4        133.94        130.05         5.42 o                         
  -2  11   4          7.33          6.60         2.66 o                         
  -1  11   4         26.95         20.53         3.49 o                         
   0  11   4          3.86          0.39         2.59 o                         
   1  11   4        192.01        163.04         7.24 o                         
   2  11   4        354.56        350.80        11.61 o                         
   3  11   4          0.10         -1.51         3.36 o                         
   4  11   4        611.54        564.27        15.72 o                         
   5  11   4          7.62         24.10         3.35 o                         
   6  11   4        152.81        180.15         6.11 o                         
   7  11   4        796.62        841.48        24.31 o                         
   8  11   4        482.51        525.05        16.59 o                         
   9  11   4         12.47         15.94         2.76 o                         
  10  11   4         75.52         86.69         4.60 o                         
  11  11   4        153.54        171.00         6.41 o                         
  12  11   4          5.49          2.33         1.98 o                         
  -4  12   4         32.48         15.57         3.97 o                         
  -3  12   4          7.99          7.25         2.19 o                         
  -2  12   4          0.66          1.66         2.38 o                         
  -1  12   4         94.51         99.35         5.64 o                         
   0  12   4        114.64        125.39         6.14 o                         
   1  12   4         31.94         34.17         4.17 o                         
   2  12   4          1.19          3.24         3.32 o                         
   3  12   4         91.62        109.37         5.91 o                         
   4  12   4         41.27         54.79         5.59 o                         
   5  12   4          4.64          9.74         3.55 o                         
   6  12   4        528.61        550.47        13.79 o                         
   7  12   4        328.93        352.68        10.68 o                         
   8  12   4         27.21         30.48         6.14 o                         
   9  12   4         50.93         46.05         5.31 o                         
  10  12   4        133.08        134.71         5.97 o                         
  11  12   4        124.55         94.04         5.60 o                         
  -2  13   4          0.16          1.51         2.51 o                         
  -1  13   4          3.64          4.81         2.56 o                         
   0  13   4         26.72         29.06         3.47 o                         
   1  13   4        266.70        265.18         9.96 o                         
   2  13   4         11.32          6.02         3.28 o                         
   3  13   4          6.01          5.30         2.90 o                         
   4  13   4        141.60        131.77         6.32 o                         
   5  13   4        125.62        112.97         5.09 o                         
   6  13   4        212.29        214.07         7.63 o                         
   7  13   4         19.17         19.47         2.64 o                         
   8  13   4         31.91         32.62         2.83 o                         
   9  13   4          0.05          0.24         2.05 o                         
  10  13   4         14.31         21.47         2.67 o                         
   0  14   4        242.26        261.49        19.99 o                         
   1  14   4          3.08          0.35         2.31 o                         
   2  14   4          4.92          2.62         2.39 o                         
   3  14   4         71.59         87.22         6.40 o                         
   4  14   4         89.28         88.76         6.42 o                         
   5  14   4          0.35          1.51         1.84 o                         
   6  14   4         22.19         26.58         2.91 o                         
   7  14   4          0.00         -0.75         1.93 o                         
   8  14   4          9.52          6.49         2.75 o                         
  -6 -14   5        217.66        218.28        22.88 o                         
  -5 -14   5          0.01         -0.32         1.63 o                         
  -4 -14   5         58.03         58.62         4.57 o                         
  -3 -14   5         28.46         31.13         5.40 o                         
  -2 -14   5          1.97          1.27         3.81 o                         
  -8 -13   5          1.74          2.66         1.87 o                         
  -7 -13   5         10.54          8.58         1.76 o                         
  -6 -13   5         50.67         46.72         5.87 o                         
  -5 -13   5         12.64          7.11         2.53 o                         
  -4 -13   5          1.07          1.65         2.04 o                         
  -3 -13   5         27.81         27.82         4.31 o                         
  -2 -13   5         42.12         29.46         5.00 o                         
  -1 -13   5         38.09         49.77         4.37 o                         
   0 -13   5        169.26        197.24         8.31 o                         
   1 -13   5         19.01         27.39         4.76 o                         
 -10 -12   5         26.45         16.14         4.75 o                         
  -9 -12   5          3.16          1.27         1.41 o                         
  -8 -12   5        268.96        273.10         7.45 o                         
  -7 -12   5         31.00         34.34         3.84 o                         
  -6 -12   5         35.74         32.16         5.38 o                         
  -5 -12   5        253.50        266.22        13.35 o                         
  -4 -12   5          0.06         -2.43         2.52 o                         
  -3 -12   5         62.75         54.26        12.04 o                         
  -2 -12   5          0.42         -0.54         2.38 o                         
  -1 -12   5        132.49        141.58         6.97 o                         
   0 -12   5          6.42         10.59         2.82 o                         
   1 -12   5        368.52        389.03        20.78 o                         
   2 -12   5          0.14          0.69         2.10 o                         
   3 -12   5          4.36          3.58         1.79 o                         
 -11 -11   5         13.81         12.82         3.81 o                         
 -10 -11   5        116.70        118.00         4.82 o                         
  -9 -11   5        295.82        331.10         8.73 o                         
  -8 -11   5         88.94         73.40         5.07 o                         
  -7 -11   5         46.19         46.23         3.45 o                         
  -6 -11   5         53.50         48.85         4.68 o                         
  -5 -11   5         15.25         21.83         3.57 o                         
  -4 -11   5         54.91         66.84         5.62 o                         
  -3 -11   5          5.86          8.55         3.59 o                         
  -2 -11   5         72.76         60.66         4.78 o                         
  -1 -11   5        132.13        121.38         6.02 o                         
   0 -11   5         52.63         62.92         4.99 o                         
   1 -11   5         37.03         46.55         3.93 o                         
   2 -11   5          4.06          3.89         3.06 o                         
   3 -11   5          2.68          3.25         2.45 o                         
   4 -11   5         19.03         21.70         2.82 o                         
   5 -11   5          0.34          0.00         2.54 o                         
 -11 -10   5          6.23          2.77         1.57 o                         
 -10 -10   5        484.60        554.87        13.04 o                         
  -9 -10   5       1091.46       1206.21        24.44 o                         
  -8 -10   5         13.32         15.43         2.49 o                         
  -7 -10   5        150.35        154.04         5.60 o                         
  -6 -10   5         41.49         41.96         3.56 o                         
  -5 -10   5         53.17         62.23         4.43 o                         
  -4 -10   5          1.48          2.68         3.35 o                         
  -3 -10   5          5.83          6.77         2.86 o                         
  -2 -10   5         16.37         13.84         2.96 o                         
  -1 -10   5        571.10        505.13        12.37 o                         
   0 -10   5       1050.37       1083.81        27.19 o                         
   1 -10   5       1439.52       1468.55        35.56 o                         
   2 -10   5         30.68         33.98         4.24 o                         
   3 -10   5        462.90        501.34        14.41 o                         
   4 -10   5         23.00         16.73         3.19 o                         
   5 -10   5          2.99          7.27         1.89 o                         
   6 -10   5         61.21         53.37         7.62 o                         
 -12  -9   5         15.71         15.26         1.82 o                         
 -11  -9   5          0.10         -0.02         1.88 o                         
 -10  -9   5        330.26        390.55         9.37 o                         
  -9  -9   5        351.03        351.14         9.43 o                         
  -8  -9   5         36.35         43.91         3.34 o                         
  -7  -9   5        109.27        116.39         4.78 o                         
  -6  -9   5        159.82        145.44         5.36 o                         
  -5  -9   5          0.03         -0.41         2.12 o                         
  -4  -9   5         64.21         69.69         4.47 o                         
  -3  -9   5         39.43         42.97         3.79 o                         
  -2  -9   5        875.96        721.77        22.77 o                         
  -1  -9   5        308.45        264.25         7.90 o                         
   0  -9   5        537.19        469.44        13.68 o                         
   1  -9   5         82.02         93.20         6.21 o                         
   2  -9   5          1.35          3.68         3.42 o                         
   3  -9   5          0.94         -0.14         3.24 o                         
   4  -9   5        354.89        377.62        11.80 o                         
   5  -9   5         22.94         18.48         3.26 o                         
   6  -9   5          5.99          6.13         2.54 o                         
   7  -9   5         33.97         29.05         2.58 o                         
 -12  -8   5         30.09         32.17         2.34 o                         
 -11  -8   5         28.41         35.85         4.03 o                         
 -10  -8   5        177.40        178.39         5.42 o                         
  -9  -8   5          4.72          5.10         1.97 o                         
  -8  -8   5          1.73          0.07         1.88 o                         
  -7  -8   5          8.35          8.60         1.99 o                         
  -6  -8   5         52.48         63.72         3.79 o                         
  -5  -8   5        255.50        246.95         9.34 o                         
  -4  -8   5        218.63        233.21        14.62 o                         
  -3  -8   5         31.37         38.50         3.59 o                         
  -2  -8   5          5.57          3.76         2.38 o                         
  -1  -8   5         83.26         78.24         4.62 o                         
   1  -8   5        510.32        457.03        12.53 o                         
   2  -8   5        199.40        218.95         9.16 o                         
   3  -8   5          2.57          1.90         3.58 o                         
   4  -8   5          3.10          1.03         2.75 o                         
   5  -8   5         92.69         89.73         5.04 o                         
   6  -8   5        112.91         93.46         7.30 o                         
   7  -8   5        335.50        286.25         8.50 o                         
   8  -8   5          3.51          3.00         2.38 o                         
 -13  -7   5        159.96        169.46        24.15 o                         
 -12  -7   5         25.18         14.80         1.80 o                         
 -11  -7   5          3.84          6.42         2.18 o                         
 -10  -7   5         79.88         86.35         3.86 o                         
  -9  -7   5         29.48         28.98         2.67 o                         
  -8  -7   5         32.54         44.92         3.17 o                         
  -7  -7   5        180.32        155.66         4.52 o                         
  -6  -7   5          0.40          1.04         1.37 o                         
  -5  -7   5         93.35        104.33         4.77 o                         
  -4  -7   5       1733.63       1818.38        52.80 o                         
  -3  -7   5        861.08        947.75        34.85 o                         
  -2  -7   5        213.79        205.34         7.45 o                         
  -1  -7   5         96.47         91.21         4.64 o                         
   0  -7   5         21.94         32.60         2.80 o                         
   1  -7   5       1208.12       1328.21        68.07 o                         
   2  -7   5          1.34          0.64         3.18 o                         
   3  -7   5         57.09         65.25         4.00 o                         
   4  -7   5        127.94        119.71         5.61 o                         
   5  -7   5         75.02         65.83         4.10 o                         
   6  -7   5        560.37        525.35        13.41 o                         
   7  -7   5          4.87          1.87         2.84 o                         
   8  -7   5          0.00         -0.91         2.67 o                         
 -13  -6   5          9.87          5.93         2.20 o                         
 -12  -6   5          4.02          3.91         2.22 o                         
 -11  -6   5         17.04         21.41         2.85 o                         
 -10  -6   5          0.10          2.81         2.29 o                         
  -9  -6   5        426.58        401.05         9.48 o                         
  -8  -6   5        852.66        813.92        17.57 o                         
  -7  -6   5          3.05          5.99         1.94 o                         
  -6  -6   5          0.00         -0.71         1.42 o                         
  -5  -6   5        363.00        384.96        12.60 o                         
  -4  -6   5        966.59       1066.28        31.58 o                         
  -3  -6   5       1566.77       1823.96        45.99 o                         
  -2  -6   5         40.95         51.10         2.77 o                         
  -1  -6   5        759.76        785.62        23.62 o                         
   0  -6   5         70.15         92.27         5.28 o                         
   1  -6   5       3254.51       3505.82       122.91 o                         
   2  -6   5        120.86        126.44         8.90 o                         
   3  -6   5       1915.21       2199.53       110.78 o                         
   4  -6   5       1216.07       1081.88        57.84 o                         
   5  -6   5        106.94        100.33         5.18 o                         
   6  -6   5        462.11        447.79        13.25 o                         
   7  -6   5         17.94         17.61         4.45 o                         
   8  -6   5         13.46         18.12         4.40 o                         
   9  -6   5        152.73        170.83         7.91 o                         
  10  -6   5        235.15        212.90        14.62 o                         
 -13  -5   5          9.51          4.42         2.31 o                         
 -12  -5   5        420.53        482.49        13.02 o                         
 -11  -5   5        454.44        488.60        12.21 o                         
 -10  -5   5        406.97        421.46        10.44 o                         
  -9  -5   5         22.98         25.13         2.87 o                         
  -8  -5   5          1.96          1.26         1.94 o                         
  -7  -5   5        556.91        527.03        16.87 o                         
  -6  -5   5          5.90         14.40         2.14 o                         
  -5  -5   5         17.64         26.93         2.31 o                         
  -4  -5   5        196.95        194.12         6.97 o                         
  -3  -5   5        729.95        757.73        19.71 o                         
  -2  -5   5       1877.57       2017.08        50.25 o                         
  -1  -5   5        602.27        669.07        15.58 o                         
   0  -5   5       2535.46       2654.54        65.75 o                         
   1  -5   5         44.56         54.93         3.03 o                         
   2  -5   5        795.00        956.57        34.85 o                         
   3  -5   5        129.18        128.74         6.69 o                         
   4  -5   5         26.17         28.15         3.35 o                         
   5  -5   5        144.47        132.80        21.12 o                         
   6  -5   5          8.38          7.98         4.36 o                         
   7  -5   5         38.49         35.18         4.64 o                         
   8  -5   5        256.20        313.35        18.42 o                         
   9  -5   5          8.53         12.71         3.74 o                         
  10  -5   5          3.32          1.41         2.67 o                         
 -13  -4   5          2.21          3.49         2.70 o                         
 -12  -4   5        108.75        116.29         4.95 o                         
 -11  -4   5        216.66        223.57         7.13 o                         
 -10  -4   5        113.79        120.10         5.34 o                         
  -9  -4   5        394.07        370.51         9.99 o                         
  -8  -4   5          0.36         -0.32         1.64 o                         
  -7  -4   5        139.57        126.70         6.50 o                         
  -6  -4   5          0.97          0.99         1.98 o                         
  -5  -4   5        103.58         92.87         6.67 o                         
  -4  -4   5          0.00          1.33         1.31 o                         
  -3  -4   5       4520.68       4725.65       116.11 o                         
  -2  -4   5       1132.74       1246.76        31.34 o                         
  -1  -4   5         58.37         47.28         2.11 o                         
   0  -4   5         14.38         10.22         1.59 o                         
   1  -4   5          0.16         -0.56         1.40 o                         
   2  -4   5        620.05        746.87        27.43 o                         
   3  -4   5       3673.35       4256.50       148.74 o                         
   4  -4   5       1083.33       1202.35        43.63 o                         
   5  -4   5          1.37          1.27         1.91 o                         
   6  -4   5         43.81         33.19         8.27 o                         
   7  -4   5          9.91         13.11         4.46 o                         
   8  -4   5        442.02        446.62        24.30 o                         
   9  -4   5         51.41         48.89         9.43 o                         
  10  -4   5        122.76        129.23         7.43 o                         
  11  -4   5         26.89         31.42        11.12 o                         
 -13  -3   5          8.40          6.50         2.89 o                         
 -12  -3   5        109.49        117.76         7.32 o                         
 -11  -3   5        128.32        154.69         6.64 o                         
 -10  -3   5         73.64         78.17         4.68 o                         
  -9  -3   5          5.60          5.52         2.25 o                         
  -8  -3   5         12.67         14.02         2.60 o                         
  -7  -3   5       3349.71       3347.20       117.70 o                         
  -6  -3   5       2998.00       3009.74       105.74 o                         
  -5  -3   5         17.07         17.52         2.70 o                         
  -4  -3   5       4091.26       4347.56       151.43 o                         
  -3  -3   5        132.51        126.91         4.77 o                         
  -2  -3   5       1297.01       1217.65        30.49 o                         
  -1  -3   5       2280.03       2176.72        53.84 o                         
   0  -3   5       1149.26       1116.28        27.03 o                         
   1  -3   5       2619.55       2647.75        65.34 o                         
   2  -3   5          1.09          7.02         4.95 o                         
   3  -3   5        601.69        682.03        25.17 o                         
   4  -3   5       2388.30       2893.76       101.84 o                         
   5  -3   5        135.76        144.13        12.07 o                         
   6  -3   5        746.58        760.39        41.97 o                         
   7  -3   5         24.51         34.14         5.43 o                         
   8  -3   5        196.43        222.58        14.93 o                         
   9  -3   5        129.11        147.58         9.52 o                         
  10  -3   5        260.13        267.67        14.50 o                         
  11  -3   5        334.37        323.16        14.83 o                         
 -13  -2   5          2.46          0.29         2.44 o                         
 -12  -2   5         87.42        101.72         7.64 o                         
 -11  -2   5         66.41         67.68         9.51 o                         
 -10  -2   5         26.73         29.38         3.48 o                         
  -9  -2   5          0.68          1.84         2.15 o                         
  -8  -2   5          3.38          3.61         2.60 o                         
  -7  -2   5         42.69         36.90         4.45 o                         
  -6  -2   5          3.98          6.14         1.98 o                         
  -5  -2   5        242.23        265.44        11.00 o                         
  -4  -2   5          0.09          1.34         1.98 o                         
  -3  -2   5        176.63        164.66         5.87 o                         
  -2  -2   5        151.68        146.05         5.14 o                         
  -1  -2   5        717.34        671.73        19.84 o                         
   0  -2   5        112.63         95.69         2.78 o                         
   1  -2   5         76.02         64.85         2.52 o                         
   2  -2   5        445.51        434.61        19.67 o                         
   3  -2   5        873.42        877.86        26.17 o                         
   4  -2   5        118.65        129.36         5.95 o                         
   5  -2   5        285.51        284.05        17.48 o                         
   6  -2   5         23.73         24.78         5.72 o                         
   7  -2   5        364.39        362.83        20.97 o                         
   8  -2   5         20.87         17.65         4.17 o                         
   9  -2   5        177.80        195.78        10.68 o                         
  10  -2   5         32.08         40.00         5.53 o                         
  11  -2   5          1.30         -0.33         3.68 o                         
  12  -2   5         37.08         37.15         4.76 o                         
 -13  -1   5          0.12          0.64         3.18 o                         
 -12  -1   5         98.77         95.25         8.05 o                         
 -11  -1   5       1073.27       1195.57        37.58 o                         
 -10  -1   5       3702.67       4219.52       122.98 o                         
  -9  -1   5        135.88        144.39         8.05 o                         
  -8  -1   5        663.87        607.52        20.92 o                         
  -7  -1   5        470.95        433.80        17.27 o                         
  -6  -1   5        495.24        531.76        20.21 o                         
  -5  -1   5       5149.30       5742.11       199.78 o                         
  -4  -1   5         89.63        105.64         5.60 o                         
  -3  -1   5         28.76         31.67         2.31 o                         
  -2  -1   5         49.25         47.69         3.21 o                         
  -1  -1   5      68675.70      71538.74      1746.01 o                         
   0  -1   5      48432.98      47554.02      1163.02 o                         
   1  -1   5      25248.43      24693.24       539.97 o                         
   2  -1   5       3441.87       3721.41        91.49 o                         
   3  -1   5         51.40         60.00         3.98 o                         
   4  -1   5       3849.82       4120.77       117.69 o                         
   5  -1   5          6.53         -1.91         3.49 o                         
   6  -1   5       5262.88       5856.37       289.65 o                         
   7  -1   5        550.08        443.20        33.06 o                         
   8  -1   5        157.20        147.29         6.97 o                         
   9  -1   5        554.91        544.16        18.60 o                         
  10  -1   5       1370.88       1494.89        41.50 o                         
  11  -1   5         66.55         79.40         6.11 o                         
  12  -1   5        357.30        400.33        30.83 o                         
 -12   0   5         21.69         26.59         4.43 o                         
 -11   0   5          6.30         10.16         4.49 o                         
 -10   0   5         88.91        102.22        11.55 o                         
  -9   0   5          5.02          7.30         3.78 o                         
  -8   0   5          1.62          2.02         3.29 o                         
  -7   0   5          1.32          1.43         1.91 o                         
  -6   0   5          9.99         10.77         1.98 o                         
  -5   0   5         43.41         37.50         5.08 o                         
  -4   0   5         16.80         18.24         2.58 o                         
  -3   0   5        396.83        378.40        11.75 o                         
  -2   0   5         32.84         28.84         1.94 o                         
  -1   0   5       1252.34       1155.42        28.68 o                         
   0   0   5        562.21        493.24        12.64 o                         
   1   0   5          6.43          5.53         0.91 o                         
   2   0   5        332.37        311.71         9.07 o                         
   3   0   5         81.80         71.60         5.20 o                         
   4   0   5         72.14         77.62         5.22 o                         
   5   0   5         76.42         76.24         5.60 o                         
   6   0   5          1.11          3.99         3.05 o                         
   7   0   5        284.04        324.05        20.34 o                         
   8   0   5         13.89         14.07         3.09 o                         
   9   0   5         29.78         36.19         3.53 o                         
  10   0   5          5.92          8.60         2.64 o                         
  11   0   5          0.08          0.31         3.21 o                         
  12   0   5         79.07         68.62         9.53 o                         
  13   0   5         26.45         28.59         6.35 o                         
 -12   1   5         65.67         67.35         9.53 o                         
 -11   1   5        204.24        175.02        10.84 o                         
 -10   1   5         14.57         12.71         6.24 o                         
  -9   1   5        188.55        191.24         9.78 o                         
  -8   1   5        424.24        426.34        16.00 o                         
  -7   1   5        107.31        101.82        12.39 o                         
  -6   1   5       1344.77       1332.56        48.14 o                         
  -5   1   5        345.99        418.91        16.40 o                         
  -4   1   5        890.61        993.55        35.99 o                         
  -3   1   5       4471.25       4178.86       153.88 o                         
  -2   1   5       1277.25       1084.47        27.15 o                         
  -1   1   5       2633.69       2436.02        60.02 o                         
   0   1   5          0.80          3.04         1.10 o                         
   1   1   5         64.68         58.12         1.86 o                         
   2   1   5      24042.35      23130.33       565.82 o                         
   3   1   5        847.15        808.71        31.14 o                         
   4   1   5       1781.96       1811.20        86.45 o                         
   5   1   5       3434.10       4145.17       145.61 o                         
   6   1   5       1757.71       2023.36        72.93 o                         
   7   1   5        651.51        667.70        26.93 o                         
   8   1   5        114.57        117.15         5.26 o                         
   9   1   5       1140.91       1081.31        27.02 o                         
  10   1   5          5.54          4.04         2.50 o                         
  11   1   5        101.93        107.72         7.00 o                         
  12   1   5         85.16         95.54         5.85 o                         
  13   1   5        689.80        382.11        22.26 o                         
 -12   2   5         68.68         84.50         8.90 o                         
 -11   2   5          0.40         -0.15         2.48 o                         
 -10   2   5         49.63         55.88         9.21 o                         
  -9   2   5         30.12         27.58         6.56 o                         
  -8   2   5         73.34         73.61         6.70 o                         
  -7   2   5          5.22          3.25         1.98 o                         
  -6   2   5         19.01         12.41         2.89 o                         
  -5   2   5        629.48        691.72        25.85 o                         
  -4   2   5         18.49         20.60         2.89 o                         
  -3   2   5         88.85         97.69         3.79 o                         
  -2   2   5        634.42        594.39        15.42 o                         
  -1   2   5         47.97         40.62         2.13 o                         
   0   2   5       2432.85       2240.94        49.43 o                         
   1   2   5         81.92         61.78         2.53 o                         
   2   2   5        713.79        716.25        18.04 o                         
   3   2   5        503.79        452.86        11.81 o                         
   4   2   5         10.57         10.46         0.96 o                         
   5   2   5         15.21         18.68         2.28 o                         
   6   2   5         95.29         88.75         8.26 o                         
   7   2   5          0.05         -0.82         3.05 o                         
   8   2   5         25.38         22.38         3.14 o                         
   9   2   5          0.55          1.43         2.60 o                         
  10   2   5         65.79         70.24         4.63 o                         
  11   2   5         71.38         65.19         6.42 o                         
  12   2   5         14.60         14.18         3.64 o                         
  13   2   5          9.85         14.61         5.08 o                         
 -11   3   5         13.08          7.62         5.72 o                         
 -10   3   5          0.31          0.08         3.29 o                         
  -9   3   5         17.97         17.41         4.61 o                         
  -8   3   5        261.70        239.57        15.89 o                         
  -7   3   5        685.63        546.61        16.15 o                         
  -6   3   5        322.91        284.87        12.35 o                         
  -5   3   5        736.38        795.48        29.68 o                         
  -4   3   5         55.28         51.80         3.41 o                         
  -3   3   5       1309.26       1279.30        45.29 o                         
  -2   3   5        134.52        123.39         4.24 o                         
  -1   3   5        311.86        298.58         8.09 o                         
   0   3   5       4713.41       4723.41       133.93 o                         
   1   3   5        199.88        227.27         5.87 o                         
   2   3   5        370.87        315.04        14.83 o                         
   3   3   5          0.46         -0.64         1.19 o                         
   4   3   5      10909.72      11512.62       325.31 o                         
   5   3   5       2650.74       2782.20        95.24 o                         
   6   3   5        111.33         93.59         4.90 o                         
   7   3   5          4.93          5.42         2.86 o                         
   8   3   5        162.72        174.62         6.85 o                         
   9   3   5        233.66        208.08        13.76 o                         
  10   3   5       1443.13       1319.00        43.92 o                         
  11   3   5        144.39        147.65         6.06 o                         
  12   3   5        381.07        344.04        12.59 o                         
  13   3   5        619.17        598.43        26.39 o                         
 -11   4   5          0.08          2.20         2.89 o                         
 -10   4   5        112.05        104.20        12.07 o                         
  -9   4   5        326.89        307.34        13.26 o                         
  -8   4   5        175.89        167.23         7.91 o                         
  -7   4   5        503.36        466.02        13.07 o                         
  -6   4   5        392.75        320.16        12.07 o                         
  -5   4   5        431.77        444.31        17.98 o                         
  -4   4   5        452.23        478.81        20.73 o                         
  -3   4   5       2030.66       2298.83        94.42 o                         
  -2   4   5       1294.08       1366.47        44.93 o                         
  -1   4   5       2227.22       2450.98       102.88 o                         
   0   4   5        607.35        732.79        26.75 o                         
   1   4   5        476.73        501.69        13.34 o                         
   2   4   5        188.93        202.62         7.83 o                         
   3   4   5       1567.68       1621.75        46.94 o                         
   4   4   5        115.01        114.46         4.65 o                         
   5   4   5        116.29        115.96         6.56 o                         
   6   4   5         97.13         86.40         5.76 o                         
   7   4   5        132.06         91.31         6.23 o                         
   8   4   5          0.02          1.27         2.84 o                         
   9   4   5         34.54         33.20         2.99 o                         
  10   4   5         34.49         38.87         3.92 o                         
  11   4   5         20.36         22.87         3.84 o                         
  12   4   5        102.56        103.37         6.35 o                         
  13   4   5          0.69         -1.91         3.18 o                         
 -10   5   5        171.85        180.08        15.57 o                         
  -9   5   5        195.52        193.57        11.46 o                         
  -8   5   5        142.43        139.32         7.28 o                         
  -7   5   5        265.11        239.27         8.19 o                         
  -6   5   5         46.64         47.17         4.07 o                         
  -5   5   5       1073.33       1123.14        58.52 o                         
  -4   5   5         24.68         32.62        10.48 o                         
  -3   5   5       1446.87       1626.93       114.21 o                         
  -2   5   5        599.42        635.61        24.69 o                         
  -1   5   5       2017.87       2106.72        74.56 o                         
   0   5   5       1563.95       1839.93        53.07 o                         
   1   5   5        204.22        267.42         7.89 o                         
   2   5   5        750.05        811.11        24.46 o                         
   3   5   5         61.62         63.29         3.68 o                         
   4   5   5       3416.28       4102.44       117.21 o                         
   5   5   5        134.42        126.91         5.17 o                         
   6   5   5       1391.37       1359.33        49.93 o                         
   7   5   5        132.01        126.70        13.34 o                         
   8   5   5        926.79        819.58        32.43 o                         
   9   5   5        551.23        531.38        12.24 o                         
  10   5   5         38.97         27.51         2.94 o                         
  11   5   5        576.39        512.93        16.27 o                         
  12   5   5        514.68        545.30        17.62 o                         
  13   5   5        364.13        392.73        23.52 o                         
 -10   6   5         17.36         17.15         4.45 o                         
  -9   6   5         36.90         36.57         4.03 o                         
  -8   6   5        443.63        467.53        14.83 o                         
  -7   6   5        375.10        343.39         9.57 o                         
  -6   6   5          3.78          5.37         3.09 o                         
  -5   6   5        969.52        912.28        25.18 o                         
  -4   6   5         32.92         26.78         3.97 o                         
  -3   6   5        623.27        581.71        23.15 o                         
  -2   6   5       2083.26       2392.44        90.33 o                         
  -1   6   5        285.12        366.46        15.05 o                         
   0   6   5          4.44          6.90         3.87 o                         
   1   6   5       1275.71       1476.19        74.30 o                         
   2   6   5          0.48          0.39         1.87 o                         
   3   6   5      10581.66      12770.12       442.29 o                         
   4   6   5       1239.37       1417.06        41.75 o                         
   5   6   5        617.73        632.24        19.64 o                         
   6   6   5         14.72         25.40         7.31 o                         
   7   6   5         45.53         41.30         5.72 o                         
   8   6   5        165.73        149.81         5.00 o                         
   9   6   5        177.25        178.31         5.79 o                         
  10   6   5        423.48        377.90        10.61 o                         
  11   6   5        203.31        177.57         6.29 o                         
  12   6   5         86.81         99.68         5.28 o                         
  13   6   5         17.26         18.53         5.40 o                         
  -9   7   5         29.61         29.37         2.89 o                         
  -8   7   5          0.35          0.10         2.83 o                         
  -7   7   5         56.83         43.84         3.83 o                         
  -6   7   5          1.92          2.31         2.71 o                         
  -5   7   5        157.99        148.89         6.31 o                         
  -4   7   5        146.73        149.30         6.47 o                         
  -3   7   5          2.85          3.15         2.76 o                         
  -2   7   5        287.61        337.76        18.43 o                         
  -1   7   5         11.12         30.41         3.80 o                         
   0   7   5        391.01        387.92        12.96 o                         
   1   7   5        447.51        505.07        17.22 o                         
   2   7   5        145.55        142.20         6.33 o                         
   3   7   5        469.54        510.58        16.69 o                         
   4   7   5        266.53        292.13        12.09 o                         
   5   7   5        203.11        248.65        12.84 o                         
   6   7   5          2.46          2.54         2.54 o                         
   7   7   5         24.99         24.30         3.97 o                         
   8   7   5         31.74         37.85         3.29 o                         
   9   7   5         29.75         34.65         2.78 o                         
  10   7   5        347.36        346.44         9.05 o                         
  11   7   5         52.12         53.39         5.47 o                         
  12   7   5         11.47         12.03         2.63 o                         
  13   7   5        126.09        124.58         5.88 o                         
  -8   8   5         54.97         63.27         4.48 o                         
  -7   8   5          2.04          1.45         2.19 o                         
  -6   8   5          0.58          0.29         2.68 o                         
  -5   8   5        582.94        545.76        15.16 o                         
  -4   8   5         85.81         80.37         4.96 o                         
  -3   8   5        462.78        482.52        13.62 o                         
  -2   8   5        803.01        716.67        16.64 o                         
  -1   8   5       1801.80       1749.82        63.46 o                         
   0   8   5        965.30       1025.68        31.21 o                         
   1   8   5        605.88        687.33        22.21 o                         
   2   8   5         53.75         61.86         4.34 o                         
   3   8   5        687.03        804.72        28.36 o                         
   4   8   5        414.82        378.06        22.34 o                         
   5   8   5       1007.74       1114.69        40.92 o                         
   6   8   5        719.45        729.75        44.51 o                         
   7   8   5        331.04        270.52         7.71 o                         
   8   8   5        197.51        175.60         7.37 o                         
   9   8   5        235.60        226.98         8.45 o                         
  10   8   5         52.57         50.02         3.27 o                         
  11   8   5        274.85        265.84         8.33 o                         
  12   8   5         40.83         41.10         6.80 o                         
  13   8   5        290.51        335.51        19.07 o                         
  -7   9   5         14.86         17.33         2.53 o                         
  -6   9   5          0.15         -0.18         2.32 o                         
  -5   9   5         56.54         52.26         4.30 o                         
  -4   9   5          7.15          6.72         3.34 o                         
  -3   9   5          2.27          3.27         2.74 o                         
  -2   9   5         34.58         30.54         3.89 o                         
  -1   9   5        275.49        259.18         7.61 o                         
   0   9   5         36.36         40.53         2.87 o                         
   1   9   5        225.03        225.98         7.27 o                         
   2   9   5         20.21         19.97         3.06 o                         
   3   9   5          3.82          1.16         2.23 o                         
   4   9   5        193.97        200.33         8.69 o                         
   5   9   5          8.49          6.15         1.94 o                         
   6   9   5          8.91          6.62         2.60 o                         
   7   9   5        213.07        190.12         6.78 o                         
   8   9   5       1211.00       1148.98        28.05 o                         
   9   9   5        850.86        858.67        21.72 o                         
  10   9   5        201.09        225.25         9.19 o                         
  11   9   5         68.74         67.98         7.19 o                         
  12   9   5         35.90         21.41         5.63 o                         
  -6  10   5        174.34        218.63        11.27 o                         
  -5  10   5        185.77        191.44         6.94 o                         
  -4  10   5          7.19          8.65         3.21 o                         
  -3  10   5         26.96         30.07         6.42 o                         
  -2  10   5       1652.59       1669.94        39.55 o                         
  -1  10   5         54.97         57.71         3.75 o                         
   0  10   5         21.01         19.36         3.19 o                         
   1  10   5         38.68         34.57         4.13 o                         
   2  10   5        263.61        244.24         9.01 o                         
   3  10   5         16.62         16.15         3.79 o                         
   4  10   5       1168.12       1178.29        28.89 o                         
   5  10   5       1206.99       1092.84        24.53 o                         
   6  10   5        183.72        157.47         5.75 o                         
   7  10   5        656.34        618.50        16.75 o                         
   8  10   5        162.61        164.18         6.40 o                         
   9  10   5        319.06        339.40        10.39 o                         
  10  10   5        549.94        595.22        17.32 o                         
  11  10   5        240.29        283.00        10.99 o                         
  12  10   5         22.27         10.43         2.20 o                         
  -5  11   5          6.00          6.19         2.02 o                         
  -4  11   5        126.17        129.13         6.07 o                         
  -3  11   5         35.33         37.26         5.89 o                         
  -2  11   5         11.11         12.62         3.39 o                         
  -1  11   5         59.75         69.60         4.88 o                         
   0  11   5        109.50        100.49         5.48 o                         
   1  11   5          4.84          4.66         3.06 o                         
   2  11   5          0.19          1.00         3.28 o                         
   3  11   5         86.32         99.35         5.87 o                         
   4  11   5          6.47         12.37         3.52 o                         
   5  11   5         20.85         20.88         3.89 o                         
   6  11   5        256.40        259.53         7.43 o                         
   7  11   5        143.73        147.00         7.68 o                         
   8  11   5         15.82         18.10         3.16 o                         
   9  11   5         15.20         17.16         2.68 o                         
  10  11   5         26.55         27.08         2.84 o                         
  11  11   5         33.31         28.83         7.69 o                         
  12  11   5         10.11          3.18         3.18 o                         
  -4  12   5         52.14         53.79         4.77 o                         
  -3  12   5         29.84         24.41         2.90 o                         
  -2  12   5         39.35         39.66         5.35 o                         
  -1  12   5        549.86        610.14        25.62 o                         
   0  12   5          2.18          3.42         2.72 o                         
   1  12   5        427.33        432.09        12.62 o                         
   2  12   5         28.02         30.14         3.99 o                         
   3  12   5        753.28        801.20        23.36 o                         
   4  12   5        717.92        705.41        18.98 o                         
   5  12   5         14.23         20.53         3.54 o                         
   6  12   5         35.04         38.57         3.74 o                         
   7  12   5        180.45        220.05         8.36 o                         
   8  12   5         11.86         12.19         3.18 o                         
   9  12   5         34.89         30.45         3.36 o                         
  10  12   5          4.98          6.86         1.84 o                         
  11  12   5          9.89         12.74         2.70 o                         
  -2  13   5         33.85         30.05         6.04 o                         
  -1  13   5         15.80         13.96         2.75 o                         
   0  13   5          5.40         12.79         2.93 o                         
   1  13   5         60.97         78.83         4.50 o                         
   2  13   5         57.45         67.49         4.91 o                         
   3  13   5         23.12         33.40         4.86 o                         
   4  13   5          8.19          9.51         3.42 o                         
   5  13   5          0.09          0.36         2.32 o                         
   6  13   5        101.17        113.64         4.96 o                         
   7  13   5          5.47          5.69         2.37 o                         
   8  13   5          5.43          3.54         1.93 o                         
   9  13   5          6.79          3.91         1.97 o                         
  10  13   5          0.98          0.95         2.25 o                         
   0  14   5         44.77         48.18         4.70 o                         
   1  14   5          0.02          0.25         2.31 o                         
   2  14   5          8.15          4.99         2.23 o                         
   3  14   5          1.95          0.86         1.99 o                         
   4  14   5         16.57         14.37         2.01 o                         
   5  14   5        238.44        253.57         8.53 o                         
   6  14   5          4.97          8.30         2.13 o                         
   7  14   5         55.64         56.19         3.60 o                         
   8  14   5          0.47          0.92         2.44 o                         
  -4 -14   6          0.76          2.08         2.44 o                         
  -3 -14   6          7.29         10.07         2.78 o                         
  -8 -13   6         10.56         11.29         2.58 o                         
  -7 -13   6        120.86         98.33         3.94 o                         
  -6 -13   6        411.07        392.77        13.47 o                         
  -5 -13   6        191.05        196.00        12.84 o                         
  -4 -13   6          9.98         10.75         2.61 o                         
  -3 -13   6          0.15         -1.01         1.98 o                         
  -2 -13   6         76.01         75.78         5.20 o                         
  -1 -13   6         11.32         10.95         2.42 o                         
   0 -13   6          0.75          2.67         2.31 o                         
   1 -13   6        120.36        153.77        12.07 o                         
  -9 -12   6         25.21         21.99         5.38 o                         
  -8 -12   6         55.41         52.72         5.05 o                         
  -7 -12   6         13.95         10.20         2.59 o                         
  -6 -12   6          5.23          5.34         2.43 o                         
  -5 -12   6         28.17         33.08         3.26 o                         
  -4 -12   6          5.07          3.67         2.97 o                         
  -3 -12   6          0.31         -1.61         3.37 o                         
  -2 -12   6        228.86        224.72         8.56 o                         
  -1 -12   6          0.38          1.94         2.86 o                         
   0 -12   6         56.72         61.98         5.87 o                         
   1 -12   6        178.52        189.69         6.76 o                         
   2 -12   6         33.24         42.43         3.31 o                         
   3 -12   6         15.77         16.78         3.03 o                         
 -10 -11   6        245.44        262.43        10.99 o                         
  -9 -11   6        612.58        730.82        20.30 o                         
  -8 -11   6         57.68         35.78         2.68 o                         
  -7 -11   6         37.46         37.88         3.30 o                         
  -6 -11   6        727.09        751.14        19.81 o                         
  -5 -11   6         51.28         39.57         4.25 o                         
  -4 -11   6         25.23         19.41         3.23 o                         
  -3 -11   6         32.60         34.90         4.66 o                         
  -2 -11   6        152.57        147.61         6.58 o                         
  -1 -11   6        162.40        171.43         6.79 o                         
   0 -11   6       3314.48       3481.97        78.97 o                         
   1 -11   6        442.13        453.53        13.05 o                         
   2 -11   6         76.97         78.74         7.63 o                         
   3 -11   6          5.75          1.65         2.24 o                         
   4 -11   6        199.20        194.55         6.13 o                         
 -11 -10   6         33.10         17.29         2.29 o                         
 -10 -10   6        255.73        285.80         7.73 o                         
  -9 -10   6         48.02         46.10         4.93 o                         
  -8 -10   6         24.26         28.07         2.92 o                         
  -7 -10   6        261.78        252.42         7.39 o                         
  -6 -10   6        124.34        122.08         5.59 o                         
  -5 -10   6         20.47         23.36         3.52 o                         
  -4 -10   6          4.72          7.20         2.99 o                         
  -3 -10   6          0.15          1.93         3.70 o                         
  -2 -10   6          6.34          2.16         2.82 o                         
  -1 -10   6         13.14         11.89         2.95 o                         
   0 -10   6        533.82        561.14        16.19 o                         
   1 -10   6        152.50        162.72         7.63 o                         
   2 -10   6         24.18         28.98         4.25 o                         
   3 -10   6          1.32          4.41         3.02 o                         
   4 -10   6         74.83         79.02         5.44 o                         
   5 -10   6         32.56         21.70         5.62 o                         
   6 -10   6          7.36          3.99         3.05 o                         
 -12  -9   6        248.97        323.55         9.45 o                         
 -11  -9   6         41.55         57.84         4.30 o                         
 -10  -9   6          4.27          6.24         1.94 o                         
  -9  -9   6        238.06        235.18         5.74 o                         
  -8  -9   6       1521.09       1469.73        24.54 o                         
  -7  -9   6          2.04          1.83         2.56 o                         
  -6  -9   6       1251.98       1100.24        21.36 o                         
  -5  -9   6         16.33         16.33         2.49 o                         
  -4  -9   6          1.47          0.56         2.59 o                         
  -3  -9   6         29.89         35.42         4.47 o                         
  -2  -9   6       2676.46       2409.94        51.18 o                         
  -1  -9   6        139.87        138.16         5.89 o                         
   0  -9   6          4.72          4.60         3.55 o                         
   1  -9   6         34.22         44.34         4.49 o                         
   2  -9   6         16.56         23.55         3.95 o                         
   3  -9   6          3.17          0.12         3.22 o                         
   4  -9   6        189.99        205.26         8.21 o                         
   5  -9   6        180.24        181.57         6.88 o                         
   6  -9   6         44.85         49.51         3.79 o                         
 -12  -8   6          4.09          3.74         1.33 o                         
 -11  -8   6          5.89          5.43         1.85 o                         
 -10  -8   6         10.37         11.02         2.29 o                         
  -9  -8   6        304.49        305.42         8.19 o                         
  -8  -8   6          4.43          9.42         2.02 o                         
  -7  -8   6         74.38         75.60         3.61 o                         
  -6  -8   6         47.61         52.84         3.33 o                         
  -5  -8   6          2.25          2.25         2.45 o                         
  -4  -8   6        123.81        116.11         4.63 o                         
  -3  -8   6         15.30          7.39         3.18 o                         
  -2  -8   6        764.14        705.64        23.51 o                         
  -1  -8   6         61.57         72.22         4.27 o                         
   0  -8   6        283.29        255.82         8.01 o                         
   1  -8   6          0.85          0.48         3.32 o                         
   2  -8   6         41.68         42.08         4.25 o                         
   3  -8   6         68.49         77.35         5.28 o                         
   4  -8   6        123.84        126.95         6.68 o                         
   5  -8   6        167.18        158.74         6.11 o                         
   6  -8   6          0.02          0.70         2.40 o                         
   7  -8   6         70.08         63.24         3.86 o                         
   8  -8   6         10.07          7.08         3.81 o                         
 -12  -7   6         17.25         13.49         1.70 o                         
 -11  -7   6         34.51         45.63         2.88 o                         
 -10  -7   6         77.10         92.38         3.96 o                         
  -9  -7   6        268.94        256.64         7.06 o                         
  -8  -7   6          0.33          0.86         2.10 o                         
  -7  -7   6          0.44          2.29         1.81 o                         
  -6  -7   6          5.18          0.08         1.44 o                         
  -5  -7   6          8.63          6.26         1.85 o                         
  -4  -7   6        339.56        354.64        14.60 o                         
  -3  -7   6        378.93        343.09        14.15 o                         
  -2  -7   6        108.85        116.55         5.14 o                         
  -1  -7   6          6.09          1.51         1.68 o                         
   0  -7   6        321.99        337.55        13.93 o                         
   1  -7   6        187.90        175.38        12.71 o                         
   2  -7   6         11.20         14.29         3.63 o                         
   3  -7   6        144.03        130.82         6.26 o                         
   4  -7   6          4.26          5.16         2.88 o                         
   5  -7   6        321.47        295.24         9.04 o                         
   6  -7   6        357.23        344.35        10.93 o                         
   7  -7   6         48.68         46.88         5.23 o                         
   8  -7   6         44.53         36.22         8.69 o                         
   9  -7   6          1.32          2.15         2.89 o                         
 -12  -6   6        153.99        161.90         6.20 o                         
 -11  -6   6         55.59         56.43         4.48 o                         
 -10  -6   6         14.02          9.99         2.54 o                         
  -9  -6   6         94.59         96.28         4.32 o                         
  -8  -6   6        154.66        163.91         6.04 o                         
  -7  -6   6          2.16          1.03         1.13 o                         
  -6  -6   6        426.25        376.54        14.16 o                         
  -5  -6   6        107.78         96.57         8.24 o                         
  -4  -6   6        398.89        435.93        18.27 o                         
  -3  -6   6          8.21          7.57         2.44 o                         
  -2  -6   6        131.53        124.81         5.31 o                         
  -1  -6   6        755.36        695.57        18.28 o                         
   0  -6   6        167.47        151.56         5.32 o                         
   1  -6   6        640.86        657.89        24.90 o                         
   2  -6   6        965.01       1009.42        65.80 o                         
   3  -6   6        462.45        465.49        26.70 o                         
   4  -6   6        276.95        262.95         8.10 o                         
   5  -6   6          8.18          6.85         2.66 o                         
   6  -6   6         50.30         44.25         4.62 o                         
   7  -6   6        165.63        159.95         8.14 o                         
   8  -6   6         53.82         51.71         9.79 o                         
   9  -6   6         13.16         11.13         2.96 o                         
 -13  -5   6         33.85         47.15         4.49 o                         
 -12  -5   6          0.92          1.77         1.73 o                         
 -11  -5   6        517.87        562.54        13.55 o                         
 -10  -5   6         69.61         68.94         3.78 o                         
  -9  -5   6        301.55        275.94         7.30 o                         
  -8  -5   6          5.93          5.06         2.24 o                         
  -7  -5   6        282.02        232.26         8.56 o                         
  -6  -5   6         33.06         26.02         2.67 o                         
  -5  -5   6          0.14         -0.12         1.45 o                         
  -4  -5   6       1730.41       1776.28        51.47 o                         
  -3  -5   6        381.97        417.98        11.36 o                         
  -2  -5   6        515.22        545.54        16.88 o                         
  -1  -5   6       1016.00       1109.43        28.31 o                         
   0  -5   6       3505.60       3856.58        95.27 o                         
   1  -5   6          0.01          0.98         1.68 o                         
   2  -5   6        361.62        436.38        18.11 o                         
   3  -5   6          0.65         -0.13         2.22 o                         
   4  -5   6          1.32         -0.51         2.11 o                         
   5  -5   6          2.12          1.01         1.66 o                         
   6  -5   6        171.63        165.80        10.17 o                         
   7  -5   6          4.11          4.93         4.39 o                         
   8  -5   6          0.53          1.62         6.50 o                         
   9  -5   6         21.59         17.02         3.94 o                         
  10  -5   6        146.12        173.86         9.44 o                         
 -13  -4   6          0.16          0.17         2.44 o                         
 -12  -4   6          5.42          2.37         1.75 o                         
 -11  -4   6         94.06         82.05         4.63 o                         
 -10  -4   6         20.30         29.14         3.07 o                         
  -9  -4   6        289.04        250.20         7.68 o                         
  -8  -4   6        145.39        144.72         5.02 o                         
  -7  -4   6        563.03        576.72        22.46 o                         
  -6  -4   6       1580.88       1685.33        60.31 o                         
  -5  -4   6       1407.01       1425.47        51.30 o                         
  -4  -4   6        235.33        253.26         8.81 o                         
  -3  -4   6       2572.95       2735.85        67.83 o                         
  -2  -4   6       2428.75       2501.54        61.77 o                         
  -1  -4   6        108.68        127.49         4.52 o                         
   0  -4   6        316.99        327.74         9.29 o                         
   1  -4   6       3378.71       3455.46       107.14 o                         
   2  -4   6        159.76        196.60         7.21 o                         
   3  -4   6       2269.44       2622.76        92.58 o                         
   4  -4   6        583.40        603.28        23.12 o                         
   5  -4   6        520.41        531.95        20.87 o                         
   6  -4   6        398.63        336.33        12.03 o                         
   7  -4   6         18.07         29.64         5.85 o                         
   8  -4   6        308.31        326.53        17.53 o                         
   9  -4   6         82.25         82.66        19.38 o                         
  10  -4   6         94.97        106.36         8.30 o                         
  11  -4   6        322.05        384.56        37.50 o                         
 -13  -3   6          0.09         -0.64         2.25 o                         
 -12  -3   6          0.69         -0.21         2.07 o                         
 -11  -3   6         44.62         40.33         3.85 o                         
 -10  -3   6         68.19         65.77         4.07 o                         
  -9  -3   6         14.58         13.04         2.58 o                         
  -8  -3   6         90.03         81.65         3.97 o                         
  -7  -3   6         90.15         71.29         5.60 o                         
  -6  -3   6          7.73         12.48         2.58 o                         
  -5  -3   6         18.79         22.89         2.70 o                         
  -4  -3   6        132.63        147.56         6.95 o                         
  -3  -3   6         87.52         81.77         3.90 o                         
  -2  -3   6        492.86        464.08        17.44 o                         
  -1  -3   6        134.04        127.24         4.00 o                         
   0  -3   6         72.24         76.46         3.15 o                         
   1  -3   6          4.63          4.02         1.29 o                         
   2  -3   6        312.48        323.49        10.39 o                         
   3  -3   6        475.09        486.68        18.41 o                         
   4  -3   6       1775.29       1989.87        70.68 o                         
   5  -3   6        312.08        364.10        21.61 o                         
   6  -3   6       1278.52       1346.71        70.62 o                         
   7  -3   6        148.53        146.24         8.74 o                         
   8  -3   6         18.08         20.99         5.60 o                         
   9  -3   6         57.22         66.08        15.57 o                         
  10  -3   6          1.43          1.67         4.70 o                         
  11  -3   6        430.31        491.87        20.45 o                         
 -13  -2   6         46.42         47.02         6.35 o                         
 -12  -2   6         29.96         28.37         4.70 o                         
 -11  -2   6       1664.35       1913.24        57.69 o                         
 -10  -2   6        157.25        165.46         7.66 o                         
  -9  -2   6        901.66        902.36        24.69 o                         
  -8  -2   6        306.92        272.83         7.91 o                         
  -7  -2   6        314.64        319.95        13.46 o                         
  -6  -2   6        100.39        101.88         5.60 o                         
  -5  -2   6        430.31        434.70        22.88 o                         
  -4  -2   6       4103.90       4180.85       145.99 o                         
  -3  -2   6       2550.60       2503.90        71.70 o                         
  -2  -2   6        676.44        679.30        20.20 o                         
  -1  -2   6       2270.45       2162.73        54.58 o                         
   0  -2   6      13056.25      12774.37       312.25 o                         
   1  -2   6       1023.77        972.03        22.09 o                         
   2  -2   6       2848.33       3125.91        77.24 o                         
   3  -2   6       4821.98       5272.23       150.25 o                         
   4  -2   6        240.09        283.58        11.40 o                         
   5  -2   6       3361.86       3847.19       191.39 o                         
   6  -2   6         41.54         33.38         4.04 o                         
   7  -2   6       3022.03       2904.87        73.69 o                         
   8  -2   6         97.56        124.07        11.66 o                         
   9  -2   6         16.01         11.09         6.50 o                         
  10  -2   6         33.69         33.33         9.85 o                         
  11  -2   6        189.12        209.68        13.03 o                         
  12  -2   6        126.83        116.28        10.17 o                         
 -12  -1   6          3.52          0.00         3.14 o                         
 -11  -1   6        324.80        377.43        14.30 o                         
 -10  -1   6         27.18         30.82         4.74 o                         
  -9  -1   6         15.23         15.93         3.17 o                         
  -8  -1   6         32.26         34.22         3.26 o                         
  -7  -1   6        146.55        129.65         7.15 o                         
  -6  -1   6          0.30         -0.64         1.80 o                         
  -5  -1   6          7.71          9.75         2.11 o                         
  -4  -1   6         36.56         33.09         3.14 o                         
  -3  -1   6          0.75          0.59         1.66 o                         
  -2  -1   6        281.23        283.09         9.17 o                         
  -1  -1   6        109.23         97.90         3.39 o                         
   0  -1   6        737.54        681.13        17.54 o                         
   1  -1   6       1169.02       1110.09        24.95 o                         
   2  -1   6         51.85         55.51         2.74 o                         
   3  -1   6        114.38        103.26         4.28 o                         
   4  -1   6        270.20        275.74         9.49 o                         
   5  -1   6         78.17         87.99         6.56 o                         
   6  -1   6         79.82         76.88         7.62 o                         
   7  -1   6         65.78         56.22         8.58 o                         
   8  -1   6         56.74         57.14         4.87 o                         
   9  -1   6        173.34        191.26         9.90 o                         
  10  -1   6          0.36          0.76         5.08 o                         
  11  -1   6          5.35          6.41         4.70 o                         
  12  -1   6        282.76        272.24        41.63 o                         
 -12   0   6        225.65        240.84         9.16 o                         
 -11   0   6         67.87         66.79        10.17 o                         
 -10   0   6        536.14        550.58        19.44 o                         
  -9   0   6       1177.90       1269.16        39.90 o                         
  -8   0   6       1438.19       1273.22        39.55 o                         
  -7   0   6        920.25        793.91        35.30 o                         
  -6   0   6        147.09        145.72         7.40 o                         
  -5   0   6        173.25        160.47         7.60 o                         
  -4   0   6       1848.27       1978.90        69.82 o                         
  -3   0   6       9666.44       9500.53       310.55 o                         
  -2   0   6       4527.19       4257.12       104.46 o                         
  -1   0   6      40630.37      41096.68      1006.32 o                         
   0   0   6        112.14        137.45         4.20 o                         
   1   0   6       2531.11       2378.56        64.49 o                         
   2   0   6         42.08         39.41         1.90 o                         
   3   0   6      12437.44      12999.77       367.15 o                         
   4   0   6          1.76          3.90         1.17 o                         
   5   0   6       2218.49       2414.37        86.28 o                         
   6   0   6        423.78        476.24        19.91 o                         
   7   0   6       3671.64       3542.51       267.28 o                         
   8   0   6       1964.57       1849.70        62.50 o                         
   9   0   6       1200.98       1166.40        41.32 o                         
  10   0   6         95.71         87.46         6.72 o                         
  11   0   6         46.44         60.15         7.19 o                         
  12   0   6          2.61          5.36         3.51 o                         
 -12   1   6          0.01         -1.41         1.67 o                         
 -11   1   6          9.63         16.39         4.43 o                         
 -10   1   6          0.24          0.56         3.80 o                         
  -9   1   6         87.65         85.63         8.57 o                         
  -8   1   6          5.59          4.98         4.24 o                         
  -7   1   6         69.22         61.85         5.15 o                         
  -6   1   6          0.58         -2.05         4.45 o                         
  -5   1   6         15.53         18.18         4.76 o                         
  -4   1   6          0.21         -0.95         1.35 o                         
  -3   1   6         23.63         14.42         1.76 o                         
  -2   1   6        127.56        113.06         4.04 o                         
  -1   1   6        145.34        131.98         3.79 o                         
   0   1   6        508.52        462.64        10.75 o                         
   1   1   6          4.34          6.19         0.84 o                         
   2   1   6        182.09        154.63         5.23 o                         
   3   1   6          5.99          5.05         1.56 o                         
   4   1   6        239.60        262.41        10.80 o                         
   5   1   6         38.54         39.81         4.57 o                         
   6   1   6          1.49         -2.69         2.69 o                         
   7   1   6         12.28         13.41         4.11 o                         
   8   1   6         75.09         75.32         5.11 o                         
   9   1   6         22.41         24.36         3.58 o                         
  10   1   6         24.39         20.14         4.02 o                         
  11   1   6         68.47         73.32         6.87 o                         
  12   1   6          0.28          3.81         6.99 o                         
  13   1   6         19.73          3.18         4.45 o                         
 -11   2   6          1.60          5.15         4.36 o                         
 -10   2   6        685.18        722.59        23.84 o                         
  -9   2   6        203.81        192.17        11.90 o                         
  -8   2   6          2.91          4.64         3.90 o                         
  -7   2   6       1331.01       1135.14        43.64 o                         
  -6   2   6        682.96        709.41        26.75 o                         
  -5   2   6       3052.56       3250.87       114.31 o                         
  -4   2   6        861.20        869.43        31.93 o                         
  -3   2   6        331.92        433.61        13.45 o                         
  -2   2   6        719.98        666.89        17.25 o                         
  -1   2   6       7577.31       7292.19       186.09 o                         
   0   2   6       8544.25       8053.98       197.33 o                         
   1   2   6       1909.14       1808.63        59.57 o                         
   2   2   6       5076.94       5020.92       123.38 o                         
   3   2   6       2149.10       1989.03        49.42 o                         
   4   2   6       1141.67       1121.97        28.66 o                         
   5   2   6       3246.52       3806.15       134.03 o                         
   6   2   6       3073.09       3290.25       123.42 o                         
   7   2   6         59.94         67.55         5.95 o                         
   8   2   6        122.65        115.64         6.33 o                         
   9   2   6        290.62        263.66         9.67 o                         
  10   2   6          6.28          2.97         2.45 o                         
  11   2   6        195.45        191.26         7.88 o                         
  12   2   6         43.91         38.94        10.48 o                         
  13   2   6         72.92         78.78         7.62 o                         
 -11   3   6         35.53         12.71         5.72 o                         
 -10   3   6         53.14         47.89        12.39 o                         
  -9   3   6        107.74        104.94        20.65 o                         
  -8   3   6          3.29          4.72         3.54 o                         
  -7   3   6        159.13        137.52         6.98 o                         
  -6   3   6         68.19         65.51         6.35 o                         
  -5   3   6        152.98        149.59         7.85 o                         
  -4   3   6        342.26        384.31        12.72 o                         
  -3   3   6        100.33        109.25         4.18 o                         
  -2   3   6        689.52        693.68        18.04 o                         
  -1   3   6        364.73        357.54        11.56 o                         
   0   3   6        119.75        124.01         4.22 o                         
   1   3   6        468.77        441.82        14.05 o                         
   2   3   6        712.52        708.32        20.10 o                         
   3   3   6       1628.98       1617.38        40.28 o                         
   4   3   6        236.96        241.18         6.89 o                         
   5   3   6          3.25          4.84         1.63 o                         
   6   3   6         24.28         32.82         3.75 o                         
   7   3   6         16.91         13.37         3.64 o                         
   8   3   6         43.44         44.43         4.47 o                         
   9   3   6         22.05         24.00         4.09 o                         
  10   3   6        113.89        119.88         7.36 o                         
  11   3   6         47.98         50.18         4.34 o                         
  12   3   6          2.24          7.36         3.26 o                         
  13   3   6         61.12         66.71         7.62 o                         
 -11   4   6         47.77         13.98         3.81 o                         
 -10   4   6         19.70         19.94         5.08 o                         
  -9   4   6          6.32          4.70         3.09 o                         
  -8   4   6          5.79          4.90         3.49 o                         
  -7   4   6        255.00        247.83         9.05 o                         
  -6   4   6          3.88          5.79         2.41 o                         
  -5   4   6          0.26          0.32         1.80 o                         
  -4   4   6        157.91        168.69         7.56 o                         
  -3   4   6         89.67         76.40         6.03 o                         
  -2   4   6        517.30        504.58        15.78 o                         
  -1   4   6        542.83        597.51        18.23 o                         
   0   4   6        314.80        351.92        11.13 o                         
   1   4   6       2926.36       3174.15        90.85 o                         
   2   4   6          0.02          1.04         1.30 o                         
   3   4   6        540.71        545.71        16.83 o                         
   4   4   6       2934.53       3367.43        96.26 o                         
   5   4   6         23.52         14.09         2.84 o                         
   6   4   6        116.42        113.45         6.70 o                         
   7   4   6         69.84         69.89        10.17 o                         
   8   4   6        315.44        286.83        13.66 o                         
   9   4   6          2.18          2.47         2.19 o                         
  10   4   6        514.82        419.21        13.67 o                         
  11   4   6        134.77        104.76         9.75 o                         
  12   4   6        271.31        274.61        11.81 o                         
  13   4   6          1.35          0.00         3.81 o                         
 -10   5   6         12.27          9.21         3.59 o                         
  -9   5   6         11.86         11.76         2.47 o                         
  -8   5   6        434.42        419.05        15.80 o                         
  -7   5   6       1062.92       1038.38        25.62 o                         
  -6   5   6        255.33        226.71         8.92 o                         
  -5   5   6       1091.15       1054.96        27.91 o                         
  -4   5   6         24.57         26.05         3.80 o                         
  -3   5   6         25.06         31.18         3.59 o                         
  -2   5   6        126.67        125.15         8.39 o                         
  -1   5   6          1.91         -1.39         1.52 o                         
   0   5   6        699.83        856.99        25.70 o                         
   1   5   6         19.55         10.16         1.52 o                         
   2   5   6        872.14       1070.77        31.92 o                         
   3   5   6        259.38        253.12         8.92 o                         
   4   5   6       1258.58       1447.49        42.47 o                         
   5   5   6        705.36        708.81        21.71 o                         
   6   5   6       1172.97       1226.57        45.62 o                         
   7   5   6        347.61        337.42        22.88 o                         
   8   5   6         56.78         63.54         9.53 o                         
   9   5   6         57.23         59.78         4.27 o                         
  10   5   6         51.16         44.10         5.15 o                         
  11   5   6         50.67         47.60         4.63 o                         
  12   5   6         37.57         22.17         4.28 o                         
  13   5   6         90.06         96.58         8.26 o                         
  -9   6   6          0.47          0.38         2.30 o                         
  -8   6   6         53.21         61.30         3.97 o                         
  -7   6   6          0.08          1.69         2.49 o                         
  -6   6   6          2.21         -0.10         3.06 o                         
  -5   6   6        125.20        112.22         6.18 o                         
  -4   6   6        545.02        529.40        16.15 o                         
  -3   6   6        721.15        716.38        43.55 o                         
  -2   6   6          8.28          9.54         2.00 o                         
  -1   6   6         27.67         33.29         5.48 o                         
   0   6   6          6.75         10.85         2.06 o                         
   1   6   6        131.31        166.28        11.01 o                         
   2   6   6       2713.58       3255.46        93.87 o                         
   3   6   6       5271.02       6313.20       179.89 o                         
   4   6   6         25.06         39.34         3.19 o                         
   5   6   6        404.66        358.31        12.10 o                         
   6   6   6          0.16          2.33         2.54 o                         
   7   6   6         73.25         93.30        11.75 o                         
   8   6   6          1.08          1.28         2.03 o                         
   9   6   6          7.49          6.12         2.65 o                         
  10   6   6        638.30        583.69        15.68 o                         
  11   6   6         16.22         11.44         2.84 o                         
  12   6   6          0.61         -1.67         2.38 o                         
  13   6   6        126.30        160.76        11.44 o                         
  -9   7   6         35.69         39.69         5.08 o                         
  -8   7   6         10.14          4.12         2.54 o                         
  -7   7   6          0.02          1.16         2.43 o                         
  -6   7   6         37.99         61.63         4.08 o                         
  -5   7   6        176.97        184.25         7.34 o                         
  -4   7   6         23.01         19.67         3.60 o                         
  -3   7   6          2.28          2.29         2.10 o                         
  -2   7   6        635.45        688.48        39.10 o                         
  -1   7   6        382.21        344.43        12.11 o                         
   0   7   6        306.71        270.95         9.91 o                         
   1   7   6        801.09        957.51        29.45 o                         
   2   7   6         35.77         50.48         3.88 o                         
   3   7   6          5.16          1.96         1.93 o                         
   4   7   6        166.31        183.43         8.49 o                         
   5   7   6        561.92        621.39        22.99 o                         
   6   7   6       1851.88       1731.43       150.85 o                         
   7   7   6        915.64        884.55        38.27 o                         
   8   7   6          1.04          0.94         2.29 o                         
   9   7   6         61.08         62.82         4.01 o                         
  10   7   6        463.70        446.20        11.59 o                         
  11   7   6        513.48        571.26        16.59 o                         
  12   7   6        163.98        161.07         6.38 o                         
  13   7   6          4.19          0.00         2.54 o                         
  -8   8   6          0.91          1.42         1.81 o                         
  -7   8   6        119.36        125.30         5.45 o                         
  -6   8   6         14.95         13.17         2.65 o                         
  -5   8   6        219.15        230.73         8.28 o                         
  -4   8   6         44.26         44.25         4.06 o                         
  -3   8   6        359.70        361.51        11.06 o                         
  -2   8   6        559.86        497.04        15.24 o                         
  -1   8   6        279.07        283.87        11.58 o                         
   0   8   6         10.88         11.11         2.38 o                         
   1   8   6       1011.44       1132.46        34.97 o                         
   2   8   6        213.60        254.48         9.82 o                         
   3   8   6         58.19         48.95         3.90 o                         
   4   8   6       1114.14       1210.80        37.73 o                         
   5   8   6         63.09         55.40         8.36 o                         
   6   8   6         28.34         28.37         6.35 o                         
   7   8   6          7.24          7.71         3.05 o                         
   8   8   6        502.71        437.15        15.77 o                         
   9   8   6         87.34         87.83         5.10 o                         
  10   8   6        150.76        151.88         6.45 o                         
  11   8   6         94.46         87.27         5.06 o                         
  12   8   6         26.46         21.29         3.85 o                         
  13   8   6         16.24          9.53         3.18 o                         
  -7   9   6         53.31         36.80         4.18 o                         
  -6   9   6        576.97        625.30        15.94 o                         
  -5   9   6          9.74         10.01         3.41 o                         
  -4   9   6         60.92         67.29         4.81 o                         
  -3   9   6       1624.88       1673.46        43.90 o                         
  -2   9   6       1443.48       1453.56        37.68 o                         
  -1   9   6        738.60        641.59        14.20 o                         
   0   9   6       1091.59       1010.49        19.89 o                         
   1   9   6        796.91        716.84        18.58 o                         
   2   9   6         24.37         36.86         2.89 o                         
   3   9   6       1252.60       1257.56        34.71 o                         
   4   9   6        155.86        156.82         5.42 o                         
   5   9   6        680.77        599.87        15.38 o                         
   6   9   6       1378.91       1215.83        26.06 o                         
   7   9   6        584.15        541.14        15.16 o                         
   8   9   6       6722.22       6758.69       150.23 o                         
   9   9   6          5.02          7.63         3.16 o                         
  10   9   6         79.29         71.63         6.31 o                         
  11   9   6         17.65         18.34         5.96 o                         
  12   9   6        264.11        285.98        17.79 o                         
  13   9   6         68.18        111.82         9.53 o                         
  -6  10   6         89.97         78.57         4.86 o                         
  -5  10   6         28.49         20.46         3.89 o                         
  -4  10   6        283.62        315.99        12.46 o                         
  -3  10   6          0.38         -0.42         3.41 o                         
  -2  10   6          0.26          1.86         2.89 o                         
  -1  10   6         21.50         15.49         2.96 o                         
   0  10   6         21.49         25.44         3.68 o                         
   1  10   6          5.88          5.95         3.07 o                         
   2  10   6        213.14        210.99         8.33 o                         
   3  10   6        110.26        113.55         6.35 o                         
   4  10   6          9.45          9.74         3.14 o                         
   5  10   6         12.76         10.81         2.63 o                         
   6  10   6          0.03          0.17         2.95 o                         
   7  10   6         55.50         64.18         4.06 o                         
   8  10   6         81.93         78.65         6.02 o                         
   9  10   6        115.68        126.73         6.76 o                         
  10  10   6          0.34          1.70         2.50 o                         
  11  10   6          0.62         -1.59         2.70 o                         
  12  10   6         37.36         32.17         4.76 o                         
  -5  11   6         13.35         13.50         2.25 o                         
  -4  11   6         69.35         77.32         5.06 o                         
  -3  11   6         63.26         61.83         7.09 o                         
  -2  11   6        127.32        124.00         5.70 o                         
  -1  11   6          4.75          4.89         2.46 o                         
   0  11   6         44.15         47.65         3.96 o                         
   1  11   6         43.35         54.76         6.62 o                         
   2  11   6         95.99         88.07         5.55 o                         
   3  11   6       1010.38        978.09        24.67 o                         
   4  11   6        198.60        177.76         7.42 o                         
   5  11   6        260.07        252.79         9.03 o                         
   6  11   6        736.96        753.71        16.52 o                         
   7  11   6          1.67         -2.27         2.91 o                         
   8  11   6          3.51          2.75         2.99 o                         
   9  11   6          0.83          2.20         2.63 o                         
  10  11   6         30.69         30.75         3.13 o                         
  11  11   6          3.38          4.74         2.44 o                         
  -4  12   6          0.87          0.64         3.18 o                         
  -3  12   6          0.08          0.00         1.97 o                         
  -2  12   6         48.18         44.52         4.45 o                         
  -1  12   6         57.56         46.47         3.61 o                         
   0  12   6         89.46         92.33         5.85 o                         
   1  12   6          1.96          1.66         3.33 o                         
   2  12   6         14.48         18.40         4.08 o                         
   3  12   6          1.50         -0.71         3.84 o                         
   4  12   6          1.94          2.92         3.32 o                         
   5  12   6        218.84        225.30         8.30 o                         
   6  12   6         13.78         11.71         2.83 o                         
   7  12   6         78.93         71.23         7.95 o                         
   8  12   6         55.81         53.72         4.14 o                         
   9  12   6          4.85          3.37         3.10 o                         
  10  12   6         14.98         20.14         5.65 o                         
  11  12   6         10.49          9.53         3.81 o                         
  -2  13   6          0.00         -0.32         2.70 o                         
  -1  13   6          0.71          1.50         2.10 o                         
   0  13   6        116.40        133.72         5.42 o                         
   1  13   6         41.75         39.71         3.78 o                         
   2  13   6        140.47        184.50         8.02 o                         
   3  13   6         10.08         16.73         3.32 o                         
   4  13   6        356.85        423.21        13.80 o                         
   5  13   6          1.16          3.06         2.58 o                         
   6  13   6         31.52         36.78         3.35 o                         
   7  13   6        204.52        194.77         6.25 o                         
   8  13   6         50.08         27.02         5.17 o                         
   9  13   6        105.37         97.54         9.53 o                         
  10  13   6         13.42          4.91         2.44 o                         
   0  14   6         30.16         30.50         5.72 o                         
   1  14   6          8.18          9.72         2.67 o                         
   2  14   6        112.44        133.74         6.58 o                         
   3  14   6         22.89         19.43         2.98 o                         
   4  14   6          0.18          1.35         1.63 o                         
   5  14   6        236.09        237.38         8.00 o                         
   6  14   6        249.48        241.07         9.68 o                         
   7  14   6          2.25          1.71         1.73 o                         
  -7 -13   7         27.36         23.51         4.45 o                         
  -6 -13   7          3.93          2.17         2.00 o                         
  -5 -13   7         29.07         39.78         4.76 o                         
  -4 -13   7         60.70         80.12         4.95 o                         
  -3 -13   7         71.37         78.34         6.24 o                         
  -2 -13   7         55.09         64.37         4.74 o                         
  -1 -13   7         47.93         52.19         6.46 o                         
   0 -13   7          2.49          2.22         2.86 o                         
  -9 -12   7         94.90         81.72         6.04 o                         
  -8 -12   7         48.21         65.60         4.61 o                         
  -7 -12   7          3.90          2.75         2.06 o                         
  -6 -12   7        164.45        155.68         7.21 o                         
  -5 -12   7          0.27         -0.55         2.99 o                         
  -4 -12   7        298.27        322.26        12.71 o                         
  -3 -12   7        112.41        104.57         5.80 o                         
  -2 -12   7         86.05         72.28         6.47 o                         
  -1 -12   7        113.30        124.33         5.61 o                         
   0 -12   7        177.64        185.47         8.63 o                         
   1 -12   7        209.15        209.34         6.84 o                         
   2 -12   7         82.28         77.94         4.20 o                         
 -10 -11   7         35.69         33.42         2.77 o                         
  -9 -11   7          2.93          3.18         1.63 o                         
  -8 -11   7        138.28        150.75         4.81 o                         
  -7 -11   7         13.73         10.24         2.16 o                         
  -6 -11   7         96.82         84.33         4.43 o                         
  -5 -11   7        298.73        313.49        11.35 o                         
  -4 -11   7         11.97         11.51         3.54 o                         
  -3 -11   7          6.63          7.60         3.71 o                         
  -2 -11   7          1.97          0.87         2.87 o                         
  -1 -11   7         39.94         39.17         3.50 o                         
   0 -11   7         11.23         10.64         3.33 o                         
   1 -11   7         73.35         72.22         6.71 o                         
   2 -11   7          1.02          1.63         2.45 o                         
   3 -11   7         49.82         58.52         4.25 o                         
   4 -11   7        115.19        106.47         4.95 o                         
 -11 -10   7          0.15          0.52         2.44 o                         
 -10 -10   7         50.34         54.32         4.50 o                         
  -9 -10   7        270.02        269.27         6.99 o                         
  -8 -10   7        125.07         91.72         4.20 o                         
  -7 -10   7        219.00        222.75         6.74 o                         
  -6 -10   7         31.99         38.72         3.42 o                         
  -5 -10   7        119.63         87.82         7.23 o                         
  -4 -10   7          1.03          2.45         3.73 o                         
  -3 -10   7         41.54         55.17         5.26 o                         
  -2 -10   7        160.17        160.67         6.86 o                         
  -1 -10   7       3612.90       3551.65        73.76 o                         
   0 -10   7        836.65        859.56        22.28 o                         
   1 -10   7        137.44        140.19         7.03 o                         
   2 -10   7         66.08         68.14         5.45 o                         
   3 -10   7        368.40        402.52        11.82 o                         
   4 -10   7         52.46         44.87         3.91 o                         
   5 -10   7        120.12        121.93         8.82 o                         
 -11  -9   7          8.35          5.54         1.42 o                         
 -10  -9   7         60.99         67.58         3.31 o                         
  -9  -9   7        321.85        341.46         7.52 o                         
  -8  -9   7        375.03        366.10         9.64 o                         
  -7  -9   7        173.85        181.18         6.36 o                         
  -6  -9   7         89.70         91.87         4.64 o                         
  -5  -9   7         48.48         44.90         3.69 o                         
  -4  -9   7        111.59        104.31         6.98 o                         
  -3  -9   7         46.87         48.62         5.42 o                         
  -2  -9   7        401.06        361.83        10.32 o                         
  -1  -9   7          1.38          3.74         2.42 o                         
   0  -9   7         21.38         19.34         4.04 o                         
   1  -9   7         51.04         62.13         4.86 o                         
   2  -9   7         26.56         30.27         4.08 o                         
   3  -9   7          2.09          4.59         2.91 o                         
   4  -9   7         92.83         88.82         5.47 o                         
   5  -9   7        103.98        110.06         4.64 o                         
   6  -9   7          1.41          1.41         2.14 o                         
 -12  -8   7         41.18         17.54         2.78 o                         
 -11  -8   7          2.81          3.07         1.68 o                         
 -10  -8   7         11.15         15.43         2.07 o                         
  -9  -8   7        343.54        303.80         7.08 o                         
  -8  -8   7        161.56        148.85         4.49 o                         
  -7  -8   7          5.69          5.74         1.98 o                         
  -6  -8   7        336.88        314.57         8.13 o                         
  -5  -8   7        279.07        243.61         7.94 o                         
  -4  -8   7          0.01          1.77         3.24 o                         
  -3  -8   7        195.90        169.45         6.71 o                         
  -2  -8   7          1.85          3.94         1.56 o                         
  -1  -8   7        227.40        177.53         7.72 o                         
   0  -8   7       1269.04       1077.47        24.36 o                         
   1  -8   7        519.34        458.70        12.41 o                         
   2  -8   7         45.37         48.11         4.25 o                         
   3  -8   7          0.38         -1.72         2.93 o                         
   4  -8   7        291.11        320.37         9.72 o                         
   5  -8   7       1306.70       1336.78        31.95 o                         
   6  -8   7         83.18         87.80         4.86 o                         
   7  -8   7        133.00        139.50         5.49 o                         
   8  -8   7         31.93         36.85         8.89 o                         
 -12  -7   7         69.90         71.38         4.30 o                         
 -11  -7   7          5.08          5.43         1.84 o                         
 -10  -7   7         10.80          7.84         2.29 o                         
  -9  -7   7         46.75         48.16         4.34 o                         
  -8  -7   7         17.86          9.70         2.22 o                         
  -7  -7   7        237.00        205.42         5.67 o                         
  -6  -7   7         67.07         80.80         4.20 o                         
  -5  -7   7          0.83         -0.99         1.59 o                         
  -4  -7   7        430.97        446.66        41.00 o                         
  -3  -7   7       1121.28       1136.35        41.60 o                         
  -2  -7   7         16.81         15.77         2.31 o                         
  -1  -7   7          0.42          0.49         1.94 o                         
   0  -7   7       1105.21       1206.46        43.85 o                         
   1  -7   7         30.68         29.86         5.08 o                         
   2  -7   7          2.06         -0.05         1.79 o                         
   3  -7   7        393.76        367.80        11.38 o                         
   4  -7   7         52.07         46.16         4.52 o                         
   5  -7   7        139.62        132.21         5.77 o                         
   6  -7   7         67.26         52.24         8.57 o                         
   7  -7   7          2.61          2.45         3.45 o                         
   8  -7   7         15.58          1.61         3.64 o                         
 -12  -6   7          0.25          0.03         1.53 o                         
 -11  -6   7          1.79          0.32         1.61 o                         
 -10  -6   7        272.21        304.55         8.09 o                         
  -9  -6   7        977.22        934.90        18.43 o                         
  -8  -6   7        182.40        194.36         5.57 o                         
  -7  -6   7        168.49        147.20         4.84 o                         
  -6  -6   7        251.02        221.14        13.18 o                         
  -5  -6   7        125.60        116.41         7.94 o                         
  -4  -6   7          1.07          3.18         1.98 o                         
  -3  -6   7         20.46         21.01         2.43 o                         
  -2  -6   7         32.62         47.31         3.58 o                         
  -1  -6   7          0.03         -0.48         1.16 o                         
   0  -6   7        120.66        121.63         5.79 o                         
   1  -6   7        159.30        177.01         8.45 o                         
   2  -6   7        283.28        257.14        18.11 o                         
   3  -6   7         24.45         19.41         6.21 o                         
   4  -6   7        769.88        681.19        17.82 o                         
   5  -6   7          0.01          0.12         2.84 o                         
   6  -6   7        130.69        120.98         6.26 o                         
   7  -6   7        111.04         88.59         7.43 o                         
   8  -6   7         90.19         87.01        16.20 o                         
   9  -6   7          0.06          0.64         3.05 o                         
 -13  -5   7        168.04        144.89        10.80 o                         
 -12  -5   7         14.38         17.06         3.93 o                         
 -11  -5   7         24.43         20.05         2.52 o                         
 -10  -5   7         16.58         13.51         2.56 o                         
  -9  -5   7        799.81        787.70        17.01 o                         
  -8  -5   7         45.89         53.47         3.43 o                         
  -7  -5   7       2573.07       2422.90        52.45 o                         
  -6  -5   7         53.62         61.53         4.32 o                         
  -5  -5   7         95.36         99.07         4.85 o                         
  -4  -5   7         14.45         11.35         1.83 o                         
  -3  -5   7       1407.26       1542.37        45.07 o                         
  -2  -5   7        486.55        533.66        14.38 o                         
  -1  -5   7         97.55         88.20         3.72 o                         
   0  -5   7        309.27        335.22         9.61 o                         
   1  -5   7         28.33         25.65         2.31 o                         
   2  -5   7          0.39          2.92         2.11 o                         
   3  -5   7         32.84         32.98         3.64 o                         
   4  -5   7         64.24         56.08         4.88 o                         
   5  -5   7         78.59         67.94         5.77 o                         
   6  -5   7         23.34         21.61         4.55 o                         
   7  -5   7        245.97        236.71         9.83 o                         
   8  -5   7        252.43        261.26        11.94 o                         
   9  -5   7        257.57        294.30        14.60 o                         
  10  -5   7         76.42         63.93        13.02 o                         
 -13  -4   7          5.66          4.45         3.81 o                         
 -12  -4   7          8.39         11.86         2.87 o                         
 -11  -4   7          7.47          8.37         2.62 o                         
 -10  -4   7        105.88         94.69         4.33 o                         
  -9  -4   7          0.10          0.62         2.15 o                         
  -8  -4   7        675.40        620.44        12.90 o                         
  -7  -4   7         78.94         63.35         4.94 o                         
  -6  -4   7         43.52         39.98         4.13 o                         
  -5  -4   7          2.44          3.18         2.11 o                         
  -4  -4   7        108.89         89.67         4.15 o                         
  -3  -4   7          2.03          0.93         1.26 o                         
  -2  -4   7          1.57          2.98         1.68 o                         
  -1  -4   7       1456.15       1641.49        41.22 o                         
   0  -4   7        703.12        812.21        21.14 o                         
   1  -4   7         39.38         66.92         3.78 o                         
   2  -4   7         59.91         46.53         3.04 o                         
   3  -4   7       1582.20       1847.28        83.70 o                         
   4  -4   7         19.12         13.62         2.69 o                         
   5  -4   7        414.12        414.50        17.01 o                         
   6  -4   7        670.64        643.36        19.30 o                         
   7  -4   7        274.84        291.03        12.02 o                         
   8  -4   7         44.68         61.96         9.20 o                         
   9  -4   7          0.04          0.40         4.90 o                         
  10  -4   7         81.72         82.62         7.19 o                         
  11  -4   7         20.52         32.40         6.35 o                         
 -12  -3   7        375.36        405.75        12.16 o                         
 -11  -3   7        495.72        541.21        16.17 o                         
 -10  -3   7         29.81         22.08         2.77 o                         
  -9  -3   7        692.60        690.77        17.34 o                         
  -8  -3   7        353.10        296.83         8.57 o                         
  -7  -3   7         73.99         83.87         5.79 o                         
  -6  -3   7         28.03         17.21         2.58 o                         
  -5  -3   7          1.09          1.06         1.70 o                         
  -4  -3   7       1350.81       1377.06        49.51 o                         
  -3  -3   7       3455.07       3533.42       101.01 o                         
  -2  -3   7       2706.05       2776.37       111.90 o                         
  -1  -3   7        491.20        454.24        14.07 o                         
   0  -3   7        258.72        280.07         8.02 o                         
   1  -3   7        311.03        368.12        10.09 o                         
   2  -3   7        636.32        686.53        20.68 o                         
   3  -3   7        581.11        595.11        22.25 o                         
   4  -3   7         72.27         66.94         5.40 o                         
   5  -3   7        298.28        326.59        20.34 o                         
   6  -3   7        421.53        487.53        42.72 o                         
   7  -3   7        270.37        257.71        10.54 o                         
   8  -3   7          1.68         -2.21         6.50 o                         
   9  -3   7         10.44          5.72         4.70 o                         
  10  -3   7         71.10         68.80         7.31 o                         
  11  -3   7        132.55        111.20        15.57 o                         
 -12  -2   7         65.62         56.62        14.93 o                         
 -11  -2   7         28.15         28.22         3.52 o                         
 -10  -2   7         21.69         24.73         3.78 o                         
  -9  -2   7          5.10          6.62         2.83 o                         
  -8  -2   7          0.00          0.58         1.87 o                         
  -7  -2   7          0.09         -0.32         1.63 o                         
  -6  -2   7        396.80        404.14        16.40 o                         
  -5  -2   7        253.03        260.05        11.00 o                         
  -4  -2   7        237.83        230.47         9.89 o                         
  -3  -2   7        202.72        203.24         8.27 o                         
  -2  -2   7         71.10         82.16         3.78 o                         
  -1  -2   7        234.59        240.03         7.94 o                         
   0  -2   7       1049.51       1051.72        23.79 o                         
   1  -2   7         91.22         68.95         2.81 o                         
   2  -2   7          1.94          3.72         1.36 o                         
   3  -2   7         85.35        107.84         4.91 o                         
   4  -2   7          6.16          5.44         1.71 o                         
   5  -2   7         62.10         69.92         4.11 o                         
   6  -2   7        371.33        381.28        23.52 o                         
   7  -2   7        273.46        253.21        10.47 o                         
   8  -2   7        594.83        587.81        21.61 o                         
   9  -2   7         20.17         22.32         6.24 o                         
  10  -2   7          1.69          3.18         4.49 o                         
  11  -2   7        107.94        113.91        11.12 o                         
  12  -2   7          7.04          8.89         5.08 o                         
 -12  -1   7        335.02        328.74        19.35 o                         
 -11  -1   7       1031.15       1225.38        37.94 o                         
 -10  -1   7        222.83        280.02        11.97 o                         
  -9  -1   7        506.70        485.04        14.93 o                         
  -8  -1   7        106.34         90.52         5.08 o                         
  -7  -1   7        505.91        471.34        18.86 o                         
  -6  -1   7       2658.88       2645.60        93.51 o                         
  -5  -1   7       1189.93       1179.54        42.74 o                         
  -4  -1   7        218.64        194.46         8.75 o                         
  -3  -1   7       1586.64       1397.04        40.57 o                         
  -2  -1   7      15210.15      15816.58       446.73 o                         
  -1  -1   7       4242.26       3942.48       134.54 o                         
   0  -1   7       2777.24       2624.50        64.82 o                         
   1  -1   7        178.27        166.59         5.73 o                         
   2  -1   7       2355.52       2288.34        57.00 o                         
   3  -1   7        432.19        368.69        12.04 o                         
   4  -1   7        225.86        234.77         8.49 o                         
   5  -1   7        364.53        450.57        28.60 o                         
   6  -1   7          5.94         19.06         5.72 o                         
   7  -1   7          7.28         20.35         4.04 o                         
   8  -1   7       2965.43       2834.49        72.25 o                         
   9  -1   7       2029.58       2078.99       101.76 o                         
  10  -1   7        124.42        130.22        10.67 o                         
  11  -1   7        161.94        167.77        10.33 o                         
  12  -1   7        421.42        409.15        27.33 o                         
 -12   0   7          6.03          4.04         2.38 o                         
 -11   0   7          0.21         -1.48         3.97 o                         
 -10   0   7         79.61         85.09         8.08 o                         
  -9   0   7        342.88        362.79        14.18 o                         
  -8   0   7        139.24        131.90         8.07 o                         
  -7   0   7         53.18         55.34         4.57 o                         
  -6   0   7        155.92        145.06         7.40 o                         
  -5   0   7        358.66        365.30        14.83 o                         
  -4   0   7         19.45         16.38         2.44 o                         
  -3   0   7        133.49        121.95         4.88 o                         
  -2   0   7         32.92         30.55         2.05 o                         
  -1   0   7         82.77         79.10         3.07 o                         
   0   0   7        195.37        186.74         5.46 o                         
   1   0   7        160.97        147.09         4.06 o                         
   2   0   7         48.33         45.16         2.37 o                         
   3   0   7         10.20          9.06         1.63 o                         
   4   0   7        109.87        113.05         4.84 o                         
   5   0   7          2.62          2.59         3.18 o                         
   6   0   7         33.92         34.24         4.81 o                         
   7   0   7          1.94          2.87         2.67 o                         
   8   0   7          0.44         -1.46         3.06 o                         
   9   0   7          1.25          1.71         2.88 o                         
  10   0   7          0.17         -0.67         3.09 o                         
  11   0   7          6.44          8.26         4.49 o                         
  12   0   7          0.32          2.20         3.35 o                         
 -11   1   7        112.69        107.46         6.33 o                         
 -10   1   7        169.14        175.36        10.30 o                         
  -9   1   7         21.86         34.71         5.35 o                         
  -8   1   7         57.74         47.40         5.48 o                         
  -7   1   7        151.93        122.52         9.04 o                         
  -6   1   7        112.65        125.68         6.95 o                         
  -5   1   7        593.39        559.76        21.58 o                         
  -4   1   7         12.80          9.42         1.98 o                         
  -3   1   7        236.66        194.46         6.97 o                         
  -2   1   7      13958.78      14049.11       307.34 o                         
  -1   1   7        545.10        513.12        11.94 o                         
   0   1   7        135.97        145.05         6.37 o                         
   1   1   7        147.65        124.49         3.11 o                         
   2   1   7       6222.77       6358.46       155.83 o                         
   3   1   7       1244.71       1271.73        37.22 o                         
   4   1   7      13541.77      14950.54       518.59 o                         
   5   1   7        625.67        688.57        26.93 o                         
   6   1   7        600.21        701.22        27.83 o                         
   7   1   7        654.52        654.26        42.08 o                         
   8   1   7        580.63        482.80        12.08 o                         
   9   1   7         89.52         76.05         6.21 o                         
  10   1   7          2.89         -0.15         2.32 o                         
  11   1   7         50.60         40.67         4.12 o                         
  12   1   7          1.33          2.94         4.25 o                         
 -11   2   7         11.35          8.77         3.81 o                         
 -10   2   7         58.28         48.61        10.71 o                         
  -9   2   7          8.70         15.52         4.76 o                         
  -8   2   7         51.45         61.25         4.51 o                         
  -7   2   7          5.26          6.59         2.91 o                         
  -6   2   7         81.71         79.47         5.84 o                         
  -5   2   7         50.96         40.91         4.77 o                         
  -4   2   7        468.79        459.54        17.98 o                         
  -3   2   7         82.99         83.99         3.71 o                         
  -2   2   7        355.78        381.81        10.41 o                         
  -1   2   7       1573.33       1482.35        33.22 o                         
   0   2   7         22.89         29.19         1.91 o                         
   1   2   7        741.78        665.02        21.30 o                         
   2   2   7         37.58         36.10         1.97 o                         
   3   2   7        298.19        304.68         9.82 o                         
   4   2   7        233.48        219.97         7.87 o                         
   5   2   7         19.74         22.26         3.64 o                         
   6   2   7          2.43          0.95         2.78 o                         
   7   2   7          0.13          0.13         3.17 o                         
   8   2   7         51.45         56.82         4.36 o                         
   9   2   7         37.08         39.90         3.93 o                         
  10   2   7         20.25         21.61         3.24 o                         
  11   2   7          1.04         -0.07         2.39 o                         
  12   2   7         65.46         67.63         6.05 o                         
 -11   3   7         61.33         61.89         4.88 o                         
 -10   3   7          3.94          6.28         4.13 o                         
  -9   3   7         95.41         97.81         9.13 o                         
  -8   3   7        509.45        462.29        26.38 o                         
  -7   3   7          3.10          7.07         2.85 o                         
  -6   3   7        312.73        268.35        14.62 o                         
  -5   3   7          3.51          9.85         2.70 o                         
  -4   3   7       2137.04       2336.12        82.65 o                         
  -3   3   7        459.95        408.46        12.41 o                         
  -2   3   7        629.84        619.22        16.21 o                         
  -1   3   7       1750.38       1876.48        54.07 o                         
   0   3   7         75.23         71.21         3.35 o                         
   1   3   7        112.62        134.51         5.99 o                         
   2   3   7       1202.34       1237.26        39.10 o                         
   3   3   7       8607.35       8459.62       207.12 o                         
   4   3   7       2885.90       2810.09       100.55 o                         
   5   3   7        791.98        924.56        34.55 o                         
   6   3   7        252.80        228.14        15.25 o                         
   7   3   7        761.14        783.95        45.78 o                         
   8   3   7         31.40         26.28         5.79 o                         
   9   3   7        126.46        123.08         9.04 o                         
  10   3   7        254.18        238.91        10.81 o                         
  11   3   7         19.55         16.88         3.83 o                         
  12   3   7          1.88          7.95         3.16 o                         
 -10   4   7         84.09         77.20         6.24 o                         
  -9   4   7         93.00         93.88         5.85 o                         
  -8   4   7        115.63        120.13         7.32 o                         
  -7   4   7         36.07         39.12         4.15 o                         
  -6   4   7         41.00         64.74         4.66 o                         
  -5   4   7        153.45        143.60        10.80 o                         
  -4   4   7       1982.44       2064.17        81.51 o                         
  -3   4   7         21.59         15.09         3.05 o                         
  -2   4   7       1060.34       1110.45        32.93 o                         
  -1   4   7         57.46         72.34         3.78 o                         
   0   4   7        208.72        224.47         7.02 o                         
   1   4   7        269.94        287.33         9.16 o                         
   2   4   7        608.78        720.70        21.99 o                         
   3   4   7         45.69         54.69         3.30 o                         
   4   4   7        234.02        291.12         9.90 o                         
   5   4   7        251.98        280.92        12.66 o                         
   6   4   7        152.21        169.02        14.61 o                         
   7   4   7        143.43        119.46        12.71 o                         
   8   4   7          2.87          0.51         2.61 o                         
   9   4   7         57.71         60.46         3.84 o                         
  10   4   7        646.52        600.29        28.19 o                         
  11   4   7         21.14         19.30         4.37 o                         
  12   4   7          4.12          3.62         2.99 o                         
  13   4   7          9.52         10.16         3.81 o                         
 -10   5   7         28.27         23.41         7.31 o                         
  -9   5   7         20.22         17.55         3.69 o                         
  -8   5   7        689.86        687.59        24.30 o                         
  -7   5   7        604.56        580.30        15.54 o                         
  -6   5   7        786.18        779.29        21.93 o                         
  -5   5   7        216.64        205.62         8.34 o                         
  -4   5   7         82.06         60.64        10.48 o                         
  -3   5   7        130.37        119.58         7.19 o                         
  -2   5   7        786.82        881.60        26.80 o                         
  -1   5   7         67.20         75.56         4.24 o                         
   0   5   7        203.20        255.16         7.83 o                         
   1   5   7       1249.34       1370.79        34.91 o                         
   2   5   7        699.30        865.73        26.29 o                         
   3   5   7         14.46         24.34         2.45 o                         
   4   5   7        363.26        383.32        12.71 o                         
   5   5   7       2384.23       2448.04        71.93 o                         
   6   5   7        170.03        221.76        17.79 o                         
   7   5   7       1572.95       1535.43        72.52 o                         
   8   5   7          1.70          2.37         2.00 o                         
   9   5   7         71.37         89.51         4.77 o                         
  10   5   7        131.37        101.69         4.94 o                         
  11   5   7        182.33        166.11         6.71 o                         
  12   5   7         15.85          6.78         3.04 o                         
  13   5   7         11.49          6.99         3.18 o                         
  -9   6   7          6.47         11.25         2.25 o                         
  -8   6   7        438.32        440.63        14.28 o                         
  -7   6   7         88.12         92.46         4.65 o                         
  -6   6   7         94.82         84.58         6.05 o                         
  -5   6   7        271.66        254.01         9.36 o                         
  -4   6   7       1292.67       1202.92        28.50 o                         
  -3   6   7        379.25        362.36        15.71 o                         
  -2   6   7        199.35        217.14         8.56 o                         
  -1   6   7         21.33         16.86         2.38 o                         
   0   6   7        419.74        494.97        14.04 o                         
   1   6   7        404.67        454.33        15.12 o                         
   2   6   7        600.09        729.52        22.82 o                         
   3   6   7        751.51        936.87        28.48 o                         
   4   6   7         78.21        128.81         5.92 o                         
   5   6   7         87.54        102.57         9.35 o                         
   6   6   7        154.24        111.98         7.48 o                         
   7   6   7         98.57         76.49        17.15 o                         
   8   6   7        122.61        117.45         5.50 o                         
   9   6   7        431.04        418.83        11.16 o                         
  10   6   7          0.00          1.42         2.41 o                         
  11   6   7         59.01         51.08         6.06 o                         
  12   6   7         48.67         31.56         6.09 o                         
  13   6   7        213.64        297.40        19.06 o                         
  -9   7   7         22.21         17.79         4.45 o                         
  -8   7   7          4.17          5.71         2.30 o                         
  -7   7   7         15.97         15.87         2.57 o                         
  -6   7   7          3.07          3.90         2.51 o                         
  -5   7   7        102.48        107.15         5.85 o                         
  -4   7   7        205.94        203.58         7.99 o                         
  -3   7   7        194.18        171.71         6.17 o                         
  -2   7   7          4.69          3.44         4.13 o                         
  -1   7   7         54.22         61.45         4.27 o                         
   0   7   7         42.04         36.97         3.09 o                         
   1   7   7        178.10        198.50         8.09 o                         
   2   7   7        185.79        192.36         7.87 o                         
   3   7   7        374.18        414.83        13.88 o                         
   4   7   7         11.73         12.05         2.39 o                         
   5   7   7         46.67         46.99         3.45 o                         
   6   7   7        475.42        463.15        24.68 o                         
   7   7   7        293.52        263.32         7.62 o                         
   8   7   7         59.51         81.19         4.23 o                         
   9   7   7         42.23         48.01         5.31 o                         
  10   7   7         20.39         20.05         3.08 o                         
  11   7   7         55.09         48.18         5.58 o                         
  12   7   7         41.09         36.57         3.20 o                         
  13   7   7        199.99        209.70        12.71 o                         
  -8   8   7          5.00          4.79         2.44 o                         
  -7   8   7        142.79        136.80         9.77 o                         
  -6   8   7          0.78          0.39         2.06 o                         
  -5   8   7        166.20        172.85         7.81 o                         
  -4   8   7        120.25        134.56         6.40 o                         
  -3   8   7        590.18        533.34        16.34 o                         
  -2   8   7       1838.82       1813.56        47.10 o                         
  -1   8   7        101.72        101.41         4.97 o                         
   0   8   7         66.68         66.00         5.03 o                         
   1   8   7       1418.76       1613.57        48.59 o                         
   2   8   7         39.76         51.60         4.27 o                         
   3   8   7         33.48         37.23         3.49 o                         
   4   8   7         61.93         62.53         5.48 o                         
   5   8   7         73.12         60.19         4.40 o                         
   6   8   7       1294.58       1178.67        23.90 o                         
   7   8   7       3070.36       2815.28        58.71 o                         
   8   8   7       2651.95       2520.51        49.01 o                         
   9   8   7        273.92        297.23         9.77 o                         
  10   8   7       1014.92       1021.15        39.74 o                         
  11   8   7        153.68        162.99         7.12 o                         
  12   8   7         52.17         26.99         3.97 o                         
  13   8   7          4.35          3.18         1.98 o                         
  -7   9   7          1.12          0.36         2.06 o                         
  -6   9   7          3.57          2.12         2.23 o                         
  -5   9   7        285.75        316.73        10.91 o                         
  -4   9   7         82.26         71.93         5.37 o                         
  -3   9   7          2.38          0.23         2.95 o                         
  -2   9   7         11.49         14.04         3.80 o                         
  -1   9   7        282.36        265.54         7.55 o                         
   0   9   7         56.91         64.89         4.83 o                         
   1   9   7        384.55        326.20        10.29 o                         
   2   9   7        299.54        289.50         8.31 o                         
   3   9   7        297.91        273.29         8.64 o                         
   4   9   7          3.96          4.03         2.01 o                         
   5   9   7         47.32         47.52         3.37 o                         
   6   9   7          8.46          8.14         2.99 o                         
   7   9   7         84.64         98.43         6.43 o                         
   8   9   7         19.09         21.13         3.45 o                         
   9   9   7        254.58        244.74        12.57 o                         
  10   9   7         16.43         19.88         3.47 o                         
  11   9   7          8.09          4.07         2.90 o                         
  12   9   7         19.04         11.27         2.80 o                         
  -6  10   7          3.77          4.27         1.97 o                         
  -5  10   7        107.79        100.32         5.12 o                         
  -4  10   7        105.33        126.40         6.27 o                         
  -3  10   7         66.21         62.61         5.60 o                         
  -2  10   7         38.03         46.14         5.03 o                         
  -1  10   7          2.90          0.51         2.36 o                         
   0  10   7        408.14        357.58        10.36 o                         
   1  10   7        370.92        319.62        10.15 o                         
   2  10   7        192.06        160.80         7.04 o                         
   3  10   7          4.59         10.99         3.79 o                         
   4  10   7          7.03         12.34         3.67 o                         
   5  10   7        247.51        236.66         8.53 o                         
   6  10   7        720.59        661.19        18.43 o                         
   7  10   7        336.59        333.82        11.55 o                         
   8  10   7        246.17        214.70        10.32 o                         
   9  10   7         11.79         14.96         3.25 o                         
  10  10   7         30.59         39.49         9.76 o                         
  11  10   7        226.53        279.85        12.80 o                         
  12  10   7          4.82          8.32         2.44 o                         
  -5  11   7        118.99        117.68         6.69 o                         
  -4  11   7          0.20         -1.77         2.10 o                         
  -3  11   7         25.06         18.03         3.65 o                         
  -2  11   7         11.91         13.18         2.52 o                         
  -1  11   7         62.92         64.08         6.20 o                         
   0  11   7         40.68         34.10         3.72 o                         
   1  11   7          3.68          0.44         3.41 o                         
   2  11   7          1.51          0.62         3.14 o                         
   3  11   7         25.05         25.42         4.02 o                         
   4  11   7        141.14        143.44         7.21 o                         
   5  11   7          0.08          0.49         2.42 o                         
   6  11   7         21.50         15.25         3.39 o                         
   7  11   7         36.99         36.22         5.21 o                         
   8  11   7         20.10         23.61         3.39 o                         
   9  11   7          1.23         -0.74         2.56 o                         
  10  11   7         11.69         11.37         2.80 o                         
  11  11   7          2.46          3.81         2.70 o                         
  -3  12   7         76.93         83.01         5.11 o                         
  -2  12   7         27.76         27.80         3.00 o                         
  -1  12   7          3.24          3.62         2.50 o                         
   0  12   7          3.10         11.22         2.82 o                         
   1  12   7         29.55         17.74         3.60 o                         
   2  12   7        166.23        168.77         8.65 o                         
   3  12   7         85.72         66.02         6.33 o                         
   4  12   7         24.20         17.67         4.04 o                         
   5  12   7        995.74       1029.09        23.14 o                         
   6  12   7         33.32         26.64         4.33 o                         
   7  12   7       1282.14       1325.69        35.38 o                         
   8  12   7         17.60         15.25         4.49 o                         
   9  12   7        101.96        103.91         5.69 o                         
  10  12   7         34.80         32.31         5.22 o                         
  11  12   7          1.77          2.54         3.18 o                         
  -2  13   7          9.57         12.07         4.45 o                         
  -1  13   7          0.59          1.91         2.05 o                         
   0  13   7          0.07         -0.49         2.25 o                         
   1  13   7          4.65          5.69         2.63 o                         
   2  13   7         67.18         55.19         5.57 o                         
   3  13   7          9.64         12.28         3.21 o                         
   4  13   7         17.83         16.31         2.78 o                         
   5  13   7         22.35         24.80         2.98 o                         
   6  13   7         53.35         37.06         4.99 o                         
   7  13   7         78.61         75.29         4.96 o                         
   8  13   7        149.38        141.14         8.05 o                         
   9  13   7         61.93         45.95         8.89 o                         
   1  14   7        254.21        341.07        21.37 o                         
   2  14   7          0.40          1.14         1.68 o                         
   3  14   7        118.67        146.18         4.78 o                         
   4  14   7         57.86         58.13         4.40 o                         
   5  14   7          6.33          6.55         2.00 o                         
   6  14   7        226.39        245.90         8.17 o                         
   7  14   7         19.27         10.38         6.04 o                         
   8  14   7          2.72          2.54         3.18 o                         
  -7 -13   8         45.57         27.32         3.81 o                         
  -6 -13   8          1.02         -0.79         1.63 o                         
  -5 -13   8        251.90        266.03        11.90 o                         
  -4 -13   8        129.95        129.73        19.38 o                         
  -3 -13   8         44.52         33.32         3.36 o                         
  -2 -13   8          6.38          3.81         2.70 o                         
  -1 -13   8         19.70         23.52         3.59 o                         
  -8 -12   8          3.76          6.01         2.86 o                         
  -7 -12   8         87.04         70.81         4.61 o                         
  -6 -12   8         47.51         36.39         6.18 o                         
  -5 -12   8          9.61          2.37         2.71 o                         
  -4 -12   8         22.35         17.28         3.01 o                         
  -3 -12   8         61.78         33.50         5.32 o                         
  -2 -12   8         62.84         56.79         6.42 o                         
  -1 -12   8        247.07        259.47         8.06 o                         
   0 -12   8         17.28         15.52         2.39 o                         
   1 -12   8          1.98          4.23         1.86 o                         
   2 -12   8         15.63         24.19         2.89 o                         
 -10 -11   8        116.23        125.81        10.17 o                         
  -9 -11   8        701.18        698.91        18.75 o                         
  -8 -11   8         33.10         19.73         2.69 o                         
  -7 -11   8          7.68          9.00         2.77 o                         
  -6 -11   8        248.90        259.26         9.49 o                         
  -5 -11   8        264.45        258.01         9.58 o                         
  -4 -11   8         36.68         36.06         4.31 o                         
  -3 -11   8        146.53        134.74         7.24 o                         
  -2 -11   8        242.21        228.91         8.38 o                         
  -1 -11   8        835.29        879.09        21.94 o                         
   0 -11   8         97.87        101.44         5.94 o                         
   1 -11   8          5.92          6.53         2.74 o                         
   2 -11   8          0.65          1.52         2.27 o                         
   3 -11   8        126.13        129.38         4.84 o                         
   4 -11   8          2.28          0.78         2.23 o                         
 -10 -10   8         69.93         73.59         3.60 o                         
  -9 -10   8        261.64        277.59         7.65 o                         
  -8 -10   8        105.21        103.58         4.03 o                         
  -7 -10   8          0.41          2.13         2.04 o                         
  -6 -10   8          0.80          1.57         2.51 o                         
  -5 -10   8          6.57          7.14         3.55 o                         
  -4 -10   8        156.27        156.45         7.78 o                         
  -3 -10   8        307.03        326.65        11.87 o                         
  -2 -10   8         12.12         16.34         3.18 o                         
  -1 -10   8         77.71         79.36         5.35 o                         
   0 -10   8        101.72        112.73         6.65 o                         
   1 -10   8         21.27         18.74         3.49 o                         
   2 -10   8         61.63         51.46         6.04 o                         
   3 -10   8         56.78         56.50         6.86 o                         
   4 -10   8          0.19          1.13         1.80 o                         
   5 -10   8         27.75         20.38         2.99 o                         
 -11  -9   8        158.63        155.61         6.87 o                         
 -10  -9   8         26.06         22.15         2.29 o                         
  -9  -9   8        101.29         98.33         4.03 o                         
  -8  -9   8         87.26        104.02         4.52 o                         
  -7  -9   8        152.85        135.58         5.86 o                         
  -6  -9   8         30.42         29.48         3.59 o                         
  -5  -9   8         46.46         53.39         4.61 o                         
  -4  -9   8        189.61        182.66         8.98 o                         
  -3  -9   8        106.97        107.58         7.28 o                         
  -2  -9   8        102.79         91.01         4.93 o                         
  -1  -9   8         38.90         43.26         4.16 o                         
   0  -9   8       1891.86       1832.45        43.44 o                         
   1  -9   8         24.66         33.52         4.43 o                         
   2  -9   8         73.01         71.35         4.76 o                         
   3  -9   8          0.73         -0.26         2.91 o                         
   4  -9   8        544.56        616.35        14.88 o                         
   5  -9   8         41.82         31.84         3.48 o                         
   6  -9   8        423.84        394.62        17.67 o                         
 -12  -8   8        135.18        157.59        10.17 o                         
 -11  -8   8         52.68         61.39         3.13 o                         
 -10  -8   8         24.11         24.73         2.31 o                         
  -9  -8   8         55.16         57.62         3.02 o                         
  -8  -8   8        379.63        344.47         9.57 o                         
  -7  -8   8         21.78         21.02         3.03 o                         
  -6  -8   8         81.82         81.33         5.18 o                         
  -5  -8   8         82.05         75.16         4.97 o                         
  -4  -8   8        449.43        417.36        12.21 o                         
  -3  -8   8        137.97        127.90         7.38 o                         
  -2  -8   8        159.17        128.89         4.76 o                         
  -1  -8   8         71.73         76.54         4.74 o                         
   0  -8   8         12.18         12.62         3.95 o                         
   1  -8   8          9.08          8.96         3.20 o                         
   2  -8   8         11.44          8.83         3.44 o                         
   3  -8   8        222.52        224.32         8.21 o                         
   4  -8   8        282.28        278.63         8.67 o                         
   5  -8   8         43.28         37.96         3.21 o                         
   6  -8   8         29.03         31.13         3.12 o                         
   7  -8   8          5.52          3.10         1.97 o                         
 -12  -7   8         22.27         22.61         3.85 o                         
 -11  -7   8         78.17         98.46         3.51 o                         
 -10  -7   8          0.05         -1.68         1.68 o                         
  -9  -7   8        356.64        352.44         7.93 o                         
  -8  -7   8          9.54         16.45         2.38 o                         
  -7  -7   8        236.66        251.38         7.14 o                         
  -6  -7   8         77.93         86.28         6.06 o                         
  -5  -7   8         13.98         10.66         2.41 o                         
  -4  -7   8        277.16        259.73        11.68 o                         
  -3  -7   8         79.41         71.82         5.39 o                         
  -2  -7   8         87.95         78.18         5.83 o                         
  -1  -7   8        187.40        165.62         6.84 o                         
   0  -7   8       1422.47       1414.98        51.52 o                         
   1  -7   8        779.44        694.36        16.77 o                         
   2  -7   8         48.61         52.74         4.30 o                         
   3  -7   8        211.57        211.29         7.87 o                         
   4  -7   8        605.29        577.46        15.99 o                         
   5  -7   8         41.47         38.94         3.70 o                         
   6  -7   8        418.90        394.26        11.85 o                         
   7  -7   8        329.44        381.05        17.30 o                         
   8  -7   8         12.10          8.60         2.93 o                         
 -12  -6   8          3.79          5.33         2.14 o                         
 -11  -6   8         16.04         15.96         2.13 o                         
 -10  -6   8        423.61        430.14        10.23 o                         
  -9  -6   8        942.02        918.01        16.97 o                         
  -8  -6   8         21.87         26.75         2.39 o                         
  -7  -6   8          2.25          2.15         2.03 o                         
  -6  -6   8         45.77         52.26         2.86 o                         
  -5  -6   8        321.40        311.29        13.48 o                         
  -4  -6   8        947.44        912.98        33.95 o                         
  -3  -6   8       2195.17       2238.66        79.72 o                         
  -2  -6   8         13.96         18.31         2.05 o                         
  -1  -6   8        715.72        677.58        21.04 o                         
   0  -6   8         29.75         26.44         2.67 o                         
   1  -6   8         43.29         29.14         2.89 o                         
   2  -6   8         55.68         78.45         9.21 o                         
   3  -6   8        619.86        548.14        15.16 o                         
   4  -6   8         28.22         20.02         3.39 o                         
   5  -6   8          3.52          2.23         3.05 o                         
   6  -6   8        355.03        356.84        11.23 o                         
   7  -6   8          0.23          2.95         3.96 o                         
   8  -6   8          1.41          0.62         3.23 o                         
   9  -6   8          0.07          0.64         2.43 o                         
 -12  -5   8          9.31          6.57         2.24 o                         
 -11  -5   8         18.95         17.39         2.42 o                         
 -10  -5   8         52.17         46.19         3.69 o                         
  -9  -5   8        576.74        605.99        14.85 o                         
  -8  -5   8         54.21         56.82         3.49 o                         
  -7  -5   8       1698.30       1540.75        30.57 o                         
  -6  -5   8        627.74        584.72        19.65 o                         
  -5  -5   8          9.37         11.97         2.89 o                         
  -4  -5   8        120.75        122.81         6.50 o                         
  -3  -5   8        721.70        730.91        25.99 o                         
  -2  -5   8        690.66        700.41        18.68 o                         
  -1  -5   8          0.05          2.84         1.38 o                         
   0  -5   8        147.71        118.68         4.50 o                         
   1  -5   8          0.09          2.46         1.63 o                         
   2  -5   8         20.05         16.99         2.70 o                         
   3  -5   8        497.60        530.95        39.09 o                         
   4  -5   8        174.41        173.38         9.32 o                         
   5  -5   8        274.07        279.97        14.30 o                         
   6  -5   8          2.56          2.13         4.08 o                         
   7  -5   8         81.85         84.31         5.91 o                         
   8  -5   8        165.96        180.12         9.41 o                         
   9  -5   8        102.61        108.23         9.01 o                         
  10  -5   8        149.35        148.66        20.97 o                         
 -12  -4   8        122.32        109.11         7.98 o                         
 -11  -4   8        122.76        165.69         7.26 o                         
 -10  -4   8         27.22         29.70         2.81 o                         
  -9  -4   8        685.88        634.31        15.16 o                         
  -8  -4   8       2112.41       2071.30        42.57 o                         
  -7  -4   8         50.53         55.10         3.49 o                         
  -6  -4   8        167.66        180.34         8.75 o                         
  -5  -4   8        808.30        777.84        39.23 o                         
  -4  -4   8        883.84        805.44        29.90 o                         
  -3  -4   8       1677.63       1670.95        48.77 o                         
  -2  -4   8        136.97        147.29         5.85 o                         
  -1  -4   8        800.78        844.29        21.94 o                         
   0  -4   8          7.41          8.17         1.49 o                         
   1  -4   8       2185.66       2528.13        72.95 o                         
   2  -4   8       2795.59       3034.71        87.23 o                         
   3  -4   8       2575.74       2951.18       104.09 o                         
   4  -4   8        619.14        668.39        25.61 o                         
   5  -4   8         43.95         38.71         3.40 o                         
   6  -4   8         65.97         82.01         7.35 o                         
   7  -4   8          5.32          8.94         4.23 o                         
   8  -4   8        367.97        387.36        13.65 o                         
   9  -4   8         11.18         13.45         5.15 o                         
  10  -4   8         91.35        103.36         8.40 o                         
 -12  -3   8          2.50         -1.42         1.84 o                         
 -11  -3   8         10.89         11.20         2.73 o                         
 -10  -3   8        177.97        184.07         6.96 o                         
  -9  -3   8        290.18        283.85         7.77 o                         
  -8  -3   8        291.15        270.57         7.98 o                         
  -7  -3   8         39.92         32.23         3.60 o                         
  -6  -3   8          5.16          3.60         1.98 o                         
  -5  -3   8         10.96         13.05         2.89 o                         
  -4  -3   8         53.77         57.24         4.49 o                         
  -3  -3   8        128.00        131.48         5.48 o                         
  -2  -3   8         28.50         38.32         2.89 o                         
  -1  -3   8          0.06          5.19         1.94 o                         
   0  -3   8        181.80        197.19         7.52 o                         
   1  -3   8          0.42          1.79         1.94 o                         
   2  -3   8        278.59        321.61        10.63 o                         
   3  -3   8        123.71        144.95         7.15 o                         
   4  -3   8        383.72        401.27        16.10 o                         
   5  -3   8         13.94         16.38         2.21 o                         
   6  -3   8          2.78          4.50         4.02 o                         
   7  -3   8         16.87         19.98         4.60 o                         
   8  -3   8        206.53        201.80         9.83 o                         
   9  -3   8         25.26         17.09         6.95 o                         
  10  -3   8        440.43        533.08        39.73 o                         
  11  -3   8        219.82        257.39        12.13 o                         
 -12  -2   8        147.66        157.36        13.34 o                         
 -11  -2   8         67.01         77.64         7.06 o                         
 -10  -2   8       1921.04       2077.62        60.18 o                         
  -9  -2   8        139.19        106.16         5.63 o                         
  -8  -2   8        447.36        395.05        13.06 o                         
  -7  -2   8        362.32        311.94        13.46 o                         
  -6  -2   8        346.74        335.12        14.15 o                         
  -5  -2   8       1299.74       1373.35        49.49 o                         
  -4  -2   8        198.28        180.55         8.30 o                         
  -3  -2   8       1256.70       1369.34        40.05 o                         
  -2  -2   8       9427.36       9621.18       272.17 o                         
  -1  -2   8        819.65        788.15        23.51 o                         
   0  -2   8       5477.06       5717.17       125.52 o                         
   1  -2   8        621.78        560.63        13.88 o                         
   2  -2   8         61.24         70.33         3.15 o                         
   3  -2   8          1.10         -0.78         1.59 o                         
   4  -2   8        169.00        199.47         7.80 o                         
   5  -2   8         53.37         55.27         6.99 o                         
   6  -2   8        471.33        470.94        27.97 o                         
   7  -2   8       2821.00       2604.94        67.14 o                         
   8  -2   8       5099.47       5201.94       174.11 o                         
   9  -2   8        643.49        668.51        32.41 o                         
  10  -2   8          3.16          3.01         4.25 o                         
  11  -2   8         61.99         46.80        10.80 o                         
 -12  -1   8         14.32          8.62         5.08 o                         
 -11  -1   8        201.17        217.47        19.58 o                         
 -10  -1   8        241.47        245.86         9.24 o                         
  -9  -1   8        123.85        120.29         6.32 o                         
  -8  -1   8          0.61          0.46         2.47 o                         
  -7  -1   8         43.39         34.11         3.77 o                         
  -6  -1   8         17.34         11.61         4.45 o                         
  -5  -1   8          6.06          7.62         2.25 o                         
  -4  -1   8        141.69        134.00         6.95 o                         
  -3  -1   8          0.00         -1.42         1.68 o                         
  -2  -1   8          5.93          6.25         1.76 o                         
  -1  -1   8        322.97        325.54        10.39 o                         
   0  -1   8        214.34        213.58         8.99 o                         
   1  -1   8        466.06        459.32        10.97 o                         
   2  -1   8        465.55        471.64        12.77 o                         
   3  -1   8        116.38        131.35         5.54 o                         
   4  -1   8         15.60         14.47         2.06 o                         
   5  -1   8         73.94         70.24         5.76 o                         
   6  -1   8         11.21         12.19         3.14 o                         
   7  -1   8         93.53         88.22         5.42 o                         
   8  -1   8          0.41         -0.67         3.28 o                         
   9  -1   8        208.04        208.63        11.05 o                         
  10  -1   8         76.57         80.73         6.68 o                         
  11  -1   8         97.26        100.67         8.90 o                         
  12  -1   8         61.32         44.03        13.66 o                         
 -12   0   8        370.72        361.19        39.09 o                         
 -11   0   8        603.92        674.46        37.51 o                         
 -10   0   8       1173.39       1280.35        39.65 o                         
  -9   0   8        991.34        939.43        35.55 o                         
  -8   0   8        269.29        221.12         7.55 o                         
  -7   0   8          8.94          8.24         2.46 o                         
  -6   0   8        735.49        784.75        29.67 o                         
  -5   0   8       4193.54       4024.08       141.11 o                         
  -4   0   8         48.46         54.51         4.25 o                         
  -3   0   8       9698.65      10196.05       288.25 o                         
  -2   0   8       3419.89       3636.05       103.63 o                         
  -1   0   8       5033.80       4770.48       117.17 o                         
   0   0   8       5860.88       6124.65       150.18 o                         
   1   0   8        446.26        404.00        11.28 o                         
   2   0   8        328.29        346.08         9.57 o                         
   3   0   8         74.74         78.58         4.12 o                         
   4   0   8       2210.16       2155.06        62.53 o                         
   5   0   8        618.33        681.76        27.13 o                         
   6   0   8        591.37        597.09        24.87 o                         
   7   0   8        551.93        546.96        18.63 o                         
   8   0   8         46.74         41.76         4.12 o                         
   9   0   8         54.24         38.79         4.96 o                         
  10   0   8          0.21          4.35         4.16 o                         
  11   0   8        146.78        176.55        11.12 o                         
  12   0   8         19.36         25.84         9.21 o                         
 -11   1   8         40.24         46.05         4.00 o                         
 -10   1   8        236.45        231.71        12.30 o                         
  -9   1   8         29.24         25.04         4.98 o                         
  -8   1   8         68.97         58.58         5.86 o                         
  -7   1   8        146.88        133.64         5.36 o                         
  -6   1   8         49.75         51.98         4.70 o                         
  -5   1   8       1110.38       1085.12        39.81 o                         
  -4   1   8         41.98         35.40         3.14 o                         
  -3   1   8        299.62        276.25         9.29 o                         
  -2   1   8        472.70        454.91        12.32 o                         
  -1   1   8         85.71         83.29         3.09 o                         
   0   1   8        408.15        415.57         9.94 o                         
   1   1   8         30.53         28.82         1.53 o                         
   2   1   8        102.85        102.80         3.60 o                         
   3   1   8        138.44        162.33        13.70 o                         
   4   1   8          2.64          0.26         1.86 o                         
   5   1   8         27.82         29.56         3.97 o                         
   6   1   8          4.52          1.77         2.86 o                         
   7   1   8          0.01          2.62         2.48 o                         
   8   1   8          7.11          7.05         2.57 o                         
   9   1   8          3.54          1.05         2.60 o                         
  10   1   8          0.88          0.25         2.74 o                         
  11   1   8         33.27         20.31         4.64 o                         
  12   1   8          0.43          1.16         3.64 o                         
 -11   2   8         59.35         70.52         9.53 o                         
 -10   2   8          7.30         11.94         4.25 o                         
  -9   2   8         27.49         26.14         6.99 o                         
  -8   2   8          0.63         -0.76         2.78 o                         
  -7   2   8       1185.61       1037.91        32.06 o                         
  -6   2   8         16.57         12.43         2.89 o                         
  -5   2   8       2461.84       2397.36        85.15 o                         
  -4   2   8        498.77        453.51        19.07 o                         
  -3   2   8        586.24        463.74        14.67 o                         
  -2   2   8        269.46        274.82         7.20 o                         
  -1   2   8        161.81        189.92         5.30 o                         
   0   2   8        478.71        411.57        10.34 o                         
   1   2   8         76.91         48.75         2.24 o                         
   2   2   8       4010.65       4105.83       117.16 o                         
   3   2   8       6813.11       7110.42       201.60 o                         
   4   2   8        259.89        245.76         8.62 o                         
   5   2   8       2719.80       2939.89       104.35 o                         
   6   2   8       1366.76       1511.68        55.75 o                         
   7   2   8        218.12        174.79         9.54 o                         
   8   2   8         71.56         91.17         4.52 o                         
   9   2   8       2758.10       2629.03        67.37 o                         
  10   2   8        661.24        681.92        20.16 o                         
  11   2   8          1.78          0.45         2.45 o                         
  12   2   8         55.82         34.94         8.26 o                         
 -11   3   8         40.53         48.92         6.35 o                         
 -10   3   8        202.35        238.82        12.35 o                         
  -9   3   8         51.58         37.86         9.07 o                         
  -8   3   8        103.63         88.52         7.24 o                         
  -7   3   8        181.20        183.12         8.80 o                         
  -6   3   8        259.10        209.34        15.23 o                         
  -5   3   8        389.34        385.75        16.18 o                         
  -4   3   8       1389.45       1458.81        71.91 o                         
  -3   3   8         36.21         31.78         2.56 o                         
  -2   3   8          0.01          1.53         1.94 o                         
  -1   3   8         14.18         11.11         1.93 o                         
   0   3   8          2.86          1.40         1.54 o                         
   1   3   8        566.27        554.16        22.22 o                         
   2   3   8         78.95         77.94         7.12 o                         
   3   3   8         23.19         19.27         2.78 o                         
   4   3   8       1769.09       1719.50       109.54 o                         
   5   3   8         11.35         19.69         6.99 o                         
   6   3   8         13.64         18.42         6.99 o                         
   7   3   8        141.16        121.80         7.74 o                         
   8   3   8         13.37         16.39         2.75 o                         
   9   3   8         20.55         18.10         3.26 o                         
  10   3   8          2.01          4.62         3.90 o                         
  11   3   8        111.03        116.51         7.04 o                         
  12   3   8          2.67         -0.70         2.51 o                         
 -10   4   8        107.17        101.77        10.36 o                         
  -9   4   8         58.42         43.24         4.76 o                         
  -8   4   8         19.39         22.18         4.31 o                         
  -7   4   8        135.04        139.11         6.72 o                         
  -6   4   8        194.26        193.84         9.22 o                         
  -5   4   8        457.32        467.99        19.52 o                         
  -4   4   8       1448.57       1291.71        80.18 o                         
  -3   4   8       1006.55        987.91        66.12 o                         
  -2   4   8       5423.03       5408.10       154.15 o                         
  -1   4   8         12.17         17.13         2.27 o                         
   0   4   8        776.05        849.45        22.24 o                         
   1   4   8        121.13        131.69         7.93 o                         
   2   4   8       1207.15       1332.60        39.17 o                         
   3   4   8         88.68         77.96         4.15 o                         
   4   4   8          0.12          0.29         1.78 o                         
   5   4   8       2029.75       2383.85       122.29 o                         
   6   4   8       2036.14       2136.45       111.45 o                         
   7   4   8        585.17        514.99        21.55 o                         
   8   4   8        521.24        521.70        11.96 o                         
   9   4   8        134.24        132.02         5.29 o                         
  10   4   8        281.63        319.24        10.24 o                         
  11   4   8        390.88        392.88        14.75 o                         
  12   4   8          0.01          0.62         3.19 o                         
 -10   5   8        423.85        507.21        27.97 o                         
  -9   5   8         23.60         29.33         4.98 o                         
  -8   5   8        140.60        138.26         7.43 o                         
  -7   5   8        244.73        287.56        12.02 o                         
  -6   5   8        247.37        242.44        12.20 o                         
  -5   5   8         45.01         42.05         4.34 o                         
  -4   5   8        111.21         96.14         8.90 o                         
  -3   5   8        143.73        134.09         7.64 o                         
  -2   5   8        113.74        102.67         7.85 o                         
  -1   5   8          8.46          6.03         1.68 o                         
   0   5   8          1.73          4.66         2.17 o                         
   1   5   8       3468.87       3994.41       114.60 o                         
   2   5   8        657.17        720.92        22.22 o                         
   3   5   8          2.62          3.92         1.67 o                         
   4   5   8       1825.09       1930.73        74.51 o                         
   5   5   8        165.21        142.16        15.89 o                         
   6   5   8         57.04         76.24        10.80 o                         
   7   5   8        290.13        259.06        14.15 o                         
   8   5   8        190.86        183.85         6.23 o                         
   9   5   8          1.98          2.71         2.23 o                         
  10   5   8          1.22          0.91         2.31 o                         
  11   5   8        182.38        171.25         9.33 o                         
  12   5   8         27.57         23.17         3.34 o                         
  -9   6   8         18.20          4.87         2.05 o                         
  -8   6   8          2.54          4.40         2.50 o                         
  -7   6   8         23.25         27.50         2.79 o                         
  -6   6   8        131.91        132.14         6.07 o                         
  -5   6   8          0.38          0.02         2.81 o                         
  -4   6   8          0.09          0.59         3.22 o                         
  -3   6   8          0.02          0.54         5.08 o                         
  -2   6   8        137.71        133.30         6.11 o                         
  -1   6   8         51.99         55.38         3.61 o                         
   0   6   8        849.08        939.88        24.94 o                         
   1   6   8        238.50        306.46        10.93 o                         
   2   6   8         15.20         12.79         2.48 o                         
   3   6   8       1381.78       1553.85        46.02 o                         
   4   6   8        290.94        355.49        12.21 o                         
   5   6   8        159.33        153.55         6.42 o                         
   6   6   8         40.43         49.26        10.80 o                         
   7   6   8        215.83        206.91         9.94 o                         
   8   6   8          2.90          7.49         2.84 o                         
   9   6   8       1085.13       1091.38        27.00 o                         
  10   6   8         26.12         16.59         2.87 o                         
  11   6   8        282.69        227.54         7.37 o                         
  12   6   8         22.75         16.26         2.41 o                         
  13   6   8         76.29         67.98         7.62 o                         
  -8   7   8         27.18         13.34         2.80 o                         
  -7   7   8          0.08          0.28         2.05 o                         
  -6   7   8        378.71        402.34        11.94 o                         
  -5   7   8       1500.35       1565.82        43.49 o                         
  -4   7   8        659.19        658.59        19.15 o                         
  -3   7   8       1604.51       1625.64        42.40 o                         
  -2   7   8         23.57         26.26         3.14 o                         
  -1   7   8          0.44          1.93         1.93 o                         
   0   7   8         25.39         20.86         2.67 o                         
   1   7   8        400.10        413.21        14.58 o                         
   2   7   8       1948.91       2250.31        66.15 o                         
   3   7   8          9.77         14.47         4.01 o                         
   4   7   8          3.18          7.87         1.89 o                         
   5   7   8        137.56        133.60         6.30 o                         
   6   7   8         30.18         29.89         8.26 o                         
   7   7   8       1482.15       1366.25        27.55 o                         
   8   7   8        696.18        691.86        16.59 o                         
   9   7   8         58.76         49.13         4.93 o                         
  10   7   8          0.37          2.05         3.12 o                         
  11   7   8          0.88          2.68         2.63 o                         
  12   7   8         14.76         16.73         2.33 o                         
  -7   8   8          5.36          4.07         1.78 o                         
  -6   8   8          6.55          7.15         2.48 o                         
  -5   8   8          2.39         -0.66         2.93 o                         
  -4   8   8          0.30         -0.83         2.90 o                         
  -3   8   8         87.53         86.57         5.87 o                         
  -2   8   8        208.25        178.02         6.51 o                         
  -1   8   8        196.90        183.46         5.66 o                         
   0   8   8         24.31         21.84         3.18 o                         
   1   8   8        263.98        291.47        11.30 o                         
   2   8   8          1.26         -0.32         1.73 o                         
   3   8   8         53.30         43.23         3.96 o                         
   4   8   8        729.02        740.42        23.66 o                         
   5   8   8         46.41         46.04         3.06 o                         
   6   8   8        178.30        151.38         5.59 o                         
   7   8   8       2339.06       2143.85        42.05 o
[truncated: 401,923 more chars]
